# Supplementary material for: Identification of Nitrogen Consumption Genetic Variants in Yeast Through QTL Mapping and Bulk Segregant RNA-Seq Analyses
Source: G3 (Bethesda). 2017 Jun 5;7(6):1693–705. doi: 10.1534/g3.117.042127 (PMC5473750; doi:10.1534/g3.117.042127)
Supplement: Supplementary file 1 [file 1693File001.txt]

"Seg" "Iat1358" "Iat1364" "Iat1379" "Iat1547" "Iat1707" "Iat1782" "Iat2323" "Iat2406" "Iat2418" "Iat2482" "Iat2679" "Iat2706" "Iat2709" "Iat2718" "Iat2731" "Iat2734" "Iat2748" "Iat2789" "Iat2790" "Iat2846" "Iat2870" "Iat3049" "Iat3056" "Iat3141" "Iat3187" "Iat3208" "Iat3279" "Iat3313" "Iat3328" "Iat3376" "Iat3382" "Iat3389" "Iat3518" "Iat3522" "Iat3584" "Iat3620" "Iat3622" "Iat3785" "Iat3991" "Iat4023" "Iat4035" "Iat4068" "Iat4085" "Iat4092" "Iat4108" "Iat4139" "Iat4163" "Iat4188" "Iat4207" "Iat4325" "Iat4332" "Iat4341" "Iat4400" "Iat4509" "Iat4518" "Iat4533" "Iat4598" "Iat4685" "Iat4697" "Iat4739" "Iat4767" "Iat4770" "Iat4775" "Iat4802" "Iat4814" "Iat4820" "Iat4837" "Iat4908" "Iat4950" "Iat5021" "Iat5048" "Iat5219" "Iat5238" "Iat5452" "Iat5464" "Iat5467" "Iat5573" "Iat5583" "Iat5647" "Iat5719" "Iat5742" "Iat5757" "Iat5764" "Iat5780" "Iat5812" "Iat5815" "Iat5890" "Iat6001" "Iat6059" "Iat6104" "Iat6123" "Iat6146" "Iat6153" "Iat6201" "Iat6557" "Iat6646" "Iat6653" "Iat6674" "Iat6695" "Iat6723" "Iat6797" "Iat6799" "Iat6807" "Iat6809" "Iat6828" "Iat6838" "Iat6844" "Iat6943" "Iat6973" "Iat7012" "Iat7015" "Iat7049" "Iat7077" "Iat7127" "Iat7130" "Iat7140" "Iat7269" "Iat7296" "Iat7404" "Iat7417" "Iat7419" "Iat7557" "Iat7730" "Iat8001" "Iat8010" "Iat8037" "Iat8084" "Iat8322" "Iat8388" "Iat8426" "Iat8465" "Iat8564" "Iat8571" "Iat8640" "Iat8777" "Iat8812" "Iat8829" "Iat8900" "Iat8903" "Iat8940" "Iat9065" "Iat9087" "Iat9147" "Iat9166" "Iat9181" "Iat9208" "Iat9351" "Iat9377" "Iat9423" "Iat9431" "Iat9474" "Iat9662" "Iat9701" "Iat9743" "Iat9874" "Iat9883" "Iat9914" "Iat9931" "Iat9932" "Iat9972" "Iat10065" "Iat10089" "Iat10104" "Iat10109" "Iat10159" "Iat10169" "Iat10170" "Iat10203" "Iat10315" "Iat10318" "Iat10326" "Iat10418" "Iat10578" "Iat10580" "Iat10655" "Iat10665" "Iat10816" "Iat10912" "Iat11023" "Iat11042" "Iat11045" "Iat11046" "Iat11103" "Iat11225" "Iat11371" "Iat11448" "Iat11470" "Iat11505" "Iat11562" "Iat11602" "Iat11677" "Iat11685" "Iat11686" "Iat11735" "Iat11836" "Iat11998" "Iat12787" "Iat12810" "Iat13044" "Iat24976" "Iat25071" "Iat25143" "Iat27142" "Iat27152" "Iat27883" "Iat28119" "Iat28280" "Iat28304" "Iat28312" "Iat28316" "Iat28354" "Iat28387" "Iat28404" "Iat28435" "Iat28439" "Iat28531" "Iat28535" "Iat28558" "Iat28603" "Iat28652" "Iat28668" "Iat28674" "Iat28686" "Iat28698" "Iat28866" "Iat29119" "Iat29127" "Iat29155" "Iat29181" "Iat29353" "Iat29355" "Iat29667" "Iat29682" "Iat29694" "Iat29714" "Iat30543" "Iat30662" "Iat30694" "Iat30756" "Iat30783" "Iat30788" "Iat30833" "Iat30841" "Iat30853" "Iat30868" "Iat30931" "Iat30980" "Iat30981" "Iat30988" "Iat30998" "Iat31001" "Iat31027" "Iat31073" "Iat31123" "Iat31169" "Iat31177" "Iat31392" "Iat31404" "Iat31609" "Iat31636" "Iat31849" "Iat31976" "Iat31990" "Iat32146" "Iat32159" "Iat32272" "Iat32305" "Iat32494" "Iat32512" "Iat32557" "Iat32575" "Iat32596" "Iat32651" "Iat32683" "Iat32777" "Iat32881" "Iat32884" "Iat32948" "Iat32987" "Iat32990" "Iat33041" "Iat33049" "Iat33071" "Iat33078" "Iat33141" "Iat33153" "Iat33201" "Iat33269" "Iat33294" "Iat33349" "Iat33404" "Iat33503" "Iat33757" "Iat33868" "Iat33893" "Iat33997" "Iat34171" "Iat34183" "Iat34246" "Iat34315" "Iat34516" "Iat34555" "Iat34574" "Iat34728" "Iat34992" "Iat35212" "Iat35224" "Iat35338" "Iat35344" "Iat35422" "Iat35467" "Iat35509" "Iat35515" "Iat35608" "Iat35632" "Iat35698" "Iat35737" "Iat35797" "Iat35819" "Iat35971" "Iat36124" "Iat36141" "Iat36161" "Iat36314" "Iat36556" "Iat36899" "Iat37070" "Iat37093" "Iat37256" "Iat37282" "Iat37316" "Iat37331" "Iat37596" "Iat37863" "Iat37886" "Iat37894" "Iat37914" "Iat37923" "Iat37977" "Iat38037" "Iat38232" "Iat38237" "Iat38339" "Iat38491" "Iat38505" "Iat38509" "Iat38515" "Iat38525" "Iat38534" "Iat38658" "Iat38690" "Iat38763" "Iat38889" "Iat38981" "Iat39053" "Iat39065" "Iat39067" "Iat39106" "Iat39124" "Iat39382" "Iat39404" "Iat39709" "Iat39724" "Iat39796" "Iat39835" "Iat39902" "Iat39920" "Iat39921" "Iat39964" "Iat40238" "Iat40524" "Iat41272" "Iat41279" "Iat41457" "Iat41482" "Iat41500" "Iat41588" "Iat41737" "Iat41740" "Iat41803" "Iat41907" "Iat41988" "Iat42020" "Iat42187" "Iat42291" "Iat42305" "Iat42307" "Iat42316" "Iat42485" "Iat42528" "Iat42555" "Iat42563" "Iat42591" "Iat42630" "Iat42636" "Iat42685" "Iat43005" "Iat43138" "Iat43317" "Iat43383" "Iat43449" "Iat43479" "Iat43566" "Iat43692" "Iat43785" "Iat43851" "Iat43857" "Iat44193" "Iat44385" "Iat44589" "Iat44676" "Iat44892" "Iat44936" "Iat44993" "Iat45025" "Iat45199" "Iat45432" "Iat45547" "Iat45687" "Iat45832" "Iat46031" "Iat46373" "Iat46670" "Iat46838" "Iat46847" "Iat46967" "Iat47045" "Iat47171" "Iat47207" "Iat47507" "Iat47846" "Iat47897" "Iat48055" "Iat48116" "Iat48253" "Iat48287" "Iat48303" "Iat48519" "Iat48527" "Iat48816" "Iat48891" "Iat48936" "Iat49056" "Iat49104" "Iat49115" "Iat49374" "Iat49404" "Iat49459" "Iat49506" "Iat49605" "Iat49615" "Iat49676" "Iat49872" "Iat50025" "Iat50205" "Iat50216" "Iat50271" "Iat50433" "Iat50457" "Iat50499" "Iat50548" "Iat50841" "Iat50961" "Iat50975" "Iat51027" "Iat51030" "Iat51096" "Iat51288" "Iat51952" "Iat52165" "Iat52311" "Iat52461" "Iat52604" "Iat52633" "Iat52636" "Iat52671" "Iat52682" "Iat52734" "Iat52847" "Iat52859" "Iat52940" "Iat52952" "Iat52997" "Iat53147" "Iat53168" "Iat53267" "Iat53318" "Iat53426" "Iat53543" "Iat53837" "Iat53844" "Iat53852" "Iat53936" "Iat54176" "Iat54199" "Iat54245" "Iat54320" "Iat54479" "Iat54482" "Iat54509" "Iat54662" "Iat54680" "Iat54743" "Iat54785" "Iat55146" "Iat55172" "Iat55181" "Iat55214" "Iat55257" "Iat55328" "Iat55422" "Iat55427" "Iat55453" "Iat55509" "Iat55521" "Iat55526" "Iat55545" "Iat55556" "Iat55689" "Iat55794" "Iat55900" "Iat55902" "Iat55911" "Iat55915" "Iat56008" "Iat56059" "Iat56130" "Iat56145" "Iat56212" "Iat56286" "Iat56369" "Iat56481" "Iat56787" "Iat56872" "Iat56879" "Iat56905" "Iat57042" "Iat57156" "Iat57207" "Iat57321" "Iat57352" "Iat57626" "Iat57670" "Iat58074" "Iat58080" "Iat58488" "Iat58491" "Iat58523" "Iat58540" "Iat58601" "Iat59074" "Iat59350" "Iat59476" "Iat59497" "Iat59860" "Iat59980" "Iat60109" "Iat60247" "Iat60385" "Iat60418" "Iat60527" "Iat60877" "Iat61120" "Iat61206" "Iat61208" "Iat61397" "Iat61452" "Iat61586" "Iat61901" "Iat62111" "Iat62132" "Iat62135" "Iat62309" "Iat62566" "Iat62727" "Iat62951" "Iat63386" "Iat63647" "Iat63659" "Iat63781" "Iat63821" "Iat63870" "Iat64259" "Iat64664" "Iat64677" "Iat64782" "Iat64907" "Iat64908" "Iat64916" "Iat65135" "Iat65173" "Iat65454" "Iat65507" "Iat65515" "Iat65558" "Iat65571" "Iat65591" "Iat65992" "Iat66034" "Iat66044" "Iat66130" "Iat66547" "Iat66576" "Iat67033" "Iat67263" "Iat67374" "Iat67438" "Iat67442" "Iat67474" "Iat67507" "Iat67716" "Iat68156" "Iat68726" "Iat68740" "Iat68761" "Iat68870" "Iat68876" "Iat68960" "Iat69006" "Iat69010" "Iat69113" "Iat69281" "Iat69290" "Iat69527" "Iat69556" "Iat69586" "Iat69604" "Iat69760" "Iat69952" "Iat69982" "Iat70229" "Iat70270" "Iat70281" "Iat70346" "Iat70417" "Iat70498" "Iat70523" "Iat70622" "Iat70633" "Iat70676" "Iat70687" "Iat70698" "Iat70721" "Iat70724" "Iat70878" "Iat70906" "Iat70944" "Iat71009" "Iat71024" "Iat71039" "Iat71120" "Iat71313" "Iat71617" "Iat71715" "Iat71783" "Iat72863" "Iat73118" "Iat73479" "Iat73491" "Iat73530" "Iat73543" "Iat73634" "Iat73642" "Iat73683" "Iat73722" "Iat73802" "Iat73856" "Iat73878" "Iat73938" "Iat73971" "Iat73977" "Iat74000" "Iat74048" "Iat74051" "Iat74228" "Iat74243" "Iat74646" "Iat74787" "Iat74791" "Iat74827" "Iat74844" "Iat74861" "Iat74995" "Iat75074" "Iat75278" "Iat75389" "Iat75490" "Iat75536" "Iat75551" "Iat75599" "Iat75908" "Iat75913" "Iat76031" "Iat76052" "Iat76097" "Iat76118" "Iat76298" "Iat76369" "Iat76387" "Iat76457" "Iat76529" "Iat76841" "Iat77018" "Iat77074" "Iat77153" "Iat77582" "Iat77675" "Iat77738" "Iat77885" "Iat78188" "Iat78290" "Iat78347" "Iat78462" "Iat78561" "Iat78701" "Iat78788" "Iat78911" "Iat79086" "Iat79178" "Iat79450" "Iat79471" "Iat79660" "Iat79681" "Iat79706" "Iat79925" "Iat80109" "Iat80555" "Iat80932" "Iat80947" "Iat81328" "Iat81366" "Iat81433" "Iat81437" "Iat81443" "Iat81605" "Iat81732" "Iat82077" "Iat82100" "Iat82245" "Iat82324" "Iat82507" "Iat82663" "Iat82712" "Iat82970" "Iat83338" "Iat83453" "Iat83576" "Iat83605" "Iat83614" "Iat83798" "Iat84107" "Iat84109" "Iat84168" "Iat84320" "Iat84350" "Iat84439" "Iat84811" "Iat84859" "Iat84897" "Iat85035" "Iat85104" "Iat85266" "Iat85397" "Iat85659" "Iat85664" "Iat85752" "Iat85946" "Iat86085" "Iat86325" "Iat86598" "Iat86649" "Iat86726" "Iat86964" "Iat87006" "Iat87098" "Iat87115" "Iat87218" "Iat87549" "Iat87603" "Iat87609" "Iat87860" "Iat88009" "Iat88213" "Iat88639" "Iat88646" "Iat88746" "Iat88783" "Iat88813" "Iat88834" "Iat88996" "Iat89011" "Iat89061" "Iat89267" "Iat89269" "Iat89299" "Iat89335" "Iat89431" "Iat89434" "Iat89473" "Iat89485" "Iat89495" "Iat89518" "Iat89562" "Iat89582" "Iat89680" "Iat89706" "Iat89763" "Iat89806" "Iat89863" "Iat89864" "Iat89980" "Iat90065" "Iat90071" "Iat90107" "Iat90139" "Iat90388" "Iat90517" "Iat90529" "Iat90666" "Iat90925" "Iat90982" "Iat91022" "Iat91111" "Iat91149" "Iat91174" "Iat91363" "Iat91615" "Iat91666" "Iat91792" "Iat91939" "Iat92038" "Iat92116" "Iat92311" "Iat92369" "Iat92533" "Iat92680" "Iat92704" "Iat92723" "Iat92770" "Iat92892" "Iat92935" "Iat92942" "Iat92956" "Iat92984" "Iat93185" "Iat93311" "Iat93320" "Iat93323" "Iat93326" "Iat93404" "Iat93467" "Iat93564" "Iat93603" "Iat93734" "Iat93746" "Iat93866" "Iat94236" "Iat94497" "Iat94551" "Iat94612" "Iat94683" "Iat94768" "Iat94788" "Iat94864" "Iat94916" "Iat95019" "Iat95020" "Iat95044" "Iat95049" "Iat95056" "Iat95074" "Iat95117" "Iat95140" "Iat95156" "Iat95170" "Iat95191" "Iat95192" "Iat95239" "Iat95306" "Iat95328" "Iat95374" "Iat95389" "Iat95392" "Iat95413" "Iat95449" "Iat95553" "Iat96048" "Iat96080" "Iat96093" "Iat96198" "Iat96599" "Iat97710" "Iat97803" "Iat97860" "Iat97927" "Iat98348" "Iat98420" "Iat98637" "Iat98886" "Iat99108" "Iat99245" "Iat99375" "Iat99441" "Iat99607" "Iat99611" "Iat99917" "Iat99930" "Iat99955" "Iat99975" "Iat100000" "Iat100001" "Iat100064" "Iat100274" "Iat100688" "Iat100841" "Iat101178" "Iat101194" "Iat101199" "Iat101203" "Iat101231" "Iat101337" "Iat101372" "Iat101424" "Iat101480" "Iat101483" "Iat101582" "Iat101608" "Iat101713" "Iat101992" "Iat102303" "Iat102346" "Iat102349" "Iat102421" "Iat102484" "Iat102487" "Iat102607" "Iat102700" "Iat102820" "Iat102865" "Iat103069" "Iat103111" "Iat103142" "Iat103147" "Iat103171" "Iat103308" "Iat103579" "Iat103633" "Iat103725" "Iat103783" "Iat103868" "Iat103900" "Iat104043" "Iat104344" "Iat104461" "Iat104470" "Iat104506" "Iat105029" "Iat105133" "Iat105291" "Iat105801" "Iat106105" "Iat106113" "Iat106157" "Iat107029" "Iat107079" "Iat107191" "Iat107506" "Iat107971" "Iat108109" "Iat108392" "Iat108427" "Iat108502" "Iat108813" "Iat108814" "Iat108944" "Iat108968" "Iat109721" "Iat109784" "Iat109796" "Iat109888" "Iat109946" "Iat109985" "Iat110015" "Iat110187" "Iat110201" "Iat110729" "Iat110797" "Iat110982" "Iat111181" "Iat111246" "Iat111345" "Iat111402" "Iat111582" "Iat111624" "Iat111656" "Iat111720" "Iat111732" "Iat111882" "Iat111957" "Iat111984" "Iat111987" "Iat112050" "Iat112185" "Iat112233" "Iat112238" "Iat112340" "Iat112374" "Iat112647" "Iat112809" "Iat113133" "Iat113790" "Iat113813" "Iat113858" "Iat114071" "Iat114103" "Iat114134" "Iat114149" "Iat114228" "Iat114358" "Iat114590" "Iat114629" "Iat114843" "Iat114885" "Iat114929" "Iat115063" "Iat115135" "Iat115336" "Iat115459" "Iat115495" "Iat115513" "Iat115591" "Iat115660" "Iat115786" "Iat115795" "Iat115801" "Iat115907" "Iat115922" "Iat115975" "Iat115978" "Iat115999" "Iat116038" "Iat116179" "Iat116335" "Iat116341" "Iat116458" "Iat116512" "Iat116527" "Iat116549" "Iat116851" "Iat117394" "Iat117505" "Iat117511" "Iat117529" "Iat117601" "Iat117670" "Iat117679" "Iat117709" "Iat117941" "Iat118093" "Iat118117" "Iat118123" "Iat118132" "Iat118144" "Iat118654" "Iat118766" "Iat118823" "Iat118998" "Iat119020" "Iat119051" "Iat119150" "Iat119168" "Iat119243" "Iat119345" "Iat119351" "Iat119382" "Iat119405" "Iat119461" "Iat119606" "Iat119643" "Iat119660" "Iat119763" "Iat119778" "Iat119843" "Iat119952" "Iat120062" "Iat120086" "Iat120278" "Iat120406" "Iat120474" "Iat120486" "Iat120741" "Iat120819" "Iat120896" "Iat120926" "Iat120940" "Iat120945" "Iat121281" "Iat121323" "Iat121422" "Iat121454" "Iat121590" "Iat121731" "Iat121825" "Iat121833" "Iat121902" "Iat121908" "Iat121958" "Iat122034" "Iat122046" "Iat122148" "Iat122160" "Iat122192" "Iat122203" "Iat122299" "Iat122391" "Iat122452" "Iat122952" "Iat122955" "Iat123009" "Iat123048" "Iat123060" "Iat123075" "Iat123141" "Iat123369" "Iat123375" "Iat123381" "Iat123383" "Iat123429" "Iat123708" "Iat123786" "Iat123843" "Iat123891" "Iat123927" "Iat123996" "Iat124002" "Iat124035" "Iat124182" "Iat124297" "Iat124314" "Iat124356" "Iat124374" "Iat124376" "Iat124425" "Iat124540" "Iat124568" "Iat124584" "Iat124630" "Iat124650" "Iat124658" "Iat124666" "Iat124669" "Iat124672" "Iat124720" "Iat124873" "Iat124907" "Iat124973" "Iat125134" "Iat125152" "Iat125159" "Iat125278" "Iat125287" "Iat125420" "Iat125611" "Iat125617" "Iat125620" "Iat125794" "Iat125896" "Iat126259" "Iat126268" "Iat126463" "Iat126469" "Iat126484" "Iat126502" "Iat126554" "Iat126601" "Iat126657" "Iat127024" "Iat127039" "Iat127063" "Iat127102" "Iat127228" "Iat127275" "Iat127397" "Iat127534" "Iat127573" "Iat127765" "Iat127855" "Iat127872" "Iat127876" "Iat127882" "Iat127903" "Iat128002" "Iat128050" "Iat128122" "Iat128138" "Iat128271" "Iat128424" "Iat128436" "Iat128456" "Iat128698" "Iat128775" "Iat128844" "Iat128931" "Iat129024" "Iat129068" "Iat129076" "Iat129408" "Iat129472" "Iat129477" "Iat129630" "Iat129657" "Iat129662" "Iat129694" "Iat129786" "Iat129817" "Iat130264" "Iat130293" "Iat130363" "Iat130455" "Iat130628" "Iat130777" "Iat130779" "Iat130888" "Iat130921" "Iat130954" "Iat130978" "Iat131593" "Iat131598" "Iat131983" "Iat132058" "Iat132192" "Iat132426" "Iat132429" "Iat132471" "Iat132555" "Iat132621" "Iat132717" "Iat132726" "Iat132834" "Iat133083" "Iat133086" "Iat133177" "Iat133201" "Iat133349" "Iat133350" "Iat133377" "Iat133428" "Iat133618" "Iat133752" "Iat133860" "Iat134092" "Iat134103" "Iat134187" "Iat134192" "Iat134221" "Iat134258" "Iat134330" "Iat134416" "Iat134522" "Iat134533" "Iat134589" "Iat134641" "Iat134663" "Iat134664" "Iat135158" "Iat135183" "Iat135224" "Iat135954" "Iat136043" "Iat136059" "Iat136155" "Iat136197" "Iat136578" "Iat136669" "Iat136816" "Iat137134" "Iat137150" "Iat137169" "Iat137239" "Iat137266" "Iat137796" "Iat138077" "Iat138342" "Iat138424" "Iat138593" "Iat138657" "Iat138772" "Iat138782" "Iat138787" "Iat138793" "Iat138795" "Iat138826" "Iat138948" "Iat139047" "Iat139051" "Iat139057" "Iat139075" "Iat139078" "Iat139125" "Iat139274" "Iat139295" "Iat139313" "Iat139345" "Iat139431" "Iat140399" "Iat140420" "Iat140453" "Iat141186" "Iat141344" "Iat141512" "Iat141566" "Iat141804" "Iat141915" "Iat141986" "Iat142168" "Iat143601" "Iat143624" "Iat143640" "Iat143768" "Iat144440" "Iat144686" "Iat145616" "Iat145629" "Iat145722" "Iat145724" "Iat146244" "Iat146704" "Iat146740" "Iat146822" "Iat147053" "Iat147416" "Iat147470" "Iat147509" "Iat147609" "Iat147657" "Iat147761" "Iat147787" "Iat147797" "Iat147887" "Iat148148" "Iat148598" "Iat148820" "Iat149189" "Iat149456" "Iat149469" "Iat149596" "Iat149915" "Iat149975" "Iat150464" "Iat150755" "Iat150805" "Iat150923" "Iat150971" "Iat151124" "Iat151200" "Iat151382" "Iat151417" "Iat151452" "Iat151455" "Iat151462" "Iat151467" "Iat151480" "Iat151513" "Iat151579" "Iat151660" "Iat151765" "Iat151836" "Iat151849" "Iat151965" "Iat151985" "Iat152006" "Iat152047" "Iat152237" "Iat152241" "Iat152276" "Iat152293" "Iat152338" "Iat152711" "Iat152751" "Iat152972" "Iat153112" "Iat153158" "Iat153237" "Iat153299" "Iat153401" "Iat153566" "Iat153744" "Iat153785" "Iat154088" "Iat154334" "Iat154748" "Iat154768" "Iat154965" "Iat154995" "Iat155071" "Iat155430" "Iat155564" "Iat155762" "Iat156176" "Iat156316" "Iat156317" "Iat156349" "Iat156357" "Iat156385" "Iat156395" "Iat156396" "Iat156405" "Iat156471" "Iat156517" "Iat156540" "Iat156554" "Iat156653" "Iat156668" "Iat156678" "Iat156837" "Iat157176" "Iat157341" "Iat157506" "Iat157674" "Iat157677" "Iat157914" "Iat157995" "Iat158091" "Iat158202" "Iat158382" "Iat158496" "Iat158505" "Iat158599" "Iat158643" "Iat158735" "Iat158826" "Iat158829" "Iat158845" "Iat158972" "Iat159087" "Iat159101" "Iat159165" "Iat159226" "Iat159468" "Iat159528" "Iat159624" "Iat159725" "Iat159758" "Iat159799" "Iat159843" "Iat159895" "Iat160003" "Iat166421" "Iat166430" "Iat166444" "Iat166572" "Iat166734" "Iat166768" "Iat166821" "Iat166849" "Iat166866" "Iat166932" "Iat166998" "Iat167071" "Iat167287" "Iat168198" "Iat168408" "Iat168681" "Iat168762" "Iat168831" "Iat169200" "Iat169212" "Iat169264" "Iat169417" "Iat169608" "Iat169684" "Iat169825" "Iat169882" "Iat169987" "Iat170017" "Iat170316" "Iat170559" "Iat170721" "Iat170940" "Iat171128" "Iat171195" "Iat171249" "Iat171384" "Iat171680" "Iat171921" "Iat172091" "Iat172154" "Iat172278" "Iat172968" "Iat173025" "Iat173243" "Iat173337" "Iat173340" "Iat173373" "Iat173403" "Iat173436" "Iat173439" "Iat173445" "Iat173460" "Iat173496" "Iat173526" "Iat173640" "Iat173829" "Iat173940" "Iat173958" "Iat174116" "Iat174369" "Iat174482" "Iat174725" "Iat174744" "Iat174825" "Iat174917" "Iat174936" "Iat175279" "Iat175312" "Iat175351" "Iat175407" "Iat175442" "Iat175521" "Iat175530" "Iat175571" "Iat175847" "Iat175874" "Iat175961" "Iat175999" "Iat176013" "Iat176218" "Iat176228" "Iat176271" "Iat176272" "Iat176293" "Iat176302" "Iat176366" "Iat176429" "Iat176510" "Iat176648" "Iat176719" "Iat177193" "Iat177203" "Iat177214" "Iat177238" "Iat177267" "Iat177282" "Iat177447" "Iat177601" "Iat177689" "Iat177872" "Iat177908" "Iat178006" "Iat178021" "Iat178025" "Iat178029" "Iat178179" "Iat178188" "Iat178201" "Iat178221" "Iat178472" "Iat178652" "Iat178672" "Iat178680" "Iat178703" "Iat178800" "Iat178873" "Iat179012" "Iat179049" "Iat179050" "Iat179053" "Iat179147" "Iat179245" "Iat179384" "Iat179395" "Iat179400" "Iat179435" "Iat179491" "Iat179576" "Iat179586" "Iat179608" "Iat179704" "Iat179770" "Iat179782" "Iat179794" "Iat179821" "Iat179875" "Iat179970" "Iat180011" "Iat180047" "Iat180067" "Iat180070" "Iat180101" "Iat180103" "Iat180195" "Iat180216" "Iat180229" "Iat180254" "Iat180262" "Iat180284" "Iat180325" "Iat180326" "Iat180354" "Iat180391" "Iat180429" "Iat180454" "Iat180507" "Iat180581" "Iat180601" "Iat180642" "Iat180695" "Iat180724" "Iat180785" "Iat180792" "Iat180816" "Iat180820" "Iat180842" "Iat180896" "Iat180904" "Iat180905" "Iat180906" "Iat180911" "Iat180920" "Iat180932" "Iat180951" "Iat180976" "Iat180982" "Iat181007" "Iat181101" "Iat181279" "Iat181312" "Iat181319" "Iat181458" "Iat181485" "Iat181583" "Iat181743" "Iat181746" "Iat181766" "Iat181774" "Iat181800" "Iat181845" "Iat182034" "Iat182087" "Iat182135" "Iat182245" "Iat182302" "Iat182427" "Iat182435" "Iat182440" "Iat182500" "Iat182514" "Iat184514" "Iat184531" "Iat184642" "Iat184663" "Iat184680" "Iat184717" "Iat184825" "Iat184840" "Iat184841" "Iat184851" "Iat184859" "Iat184872" "Iat184900" "Iat184903" "Iat184912" "Iat184915" "Iat185006" "Iat185008" "Iat185173" "Iat185220" "Iat185373" "Iat185425" "Iat185640" "Iat185821" "Iat185838" "Iat185890" "Iat186187" "Iat186473" "Iat186476" "Iat186493" "Iat186498" "Iat186548" "Iat186571" "Iat186573" "Iat186577" "Iat186642" "Iat186782" "Iat186813" "Iat186930" "Iat186957" "Iat187894" "Iat187908" "Iat187946" "Iat188042" "Iat188078" "Iat188080" "Iat188088" "Iat188142" "Iat188817" "Iat188818" "Iat188893" "Iat189000" "Iat189053" "Iat189117" "Iat189125" "Iat189207" "Iat189286" "Iat189408" "Iat189410" "Iat189412" "Iat189486" "Iat189845" "Iat189849" "Iat189870" "Iat189871" "Iat189903" "Iat189948" "Iat190019" "Iat190025" "Iat190075" "Iat190103" "Iat190116" "Iat190126" "Iat190142" "Iat190163" "Iat190396" "Iat190615" "Iat190630" "Iat191020" "Iat191466" "Iat191691" "Iat191749" "Iat191812" "Iat192067" "Iat192133" "Iat192279" "Iat192285" "Iat192406" "Iat192421" "Iat192463" "Iat192789" "Iat192948" "Iat193125" "Iat193143" "Iat193323" "Iat193342" "Iat193446" "Iat193494" "Iat193731" "Iat193903" "Iat194005" "Iat194045" "Iat194235" "Iat194284" "Iat194400" "Iat194430" "Iat194469" "Iat194493" "Iat194613" "Iat194619" "Iat194620" "Iat194694" "Iat194775" "Iat194797" "Iat194812" "Iat194825" "Iat194847" "Iat194946" "Iat195138" "Iat195183" "Iat195318" "Iat195450" "Iat195516" "Iat195579" "Iat195603" "Iat195666" "Iat195671" "Iat195744" "Iat195866" "Iat196190" "Iat196192" "Iat196227" "Iat196234" "Iat196325" "Iat196471" "Iat196552" "Iat196558" "Iat196581" "Iat196641" "Iat196690" "Iat196732" "Iat196741" "Iat196750" "Iat196767" "Iat196773" "Iat196795" "Iat196799" "Iat196811" "Iat196830" "Iat196849" "Iat196858" "Iat196947" "Iat196990" "Iat197012" "Iat197036" "Iat197147" "Iat197219" "Iat197344" "Iat197387" "Iat197422" "Iat197650" "Iat197664" "Iat197813" "Iat197819" "Iat197820" "Iat197861" "Iat197872" "Iat197884" "Iat197945" "Iat197977" "Iat198016" "Iat198021" "Iat198085" "Iat198107" "Iat198112" "Iat198151" "Iat198160" "Iat198184" "Iat198193" "Iat198198" "Iat198293" "Iat198301" "Iat198308" "Iat198315" "Iat198341" "Iat198378" "Iat198462" "Iat198476" "Iat198484" "Iat198508" "Iat202779" "Iat202818" "Iat202833" "Iat202849" "Iat202899" "Iat202937" "Iat202986" "Iat203023" "Iat203041" "Iat203096" "Iat203109" "Iat203173" "Iat203214" "Iat203355" "Iat203552" "Iat203558" "Iat206609" "Iat222516" "Iat222574" "Iat222596" "Iat222848" "Iat223053" "Iat223079" "Iat223239" "Iat223242" "Iat223261" "Iat226531" "Iat226578" "Iat226707" "Iat226743" "Iat226746" "Iat226785" "IIat6971" "IIat6999" "IIat7366" "IIat7462" "IIat8455" "IIat9535" "IIat9560" "IIat9679" "IIat9688" "IIat9710" "IIat9734" "IIat9812" "IIat9859" "IIat9932" "IIat10027" "IIat10038" "IIat10136" "IIat10210" "IIat10325" "IIat10401" "IIat10463" "IIat10572" "IIat10627" "IIat10674" "IIat10708" "IIat10783" "IIat10795" "IIat10801" "IIat10810" "IIat10862" "IIat10919" "IIat10943" "IIat11039" "IIat11072" "IIat11360" "IIat11361" "IIat11416" "IIat11470" "IIat11545" "IIat11612" "IIat11618" "IIat11687" "IIat11738" "IIat11749" "IIat11753" "IIat11855" "IIat11930" "IIat12122" "IIat12208" "IIat12359" "IIat12485" "IIat12511" "IIat12578" "IIat12684" "IIat12728" "IIat12839" "IIat12914" "IIat13006" "IIat13043" "IIat13061" "IIat13145" "IIat13169" "IIat13189" "IIat13313" "IIat13609" "IIat13708" "IIat14038" "IIat14472" "IIat14661" "IIat15234" "IIat15518" "IIat15632" "IIat15830" "IIat15901" "IIat16009" "IIat16380" "IIat16392" "IIat16530" "IIat16749" "IIat17571" "IIat17715" "IIat18175" "IIat18513" "IIat18966" "IIat19019" "IIat19023" "IIat19836" "IIat19851" "IIat20206" "IIat20220" "IIat20268" "IIat20442" "IIat20445" "IIat20520" "IIat20568" "IIat20592" "IIat21007" "IIat21051" "IIat21325" "IIat21559" "IIat21609" "IIat21611" "IIat21768" "IIat21880" "IIat21976" "IIat21978" "IIat22024" "IIat22279" "IIat22295" "IIat22374" "IIat22414" "IIat22422" "IIat22709" "IIat23229" "IIat23682" "IIat23765" "IIat23961" "IIat24052" "IIat24058" "IIat24209" "IIat24286" "IIat24355" "IIat24379" "IIat24823" "IIat24836" "IIat24838" "IIat24859" "IIat24888" "IIat25105" "IIat25108" "IIat25246" "IIat25341" "IIat25345" "IIat25978" "IIat26010" "IIat26029" "IIat26161" "IIat26596" "IIat27032" "IIat27118" "IIat27154" "IIat27397" "IIat27441" "IIat27663" "IIat27781" "IIat27832" "IIat27850" "IIat28538" "IIat28614" "IIat29024" "IIat29035" "IIat29093" "IIat29108" "IIat29151" "IIat29187" "IIat29266" "IIat29358" "IIat29374" "IIat29487" "IIat29527" "IIat35685" "IIat36237" "IIat36299" "IIat36363" "IIat36380" "IIat36514" "IIat36687" "IIat36718" "IIat36736" "IIat36827" "IIat36834" "IIat37421" "IIat38078" "IIat38270" "IIat38776" "IIat38797" "IIat38813" "IIat38953" "IIat39019" "IIat39402" "IIat39432" "IIat39604" "IIat40026" "IIat40242" "IIat40551" "IIat40568" "IIat40696" "IIat40717" "IIat40768" "IIat40826" "IIat40879" "IIat40980" "IIat40989" "IIat41043" "IIat41121" "IIat41179" "IIat41295" "IIat41460" "IIat41481" "IIat41503" "IIat41540" "IIat41634" "IIat41855" "IIat41910" "IIat42184" "IIat42714" "IIat42720" "IIat42723" "IIat42918" "IIat42926" "IIat43005" "IIat43176" "IIat43327" "IIat43345" "IIat43651" "IIat43685" "IIat43705" "IIat43771" "IIat44005" "IIat44029" "IIat44044" "IIat44095" "IIat44901" "IIat44971" "IIat45006" "IIat45072" "IIat45266" "IIat45301" "IIat45657" "IIat45821" "IIat45850" "IIat45863" "IIat46458" "IIat46600" "IIat46717" "IIat46752" "IIat46913" "IIat47059" "IIat47194" "IIat47241" "IIat47609" "IIat47897" "IIat47945" "IIat47968" "IIat48458" "IIat48503" "IIat48652" "IIat48693" "IIat48759" "IIat48878" "IIat48884" "IIat49023" "IIat49028" "IIat49786" "IIat50566" "IIat50580" "IIat50598" "IIat50608" "IIat50817" "IIat50890" "IIat50944" "IIat50951" "IIat51259" "IIat51535" "IIat51743" "IIat51918" "IIat51973" "IIat52032" "IIat52080" "IIat52214" "IIat52324" "IIat52612" "IIat53034" "IIat53509" "IIat53551" "IIat53799" "IIat53812" "IIat53850" "IIat54031" "IIat54039" "IIat54054" "IIat54130" "IIat54604" "IIat54679" "IIat54810" "IIat54922" "IIat54985" "IIat55179" "IIat55188" "IIat55189" "IIat55228" "IIat55272" "IIat55534" "IIat55656" "IIat55690" "IIat55831" "IIat56128" "IIat56479" "IIat56572" "IIat56599" "IIat56651" "IIat56939" "IIat56971" "IIat57112" "IIat57313" "IIat57387" "IIat57447" "IIat57672" "IIat57712" "IIat57739" "IIat57877" "IIat57901" "IIat58109" "IIat58131" "IIat58171" "IIat58447" "IIat58493" "IIat58644" "IIat58784" "IIat59196" "IIat59380" "IIat59496" "IIat59521" "IIat59965" "IIat60382" "IIat60416" "IIat60466" "IIat60467" "IIat60541" "IIat60547" "IIat60612" "IIat60789" "IIat60825" "IIat60913" "IIat60941" "IIat61021" "IIat61064" "IIat61086" "IIat61100" "IIat61102" "IIat61176" "IIat61194" "IIat61199" "IIat61205" "IIat61284" "IIat61301" "IIat61373" "IIat61672" "IIat61807" "IIat61997" "IIat62378" "IIat62442" "IIat62706" "IIat62827" "IIat62849" "IIat62876" "IIat62888" "IIat62916" "IIat63021" "IIat63036" "IIat63045" "IIat63050" "IIat63080" "IIat63110" "IIat63112" "IIat63135" "IIat63141" "IIat63240" "IIat63281" "IIat63292" "IIat63301" "IIat63302" "IIat63785" "IIat63828" "IIat63888" "IIat63952" "IIat64136" "IIat64306" "IIat64861" "IIat65142" "IIat65168" "IIat65201" "IIat65306" "IIat65447" "IIat65465" "IIat65477" "IIat65524" "IIat65582" "IIat65603" "IIat65855" "IIat65972" "IIat66049" "IIat66464" "IIat66476" "IIat66488" "IIat66500" "IIat66563" "IIat66581" "IIat66714" "IIat66849" "IIat66886" "IIat66972" "IIat67004" "IIat67105" "IIat67253" "IIat67358" "IIat67840" "IIat68814" "IIat68864" "IIat69125" "IIat69226" "IIat69275" "IIat69352" "IIat69613" "IIat69645" "IIat69769" "IIat69814" "IIat69820" "IIat69837" "IIat70003" "IIat70166" "IIat70391" "IIat70417" "IIat70522" "IIat70635" "IIat70771" "IIat71158" "IIat71380" "IIat71417" "IIat71428" "IIat71491" "IIat71550" "IIat71566" "IIat71618" "IIat71631" "IIat72015" "IIat72093" "IIat72114" "IIat72138" "IIat72230" "IIat72417" "IIat72519" "IIat72591" "IIat72660" "IIat73334" "IIat73356" "IIat73445" "IIat73467" "IIat73469" "IIat73638" "IIat73694" "IIat73697" "IIat73755" "IIat73868" "IIat73940" "IIat74099" "IIat74186" "IIat74260" "IIat74288" "IIat74300" "IIat74438" "IIat74525" "IIat74582" "IIat74685" "IIat74850" "IIat75081" "IIat75094" "IIat75573" "IIat75819" "IIat75921" "IIat76184" "IIat76200" "IIat76209" "IIat76210" "IIat76311" "IIat76359" "IIat76488" "IIat76659" "IIat76673" "IIat76722" "IIat76821" "IIat76944" "IIat76950" "IIat77031" "IIat77070" "IIat77091" "IIat77151" "IIat77220" "IIat77325" "IIat77574" "IIat77648" "IIat77655" "IIat77696" "IIat77711" "IIat77733" "IIat77745" "IIat77832" "IIat78072" "IIat78180" "IIat78231" "IIat78285" "IIat78534" "IIat78621" "IIat78698" "IIat78960" "IIat79034" "IIat79038" "IIat79118" "IIat79276" "IIat79292" "IIat79326" "IIat79356" "IIat79689" "IIat79834" "IIat79873" "IIat79994" "IIat80049" "IIat80183" "IIat80324" "IIat80570" "IIat80675" "IIat80836" "IIat81134" "IIat81421" "IIat81653" "IIat81824" "IIat81995" "IIat82085" "IIat82571" "IIat83468" "IIat83600" "IIat83942" "IIat84292" "IIat84350" "IIat84440" "IIat84530" "IIat84551" "IIat84587" "IIat84588" "IIat84629" "IIat84716" "IIat84734" "IIat84737" "IIat84821" "IIat84860" "IIat84974" "IIat85337" "IIat85502" "IIat85526" "IIat85700" "IIat85814" "IIat85901" "IIat86291" "IIat86388" "IIat86414" "IIat86471" "IIat86506" "IIat86516" "IIat86531" "IIat87014" "IIat87043" "IIat87044" "IIat87056" "IIat87292" "IIat87524" "IIat87602" "IIat87659" "IIat87671" "IIat87718" "IIat87770" "IIat87807" "IIat87831" "IIat87900" "IIat87981" "IIat88010" "IIat88020" "IIat88037" "IIat88039" "IIat88150" "IIat88152" "IIat88287" "IIat89604" "IIat89731" "IIat89749" "IIat89783" "IIat89962" "IIat90191" "IIat90194" "IIat90200" "IIat90221" "IIat90383" "IIat90683" "IIat90693" "IIat90713" "IIat91800" "IIat91893" "IIat92045" "IIat92060" "IIat92117" "IIat92126" "IIat92360" "IIat92391" "IIat92816" "IIat92993" "IIat93101" "IIat93389" "IIat93412" "IIat93442" "IIat93589" "IIat93698" "IIat93723" "IIat93733" "IIat93774" "IIat93931" "IIat93983" "IIat94859" "IIat95015" "IIat95080" "IIat95087" "IIat95095" "IIat95272" "IIat95277" "IIat95362" "IIat95378" "IIat95612" "IIat95761" "IIat96316" "IIat96330" "IIat96612" "IIat96725" "IIat96791" "IIat97070" "IIat97343" "IIat97347" "IIat97532" "IIat97559" "IIat97592" "IIat97610" "IIat97678" "IIat97752" "IIat97958" "IIat98001" "IIat98303" "IIat98472" "IIat98570" "IIat98705" "IIat98855" "IIat98909" "IIat99190" "IIat99230" "IIat99466" "IIat99632" "IIat100155" "IIat100297" "IIat100369" "IIat100396" "IIat100415" "IIat100880" "IIat100970" "IIat101030" "IIat101042" "IIat101105" "IIat101615" "IIat101635" "IIat101638" "IIat101648" "IIat101653" "IIat101673" "IIat101706" "IIat102052" "IIat102118" "IIat102142" "IIat102211" "IIat102388" "IIat102421" "IIat102736" "IIat102772" "IIat102817" "IIat102895" "IIat102916" "IIat103298" "IIat103588" "IIat103654" "IIat104101" "IIat104244" "IIat104374" "IIat104385" "IIat104386" "IIat104461" "IIat104492" "IIat104514" "IIat104539" "IIat104643" "IIat104671" "IIat104737" "IIat104811" "IIat104821" "IIat104836" "IIat104917" "IIat105291" "IIat105318" "IIat105378" "IIat105424" "IIat105451" "IIat105672" "IIat105801" "IIat105813" "IIat105867" "IIat105870" "IIat105900" "IIat105975" "IIat105981" "IIat106305" "IIat106350" "IIat106398" "IIat106548" "IIat106653" "IIat107126" "IIat107138" "IIat107238" "IIat107440" "IIat107673" "IIat107706" "IIat107781" "IIat107827" "IIat107864" "IIat108017" "IIat108116" "IIat108151" "IIat108241" "IIat108305" "IIat108359" "IIat108368" "IIat108377" "IIat108410" "IIat108512" "IIat108536" "IIat108545" "IIat108647" "IIat108824" "IIat108953" "IIat109052" "IIat109096" "IIat109137" "IIat109167" "IIat109199" "IIat109484" "IIat109490" "IIat109502" "IIat109508" "IIat109546" "IIat110030" "IIat110154" "IIat110155" "IIat110337" "IIat110552" "IIat110629" "IIat110643" "IIat110723" "IIat110748" "IIat110919" "IIat110929" "IIat111290" "IIat111306" "IIat111308" "IIat111753" "IIat111918" "IIat111972" "IIat112020" "IIat112401" "IIat112454" "IIat112459" "IIat112529" "IIat112546" "IIat112620" "IIat112701" "IIat113238" "IIat113338" "IIat113455" "IIat113692" "IIat113700" "IIat113974" "IIat114019" "IIat114679" "IIat114796" "IIat115205" "IIat115241" "IIat115244" "IIat115266" "IIat115308" "IIat115627" "IIat115633" "IIat115638" "IIat115640" "IIat115722" "IIat115897" "IIat116087" "IIat116105" "IIat116109" "IIat116110" "IIat116171" "IIat116260" "IIat116479" "IIat116704" "IIat116707" "IIat116710" "IIat116769" "IIat116835" "IIat116851" "IIat116853" "IIat116942" "IIat116950" "IIat117249" "IIat117509" "IIat117598" "IIat117729" "IIat117789" "IIat118307" "IIat118425" "IIat118460" "IIat118818" "IIat118821" "IIat118908" "IIat118947" "IIat118962" "IIat119106" "IIat119251" "IIat119409" "IIat119449" "IIat119453" "IIat119493" "IIat119607" "IIat119617" "IIat119742" "IIat119895" "IIat119921" "IIat119937" "IIat119961" "IIat119964" "IIat120093" "IIat120125" "IIat120173" "IIat120433" "IIat120440" "IIat120633" "IIat120704" "IIat120706" "IIat120870" "IIat120891" "IIat121104" "IIat121113" "IIat121336" "IIat121579" "IIat121592" "IIat121646" "IIat121812" "IIat121851" "IIat122013" "IIat122708" "IIat122999" "IIat123026" "IIat123314" "IIat123342" "IIat123638" "IIat123767" "IIat123803" "IIat123955" "IIat124118" "IIat124196" "IIat124301" "IIat124459" "IIat124598" "IIat124935" "IIat124969" "IIat125573" "IIat125765" "IIat125789" "IIat125846" "IIat126083" "IIat126256" "IIat126275" "IIat126338" "IIat126678" "IIat126695" "IIat126760" "IIat126839" "IIat126924" "IIat127599" "IIat127608" "IIat127623" "IIat127628" "IIat127682" "IIat127967" "IIat128156" "IIat128251" "IIat128438" "IIat128482" "IIat128483" "IIat128516" "IIat128518" "IIat128671" "IIat128672" "IIat128882" "IIat128960" "IIat129257" "IIat129311" "IIat129327" "IIat129348" "IIat129350" "IIat129389" "IIat129440" "IIat129464" "IIat129491" "IIat129671" "IIat129695" "IIat129946" "IIat130352" "IIat130772" "IIat130937" "IIat130991" "IIat131023" "IIat131054" "IIat131786" "IIat132283" "IIat132336" "IIat132463" "IIat132485" "IIat132492" "IIat132567" "IIat132657" "IIat132666" "IIat132948" "IIat132978" "IIat133110" "IIat133242" "IIat133563" "IIat133593" "IIat133598" "IIat133615" "IIat133657" "IIat133745" "IIat133782" "IIat133941" "IIat134093" "IIat134695" "IIat134875" "IIat135186" "IIat135217" "IIat135405" "IIat135633" "IIat135670" "IIat135721" "IIat135799" "IIat135830" "IIat135926" "IIat135974" "IIat136067" "IIat136089" "IIat136585" "IIat136892" "IIat136979" "IIat137129" "IIat137235" "IIat137344" "IIat137395" "IIat137748" "IIat137791" "IIat137804" "IIat137862" "IIat137871" "IIat137885" "IIat138170" "IIat138337" "IIat138737" "IIat138838" "IIat139082" "IIat139118" "IIat139751" "IIat139952" "IIat140057" "IIat140064" "IIat140207" "IIat140386" "IIat140538" "IIat140636" "IIat140646" "IIat140887" "IIat141018" "IIat141178" "IIat141194" "IIat141210" "IIat141218" "IIat141230" "IIat141556" "IIat141582" "IIat141990" "IIat142136" "IIat142184" "IIat142189" "IIat142367" "IIat142511" "IIat142724" "IIat142807" "IIat142828" "IIat142983" "IIat143130" "IIat143139" "IIat143145" "IIat143150" "IIat143330" "IIat143338" "IIat143494" "IIat143616" "IIat143752" "IIat143759" "IIat143762" "IIat144154" "IIat144214" "IIat144217" "IIat144823" "IIat144856" "IIat144940" "IIat144994" "IIat145076" "IIat145111" "IIat145402" "IIat145477" "IIat145489" "IIat145754" "IIat146001" "IIat146088" "IIat146102" "IIat146110" "IIat146117" "IIat146132" "IIat146172" "IIat146220" "IIat146251" "IIat146336" "IIat146447" "IIat146612" "IIat146894" "IIat146953" "IIat146995" "IIat147200" "IIat147248" "IIat147317" "IIat147387" "IIat147400" "IIat147487" "IIat147792" "IIat148175" "IIat148330" "IIat148432" "IIat148939" "IIat149002" "IIat149029" "IIat149062" "IIat149140" "IIat149185" "IIat149392" "IIat149403" "IIat149699" "IIat149765" "IIat149860" "IIat149875" "IIat150203" "IIat150299" "IIat150425" "IIat150468" "IIat150495" "IIat150516" "IIat150784" "IIat150847" "IIat151120" "IIat151400" "IIat151410" "IIat151577" "IIat151685" "IIat151712" "IIat151727" "IIat151868" "IIat151949" "IIat152024" "IIat152076" "IIat152174" "IIat152207" "IIat152426" "IIat152454" "IIat152486" "IIat152693" "IIat152708" "IIat153010" "IIat153029" "IIat153158" "IIat153274" "IIat153550" "IIat153653" "IIat153660" "IIat153735" "IIat153790" "IIat154004" "IIat154145" "IIat154163" "IIat154238" "IIat154743" "IIat154802" "IIat154845" "IIat154929" "IIat155112" "IIat155124" "IIat155213" "IIat155530" "IIat155594" "IIat155849" "IIat155975" "IIat156020" "IIat156264" "IIat156269" "IIat156655" "IIat156704" "IIat156779" "IIat156905" "IIat157620" "IIat158117" "IIat158203" "IIat158452" "IIat158594" "IIat158597" "IIat158609" "IIat158710" "IIat158956" "IIat158989" "IIat159070" "IIat159082" "IIat159229" "IIat159400" "IIat159415" "IIat159430" "IIat159598" "IIat159673" "IIat159800" "IIat159860" "IIat159905" "IIat160023" "IIat160406" "IIat160512" "IIat160621" "IIat161068" "IIat161300" "IIat161466" "IIat161760" "IIat161843" "IIat162274" "IIat162683" "IIat163083" "IIat163124" "IIat163183" "IIat163287" "IIat163352" "IIat163359" "IIat163790" "IIat163895" "IIat164381" "IIat164386" "IIat164422" "IIat164795" "IIat164831" "IIat164854" "IIat164978" "IIat165051" "IIat165052" "IIat165110" "IIat165181" "IIat165210" "IIat165262" "IIat165528" "IIat165683" "IIat165880" "IIat166022" "IIat166314" "IIat166358" "IIat166399" "IIat166419" "IIat166463" "IIat166547" "IIat166553" "IIat166610" "IIat166706" "IIat166772" "IIat166819" "IIat166912" "IIat167376" "IIat167400" "IIat167429" "IIat167653" "IIat167683" "IIat167797" "IIat167824" "IIat167900" "IIat167927" "IIat167978" "IIat168015" "IIat168039" "IIat168132" "IIat168153" "IIat168451" "IIat168457" "IIat168539" "IIat168636" "IIat168656" "IIat168662" "IIat168714" "IIat168750" "IIat168778" "IIat168805" "IIat169569" "IIat169592" "IIat169823" "IIat169896" "IIat170002" "IIat170089" "IIat170155" "IIat170170" "IIat170182" "IIat170209" "IIat170311" "IIat170314" "IIat170323" "IIat170375" "IIat170416" "IIat170445" "IIat170596" "IIat170679" "IIat170793" "IIat170871" "IIat171186" "IIat171436" "IIat171498" "IIat171573" "IIat171615" "IIat171681" "IIat171927" "IIat172031" "IIat172041" "IIat172116" "IIat172304" "IIat172305" "IIat172310" "IIat172341" "IIat172354" "IIat172491" "IIat172497" "IIat172660" "IIat172684" "IIat172965" "IIat173199" "IIat173491" "IIat173662" "IIat173817" "IIat174033" "IIat174063" "IIat174342" "IIat174538" "IIat174558" "IIat174600" "IIat174602" "IIat174688" "IIat174691" "IIat174761" "IIat174856" "IIat175057" "IIat175163" "IIat175412" "IIat175442" "IIat175787" "IIat176012" "IIat176264" "IIat176549" "IIat176639" "IIat176687" "IIat177290" "IIat177625" "IIat178102" "IIat178354" "IIat178450" "IIat178534" "IIat178573" "IIat178933" "IIat179113" "IIat179149" "IIat179221" "IIat179236" "IIat179269" "IIat179413" "IIat179857" "IIat179875" "IIat179884" "IIat180171" "IIat180247" "IIat180301" "IIat180315" "IIat180375" "IIat180610" "IIat181305" "IIat181650" "IIat182326" "IIat182363" "IIat182478" "IIat182646" "IIat182703" "IIat182895" "IIat182904" "IIat183120" "IIat183201" "IIat183396" "IIat183459" "IIat183462" "IIat183622" "IIat183729" "IIat183813" "IIat183892" "IIat184023" "IIat184149" "IIat184346" "IIat184375" "IIat184391" "IIat184609" "IIat184750" "IIat185379" "IIat185424" "IIat185445" "IIat185446" "IIat185495" "IIat185529" "IIat185582" "IIat185894" "IIat185957" "IIat185982" "IIat186011" "IIat186052" "IIat186070" "IIat186188" "IIat186213" "IIat186256" "IIat186325" "IIat186369" "IIat186382" "IIat186400" "IIat186406" "IIat186427" "IIat186525" "IIat186528" "IIat186558" "IIat186626" "IIat186651" "IIat186712" "IIat187145" "IIat187160" "IIat187555" "IIat187747" "IIat187791" "IIat187960" "IIat188080" "IIat188503" "IIat188704" "IIat188737" "IIat188746" "IIat188907" "IIat188908" "IIat189116" "IIat189166" "IIat189212" "IIat189266" "IIat189579" "IIat189664" "IIat189742" "IIat190035" "IIat190131" "IIat190214" "IIat190258" "IIat190311" "IIat190354" "IIat190358" "IIat190586" "IIat190623" "IIat190644" "IIat190740" "IIat190819" "IIat190884" "IIat190947" "IIat190983" "IIat191069" "IIat191087" "IIat191217" "IIat191225" "IIat191229" "IIat191231" "IIat191235" "IIat191284" "IIat191291" "IIat191292" "IIat191297" "IIat191301" "IIat191307" "IIat191314" "IIat191366" "IIat191380" "IIat191425" "IIat191427" "IIat191473" "IIat191524" "IIat191602" "IIat191616" "IIat192041" "IIat192088" "IIat192125" "IIat192151" "IIat192393" "IIat192444" "IIat192579" "IIat192585" "IIat192594" "IIat192822" "IIat193125" "IIat193362" "IIat193383" "IIat193401" "IIat193516" "IIat193518" "IIat193542" "IIat193667" "IIat193870" "IIat194060" "IIat194229" "IIat195012" "IIat195171" "IIat195180" "IIat195183" "IIat195721" "IIat195722" "IIat195941" "IIat195963" "IIat196148" "IIat196158" "IIat196209" "IIat196407" "IIat196495" "IIat196636" "IIat196689" "IIat196708" "IIat196735" "IIat196748" "IIat196967" "IIat197038" "IIat197124" "IIat197151" "IIat197160" "IIat197375" "IIat197443" "IIat197467" "IIat197477" "IIat197716" "IIat197945" "IIat197969" "IIat198088" "IIat198089" "IIat198096" "IIat198098" "IIat198171" "IIat198183" "IIat198244" "IIat198371" "IIat198504" "IIat198515" "IIat198529" "IIat198580" "IIat198608" "IIat198614" "IIat198675" "IIat198754" "IIat198781" "IIat198785" "IIat199009" "IIat199142" "IIat199393" "IIat199756" "IIat199859" "IIat199896" "IIat199964" "IIat200011" "IIat200073" "IIat200279" "IIat200486" "IIat200533" "IIat200971" "IIat201006" "IIat201066" "IIat201353" "IIat201459" "IIat201479" "IIat201650" "IIat201785" "IIat201882" "IIat201935" "IIat202004" "IIat202111" "IIat202187" "IIat202241" "IIat202727" "IIat202742" "IIat202946" "IIat203033" "IIat203087" "IIat203117" "IIat203786" "IIat203913" "IIat204182" "IIat204185" "IIat204189" "IIat204218" "IIat204407" "IIat204461" "IIat204510" "IIat205154" "IIat205160" "IIat205346" "IIat205520" "IIat205562" "IIat205894" "IIat205945" "IIat205961" "IIat206079" "IIat206086" "IIat206283" "IIat206372" "IIat206716" "IIat207174" "IIat207195" "IIat207564" "IIat207571" "IIat207744" "IIat207862" "IIat207894" "IIat207926" "IIat208027" "IIat208192" "IIat208216" "IIat208354" "IIat208420" "IIat208546" "IIat208577" "IIat208610" "IIat208651" "IIat208738" "IIat208861" "IIat208873" "IIat208918" "IIat208919" "IIat208966" "IIat209059" "IIat209274" "IIat209376" "IIat209405" "IIat209610" "IIat209757" "IIat210009" "IIat210390" "IIat210624" "IIat210993" "IIat211194" "IIat211273" "IIat211335" "IIat211898" "IIat212017" "IIat212354" "IIat212498" "IIat212552" "IIat212641" "IIat212767" "IIat212806" "IIat212880" "IIat213379" "IIat213400" "IIat213548" "IIat213631" "IIat213713" "IIat213886" "IIat214193" "IIat214381" "IIat214442" "IIat214470" "IIat214714" "IIat214747" "IIat214804" "IIat214894" "IIat215071" "IIat215184" "IIat215470" "IIat215949" "IIat215992" "IIat216054" "IIat216253" "IIat216349" "IIat216516" "IIat216523" "IIat216786" "IIat216797" "IIat216905" "IIat216965" "IIat217209" "IIat217363" "IIat217639" "IIat217679" "IIat217697" "IIat218318" "IIat218510" "IIat218560" "IIat218627" "IIat218633" "IIat218666" "IIat218669" "IIat218744" "IIat219122" "IIat219218" "IIat219413" "IIat219509" "IIat219638" "IIat220219" "IIat220334" "IIat220427" "IIat220499" "IIat220621" "IIat220779" "IIat220793" "IIat220986" "IIat226982" "IIat227052" "IIat227060" "IIat227171" "IIat227204" "IIat227305" "IIat227331" "IIat227390" "IIat227534" "IIat227719" "IIat227884" "IIat228115" "IIat228235" "IIat228554" "IIat228584" "IIat228648" "IIat228680" "IIat228850" "IIat229297" "IIat229780" "IIat229971" "IIat230040" "IIat230258" "IIat230579" "IIat230852" "IIat231358" "IIat231617" "IIat231840" "IIat231896" "IIat232084" "IIat232491" "IIat232531" "IIat232795" "IIat233269" "IIat233386" "IIat233408" "IIat233590" "IIat234168" "IIat234199" "IIat234283" "IIat234343" "IIat234388" "IIat234607" "IIat234616" "IIat234676" "IIat234859" "IIat234994" "IIat235860" "IIat235880" "IIat235934" "IIat236159" "IIat236316" "IIat236386" "IIat236393" "IIat236394" "IIat236444" "IIat236492" "IIat236557" "IIat236629" "IIat237153" "IIat237191" "IIat237446" "IIat237500" "IIat237543" "IIat238042" "IIat238113" "IIat238133" "IIat238165" "IIat238188" "IIat238191" "IIat238261" "IIat238289" "IIat238293" "IIat238335" "IIat238403" "IIat238420" "IIat238487" "IIat238524" "IIat238526" "IIat238534" "IIat238553" "IIat238605" "IIat238677" "IIat238701" "IIat238739" "IIat238787" "IIat238788" "IIat238831" "IIat238877" "IIat239054" "IIat239099" "IIat239225" "IIat239407" "IIat239436" "IIat239627" "IIat239777" "IIat239839" "IIat239866" "IIat239990" "IIat239996" "IIat240544" "IIat240818" "IIat240842" "IIat240868" "IIat240965" "IIat241145" "IIat241198" "IIat241385" "IIat241411" "IIat241424" "IIat241520" "IIat242014" "IIat242025" "IIat242040" "IIat242055" "IIat242400" "IIat242748" "IIat242775" "IIat242882" "IIat243005" "IIat243438" "IIat243488" "IIat243497" "IIat243611" "IIat243770" "IIat243782" "IIat243848" "IIat244013" "IIat244066" "IIat244092" "IIat244217" "IIat244257" "IIat244487" "IIat244781" "IIat245036" "IIat245202" "IIat245286" "IIat245307" "IIat245491" "IIat245749" "IIat246061" "IIat246174" "IIat246315" "IIat246333" "IIat246577" "IIat246581" "IIat246818" "IIat246894" "IIat246962" "IIat246970" "IIat246975" "IIat247042" "IIat247071" "IIat247236" "IIat247524" "IIat247533" "IIat247605" "IIat247761" "IIat247791" "IIat247815" "IIat247896" "IIat247995" "IIat248154" "IIat248161" "IIat248214" "IIat248466" "IIat248557" "IIat248981" "IIat249074" "IIat249401" "IIat249420" "IIat249534" "IIat249571" "IIat249664" "IIat249968" "IIat249998" "IIat250251" "IIat250397" "IIat250483" "IIat250790" "IIat250966" "IIat251005" "IIat251106" "IIat251135" "IIat251146" "IIat251549" "IIat251743" "IIat251791" "IIat251888" "IIat252014" "IIat252028" "IIat252037" "IIat252194" "IIat252245" "IIat252272" "IIat252274" "IIat252280" "IIat252500" "IIat252573" "IIat252579" "IIat252600" "IIat252681" "IIat252705" "IIat252793" "IIat253096" "IIat253449" "IIat253710" "IIat254007" "IIat254031" "IIat254065" "IIat254125" "IIat254143" "IIat254282" "IIat254350" "IIat254369" "IIat254410" "IIat254740" "IIat254813" "IIat254832" "IIat254906" "IIat255171" "IIat255686" "IIat255738" "IIat255826" "IIat255865" "IIat256265" "IIat256649" "IIat256765" "IIat256923" "IIat256939" "IIat256959" "IIat257078" "IIat257184" "IIat257428" "IIat257911" "IIat258069" "IIat258151" "IIat258206" "IIat258209" "IIat258267" "IIat258311" "IIat258407" "IIat258454" "IIat258509" "IIat258511" "IIat258514" "IIat258591" "IIat258615" "IIat258660" "IIat258761" "IIat258890" "IIat258943" "IIat258959" "IIat258963" "IIat258969" "IIat258971" "IIat259156" "IIat259233" "IIat259408" "IIat259415" "IIat259417" "IIat259449" "IIat259519" "IIat259538" "IIat259541" "IIat259555" "IIat259559" "IIat265582" "IIat265597" "IIat265611" "IIat265618" "IIat265620" "IIat265671" "IIat265682" "IIat265768" "IIat265829" "IIat266107" "IIat266338" "IIat266339" "IIat266370" "IIat266478" "IIat266529" "IIat266551" "IIat266622" "IIat266952" "IIat267051" "IIat267213" "IIat267399" "IIat267446" "IIat267594" "IIat267923" "IIat268100" "IIat268167" "IIat268270" "IIat268319" "IIat268398" "IIat268490" "IIat268619" "IIat268644" "IIat268895" "IIat268913" "IIat268925" "IIat268930" "IIat268949" "IIat269013" "IIat269020" "IIat269029" "IIat269036" "IIat269210" "IIat269230" "IIat269291" "IIat269846" "IIat269904" "IIat269983" "IIat269986" "IIat270121" "IIat270164" "IIat270191" "IIat270207" "IIat270573" "IIat271265" "IIat271480" "IIat271598" "IIat271912" "IIat272267" "IIat272471" "IIat272699" "IIat272858" "IIat273404" "IIat273736" "IIat273772" "IIat273781" "IIat273857" "IIat273866" "IIat273923" "IIat274076" "IIat274152" "IIat274155" "IIat274162" "IIat274298" "IIat274352" "IIat274439" "IIat274460" "IIat274553" "IIat274625" "IIat274973" "IIat275372" "IIat275968" "IIat275994" "IIat276052" "IIat276131" "IIat276137" "IIat276150" "IIat276322" "IIat276361" "IIat276412" "IIat276526" "IIat276555" "IIat276676" "IIat276763" "IIat276799" "IIat277566" "IIat277633" "IIat277803" "IIat277874" "IIat277912" "IIat278176" "IIat278429" "IIat278475" "IIat278630" "IIat278769" "IIat278797" "IIat278927" "IIat278934" "IIat279290" "IIat279383" "IIat279560" "IIat279623" "IIat280053" "IIat280109" "IIat280259" "IIat280261" "IIat280277" "IIat280418" "IIat280550" "IIat280562" "IIat280680" "IIat280684" "IIat280796" "IIat280810" "IIat280822" "IIat280862" "IIat281251" "IIat281281" "IIat281519" "IIat281826" "IIat282015" "IIat282099" "IIat282128" "IIat282495" "IIat282657" "IIat282738" "IIat283018" "IIat283315" "IIat283424" "IIat283431" "IIat283561" "IIat283565" "IIat283654" "IIat283860" "IIat283880" "IIat283935" "IIat284241" "IIat284437" "IIat284893" "IIat285666" "IIat285685" "IIat285718" "IIat285772" "IIat285829" "IIat286002" "IIat286036" "IIat286327" "IIat286468" "IIat286708" "IIat286762" "IIat286855" "IIat286879" "IIat286894" "IIat287110" "IIat287113" "IIat287187" "IIat287260" "IIat287551" "IIat287818" "IIat287997" "IIat288081" "IIat288119" "IIat288273" "IIat288339" "IIat288484" "IIat288498" "IIat288671" "IIat288717" "IIat288768" "IIat288773" "IIat288780" "IIat288800" "IIat288809" "IIat288880" "IIat288893" "IIat288943" "IIat288970" "IIat288980" "IIat288986" "IIat288990" "IIat289069" "IIat289132" "IIat289328" "IIat289342" "IIat289364" "IIat289391" "IIat289409" "IIat289530" "IIat289601" "IIat289642" "IIat289723" "IIat289906" "IIat289966" "IIat290197" "IIat290233" "IIat290536" "IIat290804" "IIat291425" "IIat291653" "IIat291976" "IIat292193" "IIat292212" "IIat292257" "IIat292269" "IIat292285" "IIat292286" "IIat292290" "IIat292338" "IIat292541" "IIat292546" "IIat292578" "IIat292600" "IIat292676" "IIat292680" "IIat292716" "IIat292748" "IIat292752" "IIat292755" "IIat292797" "IIat292860" "IIat292870" "IIat292922" "IIat292967" "IIat293020" "IIat293057" "IIat293297" "IIat293501" "IIat293504" "IIat293549" "IIat293630" "IIat293756" "IIat293761" "IIat293954" "IIat293963" "IIat294020" "IIat294230" "IIat294623" "IIat295028" "IIat295058" "IIat295631" "IIat295988" "IIat296073" "IIat296082" "IIat296774" "IIat296843" "IIat297266" "IIat297515" "IIat297602" "IIat297966" "IIat297970" "IIat298123" "IIat298189" "IIat298349" "IIat298678" "IIat298732" "IIat298759" "IIat298771" "IIat299050" "IIat299056" "IIat299081" "IIat299092" "IIat299182" "IIat299389" "IIat299581" "IIat299698" "IIat299792" "IIat299876" "IIat299901" "IIat300024" "IIat300111" "IIat301140" "IIat301323" "IIat301324" "IIat301332" "IIat301530" "IIat301549" "IIat301568" "IIat301570" "IIat301589" "IIat301803" "IIat301834" "IIat301951" "IIat301964" "IIat302062" "IIat302075" "IIat302077" "IIat302192" "IIat302260" "IIat302285" "IIat302305" "IIat302360" "IIat302559" "IIat302626" "IIat302629" "IIat302648" "IIat302657" "IIat302699" "IIat302714" "IIat302763" "IIat302822" "IIat302842" "IIat302955" "IIat302972" "IIat303066" "IIat303071" "IIat303121" "IIat303125" "IIat303138" "IIat303148" "IIat303237" "IIat303241" "IIat303256" "IIat303262" "IIat303287" "IIat303295" "IIat303343" "IIat303395" "IIat303413" "IIat303435" "IIat303446" "IIat303452" "IIat303465" "IIat303537" "IIat303744" "IIat303954" "IIat304001" "IIat304081" "IIat304221" "IIat304314" "IIat304384" "IIat305677" "IIat305801" "IIat305854" "IIat305881" "IIat306376" "IIat306737" "IIat306932" "IIat306980" "IIat307275" "IIat307459" "IIat307512" "IIat307537" "IIat307594" "IIat307613" "IIat307713" "IIat307794" "IIat307808" "IIat307810" "IIat307854" "IIat307919" "IIat307944" "IIat307989" "IIat307994" "IIat308006" "IIat308083" "IIat308205" "IIat308284" "IIat308422" "IIat308477" "IIat308690" "IIat308805" "IIat308816" "IIat308850" "IIat309226" "IIat309343" "IIat309408" "IIat309476" "IIat309603" "IIat309686" "IIat309822" "IIat309899" "IIat310030" "IIat310032" "IIat310113" "IIat310185" "IIat310570" "IIat310705" "IIat310768" "IIat310971" "IIat311035" "IIat311053" "IIat311098" "IIat311266" "IIat311365" "IIat311607" "IIat311661" "IIat311675" "IIat311710" "IIat311841" "IIat312028" "IIat312298" "IIat312472" "IIat312595" "IIat312685" "IIat312859" "IIat312886" "IIat313153" "IIat313312" "IIat313333" "IIat313426" "IIat313447" "IIat313594" "IIat313672" "IIat313834" "IIat313939" "IIat314008" "IIat314257" "IIat314329" "IIat314491" "IIat314790" "IIat314931" "IIat315082" "IIat315177" "IIat315206" "IIat315237" "IIat315267" "IIat315436" "IIat315559" "IIat315655" "IIat315851" "IIat315988" "IIat316012" "IIat316150" "IIat316180" "IIat316189" "IIat316739" "IIat316758" "IIat316854" "IIat316919" "IIat316923" "IIat316953" "IIat317033" "IIat317069" "IIat317232" "IIat317339" "IIat317626" "IIat317648" "IIat317666" "IIat317687" "IIat317789" "IIat317892" "IIat317942" "IIat318107" "IIat318123" "IIat318176" "IIat318192" "IIat318225" "IIat318379" "IIat318380" "IIat318400" "IIat318982" "IIat319018" "IIat319087" "IIat319306" "IIat319547" "IIat319717" "IIat319900" "IIat320188" "IIat320415" "IIat320428" "IIat320539" "IIat320597" "IIat320886" "IIat320988" "IIat321222" "IIat321309" "IIat321385" "IIat321438" "IIat321445" "IIat321773" "IIat321857" "IIat321867" "IIat322002" "IIat322122" "IIat322187" "IIat322479" "IIat322620" "IIat322797" "IIat322823" "IIat323106" "IIat323184" "IIat323214" "IIat323896" "IIat324135" "IIat324185" "IIat324454" "IIat324466" "IIat324524" "IIat324542" "IIat324729" "IIat324760" "IIat324886" "IIat324913" "IIat324925" "IIat325006" "IIat325174" "IIat325201" "IIat325370" "IIat325480" "IIat325549" "IIat325594" "IIat325619" "IIat325663" "IIat325700" "IIat325801" "IIat325888" "IIat325962" "IIat326111" "IIat326117" "IIat326292" "IIat326296" "IIat326338" "IIat326371" "IIat326410" "IIat326505" "IIat326591" "IIat326672" "IIat326703" "IIat326733" "IIat326764" "IIat326897" "IIat326898" "IIat326918" "IIat327002" "IIat327004" "IIat327082" "IIat327097" "IIat327155" "IIat327192" "IIat327299" "IIat327346" "IIat327362" "IIat327510" "IIat327555" "IIat327607" "IIat327874" "IIat327934" "IIat327935" "IIat328000" "IIat328053" "IIat328086" "IIat328092" "IIat328093" "IIat328339" "IIat328414" "IIat328529" "IIat328555" "IIat328639" "IIat328645" "IIat328906" "IIat328920" "IIat329135" "IIat329183" "IIat329296" "IIat329576" "IIat329581" "IIat329652" "IIat329728" "IIat329755" "IIat329878" "IIat329921" "IIat329974" "IIat330201" "IIat330493" "IIat330645" "IIat330679" "IIat330862" "IIat331251" "IIat331262" "IIat331398" "IIat331525" "IIat331555" "IIat331578" "IIat331781" "IIat331825" "IIat331971" "IIat332397" "IIat332410" "IIat332420" "IIat332450" "IIat332469" "IIat332520" "IIat332538" "IIat332546" "IIat332628" "IIat332770" "IIat332797" "IIat332990" "IIat333013" "IIat333041" "IIat333042" "IIat333076" "IIat333192" "IIat333212" "IIat333233" "IIat333317" "IIat333345" "IIat333432" "IIat334049" "IIat334194" "IIat334379" "IIat334450" "IIat334507" "IIat334909" "IIat334936" "IIat335005" "IIat335041" "IIat335047" "IIat335090" "IIat335308" "IIat336454" "IIat336490" "IIat336562" "IIat336565" "IIat336569" "IIat336745" "IIat337088" "IIat337179" "IIat337318" "IIat337451" "IIat337524" "IIat337565" "IIat337609" "IIat337625" "IIat337784" "IIat337895" "IIat337973" "IIat338140" "IIat338224" "IIat338290" "IIat338406" "IIat338654" "IIat339006" "IIat339324" "IIat339375" "IIat339411" "IIat339540" "IIat339672" "IIat339811" "IIat339900" "IIat339901" "IIat339964" "IIat340018" "IIat340303" "IIat340464" "IIat340532" "IIat340557" "IIat340642" "IIat340755" "IIat340822" "IIat340911" "IIat341214" "IIat341285" "IIat341307" "IIat341565" "IIat341569" "IIat341630" "IIat341713" "IIat341835" "IIat341923" "IIat341928" "IIat341971" "IIat341983" "IIat342002" "IIat342046" "IIat342263" "IIat342381" "IIat342609" "IIat342640" "IIat342846" "IIat342981" "IIat343243" "IIat343404" "IIat343416" "IIat343711" "IIat343728" "IIat343836" "IIat343968" "IIat344091" "IIat344180" "IIat344209" "IIat344223" "IIat344280" "IIat344666" "IIat344708" "IIat344767" "IIat344957" "IIat345044" "IIat345071" "IIat345230" "IIat345286" "IIat345607" "IIat345633" "IIat346080" "IIat346268" "IIat346361" "IIat346384" "IIat346557" "IIat346634" "IIat346661" "IIat346739" "IIat347018" "IIat347190" "IIat347225" "IIat347229" "IIat347315" "IIat347438" "IIat347510" "IIat347557" "IIat347558" "IIat347570" "IIat347583" "IIat347775" "IIat347801" "IIat347854" "IIat348119" "IIat348443" "IIat348451" "IIat348476" "IIat348623" "IIat348662" "IIat348791" "IIat348821" "IIat349145" "IIat349441" "IIat349444" "IIat349465" "IIat349480" "IIat349504" "IIat349570" "IIat349588" "IIat349777" "IIat349987" "IIat350006" "IIat350028" "IIat350079" "IIat350133" "IIat350166" "IIat350176" "IIat350374" "IIat350449" "IIat350489" "IIat350505" "IIat350561" "IIat350578" "IIat350587" "IIat350655" "IIat350673" "IIat350684" "IIat350696" "IIat350725" "IIat350762" "IIat350773" "IIat350790" "IIat350795" "IIat351156" "IIat351333" "IIat351498" "IIat351621" "IIat352032" "IIat352356" "IIat352401" "IIat352511" "IIat352653" "IIat352749" "IIat352905" "IIat353411" "IIat353610" "IIat353612" "IIat353706" "IIat353772" "IIat353808" "IIat353887" "IIat353930" "IIat354091" "IIat354282" "IIat354315" "IIat354425" "IIat354450" "IIat354612" "IIat354702" "IIat354718" "IIat354789" "IIat355032" "IIat355149" "IIat355404" "IIat355590" "IIat355620" "IIat355746" "IIat355799" "IIat355916" "IIat356058" "IIat356062" "IIat356126" "IIat356460" "IIat356544" "IIat356646" "IIat356803" "IIat356895" "IIat356918" "IIat357534" "IIat357537" "IIat357639" "IIat357642" "IIat357681" "IIat357723" "IIat357750" "IIat358275" "IIat358553" "IIat358896" "IIat359004" "IIat359109" "IIat359114" "IIat359469" "IIat359574" "IIat359652" "IIat359955" "IIat359964" "IIat360475" "IIat360529" "IIat360767" "IIat360860" "IIat361004" "IIat361592" "IIat361625" "IIat361646" "IIat362049" "IIat362080" "IIat362102" "IIat362181" "IIat362375" "IIat362401" "IIat362593" "IIat362636" "IIat362686" "IIat362700" "IIat362746" "IIat362787" "IIat362831" "IIat362888" "IIat362995" "IIat363058" "IIat363089" "IIat363138" "IIat363142" "IIat363188" "IIat363222" "IIat363226" "IIat363241" "IIat363275" "IIat363360" "IIat363384" "IIat363406" "IIat363412" "IIat363522" "IIat363572" "IIat363586" "IIat363614" "IIat363698" "IIat363699" "IIat363713" "IIat363719" "IIat363747" "IIat363763" "IIat363794" "IIat363886" "IIat363952" "IIat364061" "IIat364173" "IIat364197" "IIat364229" "IIat364337" "IIat364371" "IIat364417" "IIat364529" "IIat364536" "IIat364633" "IIat364680" "IIat364709" "IIat364731" "IIat364794" "IIat365118" "IIat365124" "IIat365304" "IIat365324" "IIat365490" "IIat365523" "IIat365652" "IIat365861" "IIat366045" "IIat366118" "IIat366247" "IIat366313" "IIat366808" "IIat366944" "IIat367198" "IIat367427" "IIat367585" "IIat367598" "IIat367599" "IIat367688" "IIat367772" "IIat367787" "IIat367800" "IIat367882" "IIat367951" "IIat368049" "IIat368082" "IIat368245" "IIat368398" "IIat368407" "IIat368440" "IIat368534" "IIat368561" "IIat368563" "IIat368581" "IIat368693" "IIat368714" "IIat369023" "IIat369038" "IIat369257" "IIat369382" "IIat369476" "IIat369533" "IIat369655" "IIat369690" "IIat369784" "IIat369829" "IIat369845" "IIat369863" "IIat369889" "IIat370005" "IIat370137" "IIat370702" "IIat370705" "IIat370734" "IIat370778" "IIat370965" "IIat371027" "IIat371144" "IIat371443" "IIat371551" "IIat371552" "IIat371938" "IIat372142" "IIat372478" "IIat372685" "IIat372842" "IIat373009" "IIat373337" "IIat373600" "IIat373728" "IIat373842" "IIat373900" "IIat373987" "IIat374069" "IIat374116" "IIat374146" "IIat374437" "IIat375023" "IIat375146" "IIat375300" "IIat375367" "IIat375647" "IIat375757" "IIat375786" "IIat375798" "IIat375871" "IIat375889" "IIat375939" "IIat375966" "IIat376090" "IIat376183" "IIat376295" "IIat376372" "IIat376425" "IIat376438" "IIat376486" "IIat376520" "IIat376634" "IIat376664" "IIat376699" "IIat376700" "IIat376895" "IIat376913" "IIat376967" "IIat377643" "IIat377654" "IIat377762" "IIat377773" "IIat377804" "IIat377817" "IIat377864" "IIat378155" "IIat378161" "IIat378215" "IIat378217" "IIat378284" "IIat378482" "IIat378517" "IIat378520" "IIat378656" "IIat378680" "IIat378689" "IIat379229" "IIat379308" "IIat379467" "IIat379586" "IIat379595" "IIat379626" "IIat379635" "IIat379971" "IIat380635" "IIat380926" "IIat380949" "IIat381276" "IIat381290" "IIat381519" "IIat381543" "IIat381561" "IIat381640" "IIat381893" "IIat382206" "IIat382287" "IIat382386" "IIat382468" "IIat382565" "IIat382568" "IIat382578" "IIat382581" "IIat382641" "IIat382744" "IIat382842" "IIat382892" "IIat382906" "IIat382958" "IIat383244" "IIat383271" "IIat383339" "IIat383373" "IIat383404" "IIat383702" "IIat383718" "IIat383955" "IIat384473" "IIat384879" "IIat384978" "IIat385106" "IIat385398" "IIat385746" "IIat385761" "IIat385920" "IIat386100" "IIat386197" "IIat386296" "IIat386469" "IIat386914" "IIat386949" "IIat386952" "IIat387017" "IIat387234" "IIat387448" "IIat387614" "IIat387742" "IIat387930" "IIat387949" "IIat388320" "IIat388381" "IIat388419" "IIat388687" "IIat388764" "IIat388827" "IIat388873" "IIat388896" "IIat388991" "IIat389002" "IIat389237" "IIat389238" "IIat389270" "IIat389336" "IIat389406" "IIat389474" "IIat389487" "IIat389552" "IIat389565" "IIat389566" "IIat389573" "IIat389580" "IIat389609" "IIat389615" "IIat389678" "IIat389682" "IIat389685" "IIat389744" "IIat389798" "IIat389862" "IIat389907" "IIat389930" "IIat390127" "IIat390246" "IIat390346" "IIat390394" "IIat390671" "IIat390699" "IIat390739" "IIat390818" "IIat390890" "IIat391316" "IIat391458" "IIat391725" "IIat391829" "IIat391889" "IIat392016" "IIat392084" "IIat392129" "IIat392176" "IIat392308" "IIat392460" "IIat392505" "IIat392540" "IIat393175" "IIat393186" "IIat393232" "IIat393242" "IIat393264" "IIat393484" "IIat393502" "IIat393506" "IIat393514" "IIat393599" "IIat393693" "IIat393966" "IIat394410" "IIat394456" "IIat394613" "IIat394867" "IIat394927" "IIat395024" "IIat395179" "IIat395212" "IIat395222" "IIat395252" "IIat395274" "IIat395750" "IIat396550" "IIat396584" "IIat396720" "IIat396755" "IIat396773" "IIat396787" "IIat396941" "IIat396966" "IIat397108" "IIat397156" "IIat397429" "IIat397573" "IIat397776" "IIat397777" "IIat397807" "IIat397843" "IIat397978" "IIat398308" "IIat398409" "IIat398446" "IIat399046" "IIat399097" "IIat399850" "IIat399985" "IIat400380" "IIat400480" "IIat400498" "IIat400901" "IIat401137" "IIat401170" "IIat401301" "IIat401582" "IIat401598" "IIat401606" "IIat401629" "IIat401817" "IIat401832" "IIat401895" "IIat401909" "IIat402132" "IIat402144" "IIat402171" "IIat402243" "IIat402837" "IIat402870" "IIat403140" "IIat403238" "IIat403275" "IIat403318" "IIat403348" "IIat403363" "IIat403757" "IIat403938" "IIat404061" "IIat404084" "IIat404095" "IIat404149" "IIat404167" "IIat404580" "IIat404583" "IIat404594" "IIat404656" "IIat404667" "IIat404754" "IIat405269" "IIat405743" "IIat405784" "IIat405797" "IIat406045" "IIat406051" "IIat406095" "IIat406105" "IIat406109" "IIat406254" "IIat406260" "IIat406294" "IIat406373" "IIat406766" "IIat407140" "IIat407444" "IIat407471" "IIat407565" "IIat407639" "IIat407748" "IIat407772" "IIat407910" "IIat408000" "IIat408067" "IIat408101" "IIat408185" "IIat408427" "IIat408477" "IIat408609" "IIat408638" "IIat408718" "IIat409095" "IIat409110" "IIat409254" "IIat409258" "IIat409489" "IIat409637" "IIat409900" "IIat409993" "IIat410009" "IIat410203" "IIat410844" "IIat410955" "IIat410979" "IIat410986" "IIat410992" "IIat411161" "IIat411227" "IIat411744" "IIat412227" "IIat412307" "IIat412397" "IIat412871" "IIat413142" "IIat413243" "IIat413258" "IIat413264" "IIat413771" "IIat414708" "IIat414750" "IIat414892" "IIat414906" "IIat414920" "IIat414944" "IIat414981" "IIat415012" "IIat415295" "IIat415308" "IIat415528" "IIat415544" "IIat415614" "IIat415649" "IIat415657" "IIat415687" "IIat415857" "IIat415910" "IIat416198" "IIat416237" "IIat416291" "IIat416322" "IIat416370" "IIat417148" "IIat417156" "IIat417208" "IIat417233" "IIat417340" "IIat417361" "IIat417396" "IIat417582" "IIat417686" "IIat417690" "IIat417693" "IIat417704" "IIat417723" "IIat417730" "IIat417738" "IIat417756" "IIat417789" "IIat417883" "IIat417911" "IIat417972" "IIat418001" "IIat418017" "IIat418036" "IIat418039" "IIat418059" "IIat418076" "IIat418108" "IIat418234" "IIat418249" "IIat418342" "IIat418393" "IIat418444" "IIat418445" "IIat418472" "IIat418478" "IIat418518" "IIat418551" "IIat418586" "IIat418623" "IIat419080" "IIat419191" "IIat419198" "IIat419209" "IIat419404" "IIat419489" "IIat419598" "IIat419853" "IIat419925" "IIat419937" "IIat420041" "IIat420070" "IIat420081" "IIat420128" "IIat420131" "IIat420345" "IIat420541" "IIat420559" "IIat420561" "IIat420686" "IIat420747" "IIat420837" "IIat420879" "IIat421024" "IIat421076" "IIat421667" "IIat421686" "IIat421689" "IIat422070" "IIat422158" "IIat422409" "IIat422469" "IIat422628" "IIat422756" "IIat422781" "IIat422907" "IIat423048" "IIat423219" "IIat423258" "IIat423345" "IIat423500" "IIat423512" "IIat423615" "IIat423794" "IIat423944" "IIat424025" "IIat424187" "IIat424193" "IIat424199" "IIat424340" "IIat424361" "IIat424415" "IIat424442" "IIat424445" "IIat424547" "IIat424601" "IIat424815" "IIat424900" "IIat425005" "IIat425332" "IIat425494" "IIat425572" "IIat425590" "IIat425764" "IIat425774" "IIat425838" "IIat425885" "IIat425976" "IIat426159" "IIat426185" "IIat426283" "IIat426293" "IIat426355" "IIat426382" "IIat426394" "IIat426602" "IIat426663" "IIat426859" "IIat426882" "IIat426930" "IIat427371" "IIat427519" "IIat427539" "IIat427562" "IIat427713" "IIat427863" "IIat427866" "IIat428058" "IIat428427" "IIat428472" "IIat428478" "IIat428688" "IIat428745" "IIat428799" "IIat428856" "IIat428880" "IIat428919" "IIat429078" "IIat429089" "IIat429117" "IIat429118" "IIat429177" "IIat429193" "IIat429261" "IIat429354" "IIat429549" "IIat429740" "IIat430034" "IIat430049" "IIat430061" "IIat430139" "IIat430295" "IIat430840" "IIat431051" "IIat431063" "IIat431473" "IIat431649" "IIat431657" "IIat431697" "IIat431775" "IIat431783" "IIat431845" "IIat431906" "IIat431993" "IIat432016" "IIat432019" "IIat432179" "IIat432272" "IIat432278" "IIat432323" "IIat432381" "IIat432491" "IIat433091" "IIat433181" "IIat433266" "IIat433634" "IIat433850" "IIat434204" "IIat434424" "IIat434478" "IIat434970" "IIat435195" "IIat435255" "IIat435385" "IIat435631" "IIat435644" "IIat435837" "IIat435945" "IIat436113" "IIat436479" "IIat436641" "IIat436887" "IIat437181" "IIat437434" "IIat437580" "IIat437697" "IIat437736" "IIat437989" "IIat438055" "IIat438120" "IIat438294" "IIat438486" "IIat438517" "IIat438805" "IIat438810" "IIat438864" "IIat438913" "IIat439029" "IIat439074" "IIat439376" "IIat439480" "IIat440214" "IIat440331" "IIat440343" "IIat440376" "IIat440630" "IIat440767" "IIat440805" "IIat440986" "IIat441378" "IIat441413" "IIat441559" "IIat441716" "IIat441766" "IIat441921" "IIat441979" "IIat442034" "IIat442053" "IIat442057" "IIat442130" "IIat442175" "IIat442227" "IIat442303" "IIat442705" "IIat442813" "IIat442873" "IIat443537" "IIat443595" "IIat443753" "IIat444169" "IIat444175" "IIat444199" "IIat444337" "IIat444352" "IIat444558" "IIat444658" "IIat444726" "IIat444754" "IIat444768" "IIat444881" "IIat444935" "IIat445476" "IIat445515" "IIat445587" "IIat445608" "IIat445725" "IIat445758" "IIat445788" "IIat445842" "IIat446001" "IIat446345" "IIat446401" "IIat446406" "IIat446541" "IIat447152" "IIat447258" "IIat447294" "IIat447414" "IIat447530" "IIat447573" "IIat447679" "IIat447701" "IIat447720" "IIat447932" "IIat447934" "IIat447943" "IIat448176" "IIat448182" "IIat448464" "IIat448501" "IIat448628" "IIat448810" "IIat448821" "IIat449146" "IIat449247" "IIat449410" "IIat449461" "IIat449882" "IIat450371" "IIat450494" "IIat451169" "IIat451273" "IIat451337" "IIat451367" "IIat451397" "IIat451436" "IIat451448" "IIat451496" "IIat451526" "IIat451534" "IIat451593" "IIat451807" "IIat451976" "IIat452402" "IIat452462" "IIat452570" "IIat453089" "IIat453420" "IIat453519" "IIat453550" "IIat453569" "IIat453570" "IIat453698" "IIat453712" "IIat454015" "IIat454021" "IIat454129" "IIat454201" "IIat454255" "IIat454266" "IIat454330" "IIat454365" "IIat454395" "IIat454461" "IIat454464" "IIat454482" "IIat454560" "IIat454581" "IIat454592" "IIat454747" "IIat454878" "IIat455004" "IIat455023" "IIat455172" "IIat455198" "IIat455299" "IIat455557" "IIat455994" "IIat456023" "IIat456049" "IIat456126" "IIat456181" "IIat456225" "IIat456234" "IIat456252" "IIat456330" "IIat456379" "IIat456436" "IIat456487" "IIat456529" "IIat456651" "IIat456656" "IIat457008" "IIat457057" "IIat457209" "IIat457389" "IIat457410" "IIat457604" "IIat457678" "IIat457763" "IIat457796" "IIat457821" "IIat458098" "IIat458564" "IIat458598" "IIat458634" "IIat458695" "IIat458794" "IIat458807" "IIat458821" "IIat458829" "IIat458835" "IIat458913" "IIat459087" "IIat459530" "IIat459579" "IIat459622" "IIat459666" "IIat459727" "IIat459955" "IIat460196" "IIat460197" "IIat460331" "IIat460334" "IIat460412" "IIat460464" "IIat460742" "IIat460754" "IIat460870" "IIat460904" "IIat460975" "IIat460982" "IIat461006" "IIat461073" "IIat461082" "IIat461501" "IIat461553" "IIat461616" "IIat461712" "IIat461765" "IIat461796" "IIat461811" "IIat461881" "IIat461960" "IIat462110" "IIat462383" "IIat462516" "IIat462550" "IIat462554" "IIat462759" "IIat462870" "IIat462927" "IIat462938" "IIat462987" "IIat463075" "IIat463101" "IIat463182" "IIat463260" "IIat463348" "IIat463351" "IIat463354" "IIat463387" "IIat463503" "IIat463783" "IIat463785" "IIat463812" "IIat463836" "IIat463995" "IIat464130" "IIat464253" "IIat464324" "IIat464493" "IIat464649" "IIat464661" "IIat464730" "IIat464910" "IIat464934" "IIat465006" "IIat465097" "IIat465411" "IIat465465" "IIat465612" "IIat465655" "IIat465688" "IIat465847" "IIat465973" "IIat466182" "IIat466260" "IIat466280" "IIat466289" "IIat466408" "IIat466515" "IIat466517" "IIat466550" "IIat466554" "IIat466670" "IIat466692" "IIat466712" "IIat466718" "IIat466732" "IIat466842" "IIat466955" "IIat466989" "IIat467060" "IIat467233" "IIat467347" "IIat467363" "IIat467532" "IIat467574" "IIat467625" "IIat467958" "IIat468047" "IIat468396" "IIat468560" "IIat468798" "IIat469113" "IIat469116" "IIat469146" "IIat469338" "IIat469368" "IIat469449" "IIat469506" "IIat469569" "IIat469642" "IIat469657" "IIat469724" "IIat469754" "IIat469760" "IIat469810" "IIat470048" "IIat470144" "IIat470371" "IIat470576" "IIat470867" "IIat470996" "IIat471372" "IIat471401" "IIat472031" "IIat472111" "IIat472181" "IIat472313" "IIat472712" "IIat472732" "IIat473334" "IIat473599" "IIat473990" "IIat474025" "IIat474173" "IIat474275" "IIat474302" "IIat474342" "IIat474352" "IIat474396" "IIat475226" "IIat475286" "IIat475304" "IIat475391" "IIat475715" "IIat475979" "IIat475988" "IIat476329" "IIat476500" "IIat476524" "IIat476596" "IIat476724" "IIat476888" "IIat476904" "IIat477009" "IIat477165" "IIat477193" "IIat477223" "IIat477240" "IIat477243" "IIat477362" "IIat477676" "IIat478960" "IIat479213" "IIat479261" "IIat479295" "IIat479312" "IIat479370" "IIat479510" "IIat479530" "IIat479619" "IIat479678" "IIat479738" "IIat480063" "IIat480068" "IIat480131" "IIat480137" "IIat480144" "IIat480231" "IIat480318" "IIat480504" "IIat480603" "IIat480687" "IIat480941" "IIat480957" "IIat481097" "IIat481198" "IIat481255" "IIat481341" "IIat481471" "IIat481935" "IIat481943" "IIat482213" "IIat482615" "IIat482630" "IIat482714" "IIat483462" "IIat483492" "IIat483717" "IIat483720" "IIat483798" "IIat483933" "IIat484104" "IIat484153" "IIat484225" "IIat484500" "IIat484521" "IIat484552" "IIat484568" "IIat484611" "IIat484997" "IIat485101" "IIat485251" "IIat485252" "IIat485390" "IIat485561" "IIat485579" "IIat485627" "IIat485699" "IIat485758" "IIat485857" "IIat486398" "IIat486410" "IIat486596" "IIat486622" "IIat486731" "IIat487041" "IIat487177" "IIat487775" "IIat488082" "IIat488559" "IIat488701" "IIat488711" "IIat488745" "IIat488749" "IIat488751" "IIat488769" "IIat488838" "IIat488869" "IIat488893" "IIat489217" "IIat489232" "IIat489235" "IIat489247" "IIat489427" "IIat489574" "IIat489616" "IIat489682" "IIat489697" "IIat489706" "IIat489772" "IIat489799" "IIat489891" "IIat490258" "IIat490526" "IIat491259" "IIat491314" "IIat491470" "IIat491995" "IIat492190" "IIat492220" "IIat492328" "IIat492881" "IIat492884" "IIat492893" "IIat493116" "IIat493117" "IIat493530" "IIat493749" "IIat493873" "IIat493915" "IIat493936" "IIat493993" "IIat494532" "IIat494590" "IIat494986" "IIat495079" "IIat495212" "IIat495221" "IIat495341" "IIat495462" "IIat495697" "IIat495954" "IIat495973" "IIat495974" "IIat496267" "IIat496327" "IIat496363" "IIat496534" "IIat496912" "IIat497107" "IIat497127" "IIat497443" "IIat497471" "IIat497639" "IIat497984" "IIat498083" "IIat498127" "IIat498197" "IIat498309" "IIat498342" "IIat498353" "IIat498398" "IIat498569" "IIat498590" "IIat498617" "IIat498668" "IIat498689" "IIat498776" "IIat498800" "IIat498806" "IIat498899" "IIat498905" "IIat498917" "IIat499064" "IIat499125" "IIat499188" "IIat499368" "IIat499395" "IIat499421" "IIat499448" "IIat499481" "IIat499488" "IIat499774" "IIat499831" "IIat499919" "IIat499931" "IIat500314" "IIat500411" "IIat500789" "IIat500909" "IIat500938" "IIat500939" "IIat501416" "IIat501531" "IIat501654" "IIat501671" "IIat501674" "IIat501696" "IIat501775" "IIat501891" "IIat501984" "IIat502052" "IIat502218" "IIat502286" "IIat502307" "IIat502575" "IIat502621" "IIat502670" "IIat502671" "IIat502953" "IIat503158" "IIat503331" "IIat503396" "IIat503628" "IIat503961" "IIat504417" "IIat504581" "IIat504586" "IIat504625" "IIat504733" "IIat504735" "IIat504749" "IIat504827" "IIat504967" "IIat504988" "IIat505123" "IIat505219" "IIat505288" "IIat505292" "IIat505383" "IIat505384" "IIat505390" "IIat505425" "IIat505634" "IIat505685" "IIat506132" "IIat506158" "IIat506231" "IIat506286" "IIat506336" "IIat506358" "IIat506690" "IIat506709" "IIat506909" "IIat507058" "IIat507059" "IIat507213" "IIat507268" "IIat507317" "IIat507467" "IIat507527" "IIat507731" "IIat507790" "IIat507932" "IIat508124" "IIat508220" "IIat508249" "IIat508415" "IIat508625" "IIat508706" "IIat508778" "IIat508869" "IIat508940" "IIat509097" "IIat509102" "IIat509216" "IIat509285" "IIat509315" "IIat509354" "IIat509390" "IIat509501" "IIat509567" "IIat509621" "IIat509684" "IIat509711" "IIat509714" "IIat509879" "IIat510231" "IIat510427" "IIat510704" "IIat511193" "IIat511430" "IIat511746" "IIat511787" "IIat511826" "IIat511877" "IIat511940" "IIat512160" "IIat512339" "IIat512678" "IIat512782" "IIat512806" "IIat512829" "IIat512874" "IIat512882" "IIat512971" "IIat512987" "IIat513061" "IIat513331" "IIat513527" "IIat513585" "IIat513595" "IIat513635" "IIat513771" "IIat513966" "IIat513988" "IIat514083" "IIat514462" "IIat514665" "IIat514740" "IIat514800" "IIat514887" "IIat514929" "IIat515043" "IIat515044" "IIat515091" "IIat515124" "IIat515151" "IIat515363" "IIat515536" "IIat515604" "IIat515698" "IIat515756" "IIat515786" "IIat515865" "IIat515870" "IIat515882" "IIat515930" "IIat515981" "IIat515990" "IIat516239" "IIat516337" "IIat516561" "IIat516584" "IIat516747" "IIat516918" "IIat516980" "IIat517147" "IIat517154" "IIat517208" "IIat517247" "IIat517277" "IIat517285" "IIat517328" "IIat517350" "IIat517394" "IIat517404" "IIat517449" "IIat517464" "IIat517491" "IIat517625" "IIat517820" "IIat517863" "IIat518100" "IIat518127" "IIat518211" "IIat518379" "IIat518423" "IIat518445" "IIat518563" "IIat518613" "IIat518671" "IIat518724" "IIat518757" "IIat518838" "IIat518999" "IIat519051" "IIat519054" "IIat519081" "IIat519311" "IIat519341" "IIat519348" "IIat519399" "IIat519447" "IIat519527" "IIat519599" "IIat519612" "IIat519853" "IIat519867" "IIat519894" "IIat519918" "IIat520084" "IIat520246" "IIat520273" "IIat520275" "IIat520323" "IIat520334" "IIat520381" "IIat520389" "IIat520446" "IIat520455" "IIat520463" "IIat520531" "IIat520556" "IIat520558" "IIat520581" "IIat520605" "IIat520635" "IIat520667" "IIat520668" "IIat520745" "IIat520817" "IIat520956" "IIat520959" "IIat520977" "IIat521043" "IIat521055" "IIat521107" "IIat521279" "IIat521397" "IIat521421" "IIat521427" "IIat521445" "IIat521472" "IIat521565" "IIat521568" "IIat521571" "IIat521572" "IIat521625" "IIat521646" "IIat521896" "IIat522029" "IIat522327" "IIat522552" "IIat522630" "IIat522641" "IIat522681" "IIat522687" "IIat522690" "IIat522736" "IIat522768" "IIat522887" "IIat522915" "IIat522999" "IIat523029" "IIat523094" "IIat523101" "IIat523121" "IIat523140" "IIat523172" "IIat523200" "IIat523211" "IIat523279" "IIat523380" "IIat523455" "IIat523689" "IIat523872" "IIat523887" "IIat523920" "IIat524019" "IIat524091" "IIat524136" "IIat524208" "IIat524256" "IIat524309" "IIat524325" "IIat524409" "IIat524465" "IIat524469" "IIat524586" "IIat524745" "IIat524910" "IIat525008" "IIat525205" "IIat525221" "IIat525336" "IIat525357" "IIat525477" "IIat525486" "IIat525566" "IIat525668" "IIat526242" "IIat526368" "IIat526518" "IIat526521" "IIat526546" "IIat526602" "IIat526606" "IIat526684" "IIat526916" "IIat526925" "IIat527096" "IIat527205" "IIat527365" "IIat527374" "IIat527406" "IIat527445" "IIat527512" "IIat527521" "IIat527668" "IIat527682" "IIat527697" "IIat527859" "IIat528048" "IIat528063" "IIat528073" "IIat528084" "IIat528200" "IIat528206" "IIat528232" "IIat528234" "IIat528288" "IIat528413" "IIat528505" "IIat528586" "IIat528787" "IIat529026" "IIat529042" "IIat529075" "IIat529123" "IIat529321" "IIat529409" "IIat529453" "IIat529495" "IIat529501" "IIat529546" "IIat529858" "IIat530034" "IIat530059" "IIat530074" "IIat530092" "IIat530147" "IIat530455" "IIat530467" "IIat530515" "IIat530820" "IIat531169" "IIat531250" "IIat531475" "IIat531490" "IIat531595" "IIat531658" "IIat531934" "IIat531976" "IIat532108" "IIat532210" "IIat532341" "IIat532514" "IIat532538" "IIat532561" "IIat532572" "IIat532603" "IIat532648" "IIat532669" "IIat532673" "IIat532679" "IIat532681" "IIat532699" "IIat532759" "IIat532776" "IIat532786" "IIat532821" "IIat532844" "IIat532858" "IIat532893" "IIat532970" "IIat533089" "IIat533096" "IIat533099" "IIat533140" "IIat533144" "IIat533210" "IIat533240" "IIat533244" "IIat533319" "IIat533376" "IIat533677" "IIat533739" "IIat533754" "IIat533761" "IIat533953" "IIat534271" "IIat534421" "IIat534453" "IIat534454" "IIat534589" "IIat534631" "IIat534858" "IIat534861" "IIat534916" "IIat534981" "IIat535051" "IIat535090" "IIat535115" "IIat535187" "IIat535208" "IIat535433" "IIat535529" "IIat535572" "IIat535769" "IIat535877" "IIat535940" "IIat535977" "IIat535985" "IIat535989" "IIat536128" "IIat536140" "IIat536191" "IIat536199" "IIat536207" "IIat536252" "IIat536313" "IIat536343" "IIat536444" "IIat536469" "IIat536667" "IIat536720" "IIat536745" "IIat536748" "IIat536778" "IIat537030" "IIat537032" "IIat537276" "IIat537529" "IIat537543" "IIat537790" "IIat537798" "IIat537815" "IIat537817" "IIat537823" "IIat537882" "IIat537956" "IIat537975" "IIat538008" "IIat538017" "IIat538097" "IIat538115" "IIat538186" "IIat538292" "IIat538322" "IIat538383" "IIat538403" "IIat538477" "IIat538501" "IIat538600" "IIat538700" "IIat538727" "IIat538891" "IIat538920" "IIat538935" "IIat538984" "IIat539012" "IIat539024" "IIat539050" "IIat539099" "IIat539175" "IIat539280" "IIat539412" "IIat539477" "IIat539822" "IIat539855" "IIat539902" "IIat540232" "IIat540259" "IIat540290" "IIat540359" "IIat540399" "IIat540403" "IIat540540" "IIat540562" "IIat541104" "IIat541105" "IIat541133" "IIat541139" "IIat541150" "IIat541180" "IIat541333" "IIat541338" "IIat541352" "IIat541380" "IIat541383" "IIat541576" "IIat541730" "IIat541743" "IIat541757" "IIat542094" "IIat542115" "IIat542169" "IIat542226" "IIat542361" "IIat542424" "IIat542427" "IIat542480" "IIat542529" "IIat542586" "IIat542658" "IIat542703" "IIat542832" "IIat542880" "IIat542889" "IIat543048" "IIat543057" "IIat543086" "IIat543123" "IIat543240" "IIat543258" "IIat543357" "IIat543387" "IIat543483" "IIat543489" "IIat543491" "IIat543492" "IIat543582" "IIat543672" "IIat543941" "IIat543991" "IIat544057" "IIat544128" "IIat544165" "IIat544212" "IIat544272" "IIat544292" "IIat544293" "IIat544299" "IIat544453" "IIat544469" "IIat544670" "IIat544686" "IIat544767" "IIat544850" "IIat544898" "IIat544906" "IIat544956" "IIat544985" "IIat545195" "IIat545432" "IIat545519" "IIat545552" "IIat545726" "IIat545729" "IIat545979" "IIat546112" "IIat546118" "IIat546134" "IIat546148" "IIat546287" "IIat546310" "IIat546324" "IIat546347" "IIat546381" "IIat546578" "IIat546733" "IIat546883" "IIat547026" "IIat547111" "IIat547131" "IIat547143" "IIat547250" "IIat547329" "IIat547347" "IIat547365" "IIat547374" "IIat547397" "IIat547406" "IIat547416" "IIat547421" "IIat547529" "IIat547553" "IIat547590" "IIat547611" "IIat547627" "IIat547630" "IIat548096" "IIat548243" "IIat548338" "IIat548419" "IIat549460" "IIat549483" "IIat549490" "IIat549497" "IIat549529" "IIat549833" "IIat550127" "IIat550214" "IIat550324" "IIat550673" "IIat550711" "IIat550730" "IIat550785" "IIat550841" "IIat550901" "IIat551103" "IIat551314" "IIat551341" "IIat551410" "IIat551601" "IIat552040" "IIat552231" "IIat552304" "IIat552401" "IIat552619" "IIat552675" "IIat552678" "IIat552721" "IIat552883" "IIat552956" "IIat553012" "IIat553205" "IIat553249" "IIat553315" "IIat553361" "IIat553368" "IIat553387" "IIat553657" "IIat553720" "IIat554314" "IIat554405" "IIat554593" "IIat554615" "IIat554644" "IIat554728" "IIat554809" "IIat554856" "IIat555313" "IIat555369" "IIat555375" "IIat555455" "IIat555497" "IIat555512" "IIat555556" "IIat555563" "IIat555617" "IIat555618" "IIat555799" "IIat555813" "IIat555875" "IIat555958" "IIat556115" "IIat556195" "IIat556269" "IIat556304" "IIat556412" "IIat556533" "IIat556558" "IIat556851" "IIat556881" "IIat556923" "IIat556986" "IIat557014" "IIat557098" "IIat557219" "IIat557239" "IIat557240" "IIat557346" "IIat557652" "IIat557664" "IIat558036" "IIat558127" "IIat558390" "IIat558391" "IIat558395" "IIat558434" "IIat558465" "IIat558498" "IIat558591" "IIat558860" "IIat558864" "IIat558875" "IIat558994" "IIat559125" "IIat559180" "IIat559353" "IIat559372" "IIat559506" "IIat559509" "IIat559603" "IIat559644" "IIat559689" "IIat559726" "IIat559946" "IIat559954" "IIat560016" "IIat560031" "IIat560161" "IIat560981" "IIat561046" "IIat561127" "IIat561285" "IIat561473" "IIat561564" "IIat561760" "IIat561874" "IIat562362" "IIat562447" "IIat562612" "IIat562633" "IIat562657" "IIat562758" "IIat562768" "IIat562809" "IIat562889" "IIat562898" "IIat562914" "IIat562930" "IIat562931" "IIat562932" "IIat562971" "IIat562988" "IIat563170" "IIat563196" "IIat563198" "IIat563270" "IIat563312" "IIat563522" "IIat563630" "IIat563639" "IIat563690" "IIat564545" "IIat564631" "IIat564634" "IIat564879" "IIat565128" "IIat565148" "IIat565184" "IIat565218" "IIat565245" "IIat565384" "IIat565403" "IIat565438" "IIat565455" "IIat565561" "IIat565565" "IIat565596" "IIat565638" "IIat565706" "IIat565724" "IIat565730" "IIat565745" "IIat565858" "IIat565881" "IIat565924" "IIat565944" "IIat566056" "IIat566212" "IIat566260" "IIat566464" "IIat566473" "IIat566665" "IIat566822" "IIat566826" "IIat566833" "IIat566990" "IIat567072" "IIat567260" "IIat567475" "IIat567527" "IIat567597" "IIat567608" "IIat567629" "IIat567646" "IIat567653" "IIat567671" "IIat567677" "IIat567692" "IIat567809" "IIat567897" "IIat568352" "IIat568671" "IIat568778" "IIat569059" "IIat569230" "IIat569455" "IIat569491" "IIat569632" "IIat569679" "IIat569799" "IIat569851" "IIat569867" "IIat569869" "IIat570047" "IIat570251" "IIat570253" "IIat570262" "IIat570296" "IIat570503" "IIat570749" "IIat570926" "IIat571029" "IIat571213" "IIat571232" "IIat571238" "IIat571282" "IIat571344" "IIat571376" "IIat571377" "IIat571865" "IIat571897" "IIat571944" "IIat572020" "IIat572088" "IIat572109" "IIat572268" "IIat572286" "IIat572312" "IIat572335" "IIat572560" "IIat572782" "IIat572939" "IIat572991" "IIat573082" "IIat573394" "IIat573531" "IIat573549" "IIat573664" "IIat573738" "IIat573790" "IIat573794" "IIat573834" "IIat573863" "IIat573865" "IIat573881" "IIat573902" "IIat574168" "IIat574252" "IIat574297" "IIat574306" "IIat574426" "IIat574528" "IIat574588" "IIat574673" "IIat574678" "IIat574750" "IIat575161" "IIat575179" "IIat575248" "IIat575417" "IIat575418" "IIat575455" "IIat575518" "IIat575614" "IIat575680" "IIat575797" "IIat575872" "IIat575929" "IIat575944" "IIat576017" "IIat576050" "IIat576052" "IIat576056" "IIat576064" "IIat576130" "IIat576161" "IIat576298" "IIat576429" "IIat576530" "IIat576553" "IIat576695" "IIat576813" "IIat576966" "IIat576992" "IIat577413" "IIat578169" "IIat578883" "IIat578928" "IIat578949" "IIat579037" "IIat579250" "IIat579403" "IIat579492" "IIat579496" "IIat579634" "IIat579915" "IIat579924" "IIat579931" "IIat580052" "IIat580066" "IIat580255" "IIat580277" "IIat580366" "IIat580804" "IIat580918" "IIat581211" "IIat581317" "IIat581350" "IIat581392" "IIat581413" "IIat581469" "IIat581479" "IIat581610" "IIat581690" "IIat581817" "IIat582329" "IIat582370" "IIat582401" "IIat582428" "IIat582453" "IIat582465" "IIat582675" "IIat582801" "IIat583026" "IIat583095" "IIat583262" "IIat583437" "IIat583458" "IIat583833" "IIat583907" "IIat583979" "IIat584629" "IIat584759" "IIat584918" "IIat585007" "IIat585039" "IIat585069" "IIat585087" "IIat585192" "IIat585243" "IIat585543" "IIat585564" "IIat585803" "IIat585904" "IIat585978" "IIat586128" "IIat586213" "IIat586216" "IIat586310" "IIat586483" "IIat586569" "IIat586848" "IIat586956" "IIat586959" "IIat587125" "IIat587367" "IIat587427" "IIat587860" "IIat588321" "IIat588324" "IIat588363" "IIat588504" "IIat588837" "IIat588936" "IIat589070" "IIat589112" "IIat589140" "IIat589431" "IIat589502" "IIat589734" "IIat589832" "IIat589889" "IIat590107" "IIat590237" "IIat590658" "IIat590683" "IIat590743" "IIat590774" "IIat590791" "IIat590802" "IIat590848" "IIat590875" "IIat590959" "IIat591199" "IIat591245" "IIat591280" "IIat591318" "IIat591473" "IIat591534" "IIat591548" "IIat591705" "IIat592172" "IIat592442" "IIat592490" "IIat592595" "IIat592599" "IIat592629" "IIat592636" "IIat592638" "IIat592810" "IIat592900" "IIat592933" "IIat592968" "IIat593024" "IIat593052" "IIat593149" "IIat593278" "IIat593331" "IIat593339" "IIat593404" "IIat593410" "IIat593418" "IIat593427" "IIat593454" "IIat593457" "IIat593495" "IIat593795" "IIat593963" "IIat594002" "IIat594017" "IIat594143" "IIat594203" "IIat594298" "IIat594424" "IIat594487" "IIat594521" "IIat594779" "IIat595101" "IIat595217" "IIat595341" "IIat595525" "IIat595620" "IIat595730" "IIat595803" "IIat596036" "IIat596042" "IIat596214" "IIat596262" "IIat596823" "IIat596955" "IIat597284" "IIat597336" "IIat597386" "IIat597488" "IIat597610" "IIat597776" "IIat597901" "IIat598020" "IIat598085" "IIat598128" "IIat598267" "IIat598323" "IIat598373" "IIat598395" "IIat598516" "IIat598630" "IIat598748" "IIat598923" "IIat599130" "IIat599145" "IIat599278" "IIat599727" "IIat599744" "IIat599763" "IIat599864" "IIat599974" "IIat600014" "IIat600101" "IIat600105" "IIat600552" "IIat600621" "IIat600986" "IIat601069" "IIat601093" "IIat601099" "IIat601246" "IIat601565" "IIat601642" "IIat602042" "IIat602166" "IIat602177" "IIat602663" "IIat602677" "IIat602682" "IIat602692" "IIat602816" "IIat602842" "IIat602850" "IIat602937" "IIat603590" "IIat603647" "IIat603702" "IIat603820" "IIat603832" "IIat603860" "IIat603911" "IIat603975" "IIat603987" "IIat604150" "IIat604768" "IIat605062" "IIat605565" "IIat605662" "IIat605704" "IIat605755" "IIat605770" "IIat605964" "IIat605992" "IIat606231" "IIat606238" "IIat606453" "IIat606489" "IIat606618" "IIat606653" "IIat606883" "IIat607030" "IIat607264" "IIat607482" "IIat607558" "IIat607597" "IIat607799" "IIat607862" "IIat607919" "IIat607955" "IIat608061" "IIat608171" "IIat608315" "IIat608345" "IIat608427" "IIat608615" "IIat608829" "IIat609068" "IIat609097" "IIat609115" "IIat609193" "IIat609250" "IIat609290" "IIat609392" "IIat609542" "IIat609793" "IIat609953" "IIat610040" "IIat610055" "IIat610062" "IIat610089" "IIat610290" "IIat610308" "IIat610371" "IIat610412" "IIat610526" "IIat610598" "IIat610601" "IIat610824" "IIat611333" "IIat611706" "IIat611900" "IIat612050" "IIat612270" "IIat612282" "IIat612295" "IIat612318" "IIat612570" "IIat612927" "IIat612963" "IIat613140" "IIat613170" "IIat613197" "IIat613383" "IIat613410" "IIat613512" "IIat613530" "IIat613943" "IIat614303" "IIat614354" "IIat614360" "IIat614379" "IIat614382" "IIat614395" "IIat614461" "IIat614480" "IIat614545" "IIat614551" "IIat614619" "IIat614628" "IIat614678" "IIat614798" "IIat614811" "IIat614912" "IIat614919" "IIat615000" "IIat615092" "IIat615152" "IIat615199" "IIat615341" "IIat615561" "IIat615639" "IIat615649" "IIat615693" "IIat615770" "IIat615882" "IIat615965" "IIat615966" "IIat616305" "IIat616371" "IIat616527" "IIat616641" "IIat616649" "IIat616800" "IIat616833" "IIat616848" "IIat617055" "IIat617102" "IIat617645" "IIat617778" "IIat617805" "IIat618057" "IIat618348" "IIat618501" "IIat618592" "IIat618731" "IIat618887" "IIat618896" "IIat618902" "IIat618936" "IIat619023" "IIat619234" "IIat619251" "IIat619350" "IIat619389" "IIat619464" "IIat619497" "IIat619741" "IIat619742" "IIat620097" "IIat620136" "IIat620144" "IIat620297" "IIat620434" "IIat620475" "IIat620508" "IIat620536" "IIat620543" "IIat620675" "IIat621052" "IIat621171" "IIat621535" "IIat621541" "IIat621700" "IIat622135" "IIat622300" "IIat622490" "IIat622562" "IIat622650" "IIat622784" "IIat622844" "IIat622883" "IIat622899" "IIat623022" "IIat623056" "IIat623069" "IIat623267" "IIat623422" "IIat623781" "IIat623814" "IIat623964" "IIat624048" "IIat624072" "IIat624211" "IIat624399" "IIat624489" "IIat624536" "IIat624648" "IIat624732" "IIat624736" "IIat624758" "IIat624794" "IIat624801" "IIat624832" "IIat624833" "IIat624866" "IIat625073" "IIat625146" "IIat625199" "IIat625206" "IIat625230" "IIat625623" "IIat625685" "IIat625716" "IIat625728" "IIat625756" "IIat625838" "IIat625871" "IIat626273" "IIat626450" "IIat626465" "IIat626624" "IIat626651" "IIat627171" "IIat627254" "IIat627476" "IIat627882" "IIat628085" "IIat628262" "IIat628394" "IIat628408" "IIat628419" "IIat628529" "IIat628607" "IIat628653" "IIat628669" "IIat628802" "IIat628938" "IIat629128" "IIat629636" "IIat629834" "IIat630047" "IIat630086" "IIat630089" "IIat630459" "IIat630464" "IIat630666" "IIat630779" "IIat630828" "IIat631361" "IIat631393" "IIat631567" "IIat631763" "IIat631859" "IIat631865" "IIat632113" "IIat632175" "IIat632742" "IIat632807" "IIat632852" "IIat632891" "IIat632903" "IIat632912" "IIat632933" "IIat632975" "IIat633047" "IIat633062" "IIat633124" "IIat633171" "IIat633209" "IIat633275" "IIat633303" "IIat633313" "IIat633353" "IIat633404" "IIat633439" "IIat633463" "IIat633613" "IIat633850" "IIat633871" "IIat633952" "IIat634594" "IIat635122" "IIat635440" "IIat635473" "IIat635663" "IIat635875" "IIat635923" "IIat635954" "IIat636163" "IIat636262" "IIat636532" "IIat636697" "IIat636704" "IIat637058" "IIat637259" "IIat637361" "IIat637589" "IIat637646" "IIat637780" "IIat637790" "IIat637923" "IIat637982" "IIat637985" "IIat638087" "IIat638349" "IIat638486" "IIat638525" "IIat638694" "IIat638711" "IIat639215" "IIat639332" "IIat639422" "IIat639740" "IIat639803" "IIat639983" "IIat639995" "IIat640145" "IIat640622" "IIat640829" "IIat641225" "IIat641284" "IIat641297" "IIat641342" "IIat641363" "IIat641428" "IIat641462" "IIat641600" "IIat641837" "IIat641909" "IIat642044" "IIat642160" "IIat642351" "IIat642401" "IIat642478" "IIat642487" "IIat642576" "IIat642768" "IIat642771" "IIat642801" "IIat642964" "IIat643093" "IIat643129" "IIat643171" "IIat643323" "IIat643909" "IIat643910" "IIat643926" "IIat644328" "IIat644477" "IIat644522" "IIat644524" "IIat644641" "IIat645016" "IIat645053" "IIat645076" "IIat645079" "IIat645122" "IIat645127" "IIat645153" "IIat645234" "IIat645284" "IIat645336" "IIat645464" "IIat645471" "IIat645587" "IIat645671" "IIat645696" "IIat645733" "IIat645802" "IIat646204" "IIat646344" "IIat646519" "IIat646644" "IIat646789" "IIat646841" "IIat646858" "IIat646930" "IIat646978" "IIat647279" "IIat647417" "IIat647497" "IIat647809" "IIat647919" "IIat648140" "IIat648174" "IIat648203" "IIat648270" "IIat648381" "IIat648663" "IIat649178" "IIat649245" "IIat649364" "IIat649512" "IIat649583" "IIat649727" "IIat649922" "IIat649926" "IIat649930" "IIat650170" "IIat650252" "IIat650336" "IIat650351" "IIat650458" "IIat650521" "IIat650543" "IIat650600" "IIat650626" "IIat650965" "IIat650971" "IIat651109" "IIat651219" "IIat651305" "IIat651374" "IIat651499" "IIat651856" "IIat651874" "IIat652018" "IIat652042" "IIat652081" "IIat652090" "IIat652108" "IIat652357" "IIat652368" "IIat652462" "IIat652681" "IIat652780" "IIat652897" "IIat652969" "IIat653002" "IIat653128" "IIat653322" "IIat653330" "IIat653422" "IIat653424" "IIat653615" "IIat653707" "IIat653725" "IIat653755" "IIat653790" "IIat653871" "IIat653895" "IIat653902" "IIat653953" "IIat654020" "IIat654107" "IIat654122" "IIat654130" "IIat654211" "IIat654296" "IIat654307" "IIat654326" "IIat654334" "IIat654346" "IIat654383" "IIat654460" "IIat654502" "IIat654518" "IIat654520" "IIat654652" "IIat654673" "IIat654774" "IIat654799" "IIat654829" "IIat654892" "IIat654945" "IIat655187" "IIat655267" "IIat655442" "IIat655506" "IIat655531" "IIat655812" "IIat655902" "IIat655946" "IIat656075" "IIat656270" "IIat656276" "IIat656448" "IIat656462" "IIat656507" "IIat656523" "IIat656525" "IIat656774" "IIat657115" "IIat657134" "IIat657141" "IIat657161" "IIat657460" "IIat657512" "IIat657557" "IIat657606" "IIat657650" "IIat657669" "IIat657791" "IIat657803" "IIat657847" "IIat658065" "IIat658074" "IIat658238" "IIat658252" "IIat658310" "IIat658500" "IIat658565" "IIat658600" "IIat658643" "IIat658781" "IIat658996" "IIat659005" "IIat659053" "IIat659203" "IIat659308" "IIat659362" "IIat659571" "IIat659629" "IIat659680" "IIat659929" "IIat660232" "IIat660364" "IIat660397" "IIat660647" "IIat660661" "IIat660814" "IIat660865" "IIat660916" "IIat661369" "IIat661537" "IIat661813" "IIat661873" "IIat662068" "IIat662107" "IIat662245" "IIat662349" "IIat662439" "IIat662472" "IIat662663" "IIat662664" "IIat662694" "IIat662706" "IIat662732" "IIat662764" "IIat662797" "IIat662874" "IIat662878" "IIat662957" "IIat663221" "IIat663365" "IIat663407" "IIat663473" "IIat663557" "IIat663718" "IIat663896" "IIat663955" "IIat664169" "IIat664349" "IIat664709" "IIat664719" "IIat665119" "IIat665121" "IIat665134" "IIat665412" "IIat665661" "IIat665741" "IIat665790" "IIat666255" "IIat666339" "IIat666500" "IIat666703" "IIat666870" "IIat666880" "IIat666881" "IIat666919" "IIat666961" "IIat666982" "IIat667126" "IIat667165" "IIat667348" "IIat667552" "IIat667774" "IIat667990" "IIat668251" "IIat668368" "IIat668591" "IIat668646" "IIat668652" "IIat668963" "IIat668979" "IIat669078" "IIat669102" "IIat669153" "IIat669252" "IIat669257" "IIat669262" "IIat669354" "IIat669605" "IIat669619" "IIat669750" "IIat669998" "IIat670051" "IIat670066" "IIat670078" "IIat670145" "IIat670272" "IIat670330" "IIat670475" "IIat670481" "IIat670522" "IIat670737" "IIat671084" "IIat671161" "IIat671359" "IIat671528" "IIat671539" "IIat672040" "IIat672142" "IIat672212" "IIat672313" "IIat672334" "IIat672349" "IIat672482" "IIat672535" "IIat672548" "IIat672591" "IIat672605" "IIat672647" "IIat672909" "IIat673039" "IIat673207" "IIat673279" "IIat673306" "IIat673333" "IIat673337" "IIat673386" "IIat673640" "IIat673684" "IIat674016" "IIat674092" "IIat674170" "IIat674204" "IIat674374" "IIat674461" "IIat674839" "IIat674843" "IIat674885" "IIat674935" "IIat674959" "IIat675013" "IIat675100" "IIat675141" "IIat675199" "IIat675288" "IIat675607" "IIat675709" "IIat675799" "IIat675874" "IIat676015" "IIat676045" "IIat676050" "IIat676158" "IIat676178" "IIat676242" "IIat676259" "IIat676325" "IIat676334" "IIat676375" "IIat676406" "IIat676438" "IIat676442" "IIat676476" "IIat676493" "IIat676572" "IIat676627" "IIat676640" "IIat676817" "IIat676846" "IIat676859" "IIat677009" "IIat677105" "IIat677174" "IIat677261" "IIat677639" "IIat677648" "IIat677667" "IIat678023" "IIat678100" "IIat678372" "IIat678405" "IIat678410" "IIat678421" "IIat678470" "IIat678569" "IIat678685" "IIat678706" "IIat678794" "IIat678839" "IIat678979" "IIat679019" "IIat679058" "IIat679145" "IIat679163" "IIat679313" "IIat679327" "IIat679380" "IIat679462" "IIat679485" "IIat679497" "IIat679539" "IIat679645" "IIat679735" "IIat679825" "IIat680195" "IIat680231" "IIat680327" "IIat680367" "IIat680368" "IIat680698" "IIat680721" "IIat680738" "IIat681020" "IIat681161" "IIat681201" "IIat681339" "IIat681341" "IIat681393" "IIat681409" "IIat681445" "IIat681487" "IIat681511" "IIat681855" "IIat681860" "IIat681900" "IIat681923" "IIat682033" "IIat682140" "IIat682163" "IIat682187" "IIat682457" "IIat682546" "IIat682723" "IIat682936" "IIat683263" "IIat683365" "IIat683472" "IIat683587" "IIat684209" "IIat684266" "IIat684463" "IIat684661" "IIat684742" "IIat684751" "IIat684790" "IIat684792" "IIat684921" "IIat684939" "IIat685203" "IIat685278" "IIat685376" "IIat685386" "IIat685427" "IIat685451" "IIat685505" "IIat685657" "IIat686558" "IIat686757" "IIat686762" "IIat686778" "IIat687024" "IIat687231" "IIat687235" "IIat687336" "IIat687345" "IIat687621" "IIat687660" "IIat687865" "IIat687867" "IIat687975" "IIat688176" "IIat688350" "IIat688359" "IIat688470" "IIat688482" "IIat688545" "IIat688635" "IIat688695" "IIat688791" "IIat688859" "IIat689080" "IIat689151" "IIat689304" "IIat689373" "IIat689433" "IIat689862" "IIat689907" "IIat689991" "IIat690118" "IIat690150" "IIat690308" "IIat690325" "IIat690411" "IIat690896" "IIat691203" "IIat691362" "IIat691425" "IIat691480" "IIat691516" "IIat691538" "IIat691644" "IIat691702" "IIat691737" "IIat691771" "IIat691833" "IIat691864" "IIat691875" "IIat691888" "IIat691932" "IIat691945" "IIat692121" "IIat692190" "IIat692361" "IIat692635" "IIat692654" "IIat692675" "IIat692747" "IIat692869" "IIat692878" "IIat692884" "IIat692983" "IIat693064" "IIat693106" "IIat693386" "IIat693464" "IIat693646" "IIat693820" "IIat693902" "IIat693918" "IIat693920" "IIat693923" "IIat694119" "IIat694128" "IIat694148" "IIat694155" "IIat694255" "IIat694438" "IIat694510" "IIat694664" "IIat694723" "IIat694797" "IIat694803" "IIat694923" "IIat695015" "IIat695363" "IIat695474" "IIat695570" "IIat695627" "IIat695852" "IIat696266" "IIat696423" "IIat696536" "IIat696539" "IIat696566" "IIat696647" "IIat696776" "IIat696854" "IIat696902" "IIat696980" "IIat697038" "IIat697044" "IIat697166" "IIat697335" "IIat697498" "IIat697690" "IIat697895" "IIat698186" "IIat698203" "IIat698301" "IIat698730" "IIat698850" "IIat698953" "IIat698984" "IIat699120" "IIat699207" "IIat699303" "IIat699339" "IIat699375" "IIat699456" "IIat699636" "IIat699670" "IIat699732" "IIat699828" "IIat699979" "IIat699986" "IIat699987" "IIat700059" "IIat700092" "IIat700104" "IIat700112" "IIat700120" "IIat700194" "IIat700218" "IIat700241" "IIat700305" "IIat700477" "IIat700497" "IIat700677" "IIat700709" "IIat700710" "IIat700731" "IIat700737" "IIat700764" "IIat700974" "IIat701038" "IIat701130" "IIat701157" "IIat701172" "IIat701190" "IIat701225" "IIat701227" "IIat701240" "IIat701285" "IIat701298" "IIat701340" "IIat701349" "IIat701394" "IIat701453" "IIat701574" "IIat701637" "IIat701763" "IIat701795" "IIat701834" "IIat701999" "IIat702016" "IIat702046" "IIat702286" "IIat702455" "IIat702495" "IIat702516" "IIat702577" "IIat702595" "IIat702668" "IIat702711" "IIat702998" "IIat703010" "IIat703157" "IIat703251" "IIat703259" "IIat703358" "IIat703387" "IIat703613" "IIat703658" "IIat703766" "IIat703775" "IIat703778" "IIat703869" "IIat703874" "IIat704011" "IIat704104" "IIat704277" "IIat704279" "IIat704310" "IIat704332" "IIat704502" "IIat704523" "IIat704531" "IIat704671" "IIat704881" "IIat704917" "IIat705270" "IIat705297" "IIat705339" "IIat705622" "IIat705628" "IIat706042" "IIat706062" "IIat706444" "IIat706516" "IIat706899" "IIat706944" "IIat706978" "IIat707208" "IIat707218" "IIat707233" "IIat707291" "IIat707299" "IIat707447" "IIat707486" "IIat707573" "IIat707678" "IIat707894" "IIat708197" "IIat708289" "IIat708349" "IIat708745" "IIat708904" "IIat708966" "IIat709207" "IIat709266" "IIat709870" "IIat710288" "IIat710325" "IIat710515" "IIat710779" "IIat710802" "IIat710902" "IIat711094" "IIat711154" "IIat711226" "IIat711390" "IIat711411" "IIat711427" "IIat711434" "IIat711450" "IIat711549" "IIat711717" "IIat711787" "IIat711799" "IIat711868" "IIat712029" "IIat712077" "IIat712140" "IIat712154" "IIat712194" "IIat712254" "IIat712451" "IIat712461" "IIat712872" "IIat712882" "IIat713033" "IIat713446" "IIat713776" "IIat713800" "IIat714125" "IIat714272" "IIat714633" "IIat715327" "IIat715471" "IIat715927" "IIat716168" "IIat716285" "IIat716669" "IIat716733" "IIat716757" "IIat717369" "IIat717435" "IIat717749" "IIat717948" "IIat718112" "IIat718241" "IIat718408" "IIat718448" "IIat718496" "IIat718543" "IIat718616" "IIat718628" "IIat718654" "IIat718695" "IIat718883" "IIat718976" "IIat719042" "IIat719264" "IIat719672" "IIat719765" "IIat719768" "IIat719894" "IIat720005" "IIat720011" "IIat720155" "IIat720173" "IIat720335" "IIat720374" "IIat720817" "IIat720831" "IIat720900" "IIat720926" "IIat720968" "IIat721058" "IIat721070" "IIat721072" "IIat721074" "IIat721110" "IIat721136" "IIat721157" "IIat721471" "IIat721561" "IIat721858" "IIat721933" "IIat722140" "IIat722164" "IIat722427" "IIat722571" "IIat722612" "IIat722630" "IIat722941" "IIat723001" "IIat723097" "IIat723227" "IIat723341" "IIat723355" "IIat723380" "IIat723388" "IIat723567" "IIat723833" "IIat724091" "IIat724217" "IIat724349" "IIat724411" "IIat724779" "IIat724858" "IIat724948" "IIat725218" "IIat725255" "IIat725433" "IIat725437" "IIat725449" "IIat725892" "IIat726100" "IIat726403" "IIat726416" "IIat726938" "IIat726980" "IIat727242" "IIat727263" "IIat727321" "IIat727536" "IIat727576" "IIat727711" "IIat727750" "IIat727839" "IIat727942" "IIat728071" "IIat728111" "IIat728245" "IIat728309" "IIat728313" "IIat728323" "IIat728330" "IIat728406" "IIat728422" "IIat728430" "IIat728494" "IIat728580" "IIat728608" "IIat728652" "IIat728692" "IIat728796" "IIat728909" "IIat728927" "IIat728987" "IIat729056" "IIat729067" "IIat729229" "IIat729542" "IIat729635" "IIat729665" "IIat730026" "IIat730054" "IIat730069" "IIat730160" "IIat730190" "IIat730229" "IIat730321" "IIat730387" "IIat730413" "IIat730510" "IIat730758" "IIat730944" "IIat731176" "IIat731207" "IIat731287" "IIat731389" "IIat731468" "IIat731470" "IIat731478" "IIat731519" "IIat731534" "IIat731536" "IIat731559" "IIat731591" "IIat731902" "IIat731929" "IIat731965" "IIat732079" "IIat732121" "IIat732332" "IIat732403" "IIat732452" "IIat732491" "IIat732586" "IIat732626" "IIat732628" "IIat732715" "IIat732847" "IIat733009" "IIat733225" "IIat733315" "IIat733327" "IIat733417" "IIat733468" "IIat733471" "IIat733624" "IIat733789" "IIat733804" "IIat733882" "IIat733948" "IIat734041" "IIat734191" "IIat734272" "IIat734485" "IIat735091" "IIat735226" "IIat735227" "IIat735235" "IIat735337" "IIat735358" "IIat735369" "IIat735394" "IIat735577" "IIat736178" "IIat736227" "IIat736269" "IIat736309" "IIat736372" "IIat736421" "IIat736783" "IIat736804" "IIat736846" "IIat736858" "IIat736871" "IIat736882" "IIat736941" "IIat737227" "IIat737324" "IIat737392" "IIat737479" "IIat737899" "IIat737936" "IIat737974" "IIat738010" "IIat738142" "IIat738208" "IIat738236" "IIat738881" "IIat738936" "IIat738942" "IIat739032" "IIat739275" "IIat739278" "IIat739329" "IIat739336" "IIat739558" "IIat739693" "IIat739765" "IIat739808" "IIat740021" "IIat740030" "IIat740159" "IIat740163" "IIat740345" "IIat740357" "IIat740588" "IIat740638" "IIat740654" "IIat740657" "IIat740822" "IIat740870" "IIat740936" "IIat741052" "IIat741092" "IIat741192" "IIat741230" "IIat741280" "IIat741724" "IIat741727" "IIat741879" "IIat741951" "IIat741994" "IIat742133" "IIat742215" "IIat742467" "IIat742615" "IIat742655" "IIat742710" "IIat742947" "IIat743276" "IIat743617" "IIat743650" "IIat743668" "IIat743740" "IIat743894" "IIat744108" "IIat744337" "IIat744397" "IIat744449" "IIat744511" "IIat744811" "IIat744818" "IIat744864" "IIat744917" "IIat745080" "IIat745293" "IIat745383" "IIat745440" "IIat745462" "IIat745494" "IIat745797" "IIat745890" "IIat746166" "IIat746473" "IIat746509" "IIat746578" "IIat746614" "IIat746695" "IIat746930" "IIat747172" "IIat747493" "IIat747523" "IIat747564" "IIat747807" "IIat748037" "IIat748061" "IIat748313" "IIat748509" "IIat748625" "IIat748830" "IIat749542" "IIat749586" "IIat749987" "IIat750083" "IIat750152" "IIat750644" "IIat750704" "IIat750709" "IIat751208" "IIat751311" "IIat751312" "IIat751648" "IIat751849" "IIat751978" "IIat752131" "IIat752324" "IIat752328" "IIat752339" "IIat752356" "IIat752397" "IIat752533" "IIat752809" "IIat752822" "IIat752911" "IIat752928" "IIat753126" "IIat753139" "IIat753191" "IIat753193" "IIat753221" "IIat753268" "IIat753280" "IIat753435" "IIat753538" "IIat753571" "IIat753605" "IIat753904" "IIat754082" "IIat754164" "IIat754338" "IIat755090" "IIat755419" "IIat755639" "IIat755797" "IIat755893" "IIat755971" "IIat755997" "IIat756037" "IIat756058" "IIat756109" "IIat756262" "IIat756343" "IIat756571" "IIat756784" "IIat756798" "IIat757000" "IIat757024" "IIat757178" "IIat757407" "IIat757518" "IIat757547" "IIat757693" "IIat757742" "IIat757829" "IIat757927" "IIat758045" "IIat758397" "IIat758447" "IIat758489" "IIat758564" "IIat758604" "IIat758922" "IIat758927" "IIat758971" "IIat759044" "IIat759217" "IIat759353" "IIat759398" "IIat759420" "IIat759657" "IIat759722" "IIat759731" "IIat760066" "IIat760244" "IIat760251" "IIat760298" "IIat760361" "IIat760595" "IIat760763" "IIat760900" "IIat760956" "IIat760965" "IIat761034" "IIat761045" "IIat761052" "IIat761057" "IIat761104" "IIat761245" "IIat761427" "IIat761432" "IIat761450" "IIat761525" "IIat761783" "IIat761810" "IIat761825" "IIat761828" "IIat761849" "IIat761876" "IIat761883" "IIat761897" "IIat761900" "IIat761939" "IIat761966" "IIat762332" "IIat762519" "IIat762661" "IIat762800" "IIat763107" "IIat763113" "IIat763197" "IIat763284" "IIat763296" "IIat763353" "IIat763758" "IIat763819" "IIat763905" "IIat764106" "IIat764235" "IIat764365" "IIat764621" "IIat764648" "IIat764663" "IIat764685" "IIat764935" "IIat765120" "IIat765160" "IIat765245" "IIat765533" "IIat765572" "IIat765641" "IIat765665" "IIat765693" "IIat765953" "IIat766031" "IIat766109" "IIat766124" "IIat766133" "IIat766172" "IIat766196" "IIat766335" "IIat766553" "IIat766922" "IIat766946" "IIat767054" "IIat767116" "IIat767191" "IIat767294" "IIat767371" "IIat767594" "IIat767895" "IIat767902" "IIat767950" "IIat768161" "IIat768170" "IIat768192" "IIat768206" "IIat768210" "IIat768436" "IIat768445" "IIat768853" "IIat768910" "IIat768999" "IIat769119" "IIat769146" "IIat769188" "IIat769254" "IIat769299" "IIat769695" "IIat769871" "IIat769899" "IIat770331" "IIat770572" "IIat770680" "IIat770751" "IIat770767" "IIat770838" "IIat770857" "IIat770906" "IIat771098" "IIat771431" "IIat771540" "IIat771674" "IIat771768" "IIat771834" "IIat772000" "IIat772154" "IIat772298" "IIat772338" "IIat772494" "IIat772530" "IIat772695" "IIat772752" "IIat772933" "IIat773038" "IIat773064" "IIat773085" "IIat773546" "IIat773885" "IIat774259" "IIat774505" "IIat774582" "IIat774591" "IIat775229" "IIat775340" "IIat775344" "IIat775556" "IIat775559" "IIat775575" "IIat776363" "IIat776541" "IIat776555" "IIat776764" "IIat776914" "IIat777067" "IIat777181" "IIat777196" "IIat777337" "IIat777487" "IIat777739" "IIat777879" "IIat777935" "IIat778146" "IIat778157" "IIat778179" "IIat778221" "IIat778281" "IIat778540" "IIat778886" "IIat779373" "IIat779382" "IIat779451" "IIat779526" "IIat779761" "IIat780304" "IIat780454" "IIat780989" "IIat781113" "IIat781179" "IIat781228" "IIat781705" "IIat781726" "IIat781867" "IIat781960" "IIat781963" "IIat782048" "IIat782063" "IIat782077" "IIat782140" "IIat782171" "IIat782239" "IIat782553" "IIat782570" "IIat782577" "IIat783303" "IIat783585" "IIat783774" "IIat783888" "IIat784209" "IIat784266" "IIat784332" "IIat784569" "IIat784790" "IIat784807" "IIat784880" "IIat784891" "IIat784909" "IIat785013" "IIat785024" "IIat785056" "IIat785062" "IIat785142" "IIat785234" "IIat785437" "IIat785441" "IIat785569" "IIat785582" "IIat785610" "IIat785653" "IIat785742" "IIat786074" "IIat786078" "IIat786169" "IIat786303" "IIat786362" "IIat786393" "IIat786405" "IIat786811" "IIat786815" "IIat786828" "IIat787006" "IIat787324" "IIat787458" "IIat787495" "IIat787591" "IIat787615" "IIat787628" "IIat787633" "IIat787798" "IIat787812" "IIat788275" "IIat788372" "IIat788436" "IIat788439" "IIat788493" "IIat788496" "IIat789108" "IIat789134" "IIat789287" "IIat789793" "IIat789925" "IIat789991" "IIat790324" "IIat790675" "IIat790750" "IIat790798" "IIat790808" "IIat791052" "IIat791209" "IIat791227" "IIat791330" "IIat791375" "IIat791602" "IIat791794" "IIat791811" "IIat791828" "IIat791931" "IIat791944" "IIat792147" "IIat792205" "IIat792250" "IIat792267" "IIat792570" "IIat792955" "IIat792962" "IIat793109" "IIat793235" "IIat793309" "IIat793470" "IIat793472" "IIat793478" "IIat793503" "IIat793532" "IIat793618" "IIat793629" "IIat793630" "IIat793774" "IIat793875" "IIat793970" "IIat794032" "IIat794069" "IIat794100" "IIat794118" "IIat794189" "IIat794198" "IIat794290" "IIat794311" "IIat794388" "IIat794409" "IIat794472" "IIat794609" "IIat794615" "IIat794620" "IIat794645" "IIat794788" "IIat794794" "IIat794822" "IIat794838" "IIat794915" "IIat794942" "IIat794970" "IIat795006" "IIat795012" "IIat795029" "IIat795037" "IIat795140" "IIat795155" "IIat795164" "IIat795218" "IIat795336" "IIat795348" "IIat795413" "IIat795416" "IIat795427" "IIat795521" "IIat795569" "IIat795686" "IIat795953" "IIat796183" "IIat796265" "IIat796289" "IIat796335" "IIat796468" "IIat796483" "IIat796519" "IIat796534" "IIat796539" "IIat796704" "IIat796720" "IIat796783" "IIat796906" "IIat796975" "IIat797036" "IIat797050" "IIat797242" "IIat797293" "IIat797320" "IIat797341" "IIat797557" "IIat797563" "IIat797587" "IIat797635" "IIat797640" "IIat797647" "IIat797725" "IIat797752" "IIat797917" "IIat797986" "IIat798016" "IIat798256" "IIat798474" "IIat798741" "IIat798814" "IIat798899" "IIat799025" "IIat799042" "IIat799058" "IIat799224" "IIat799234" "IIat799425" "IIat799429" "IIat799497" "IIat799505" "IIat799517" "IIat799546" "IIat799560" "IIat799566" "IIat799707" "IIat799712" "IIat799790" "IIat799800" "IIat799985" "IIat800049" "IIat800189" "IIat800310" "IIat800365" "IIat800435" "IIat800688" "IIat800752" "IIat800850" "IIat800853" "IIat800931" "IIat801014" "IIat801212" "IIat801398" "IIat801518" "IIat801621" "IIat803501" "IIat803522" "IIat803526" "IIat803597" "IIat804239" "IIat804242" "IIat804266" "IIat804297" "IIat804305" "IIat804358" "IIat804461" "IIat804516" "IIat804554" "IIat804640" "IIat804769" "IIat805015" "IIat807499" "IIat808847" "IIIat2254" "IIIat3040" "IIIat3046" "IIIat3050" "IIIat4197" "IIIat4202" "IIIat5520" "IIIat5590" "IIIat5629" "IIIat5678" "IIIat5828" "IIIat5904" "IIIat5925" "IIIat5975" "IIIat6001" "IIIat6009" "IIIat6041" "IIIat6050" "IIIat6190" "IIIat6327" "IIIat6540" "IIIat6614" "IIIat6617" "IIIat6726" "IIIat6747" "IIIat6881" "IIIat7476" "IIIat7787" "IIIat7958" "IIIat8396" "IIIat8774" "IIIat8947" "IIIat8969" "IIIat9075" "IIIat9261" "IIIat9265" "IIIat11126" "IIIat11312" "IIIat11382" "IIIat11391" "IIIat11416" "IIIat11417" "IIIat11423" "IIIat11436" "IIIat11531" "IIIat14098" "IIIat14196" "IIIat14222" "IIIat14289" "IIIat14340" "IIIat14384" "IIIat14391" "IIIat14505" "IIIat14539" "IIIat14589" "IIIat14619" "IIIat14693" "IIIat14793" "IIIat14924" "IIIat14934" "IIIat14968" "IIIat14993" "IIIat15001" "IIIat15004" "IIIat15006" "IIIat15093" "IIIat15165" "IIIat15172" "IIIat15182" "IIIat15421" "IIIat15430" "IIIat15478" "IIIat15510" "IIIat15512" "IIIat15638" "IIIat15689" "IIIat15697" "IIIat15725" "IIIat15816" "IIIat15846" "IIIat15960" "IIIat16476" "IIIat16545" "IIIat16578" "IIIat16587" "IIIat16708" "IIIat16833" "IIIat17097" "IIIat17130" "IIIat17510" "IIIat17787" "IIIat17839" "IIIat17917" "IIIat18016" "IIIat18052" "IIIat18138" "IIIat18276" "IIIat18277" "IIIat18342" "IIIat18393" "IIIat18422" "IIIat18513" "IIIat18582" "IIIat18583" "IIIat18599" "IIIat18736" "IIIat18742" "IIIat18755" "IIIat18757" "IIIat18759" "IIIat18804" "IIIat18813" "IIIat18815" "IIIat18860" "IIIat19113" "IIIat19115" "IIIat19148" "IIIat19341" "IIIat19446" "IIIat19459" "IIIat19497" "IIIat19506" "IIIat19605" "IIIat19830" "IIIat19865" "IIIat19887" "IIIat20086" "IIIat20428" "IIIat20599" "IIIat20844" "IIIat20868" "IIIat20982" "IIIat20985" "IIIat21165" "IIIat21204" "IIIat21491" "IIIat21591" "IIIat21650" "IIIat21720" "IIIat21751" "IIIat21827" "IIIat21985" "IIIat22016" "IIIat22138" "IIIat22203" "IIIat22290" "IIIat22292" "IIIat22298" "IIIat22337" "IIIat22397" "IIIat23032" "IIIat23272" "IIIat23434" "IIIat23502" "IIIat23605" "IIIat23627" "IIIat23755" "IIIat24059" "IIIat24119" "IIIat24173" "IIIat24329" "IIIat24336" "IIIat24352" "IIIat24492" "IIIat24520" "IIIat24607" "IIIat24833" "IIIat24992" "IIIat25125" "IIIat25218" "IIIat25463" "IIIat25467" "IIIat25895" "IIIat25999" "IIIat26164" "IIIat26609" "IIIat26769" "IIIat26798" "IIIat26807" "IIIat26923" "IIIat27404" "IIIat27420" "IIIat27426" "IIIat27559" "IIIat27651" "IIIat27652" "IIIat27717" "IIIat27724" "IIIat28015" "IIIat28072" "IIIat28362" "IIIat28477" "IIIat28543" "IIIat28567" "IIIat28570" "IIIat28720" "IIIat28819" "IIIat28954" "IIIat29095" "IIIat29373" "IIIat29388" "IIIat29511" "IIIat29520" "IIIat29635" "IIIat29668" "IIIat29675" "IIIat29700" "IIIat29722" "IIIat29724" "IIIat29747" "IIIat29755" "IIIat29774" "IIIat29830" "IIIat29840" "IIIat29922" "IIIat29925" "IIIat29947" "IIIat29968" "IIIat30008" "IIIat30013" "IIIat30082" "IIIat30101" "IIIat30188" "IIIat30246" "IIIat30303" "IIIat30360" "IIIat30411" "IIIat30478" "IIIat30479" "IIIat30586" "IIIat30649" "IIIat30662" "IIIat30676" "IIIat30860" "IIIat30873" "IIIat30897" "IIIat31003" "IIIat31005" "IIIat31051" "IIIat31129" "IIIat31227" "IIIat31414" "IIIat31646" "IIIat32243" "IIIat32320" "IIIat32441" "IIIat32547" "IIIat32624" "IIIat32816" "IIIat32927" "IIIat33140" "IIIat33426" "IIIat33467" "IIIat33742" "IIIat33800" "IIIat33845" "IIIat34184" "IIIat34197" "IIIat34309" "IIIat34314" "IIIat34434" "IIIat34436" "IIIat34592" "IIIat34635" "IIIat34667" "IIIat34749" "IIIat34755" "IIIat34905" "IIIat35124" "IIIat35166" "IIIat35198" "IIIat35251" "IIIat35574" "IIIat35602" "IIIat36067" "IIIat36103" "IIIat36125" "IIIat36506" "IIIat36579" "IIIat36653" "IIIat36701" "IIIat36813" "IIIat36914" "IIIat36977" "IIIat37129" "IIIat37154" "IIIat37159" "IIIat37170" "IIIat37180" "IIIat37484" "IIIat37519" "IIIat37525" "IIIat37687" "IIIat37731" "IIIat38022" "IIIat38178" "IIIat38318" "IIIat38619" "IIIat38706" "IIIat38814" "IIIat38857" "IIIat39123" "IIIat39265" "IIIat39281" "IIIat39512" "IIIat39524" "IIIat39525" "IIIat39539" "IIIat39552" "IIIat39706" "IIIat39861" "IIIat39924" "IIIat39967" "IIIat40109" "IIIat40130" "IIIat40144" "IIIat40158" "IIIat40200" "IIIat40205" "IIIat40294" "IIIat40315" "IIIat40374" "IIIat40410" "IIIat40515" "IIIat40583" "IIIat40637" "IIIat40987" "IIIat41007" "IIIat41015" "IIIat41281" "IIIat41289" "IIIat41451" "IIIat41756" "IIIat41847" "IIIat41852" "IIIat42154" "IIIat42410" "IIIat42419" "IIIat42659" "IIIat42698" "IIIat42728" "IIIat42761" "IIIat42989" "IIIat43280" "IIIat43304" "IIIat43346" "IIIat43422" "IIIat43513" "IIIat43528" "IIIat43618" "IIIat43835" "IIIat43844" "IIIat43868" "IIIat44055" "IIIat45145" "IIIat45417" "IIIat45495" "IIIat45512" "IIIat45638" "IIIat45691" "IIIat45755" "IIIat45790" "IIIat45811" "IIIat45836" "IIIat45838" "IIIat45881" "IIIat46119" "IIIat46258" "IIIat46458" "IIIat46705" "IIIat46714" "IIIat47161" "IIIat47306" "IIIat47501" "IIIat47940" "IIIat48029" "IIIat48382" "IIIat48493" "IIIat48505" "IIIat48802" "IIIat49221" "IIIat49313" "IIIat49400" "IIIat49655" "IIIat49785" "IIIat50090" "IIIat50269" "IIIat50477" "IIIat50504" "IIIat50544" "IIIat50560" "IIIat50675" "IIIat51119" "IIIat51152" "IIIat51209" "IIIat51419" "IIIat51491" "IIIat51494" "IIIat51551" "IIIat51593" "IIIat51635" "IIIat51650" "IIIat51788" "IIIat51791" "IIIat51852" "IIIat52208" "IIIat52238" "IIIat52256" "IIIat52334" "IIIat52365" "IIIat52383" "IIIat52456" "IIIat52460" "IIIat52475" "IIIat52533" "IIIat52564" "IIIat52596" "IIIat52699" "IIIat52700" "IIIat52716" "IIIat52747" "IIIat52762" "IIIat52764" "IIIat52792" "IIIat52936" "IIIat52945" "IIIat53064" "IIIat53286" "IIIat53295" "IIIat53916" "IIIat54072" "IIIat54298" "IIIat54364" "IIIat54426" "IIIat54482" "IIIat54484" "IIIat54831" "IIIat54846" "IIIat54912" "IIIat54914" "IIIat54959" "IIIat55042" "IIIat55097" "IIIat55133" "IIIat55223" "IIIat55895" "IIIat56090" "IIIat56105" "IIIat56210" "IIIat56291" "IIIat56309" "IIIat56377" "IIIat56411" "IIIat56432" "IIIat56873" "IIIat56968" "IIIat56979" "IIIat57256" "IIIat57359" "IIIat57542" "IIIat57639" "IIIat57658" "IIIat57713" "IIIat57857" "IIIat58404" "IIIat58424" "IIIat58466" "IIIat58975" "IIIat58978" "IIIat59117" "IIIat59171" "IIIat59458" "IIIat59465" "IIIat59574" "IIIat59578" "IIIat59775" "IIIat59829" "IIIat59925" "IIIat60024" "IIIat60058" "IIIat60198" "IIIat60287" "IIIat60354" "IIIat60687" "IIIat60718" "IIIat60775" "IIIat60781" "IIIat60880" "IIIat61184" "IIIat61224" "IIIat61457" "IIIat61544" "IIIat61646" "IIIat61892" "IIIat61894" "IIIat61954" "IIIat62032" "IIIat62244" "IIIat62386" "IIIat62415" "IIIat62434" "IIIat62464" "IIIat62698" "IIIat62748" "IIIat63228" "IIIat63257" "IIIat63379" "IIIat63461" "IIIat63488" "IIIat63845" "IIIat63898" "IIIat63929" "IIIat64169" "IIIat64232" "IIIat64511" "IIIat64591" "IIIat64729" "IIIat65134" "IIIat65143" "IIIat65215" "IIIat65266" "IIIat65358" "IIIat65398" "IIIat65554" "IIIat65571" "IIIat65580" "IIIat65589" "IIIat65637" "IIIat65679" "IIIat65680" "IIIat65735" "IIIat66138" "IIIat66156" "IIIat66477" "IIIat66483" "IIIat66486" "IIIat66516" "IIIat66534" "IIIat66729" "IIIat66765" "IIIat67080" "IIIat67347" "IIIat67416" "IIIat67455" "IIIat67554" "IIIat67668" "IIIat67764" "IIIat67820" "IIIat67844" "IIIat67854" "IIIat67872" "IIIat67884" "IIIat67932" "IIIat68046" "IIIat68058" "IIIat68095" "IIIat68236" "IIIat68372" "IIIat68424" "IIIat68442" "IIIat68556" "IIIat68611" "IIIat68748" "IIIat68830" "IIIat68844" "IIIat68852" "IIIat68956" "IIIat69091" "IIIat69280" "IIIat69509" "IIIat69556" "IIIat69652" "IIIat69718" "IIIat69745" "IIIat70022" "IIIat70158" "IIIat70281" "IIIat70425" "IIIat70491" "IIIat70770" "IIIat70785" "IIIat70862" "IIIat71010" "IIIat71022" "IIIat71035" "IIIat71043" "IIIat71223" "IIIat71229" "IIIat71241" "IIIat71247" "IIIat71298" "IIIat71310" "IIIat71636" "IIIat71690" "IIIat71709" "IIIat71868" "IIIat71985" "IIIat72190" "IIIat72214" "IIIat72233" "IIIat72419" "IIIat72452" "IIIat72477" "IIIat72581" "IIIat72790" "IIIat72839" "IIIat73083" "IIIat73095" "IIIat73233" "IIIat73255" "IIIat73335" "IIIat73624" "IIIat74002" "IIIat74031" "IIIat74124" "IIIat74146" "IIIat74202" "IIIat74234" "IIIat74290" "IIIat74327" "IIIat74361" "IIIat74393" "IIIat74505" "IIIat74562" "IIIat74633" "IIIat74683" "IIIat74863" "IIIat75025" "IIIat75053" "IIIat75088" "IIIat75130" "IIIat75202" "IIIat75235" "IIIat75264" "IIIat75288" "IIIat75469" "IIIat75503" "IIIat75546" "IIIat75770" "IIIat75791" "IIIat75863" "IIIat75866" "IIIat76131" "IIIat76198" "IIIat76426" "IIIat76741" "IIIat77317" "IIIat77596" "IIIat77645" "IIIat77689" "IIIat77849" "IIIat77866" "IIIat77900" "IIIat77957" "IIIat77985" "IIIat78007" "IIIat78056" "IIIat78080" "IIIat78256" "IIIat78354" "IIIat78417" "IIIat78681" "IIIat78705" "IIIat78862" "IIIat78952" "IIIat79033" "IIIat79269" "IIIat79297" "IIIat79460" "IIIat79578" "IIIat79617" "IIIat79758" "IIIat79797" "IIIat79856" "IIIat79916" "IIIat80173" "IIIat80452" "IIIat80460" "IIIat80844" "IIIat80883" "IIIat80991" "IIIat81331" "IIIat81442" "IIIat81444" "IIIat81561" "IIIat81594" "IIIat81626" "IIIat81693" "IIIat81797" "IIIat81816" "IIIat81829" "IIIat81844" "IIIat81853" "IIIat81869" "IIIat81903" "IIIat82074" "IIIat82143" "IIIat82246" "IIIat82251" "IIIat82315" "IIIat82357" "IIIat83091" "IIIat83118" "IIIat83134" "IIIat83245" "IIIat83260" "IIIat83262" "IIIat83307" "IIIat83309" "IIIat83421" "IIIat83454" "IIIat83503" "IIIat83546" "IIIat83576" "IIIat83594" "IIIat83631" "IIIat83644" "IIIat83706" "IIIat83856" "IIIat83873" "IIIat83946" "IIIat84023" "IIIat84024" "IIIat84048" "IIIat90857" "IIIat91321" "IIIat91728" "IIIat91977" "IIIat92160" "IIIat92556" "IIIat92570" "IIIat92671" "IIIat92716" "IIIat93230" "IIIat93275" "IIIat93512" "IIIat93620" "IIIat93722" "IIIat93824" "IIIat93902" "IIIat93980" "IIIat93992" "IIIat94230" "IIIat94248" "IIIat94376" "IIIat94491" "IIIat94514" "IIIat94554" "IIIat94573" "IIIat94591" "IIIat94651" "IIIat94897" "IIIat94915" "IIIat94969" "IIIat95029" "IIIat95062" "IIIat95071" "IIIat95149" "IIIat95217" "IIIat95527" "IIIat95660" "IIIat95697" "IIIat95776" "IIIat95803" "IIIat95884" "IIIat95906" "IIIat95935" "IIIat95946" "IIIat95967" "IIIat96019" "IIIat96059" "IIIat96352" "IIIat96384" "IIIat96410" "IIIat96520" "IIIat96581" "IIIat96793" "IIIat96799" "IIIat96805" "IIIat96988" "IIIat97161" "IIIat97369" "IIIat97474" "IIIat97546" "IIIat97552" "IIIat97606" "IIIat97645" "IIIat97684" "IIIat98134" "IIIat98179" "IIIat98532" "IIIat98578" "IIIat98617" "IIIat98879" "IIIat98918" "IIIat98929" "IIIat98952" "IIIat98969" "IIIat99037" "IIIat99107" "IIIat99116" "IIIat99195" "IIIat99197" "IIIat99209" "IIIat99244" "IIIat99256" "IIIat99291" "IIIat99380" "IIIat99383" "IIIat99397" "IIIat99403" "IIIat99700" "IIIat99709" "IIIat99743" "IIIat99868" "IIIat99873" "IIIat99949" "IIIat100212" "IIIat100244" "IIIat100466" "IIIat100585" "IIIat100644" "IIIat100653" "IIIat100768" "IIIat100869" "IIIat100927" "IIIat101152" "IIIat101758" "IIIat101894" "IIIat102360" "IIIat102398" "IIIat102477" "IIIat102819" "IIIat102885" "IIIat102912" "IIIat103168" "IIIat103341" "IIIat103499" "IIIat103556" "IIIat103649" "IIIat103757" "IIIat103813" "IIIat103937" "IIIat103955" "IIIat103983" "IIIat104056" "IIIat104297" "IIIat104476" "IIIat104931" "IIIat104980" "IIIat105234" "IIIat105510" "IIIat105854" "IIIat106297" "IIIat106362" "IIIat106369" "IIIat106374" "IIIat106443" "IIIat106497" "IIIat106626" "IIIat106629" "IIIat106731" "IIIat106818" "IIIat106895" "IIIat106931" "IIIat107061" "IIIat107067" "IIIat107671" "IIIat108095" "IIIat108225" "IIIat108227" "IIIat108293" "IIIat108379" "IIIat108503" "IIIat108665" "IIIat108677" "IIIat108790" "IIIat108793" "IIIat108855" "IIIat109290" "IIIat109320" "IIIat109596" "IIIat109704" "IIIat109776" "IIIat110178" "IIIat110840" "IIIat111025" "IIIat111395" "IIIat111403" "IIIat111457" "IIIat111617" "IIIat111694" "IIIat111958" "IIIat112580" "IIIat112705" "IIIat112741" "IIIat112743" "IIIat112747" "IIIat112758" "IIIat112808" "IIIat112825" "IIIat112904" "IIIat112905" "IIIat112940" "IIIat112963" "IIIat113057" "IIIat113164" "IIIat113277" "IIIat113534" "IIIat113541" "IIIat113603" "IIIat113634" "IIIat113695" "IIIat113718" "IIIat113754" "IIIat113779" "IIIat113809" "IIIat113864" "IIIat113876" "IIIat113900" "IIIat113905" "IIIat113912" "IIIat113919" "IIIat113950" "IIIat114023" "IIIat114026" "IIIat114042" "IIIat114167" "IIIat114182" "IIIat114190" "IIIat114260" "IIIat114296" "IIIat114305" "IIIat114364" "IIIat114380" "IIIat114395" "IIIat114450" "IIIat114459" "IIIat114483" "IIIat114618" "IIIat114631" "IIIat114642" "IIIat114696" "IIIat114760" "IIIat114837" "IIIat114889" "IIIat114901" "IIIat114943" "IIIat114972" "IIIat115075" "IIIat115118" "IIIat115125" "IIIat115181" "IIIat115193" "IIIat115218" "IIIat115304" "IIIat115349" "IIIat115442" "IIIat115444" "IIIat115495" "IIIat115621" "IIIat115734" "IIIat115749" "IIIat115894" "IIIat116009" "IIIat116036" "IIIat116144" "IIIat116154" "IIIat116222" "IIIat116291" "IIIat116380" "IIIat116477" "IIIat116506" "IIIat116639" "IIIat116739" "IIIat116928" "IIIat116978" "IIIat117033" "IIIat117474" "IIIat117921" "IIIat117990" "IIIat118029" "IIIat118194" "IIIat118340" "IIIat118352" "IIIat118410" "IIIat118596" "IIIat118773" "IIIat119103" "IIIat119636" "IIIat119777" "IIIat120112" "IIIat120131" "IIIat120596" "IIIat121148" "IIIat121208" "IIIat121481" "IIIat122114" "IIIat122249" "IIIat122384" "IIIat122391" "IIIat122416" "IIIat122626" "IIIat122865" "IIIat123161" "IIIat123246" "IIIat123293" "IIIat123492" "IIIat123906" "IIIat124045" "IIIat124663" "IIIat124675" "IIIat124683" "IIIat124997" "IIIat125118" "IIIat125132" "IIIat125210" "IIIat125227" "IIIat125277" "IIIat125293" "IIIat125298" "IIIat125319" "IIIat125430" "IIIat125833" "IIIat125974" "IIIat126141" "IIIat126150" "IIIat126444" "IIIat126604" "IIIat126854" "IIIat126869" "IIIat126874" "IIIat126918" "IIIat127054" "IIIat127136" "IIIat127301" "IIIat127363" "IIIat127621" "IIIat127669" "IIIat127690" "IIIat127693" "IIIat127713" "IIIat128019" "IIIat128126" "IIIat128264" "IIIat128280" "IIIat128486" "IIIat128536" "IIIat128665" "IIIat128692" "IIIat128764" "IIIat128977" "IIIat129034" "IIIat129052" "IIIat129194" "IIIat129250" "IIIat129308" "IIIat129601" "IIIat130240" "IIIat130261" "IIIat130266" "IIIat130315" "IIIat130323" "IIIat130404" "IIIat130460" "IIIat130655" "IIIat130827" "IIIat130881" "IIIat131278" "IIIat131369" "IIIat131511" "IIIat131517" "IIIat131859" "IIIat132018" "IIIat132063" "IIIat132284" "IIIat133236" "IIIat133251" "IIIat133381" "IIIat133566" "IIIat133911" "IIIat134372" "IIIat134466" "IIIat135042" "IIIat135177" "IIIat135315" "IIIat135486" "IIIat135663" "IIIat135693" "IIIat135765" "IIIat135822" "IIIat136230" "IIIat136538" "IIIat136716" "IIIat136787" "IIIat136850" "IIIat137019" "IIIat137066" "IIIat137254" "IIIat137309" "IIIat137652" "IIIat138343" "IIIat139045" "IIIat139178" "IIIat139187" "IIIat139402" "IIIat139838" "IIIat139932" "IIIat140023" "IIIat140028" "IIIat140119" "IIIat140336" "IIIat140420" "IIIat140476" "IIIat140654" "IIIat140983" "IIIat141797" "IIIat141858" "IIIat142190" "IIIat142237" "IIIat142497" "IIIat142585" "IIIat142777" "IIIat142787" "IIIat142826" "IIIat143062" "IIIat143129" "IIIat143157" "IIIat143224" "IIIat143314" "IIIat143353" "IIIat143426" "IIIat143428" "IIIat143573" "IIIat143574" "IIIat143623" "IIIat143713" "IIIat143858" "IIIat144123" "IIIat144266" "IIIat144267" "IIIat144430" "IIIat144546" "IIIat144589" "IIIat144794" "IIIat144828" "IIIat145015" "IIIat145053" "IIIat145511" "IIIat145671" "IIIat145986" "IIIat146287" "IIIat146418" "IIIat146468" "IIIat146647" "IIIat146766" "IIIat146874" "IIIat146947" "IIIat148005" "IIIat148028" "IIIat148039" "IIIat148113" "IIIat148269" "IIIat148585" "IIIat148587" "IIIat148616" "IIIat148647" "IIIat148692" "IIIat148951" "IIIat148977" "IIIat148985" "IIIat149035" "IIIat149100" "IIIat149129" "IIIat149287" "IIIat149345" "IIIat149356" "IIIat149856" "IIIat149888" "IIIat149899" "IIIat150004" "IIIat150043" "IIIat150095" "IIIat150115" "IIIat150127" "IIIat150159" "IIIat150168" "IIIat150177" "IIIat150201" "IIIat150298" "IIIat150319" "IIIat150476" "IIIat150518" "IIIat150584" "IIIat150590" "IIIat150617" "IIIat150715" "IIIat150821" "IIIat150866" "IIIat150990" "IIIat151159" "IIIat151240" "IIIat151257" "IIIat151365" "IIIat151370" "IIIat151389" "IIIat151801" "IIIat151807" "IIIat151815" "IIIat151824" "IIIat151830" "IIIat151832" "IIIat151923" "IIIat152067" "IIIat152123" "IIIat152238" "IIIat152247" "IIIat152255" "IIIat152267" "IIIat152289" "IIIat152332" "IIIat152437" "IIIat152464" "IIIat152771" "IIIat152948" "IIIat152954" "IIIat152960" "IIIat153078" "IIIat153137" "IIIat153174" "IIIat153233" "IIIat153390" "IIIat153416" "IIIat153704" "IIIat153717" "IIIat153891" "IIIat153913" "IIIat153917" "IIIat153929" "IIIat154003" "IIIat154115" "IIIat154681" "IIIat154843" "IIIat154900" "IIIat155076" "IIIat155179" "IIIat155241" "IIIat155269" "IIIat155486" "IIIat155500" "IIIat155614" "IIIat155747" "IIIat155833" "IIIat155853" "IIIat155898" "IIIat156271" "IIIat156285" "IIIat156662" "IIIat157167" "IIIat157439" "IIIat157481" "IIIat157682" "IIIat157803" "IIIat157877" "IIIat157994" "IIIat158153" "IIIat158374" "IIIat158623" "IIIat158882" "IIIat159320" "IIIat159525" "IIIat159543" "IIIat159716" "IIIat159890" "IIIat160041" "IIIat160390" "IIIat160417" "IIIat160579" "IIIat160803" "IIIat161249" "IIIat161316" "IIIat161333" "IIIat161629" "IIIat161722" "IIIat161781" "IIIat161799" "IIIat162886" "IIIat162905" "IIIat162937" "IIIat163233" "IIIat163286" "IIIat163641" "IIIat163753" "IIIat163806" "IIIat163812" "IIIat163855" "IIIat164043" "IIIat164064" "IIIat164272" "IIIat164273" "IIIat164456" "IIIat164647" "IIIat164692" "IIIat165006" "IIIat165021" "IIIat165030" "IIIat165279" "IIIat165360" "IIIat165403" "IIIat165457" "IIIat165484" "IIIat165589" "IIIat165978" "IIIat166016" "IIIat166018" "IIIat166186" "IIIat166243" "IIIat166258" "IIIat166336" "IIIat166378" "IIIat166410" "IIIat166576" "IIIat166585" "IIIat166709" "IIIat166870" "IIIat166887" "IIIat166893" "IIIat166944" "IIIat167062" "IIIat167134" "IIIat167214" "IIIat167332" "IIIat167362" "IIIat167675" "IIIat167720" "IIIat167807" "IIIat167966" "IIIat168095" "IIIat168240" "IIIat168286" "IIIat169747" "IIIat169766" "IIIat169826" "IIIat169846" "IIIat169891" "IIIat169920" "IIIat170098" "IIIat170139" "IIIat170292" "IIIat170359" "IIIat170377" "IIIat170402" "IIIat170423" "IIIat170438" "IIIat170447" "IIIat170451" "IIIat170481" "IIIat170557" "IIIat170566" "IIIat170585" "IIIat170627" "IIIat170761" "IIIat170771" "IIIat170790" "IIIat170866" "IIIat170882" "IIIat170993" "IIIat171203" "IIIat171874" "IIIat172118" "IIIat172121" "IIIat172358" "IIIat172475" "IIIat172516" "IIIat172549" "IIIat172643" "IIIat173033" "IIIat173165" "IIIat173442" "IIIat173561" "IIIat173849" "IIIat173964" "IIIat174729" "IIIat174910" "IIIat174992" "IIIat175034" "IIIat175092" "IIIat175118" "IIIat175124" "IIIat175194" "IIIat175324" "IIIat175355" "IIIat175565" "IIIat176364" "IIIat176534" "IIIat176620" "IIIat176633" "IIIat176644" "IIIat176750" "IIIat176803" "IIIat176930" "IIIat177137" "IIIat177321" "IIIat177395" "IIIat177718" "IIIat178137" "IIIat178374" "IIIat178417" "IIIat178461" "IIIat178507" "IIIat178598" "IIIat178635" "IIIat178806" "IIIat178990" "IIIat179118" "IIIat179181" "IIIat179226" "IIIat179383" "IIIat179424" "IIIat179700" "IIIat179884" "IIIat180133" "IIIat180149" "IIIat180571" "IIIat180713" "IIIat180840" "IIIat180856" "IIIat180889" "IIIat180965" "IIIat180991" "IIIat181114" "IIIat181162" "IIIat181207" "IIIat181369" "IIIat181461" "IIIat181520" "IIIat181552" "IIIat181621" "IIIat181633" "IIIat181681" "IIIat181790" "IIIat181795" "IIIat182322" "IIIat182428" "IIIat182572" "IIIat182755" "IIIat182932" "IIIat182984" "IIIat183079" "IIIat183316" "IIIat183567" "IIIat183702" "IIIat183815" "IIIat183889" "IIIat184372" "IIIat184681" "IIIat184804" "IIIat184867" "IIIat184900" "IIIat185113" "IIIat185128" "IIIat185149" "IIIat185217" "IIIat185306" "IIIat185353" "IIIat185368" "IIIat185440" "IIIat185464" "IIIat185554" "IIIat185557" "IIIat185600" "IIIat185651" "IIIat185653" "IIIat185678" "IIIat185832" "IIIat185883" "IIIat186024" "IIIat186233" "IIIat186380" "IIIat186526" "IIIat186652" "IIIat186832" "IIIat186907" "IIIat187006" "IIIat187307" "IIIat187324" "IIIat187350" "IIIat187455" "IIIat187808" "IIIat187849" "IIIat188098" "IIIat188198" "IIIat188560" "IIIat188698" "IIIat188754" "IIIat189327" "IIIat189477" "IIIat189551" "IIIat189826" "IIIat189871" "IIIat189926" "IIIat190004" "IIIat190147" "IIIat190489" "IIIat190565" "IIIat190627" "IIIat190761" "IIIat190806" "IIIat190965" "IIIat191532" "IIIat191928" "IIIat192001" "IIIat192289" "IIIat192706" "IIIat192864" "IIIat193059" "IIIat193062" "IIIat193290" "IIIat193316" "IIIat193415" "IIIat193499" "IIIat193596" "IIIat193671" "IIIat193811" "IIIat193824" "IIIat193825" "IIIat193892" "IIIat194047" "IIIat194103" "IIIat194461" "IIIat194540" "IIIat194728" "IIIat195034" "IIIat195046" "IIIat195136" "IIIat195339" "IIIat195583" "IIIat195775" "IIIat195976" "IIIat196127" "IIIat196327" "IIIat196708" "IIIat196738" "IIIat197018" "IIIat197156" "IIIat197213" "IIIat197397" "IIIat198025" "IIIat198940" "IIIat199303" "IIIat201037" "IIIat201077" "IIIat201121" "IIIat201143" "IIIat201169" "IIIat201191" "IIIat201254" "IIIat201280" "IIIat201319" "IIIat201443" "IIIat201583" "IIIat201617" "IIIat201623" "IIIat201650" "IIIat201711" "IIIat201713" "IIIat201896" "IIIat201961" "IIIat201978" "IIIat202030" "IIIat202052" "IIIat202100" "IIIat202300" "IIIat202351" "IIIat202466" "IIIat202484" "IIIat202544" "IIIat202547" "IIIat202576" "IIIat202700" "IIIat202733" "IIIat202928" "IIIat202935" "IIIat203120" "IIIat203228" "IIIat203260" "IIIat203408" "IIIat203459" "IIIat203563" "IIIat203591" "IIIat203660" "IIIat203972" "IIIat203975" "IIIat204170" "IIIat204503" "IIIat204518" "IIIat204521" "IIIat204526" "IIIat204539" "IIIat204666" "IIIat204675" "IIIat204788" "IIIat204925" "IIIat205061" "IIIat205267" "IIIat205334" "IIIat205395" "IIIat205450" "IIIat205468" "IIIat205508" "IIIat205532" "IIIat205545" "IIIat205549" "IIIat205615" "IIIat205633" "IIIat205697" "IIIat205738" "IIIat205775" "IIIat205776" "IIIat205794" "IIIat205802" "IIIat205807" "IIIat205820" "IIIat205853" "IIIat205866" "IIIat205882" "IIIat206079" "IIIat206096" "IIIat206167" "IIIat206217" "IIIat206222" "IIIat206229" "IIIat206852" "IIIat207337" "IIIat207455" "IIIat207524" "IIIat207530" "IIIat207701" "IIIat207995" "IIIat208068" "IIIat208476" "IIIat208485" "IIIat208668" "IIIat208698" "IIIat208719" "IIIat208791" "IIIat208950" "IIIat209139" "IIIat209244" "IIIat209256" "IIIat209261" "IIIat209376" "IIIat209613" "IIIat209630" "IIIat209644" "IIIat209683" "IIIat209712" "IIIat209806" "IIIat209852" "IIIat210032" "IIIat210188" "IIIat210241" "IIIat210437" "IIIat210465" "IIIat210631" "IIIat210638" "IIIat210753" "IIIat210951" "IIIat210960" "IIIat211155" "IIIat211200" "IIIat211288" "IIIat211500" "IIIat211544" "IIIat211559" "IIIat211569" "IIIat211768" "IIIat211877" "IIIat211994" "IIIat212260" "IIIat212411" "IIIat212524" "IIIat212720" "IIIat212938" "IIIat213007" "IIIat213065" "IIIat213181" "IIIat213320" "IIIat213538" "IIIat213616" "IIIat213697" "IIIat213710" "IIIat213764" "IIIat213861" "IIIat213891" "IIIat213969" "IIIat214047" "IIIat214131" "IIIat214141" "IIIat214306" "IIIat214451" "IIIat214570" "IIIat214738" "IIIat214892" "IIIat215328" "IIIat215332" "IIIat215667" "IIIat215826" "IIIat215866" "IIIat215931" "IIIat216038" "IIIat216264" "IIIat216348" "IIIat216396" "IIIat216420" "IIIat216484" "IIIat216552" "IIIat216583" "IIIat216746" "IIIat217049" "IIIat217085" "IIIat217193" "IIIat217262" "IIIat217439" "IIIat217451" "IIIat217463" "IIIat217508" "IIIat218031" "IIIat218033" "IIIat218139" "IIIat218543" "IIIat218831" "IIIat218876" "IIIat218902" "IIIat218911" "IIIat218945" "IIIat219272" "IIIat219314" "IIIat219408" "IIIat219473" "IIIat219557" "IIIat219692" "IIIat219719" "IIIat219799" "IIIat220050" "IIIat220076" "IIIat220079" "IIIat220090" "IIIat220102" "IIIat220108" "IIIat220154" "IIIat220473" "IIIat220571" "IIIat220620" "IIIat220636" "IIIat220900" "IIIat221158" "IIIat221215" "IIIat221236" "IIIat221328" "IIIat221698" "IIIat221716" "IIIat222052" "IIIat222193" "IIIat222223" "IIIat222343" "IIIat222374" "IIIat222382" "IIIat222439" "IIIat222493" "IIIat222658" "IIIat222742" "IIIat222772" "IIIat223116" "IIIat223232" "IIIat223276" "IIIat223430" "IIIat223672" "IIIat224005" "IIIat224034" "IIIat224071" "IIIat224433" "IIIat224487" "IIIat224488" "IIIat224605" "IIIat224615" "IIIat224616" "IIIat224619" "IIIat224657" "IIIat224670" "IIIat224689" "IIIat224817" "IIIat224842" "IIIat224870" "IIIat224909" "IIIat224920" "IIIat224957" "IIIat224990" "IIIat225048" "IIIat225084" "IIIat225101" "IIIat225112" "IIIat225124" "IIIat225139" "IIIat225146" "IIIat225167" "IIIat225169" "IIIat225176" "IIIat225196" "IIIat225230" "IIIat225252" "IIIat225339" "IIIat225410" "IIIat225452" "IIIat225527" "IIIat225554" "IIIat225706" "IIIat225866" "IIIat226053" "IIIat226157" "IIIat226226" "IIIat226697" "IIIat226749" "IIIat226770" "IIIat226911" "IIIat227023" "IIIat227510" "IIIat227577" "IIIat227835" "IIIat227861" "IIIat227862" "IIIat227875" "IIIat227937" "IIIat228172" "IIIat228287" "IIIat228334" "IIIat228550" "IIIat229341" "IIIat229359" "IIIat230130" "IIIat230218" "IIIat230486" "IIIat230556" "IIIat230632" "IIIat230769" "IIIat231033" "IIIat231413" "IIIat231687" "IIIat231894" "IIIat232003" "IIIat232026" "IIIat232195" "IIIat232197" "IIIat232211" "IIIat232529" "IIIat232533" "IIIat232694" "IIIat232886" "IIIat232929" "IIIat233154" "IIIat233241" "IIIat233297" "IIIat233356" "IIIat233400" "IIIat233420" "IIIat233435" "IIIat233527" "IIIat233541" "IIIat233568" "IIIat233604" "IIIat233613" "IIIat233650" "IIIat233674" "IIIat233723" "IIIat233749" "IIIat233763" "IIIat233769" "IIIat233866" "IIIat233881" "IIIat233937" "IIIat234000" "IIIat234071" "IIIat234075" "IIIat234198" "IIIat234517" "IIIat234604" "IIIat234613" "IIIat234675" "IIIat234684" "IIIat234692" "IIIat234788" "IIIat235007" "IIIat235066" "IIIat235137" "IIIat235149" "IIIat235151" "IIIat235635" "IIIat235665" "IIIat236010" "IIIat236028" "IIIat236048" "IIIat236100" "IIIat236383" "IIIat236415" "IIIat236447" "IIIat236509" "IIIat236692" "IIIat236945" "IIIat236957" "IIIat236965" "IIIat237014" "IIIat237098" "IIIat237317" "IIIat237470" "IIIat237602" "IIIat237606" "IIIat237641" "IIIat237695" "IIIat237728" "IIIat237900" "IIIat237956" "IIIat238256" "IIIat238558" "IIIat238850" "IIIat238943" "IIIat238991" "IIIat239003" "IIIat239230" "IIIat239308" "IIIat239357" "IIIat239704" "IIIat239713" "IIIat239953" "IIIat240070" "IIIat240071" "IIIat240276" "IIIat240333" "IIIat240604" "IIIat241035" "IIIat241749" "IIIat241806" "IIIat241991" "IIIat241998" "IIIat242226" "IIIat242235" "IIIat242247" "IIIat242403" "IIIat242479" "IIIat242480" "IIIat242499" "IIIat242504" "IIIat242521" "IIIat242553" "IIIat242572" "IIIat242578" "IIIat242601" "IIIat242677" "IIIat242720" "IIIat242774" "IIIat242798" "IIIat242879" "IIIat242883" "IIIat242914" "IIIat243139" "IIIat243141" "IIIat243215" "IIIat243725" "IIIat243731" "IIIat243776" "IIIat243791" "IIIat243800" "IIIat243894" "IIIat243911" "IIIat243925" "IIIat243956" "IIIat244010" "IIIat244070" "IIIat244172" "IIIat244415" "IIIat244601" "IIIat244616" "IIIat244879" "IIIat244885" "IIIat245051" "IIIat245063" "IIIat245258" "IIIat245273" "IIIat245285" "IIIat245296" "IIIat245374" "IIIat245393" "IIIat245405" "IIIat245423" "IIIat245431" "IIIat245480" "IIIat245513" "IIIat245648" "IIIat245718" "IIIat245741" "IIIat245747" "IIIat245759" "IIIat245821" "IIIat245853" "IIIat245892" "IIIat246032" "IIIat246062" "IIIat246168" "IIIat246180" "IIIat246239" "IIIat246256" "IIIat246266" "IIIat246274" "IIIat246406" "IIIat246413" "IIIat246416" "IIIat246429" "IIIat246481" "IIIat246616" "IIIat246640" "IIIat246726" "IIIat246739" "IIIat246766" "IIIat246786" "IIIat246790" "IIIat246800" "IIIat246806" "IIIat246812" "IIIat246815" "IIIat246873" "IIIat247098" "IIIat247130" "IIIat247146" "IIIat247153" "IIIat247251" "IIIat247331" "IIIat247415" "IIIat247469" "IIIat247595" "IIIat247754" "IIIat247812" "IIIat247886" "IIIat248054" "IIIat248531" "IIIat248546" "IIIat248619" "IIIat248854" "IIIat249078" "IIIat249106" "IIIat249287" "IIIat249302" "IIIat249473" "IIIat249496" "IIIat249532" "IIIat249698" "IIIat249747" "IIIat249895" "IIIat249920" "IIIat249930" "IIIat249991" "IIIat250063" "IIIat250093" "IIIat250378" "IIIat250697" "IIIat250838" "IIIat250852" "IIIat250934" "IIIat251366" "IIIat251375" "IIIat251396" "IIIat251441" "IIIat251936" "IIIat251942" "IIIat252076" "IIIat252088" "IIIat252125" "IIIat252236" "IIIat252239" "IIIat252266" "IIIat252342" "IIIat252347" "IIIat252374" "IIIat252438" "IIIat252671" "IIIat252908" "IIIat252921" "IIIat252976" "IIIat253048" "IIIat253081" "IIIat253090" "IIIat253106" "IIIat253115" "IIIat253149" "IIIat253178" "IIIat253209" "IIIat253480" "IIIat253504" "IIIat253693" "IIIat253900" "IIIat253960" "IIIat254177" "IIIat254367" "IIIat254938" "IIIat254958" "IIIat254961" "IIIat255123" "IIIat255165" "IIIat255189" "IIIat255342" "IIIat255397" "IIIat255696" "IIIat255801" "IIIat255888" "IIIat256254" "IIIat256518" "IIIat256776" "IIIat256798" "IIIat257127" "IIIat257202" "IIIat257394" "IIIat257452" "IIIat257459" "IIIat257481" "IIIat257526" "IIIat257528" "IIIat257589" "IIIat257718" "IIIat257752" "IIIat258063" "IIIat258273" "IIIat258303" "IIIat258474" "IIIat258576" "IIIat258709" "IIIat258777" "IIIat258778" "IIIat258844" "IIIat258876" "IIIat258957" "IIIat259348" "IIIat259493" "IIIat259591" "IIIat259628" "IIIat259721" "IIIat259972" "IIIat260007" "IIIat260412" "IIIat260695" "IIIat260776" "IIIat260779" "IIIat260977" "IIIat261016" "IIIat261309" "IIIat261328" "IIIat261669" "IIIat261874" "IIIat261961" "IIIat262102" "IIIat262123" "IIIat262210" "IIIat262261" "IIIat262386" "IIIat262795" "IIIat262796" "IIIat262827" "IIIat262838" "IIIat262843" "IIIat262951" "IIIat263011" "IIIat263026" "IIIat263056" "IIIat263279" "IIIat263787" "IIIat263832" "IIIat264132" "IIIat264219" "IIIat264279" "IIIat264438" "IIIat264607" "IIIat264652" "IIIat264884" "IIIat264927" "IIIat265042" "IIIat265056" "IIIat265088" "IIIat265280" "IIIat265457" "IIIat265553" "IIIat266021" "IIIat266045" "IIIat266238" "IIIat266268" "IIIat266280" "IIIat266396" "IIIat266464" "IIIat266465" "IIIat266579" "IIIat266660" "IIIat266696" "IIIat266860" "IIIat266990" "IIIat267005" "IIIat267098" "IIIat267154" "IIIat267159" "IIIat267163" "IIIat267268" "IIIat267336" "IIIat267410" "IIIat267454" "IIIat267539" "IIIat267679" "IIIat267790" "IIIat267840" "IIIat267913" "IIIat267930" "IIIat267997" "IIIat268009" "IIIat268063" "IIIat268239" "IIIat268381" "IIIat268446" "IIIat268654" "IIIat268750" "IIIat268838" "IIIat268861" "IIIat268888" "IIIat269077" "IIIat269155" "IIIat269165" "IIIat269221" "IIIat269280" "IIIat269356" "IIIat269366" "IIIat269392" "IIIat269443" "IIIat269492" "IIIat269716" "IIIat269741" "IIIat269839" "IIIat269871" "IIIat269876" "IIIat269908" "IIIat269911" "IIIat269918" "IIIat269949" "IIIat269958" "IIIat269987" "IIIat270015" "IIIat270057" "IIIat270105" "IIIat270310" "IIIat270364" "IIIat270411" "IIIat270424" "IIIat270450" "IIIat270573" "IIIat270579" "IIIat271029" "IIIat271103" "IIIat271177" "IIIat271178" "IIIat271220" "IIIat271306" "IIIat271310" "IIIat271334" "IIIat271337" "IIIat271355" "IIIat271753" "IIIat271862" "IIIat271973" "IIIat272069" "IIIat272122" "IIIat272951" "IIIat272972" "IIIat272985" "IIIat273069" "IIIat273247" "IIIat273257" "IIIat273345" "IIIat273403" "IIIat273432" "IIIat273447" "IIIat273449" "IIIat273651" "IIIat273878" "IIIat273908" "IIIat273937" "IIIat273982" "IIIat274019" "IIIat274036" "IIIat274088" "IIIat274097" "IIIat274119" "IIIat274121" "IIIat274170" "IIIat274247" "IIIat274252" "IIIat274318" "IIIat274430" "IIIat274527" "IIIat274642" "IIIat274676" "IIIat275015" "IIIat275483" "IIIat275546" "IIIat276254" "IIIat276446" "IIIat276548" "IIIat276614" "IIIat276728" "IIIat276789" "IIIat277184" "IIIat277274" "IIIat277277" "IIIat277307" "IIIat277381" "IIIat277418" "IIIat277445" "IIIat277508" "IIIat277577" "IIIat278097" "IIIat278136" "IIIat278150" "IIIat278402" "IIIat278425" "IIIat278428" "IIIat278459" "IIIat278480" "IIIat278522" "IIIat278555" "IIIat278582" "IIIat278657" "IIIat278659" "IIIat278823" "IIIat278869" "IIIat278924" "IIIat278949" "IIIat279105" "IIIat279146" "IIIat279255" "IIIat279315" "IIIat279347" "IIIat279551" "IIIat279624" "IIIat279856" "IIIat279888" "IIIat279947" "IIIat280378" "IIIat280587" "IIIat280968" "IIIat281385" "IIIat281663" "IIIat281749" "IIIat281800" "IIIat281820" "IIIat282384" "IIIat282438" "IIIat282549" "IIIat282693" "IIIat282700" "IIIat282861" "IIIat282867" "IIIat282870" "IIIat282904" "IIIat283368" "IIIat283428" "IIIat283551" "IIIat283698" "IIIat283943" "IIIat283956" "IIIat284008" "IIIat284047" "IIIat284050" "IIIat284102" "IIIat284127" "IIIat284145" "IIIat284169" "IIIat284178" "IIIat284238" "IIIat284275" "IIIat284343" "IIIat284445" "IIIat284520" "IIIat284523" "IIIat284796" "IIIat284827" "IIIat285077" "IIIat285426" "IIIat285780" "IIIat285813" "IIIat285882" "IIIat286086" "IIIat286177" "IIIat286286" "IIIat286608" "IIIat286620" "IIIat286725" "IIIat287061" "IIIat287185" "IIIat287272" "IIIat287523" "IIIat287611" "IIIat287666" "IIIat287934" "IIIat287968" "IIIat288005" "IIIat288076" "IIIat288243" "IIIat288377" "IIIat288416" "IIIat288418" "IIIat288452" "IIIat288587" "IIIat288639" "IIIat288969" "IIIat288979" "IIIat289072" "IIIat289275" "IIIat289472" "IIIat289475" "IIIat289532" "IIIat289600" "IIIat289633" "IIIat289800" "IIIat289886" "IIIat289923" "IIIat289939" "IIIat289941" "IIIat290119" "IIIat290190" "IIIat290205" "IIIat290244" "IIIat290262" "IIIat290292" "IIIat290387" "IIIat290414" "IIIat290450" "IIIat290558" "IIIat290642" "IIIat290686" "IIIat290695" "IIIat290762" "IIIat290780" "IIIat290790" "IIIat290901" "IIIat290922" "IIIat291042" "IIIat291191" "IIIat291208" "IIIat291217" "IIIat291241" "IIIat291413" "IIIat291555" "IIIat291577" "IIIat291596" "IIIat291602" "IIIat291628" "IIIat291663" "IIIat291677" "IIIat291692" "IIIat291743" "IIIat291748" "IIIat291885" "IIIat291926" "IIIat291966" "IIIat292215" "IIIat292237" "IIIat292244" "IIIat292246" "IIIat292270" "IIIat292279" "IIIat292312" "IIIat292376" "IIIat292446" "IIIat292453" "IIIat292457" "IIIat292481" "IIIat292568" "IIIat292569" "IIIat292616" "IIIat292624" "IIIat292729" "IIIat292818" "IIIat292911" "IIIat292961" "IIIat293003" "IIIat293010" "IIIat293024" "IIIat293839" "IIIat293852" "IIIat293945" "IIIat293960" "IIIat294068" "IIIat294094" "IIIat294120" "IIIat294200" "IIIat294535" "IIIat294566" "IIIat294590" "IIIat294633" "IIIat294652" "IIIat294664" "IIIat294666" "IIIat294722" "IIIat294736" "IIIat294798" "IIIat294800" "IIIat294839" "IIIat294851" "IIIat294881" "IIIat294933" "IIIat294947" "IIIat294976" "IIIat294999" "IIIat295015" "IIIat295041" "IIIat295054" "IIIat295127" "IIIat295165" "IIIat295167" "IIIat295282" "IIIat295298" "IIIat295438" "IIIat295476" "IIIat295562" "IIIat295565" "IIIat295600" "IIIat295603" "IIIat295643" "IIIat295709" "IIIat295725" "IIIat295736" "IIIat295761" "IIIat295990" "IIIat296102" "IIIat296144" "IIIat296216" "IIIat296278" "IIIat296324" "IIIat296403" "IIIat296424" "IIIat296563" "IIIat296582" "IIIat296600" "IIIat296652" "IIIat296673" "IIIat296729" "IIIat296735" "IIIat296754" "IIIat296867" "IIIat296911" "IIIat296967" "IIIat296970" "IIIat297192" "IIIat297196" "IIIat297304" "IIIat297322" "IIIat297331" "IIIat297559" "IIIat297826" "IIIat297841" "IIIat297916" "IIIat297930" "IIIat298053" "IIIat298117" "IIIat298399" "IIIat298545" "IIIat298594" "IIIat298739" "IIIat298946" "IIIat298971" "IIIat299095" "IIIat299134" "IIIat299152" "IIIat299162" "IIIat299181" "IIIat299207" "IIIat299217" "IIIat299259" "IIIat299285" "IIIat299389" "IIIat299392" "IIIat299457" "IIIat299504" "IIIat299514" "IIIat299601" "IIIat299614" "IIIat299642" "IIIat299672" "IIIat299684" "IIIat299789" "IIIat299805" "IIIat299820" "IIIat299844" "IIIat299868" "IIIat299899" "IIIat300028" "IIIat300044" "IIIat300048" "IIIat300062" "IIIat300100" "IIIat300129" "IIIat300136" "IIIat300148" "IIIat300165" "IIIat300195" "IIIat300270" "IIIat300324" "IIIat300517" "IIIat300674" "IIIat300756" "IIIat300801" "IIIat300813" "IIIat300846" "IIIat300847" "IIIat300857" "IIIat300863" "IIIat300874" "IIIat300880" "IIIat300930" "IIIat300949" "IIIat300999" "IIIat301021" "IIIat301076" "IIIat301180" "IIIat301181" "IIIat301209" "IIIat301239" "IIIat301420" "IIIat301445" "IIIat301523" "IIIat301561" "IIIat301606" "IIIat301641" "IIIat301651" "IIIat301724" "IIIat301735" "IIIat301745" "IIIat301766" "IIIat301807" "IIIat301861" "IIIat301903" "IIIat301914" "IIIat302001" "IIIat302089" "IIIat302093" "IIIat302147" "IIIat302227" "IIIat302240" "IIIat302321" "IIIat302462" "IIIat302472" "IIIat302577" "IIIat302583" "IIIat302605" "IIIat302627" "IIIat302756" "IIIat302765" "IIIat302769" "IIIat302893" "IIIat302924" "IIIat302941" "IIIat302985" "IIIat303052" "IIIat303077" "IIIat303120" "IIIat303172" "IIIat303213" "IIIat303269" "IIIat303291" "IIIat303299" "IIIat303469" "IIIat303521" "IIIat303537" "IIIat303557" "IIIat303718" "IIIat303725" "IIIat303746" "IIIat303751" "IIIat303772" "IIIat304075" "IIIat304105" "IIIat304114" "IIIat304233" "IIIat304354" "IIIat304406" "IIIat304422" "IIIat304700" "IIIat304729" "IIIat304829" "IIIat304987" "IIIat304999" "IIIat305659" "IIIat306045" "IIIat306178" "IIIat306199" "IIIat306236" "IIIat306389" "IIIat306409" "IIIat306487" "IIIat306511" "IIIat306623" "IIIat306728" "IIIat306733" "IIIat306814" "IIIat306853" "IIIat306899" "IIIat306912" "IIIat306917" "IIIat306964" "IIIat306971" "IIIat306975" "IIIat306989" "IIIat307012" "IIIat307014" "IIIat307017" "IIIat307018" "IIIat307307" "IIIat307410" "IIIat308151" "IIIat308355" "IIIat308368" "IIIat308400" "IIIat308506" "IIIat308825" "IIIat308846" "IIIat308957" "IIIat308994" "IIIat309018" "IIIat309019" "IIIat309300" "IIIat309717" "IIIat310239" "IIIat310248" "IIIat310330" "IIIat310485" "IIIat310522" "IIIat310832" "IIIat310881" "IIIat311760" "IIIat311836" "IIIat311845" "IIIat311977" "IIIat312173" "IIIat312318" "IIIat312485" "IIIat312501" "IIIat312509" "IIIat312551" "IIIat312724" "IIIat312787" "IIIat312892" "IIIat313021" "IIIat313162" "IIIat313189" "IIIat313318" "IIIat313468" "IIIat313505" "IIIat313540" "IIIat313674" "IIIat313676" "IIIat313729" "IIIat313858" "IIIat313873" "IIIat313896" "IIIat313901" "IIIat314036" "IIIat314039" "IIIat314069" "IIIat314094" "IIIat314149" "IIIat314243" "IIIat314436" "IIIat314447" "IIIat314469" "IIIat314483" "IIIat314492" "IIIat314495" "IIIat314543" "IIIat314573" "IIIat314588" "IIIat314882" "IIIat314895" "IIIat315630" "IIIat315703" "IIIat315713" "IIIat315715" "IVat1617" "IVat1624" "IVat1633" "IVat2140" "IVat2147" "IVat2306" "IVat5325" "IVat5347" "IVat5492" "IVat5558" "IVat5591" "IVat17352" "IVat17357" "IVat17374" "IVat17850" "IVat18702" "IVat18805" "IVat18807" "IVat18882" "IVat18989" "IVat19014" "IVat19058" "IVat19084" "IVat19119" "IVat19143" "IVat19153" "IVat19177" "IVat19180" "IVat19248" "IVat19249" "IVat19251" "IVat19252" "IVat19277" "IVat19281" "IVat19374" "IVat19376" "IVat19413" "IVat19445" "IVat19588" "IVat19638" "IVat19646" "IVat19719" "IVat19746" "IVat19790" "IVat19880" "IVat19907" "IVat19929" "IVat19934" "IVat19984" "IVat20081" "IVat20103" "IVat20112" "IVat20160" "IVat20223" "IVat20231" "IVat20232" "IVat20243" "IVat20376" "IVat20391" "IVat20400" "IVat20444" "IVat20578" "IVat20584" "IVat20642" "IVat20659" "IVat20661" "IVat20737" "IVat20742" "IVat20772" "IVat20779" "IVat20785" "IVat20964" "IVat20969" "IVat20979" "IVat20989" "IVat21119" "IVat21143" "IVat21149" "IVat21165" "IVat21168" "IVat21172" "IVat21182" "IVat21255" "IVat21293" "IVat21300" "IVat21337" "IVat21362" "IVat21380" "IVat21431" "IVat21450" "IVat21476" "IVat21481" "IVat21677" "IVat21692" "IVat21718" "IVat21759" "IVat21781" "IVat21807" "IVat21856" "IVat21872" "IVat21893" "IVat21929" "IVat21964" "IVat22006" "IVat22049" "IVat22056" "IVat22139" "IVat22166" "IVat22206" "IVat22312" "IVat22446" "IVat22448" "IVat22481" "IVat22513" "IVat22525" "IVat22594" "IVat22636" "IVat22713" "IVat22728" "IVat22858" "IVat22874" "IVat22928" "IVat22996" "IVat23066" "IVat23143" "IVat23155" "IVat23241" "IVat23275" "IVat23305" "IVat23368" "IVat23657" "IVat23680" "IVat23744" "IVat23797" "IVat23850" "IVat24019" "IVat24141" "IVat24172" "IVat24553" "IVat24628" "IVat24643" "IVat24937" "IVat25066" "IVat25072" "IVat25192" "IVat25195" "IVat25492" "IVat25510" "IVat25835" "IVat26111" "IVat26175" "IVat26187" "IVat26245" "IVat26268" "IVat26309" "IVat26523" "IVat26536" "IVat27090" "IVat27189" "IVat27210" "IVat27258" "IVat27277" "IVat27377" "IVat27384" "IVat27394" "IVat27441" "IVat27545" "IVat27587" "IVat27629" "IVat27678" "IVat27718" "IVat27734" "IVat27879" "IVat27904" "IVat27972" "IVat28063" "IVat28077" "IVat28185" "IVat28308" "IVat28458" "IVat28487" "IVat28498" "IVat28530" "IVat28537" "IVat28570" "IVat28578" "IVat28639" "IVat28799" "IVat28968" "IVat28997" "IVat29103" "IVat29135" "IVat29152" "IVat29570" "IVat29654" "IVat29693" "IVat29701" "IVat29835" "IVat30086" "IVat30128" "IVat30446" "IVat30464" "IVat30492" "IVat30545" "IVat30752" "IVat30826" "IVat30908" "IVat31112" "IVat31412" "IVat31492" "IVat31511" "IVat31685" "IVat31709" "IVat31730" "IVat31776" "IVat31987" "IVat32114" "IVat32217" "IVat32255" "IVat32273" "IVat32290" "IVat32295" "IVat32301" "IVat32363" "IVat32409" "IVat32706" "IVat32904" "IVat33027" "IVat33135" "IVat33211" "IVat33253" "IVat33295" "IVat33298" "IVat33374" "IVat33397" "IVat33853" "IVat33856" "IVat33904" "IVat34033" "IVat34064" "IVat34160" "IVat34173" "IVat34238" "IVat34988" "IVat35210" "IVat35317" "IVat35379" "IVat35499" "IVat35585" "IVat36104" "IVat36579" "IVat37037" "IVat37070" "IVat37097" "IVat37139" "IVat37148" "IVat37406" "IVat37432" "IVat37487" "IVat37598" "IVat37826" "IVat37848" "IVat37866" "IVat38042" "IVat38180" "IVat38925" "IVat39022" "IVat39049" "IVat39273" "IVat39282" "IVat39348" "IVat39501" "IVat39588" "IVat39909" "IVat40470" "IVat40599" "IVat40605" "IVat40667" "IVat40683" "IVat40839" "IVat41151" "IVat41243" "IVat41304" "IVat41319" "IVat41340" "IVat41361" "IVat41424" "IVat41591" "IVat41660" "IVat41738" "IVat41817" "IVat41928" "IVat42022" "IVat42042" "IVat42147" "IVat42344" "IVat42475" "IVat42535" "IVat42634" "IVat42849" "IVat42967" "IVat42971" "IVat43015" "IVat43020" "IVat43076" "IVat43336" "IVat43390" "IVat43483" "IVat43612" "IVat44033" "IVat44272" "IVat44314" "IVat44380" "IVat46091" "IVat46175" "IVat46293" "IVat46323" "IVat46398" "IVat46604" "IVat46609" "IVat47664" "IVat48066" "IVat48394" "IVat48618" "IVat49027" "IVat49101" "IVat49224" "IVat49230" "IVat49519" "IVat49566" "IVat49585" "IVat49599" "IVat49667" "IVat50359" "IVat50361" "IVat50366" "IVat50437" "IVat50503" "IVat50510" "IVat50524" "IVat50546" "IVat50587" "IVat50721" "IVat50737" "IVat51200" "IVat51235" "IVat51818" "IVat51821" "IVat51860" "IVat51986" "IVat52142" "IVat52422" "IVat52535" "IVat52601" "IVat52664" "IVat52703" "IVat52816" "IVat52899" "IVat52931" "IVat53012" "IVat53078" "IVat53393" "IVat53472" "IVat53537" "IVat53891" "IVat53966" "IVat54128" "IVat54186" "IVat54192" "IVat54213" "IVat54314" "IVat54380" "IVat54491" "IVat54521" "IVat54551" "IVat54947" "IVat55045" "IVat55071" "IVat55085" "IVat55223" "IVat55589" "IVat55882" "IVat56077" "IVat56896" "IVat56905" "IVat56906" "IVat56922" "IVat56930" "IVat56945" "IVat56968" "IVat57012" "IVat57150" "IVat57190" "IVat57194" "IVat57244" "IVat57335" "IVat57392" "IVat57402" "IVat57427" "IVat57503" "IVat57557" "IVat57647" "IVat57782" "IVat57806" "IVat57852" "IVat58141" "IVat58178" "IVat58195" "IVat58336" "IVat58342" "IVat58347" "IVat58357" "IVat58369" "IVat58547" "IVat58662" "IVat59063" "IVat59069" "IVat59115" "IVat59247" "IVat59322" "IVat59369" "IVat59507" "IVat59641" "IVat59783" "IVat59834" "IVat59869" "IVat59897" "IVat59923" "IVat60003" "IVat60110" "IVat60152" "IVat60212" "IVat60240" "IVat60348" "IVat60541" "IVat60598" "IVat60640" "IVat60686" "IVat60722" "IVat61040" "IVat61104" "IVat61128" "IVat61155" "IVat61176" "IVat61191" "IVat61276" "IVat61967" "IVat62022" "IVat62076" "IVat62158" "IVat62206" "IVat62218" "IVat62234" "IVat62523" "IVat62812" "IVat62830" "IVat62974" "IVat63047" "IVat63229" "IVat63301" "IVat63396" "IVat63529" "IVat63537" "IVat63546" "IVat63613" "IVat63667" "IVat63705" "IVat63847" "IVat63901" "IVat63928" "IVat64021" "IVat64152" "IVat64210" "IVat64217" "IVat64506" "IVat64511" "IVat64535" "IVat64540" "IVat64833" "IVat64918" "IVat64936" "IVat64951" "IVat65138" "IVat65187" "IVat65234" "IVat65401" "IVat65571" "IVat65685" "IVat65691" "IVat65845" "IVat65859" "IVat65892" "IVat66167" "IVat66346" "IVat66348" "IVat66402" "IVat66835" "IVat66838" "IVat66856" "IVat66946" "IVat66947" "IVat66949" "IVat66958" "IVat67142" "IVat67427" "IVat67504" "IVat67550" "IVat67698" "IVat67714" "IVat67720" "IVat67833" "IVat67841" "IVat68005" "IVat68098" "IVat68176" "IVat68191" "IVat68236" "IVat68527" "IVat68713" "IVat68718" "IVat68766" "IVat68772" "IVat68778" "IVat68799" "IVat68800" "IVat69137" "IVat69385" "IVat69622" "IVat69676" "IVat70024" "IVat70075" "IVat70168" "IVat70228" "IVat70243" "IVat70255" "IVat70458" "IVat70482" "IVat70557" "IVat70615" "IVat70719" "IVat71166" "IVat71265" "IVat71453" "IVat71526" "IVat71744" "IVat72033" "IVat72174" "IVat72267" "IVat72348" "IVat72374" "IVat72435" "IVat72447" "IVat72486" "IVat72502" "IVat72597" "IVat72870" "IVat72873" "IVat72954" "IVat72957" "IVat73194" "IVat73471" "IVat73761" "IVat74014" "IVat74036" "IVat74091" "IVat74348" "IVat74391" "IVat74429" "IVat74441" "IVat74635" "IVat74664" "IVat74702" "IVat74713" "IVat74918" "IVat74940" "IVat75047" "IVat75056" "IVat75182" "IVat75200" "IVat75209" "IVat75224" "IVat75518" "IVat75656" "IVat75707" "IVat75729" "IVat75905" "IVat76026" "IVat76037" "IVat76112" "IVat76354" "IVat76416" "IVat76419" "IVat76552" "IVat76573" "IVat76666" "IVat76796" "IVat76897" "IVat76969" "IVat77030" "IVat77054" "IVat77398" "IVat77572" "IVat77815" "IVat77884" "IVat77911" "IVat78116" "IVat78174" "IVat78182" "IVat78224" "IVat78265" "IVat78618" "IVat78622" "IVat78729" "IVat78876" "IVat79108" "IVat79130" "IVat79322" "IVat79323" "IVat79388" "IVat79390" "IVat79475" "IVat79601" "IVat79622" "IVat79688" "IVat79745" "IVat79747" "IVat79783" "IVat79802" "IVat79853" "IVat79856" "IVat79894" "IVat79910" "IVat79933" "IVat80014" "IVat80057" "IVat80090" "IVat80154" "IVat80214" "IVat80222" "IVat80251" "IVat80252" "IVat80264" "IVat80265" "IVat80313" "IVat80329" "IVat80354" "IVat80375" "IVat80380" "IVat80415" "IVat80430" "IVat80431" "IVat80441" "IVat80446" "IVat80449" "IVat80455" "IVat80468" "IVat80484" "IVat80507" "IVat80510" "IVat80654" "IVat80680" "IVat80724" "IVat80743" "IVat80760" "IVat80785" "IVat80821" "IVat80844" "IVat80846" "IVat80857" "IVat80859" "IVat80879" "IVat80965" "IVat81042" "IVat81123" "IVat81146" "IVat81157" "IVat81182" "IVat81258" "IVat81265" "IVat81299" "IVat81444" "IVat81493" "IVat81538" "IVat81550" "IVat81586" "IVat81753" "IVat81856" "IVat81964" "IVat82023" "IVat82291" "IVat82313" "IVat82475" "IVat82549" "IVat82571" "IVat82744" "IVat82799" "IVat82955" "IVat83020" "IVat83083" "IVat83179" "IVat83206" "IVat83210" "IVat83242" "IVat83263" "IVat83328" "IVat83350" "IVat83502" "IVat83627" "IVat83685" "IVat83688" "IVat83831" "IVat84160" "IVat84174" "IVat84393" "IVat84444" "IVat84519" "IVat84626" "IVat84633" "IVat84948" "IVat85347" "IVat85612" "IVat85810" "IVat85843" "IVat85845" "IVat86112" "IVat86154" "IVat86165" "IVat86166" "IVat86197" "IVat86338" "IVat86390" "IVat86401" "IVat86417" "IVat86475" "IVat86607" "IVat86768" "IVat86775" "IVat87150" "IVat87327" "IVat87338" "IVat87354" "IVat87459" "IVat87524" "IVat88193" "IVat88222" "IVat88326" "IVat88346" "IVat88423" "IVat88442" "IVat88506" "IVat88588" "IVat88761" "IVat88876" "IVat88908" "IVat89067" "IVat89157" "IVat89385" "IVat89538" "IVat89733" "IVat89740" "IVat89817" "IVat89841" "IVat89897" "IVat89926" "IVat90062" "IVat90425" "IVat90734" "IVat90786" "IVat90869" "IVat90879" "IVat91001" "IVat91336" "IVat91516" "IVat91593" "IVat91643" "IVat91652" "IVat91838" "IVat91960" "IVat91969" "IVat91978" "IVat92234" "IVat92276" "IVat92294" "IVat92351" "IVat92365" "IVat92441" "IVat92515" "IVat93426" "IVat93537" "IVat93542" "IVat93910" "IVat94009" "IVat94138" "IVat94321" "IVat94380" "IVat94395" "IVat94418" "IVat94650" "IVat94821" "IVat94964" "IVat95189" "IVat95433" "IVat95526" "IVat95543" "IVat95863" "IVat95870" "IVat95980" "IVat96089" "IVat96117" "IVat96122" "IVat96125" "IVat96206" "IVat96218" "IVat96258" "IVat96269" "IVat96296" "IVat96472" "IVat96644" "IVat96675" "IVat96777" "IVat96805" "IVat96828" "IVat97157" "IVat97263" "IVat97286" "IVat97293" "IVat97316" "IVat97331" "IVat97522" "IVat97640" "IVat97829" "IVat97928" "IVat97935" "IVat98113" "IVat98129" "IVat98200" "IVat98291" "IVat98298" "IVat98305" "IVat98319" "IVat98323" "IVat98346" "IVat98412" "IVat98508" "IVat98568" "IVat98745" "IVat98808" "IVat99246" "IVat99313" "IVat99544" "IVat99855" "IVat99909" "IVat99930" "IVat100110" "IVat100310" "IVat100362" "IVat100678" "IVat100716" "IVat100724" "IVat100866" "IVat101069" "IVat101104" "IVat101145" "IVat101420" "IVat101609" "IVat101645" "IVat101708" "IVat101774" "IVat101872" "IVat101894" "IVat101961" "IVat102009" "IVat102077" "IVat102116" "IVat102163" "IVat102413" "IVat102485" "IVat102510" "IVat102706" "IVat102740" "IVat102764" "IVat102842" "IVat102956" "IVat102980" "IVat102986" "IVat103055" "IVat103112" "IVat103172" "IVat103357" "IVat103401" "IVat103422" "IVat103441" "IVat103528" "IVat103533" "IVat103618" "IVat103633" "IVat103785" "IVat103830" "IVat104070" "IVat104094" "IVat104600" "IVat104878" "IVat104927" "IVat104928" "IVat104966" "IVat105049" "IVat105076" "IVat105115" "IVat105122" "IVat105228" "IVat105245" "IVat105248" "IVat105261" "IVat105624" "IVat105899" "IVat105909" "IVat105956" "IVat105959" "IVat106058" "IVat106085" "IVat106144" "IVat106226" "IVat106298" "IVat106307" "IVat106321" "IVat106338" "IVat106701" "IVat106728" "IVat106764" "IVat106841" "IVat106893" "IVat106900" "IVat106927" "IVat107149" "IVat107198" "IVat107883" "IVat107922" "IVat107931" "IVat108186" "IVat109280" "IVat109332" "IVat109356" "IVat109371" "IVat109458" "IVat109556" "IVat109829" "IVat110210" "IVat110313" "IVat110319" "IVat110697" "IVat111166" "IVat111313" "IVat111374" "IVat111455" "IVat111796" "IVat111820" "IVat111841" "IVat112138" "IVat112237" "IVat112285" "IVat112516" "IVat112561" "IVat112810" "IVat112930" "IVat113152" "IVat113443" "IVat113459" "IVat113473" "IVat113492" "IVat113731" "IVat113962" "IVat113999" "IVat114011" "IVat114048" "IVat114137" "IVat114325" "IVat114329" "IVat114380" "IVat114469" "IVat114756" "IVat114893" "IVat115010" "IVat115036" "IVat115329" "IVat115424" "IVat115527" "IVat115554" "IVat115606" "IVat115988" "IVat116158" "IVat116228" "IVat116333" "IVat116483" "IVat116964" "IVat117242" "IVat117249" "IVat117353" "IVat117354" "IVat117363" "IVat117410" "IVat117442" "IVat117533" "IVat117623" "IVat117706" "IVat117800" "IVat117861" "IVat117914" "IVat117960" "IVat118024" "IVat118054" "IVat118056" "IVat118131" "IVat118544" "IVat118666" "IVat118700" "IVat118972" "IVat118984" "IVat119011" "IVat119032" "IVat119302" "IVat119569" "IVat119604" "IVat120031" "IVat120145" "IVat120337" "IVat120466" "IVat120682" "IVat120813" "IVat121355" "IVat121587" "IVat121611" "IVat121677" "IVat121812" "IVat121940" "IVat121956" "IVat121991" "IVat122143" "IVat122342" "IVat122513" "IVat122525" "IVat122547" "IVat122570" "IVat122597" "IVat122630" "IVat122657" "IVat122725" "IVat123114" "IVat123194" "IVat123345" "IVat123373" "IVat123419" "IVat123437" "IVat123440" "IVat123740" "IVat124322" "IVat125067" "IVat125173" "IVat125292" "IVat125402" "IVat125432" "IVat125548" "IVat125574" "IVat125666" "IVat126073" "IVat126284" "IVat126344" "IVat126392" "IVat126409" "IVat126417" "IVat126668" "IVat126685" "IVat127039" "IVat127234" "IVat127477" "IVat127636" "IVat129118" "IVat129271" "IVat129667" "IVat129784" "IVat130538" "IVat130730" "IVat130743" "IVat131076" "IVat131129" "IVat131142" "IVat131277" "IVat131454" "IVat131601" "IVat131626" "IVat131685" "IVat131841" "IVat131876" "IVat131910" "IVat131942" "IVat132193" "IVat132489" "IVat132542" "IVat132803" "IVat132851" "IVat133024" "IVat133069" "IVat133433" "IVat134100" "IVat134229" "IVat134551" "IVat134652" "IVat134734" "IVat134783" "IVat134823" "IVat134837" "IVat135045" "IVat135206" "IVat135299" "IVat135398" "IVat135410" "IVat135706" "IVat135770" "IVat136036" "IVat136070" "IVat136130" "IVat136203" "IVat136522" "IVat136921" "IVat137239" "IVat137291" "IVat137295" "IVat137352" "IVat137386" "IVat137411" "IVat137548" "IVat137767" "IVat137807" "IVat137809" "IVat137821" "IVat137859" "IVat138067" "IVat138089" "IVat138411" "IVat138483" "IVat138847" "IVat139235" "IVat139294" "IVat139427" "IVat139500" "IVat139927" "IVat140005" "IVat140398" "IVat140428" "IVat140601" "IVat140809" "IVat140863" "IVat140968" "IVat141007" "IVat141246" "IVat141470" "IVat141506" "IVat141576" "IVat141606" "IVat141735" "IVat141737" "IVat141922" "IVat142001" "IVat142604" "IVat142658" "IVat142745" "IVat142757" "IVat142763" "IVat142769" "IVat142800" "IVat142827" "IVat142850" "IVat143180" "IVat143254" "IVat143336" "IVat143654" "IVat143741" "IVat143753" "IVat143765" "IVat144009" "IVat144209" "IVat144238" "IVat144469" "IVat144734" "IVat144813" "IVat145061" "IVat145097" "IVat145563" "IVat145711" "IVat145770" "IVat146160" "IVat146217" "IVat146253" "IVat146331" "IVat146433" "IVat146583" "IVat146676" "IVat146730" "IVat147093" "IVat147276" "IVat147277" "IVat147374" "IVat147432" "IVat147468" "IVat147592" "IVat147636" "IVat147779" "IVat147987" "IVat148275" "IVat148556" "IVat148639" "IVat148668" "IVat148746" "IVat149312" "IVat149465" "IVat149609" "IVat149679" "IVat149840" "IVat150173" "IVat150487" "IVat150494" "IVat150635" "IVat150746" "IVat150785" "IVat150839" "IVat150872" "IVat151010" "IVat151094" "IVat151240" "IVat151697" "IVat151865" "IVat151904" "IVat152054" "IVat152618" "IVat152759" "IVat152921" "IVat153029" "IVat153230" "IVat153268" "IVat153284" "IVat153398" "IVat153416" "IVat153458" "IVat153560" "IVat153606" "IVat153626" "IVat153692" "IVat153713" "IVat153773" "IVat153846" "IVat154049" "IVat154130" "IVat154373" "IVat154681" "IVat154697" "IVat154973" "IVat155090" "IVat155447" "IVat155448" "IVat155594" "IVat155662" "IVat155837" "IVat156200" "IVat156314" "IVat156318" "IVat156363" "IVat156408" "IVat156501" "IVat156944" "IVat157039" "IVat157149" "IVat157206" "IVat157221" "IVat157233" "IVat157236" "IVat157245" "IVat157481" "IVat157555" "IVat157919" "IVat157928" "IVat158014" "IVat158024" "IVat158033" "IVat158170" "IVat158416" "IVat158419" "IVat158560" "IVat158769" "IVat158930" "IVat158960" "IVat158964" "IVat158966" "IVat158982" "IVat159086" "IVat159134" "IVat159191" "IVat159239" "IVat159256" "IVat159285" "IVat159319" "IVat159321" "IVat159334" "IVat159429" "IVat159492" "IVat159506" "IVat159514" "IVat159568" "IVat159603" "IVat159778" "IVat159931" "IVat159955" "IVat160072" "IVat160219" "IVat160361" "IVat160375" "IVat160429" "IVat160480" "IVat160514" "IVat160521" "IVat160524" "IVat160616" "IVat160643" "IVat160645" "IVat160732" "IVat160778" "IVat161137" "IVat161195" "IVat161221" "IVat161525" "IVat161585" "IVat162358" "IVat162397" "IVat162415" "IVat162499" "IVat162719" "IVat162746" "IVat162820" "IVat163032" "IVat163325" "IVat163328" "IVat163440" "IVat163444" "IVat163448" "IVat163456" "IVat163645" "IVat163696" "IVat163738" "IVat163810" "IVat163843" "IVat163852" "IVat163870" "IVat163897" "IVat163903" "IVat163968" "IVat164014" "IVat164046" "IVat164079" "IVat164090" "IVat164097" "IVat164116" "IVat164201" "IVat164239" "IVat164257" "IVat164268" "IVat164282" "IVat164440" "IVat164581" "IVat164985" "IVat164988" "IVat165510" "IVat165552" "IVat165741" "IVat165976" "IVat166023" "IVat166026" "IVat166101" "IVat166419" "IVat166428" "IVat166605" "IVat166896" "IVat167026" "IVat167049" "IVat167267" "IVat167296" "IVat167335" "IVat167355" "IVat167439" "IVat167696" "IVat167710" "IVat167827" "IVat168239" "IVat168257" "IVat169083" "IVat169231" "IVat169332" "IVat169361" "IVat169822" "IVat169932" "IVat170009" "IVat170163" "IVat170328" "IVat170350" "IVat170355" "IVat170456" "IVat170533" "IVat170723" "IVat170915" "IVat170918" "IVat170954" "IVat171295" "IVat171662" "IVat172152" "IVat172172" "IVat172219" "IVat172409" "IVat172559" "IVat172571" "IVat172806" "IVat172831" "IVat173057" "IVat173075" "IVat173237" "IVat173417" "IVat173462" "IVat173564" "IVat174090" "IVat174273" "IVat174370" "IVat174639" "IVat174832" "IVat174888" "IVat174906" "IVat175308" "IVat175407" "IVat175413" "IVat175732" "IVat175764" "IVat175848" "IVat175854" "IVat175932" "IVat175947" "IVat175995" "IVat176013" "IVat176065" "IVat176133" "IVat176207" "IVat176274" "IVat176497" "IVat176589" "IVat176674" "IVat176759" "IVat176920" "IVat177158" "IVat177757" "IVat178220" "IVat178222" "IVat178253" "IVat178268" "IVat178307" "IVat178340" "IVat178390" "IVat178454" "IVat178699" "IVat178931" "IVat178944" "IVat179106" "IVat179329" "IVat179488" "IVat179695" "IVat179727" "IVat179819" "IVat179828" "IVat179904" "IVat180383" "IVat180645" "IVat180674" "IVat180690" "IVat180801" "IVat180938" "IVat181050" "IVat181679" "IVat181808" "IVat181860" "IVat182066" "IVat182105" "IVat182499" "IVat182601" "IVat182863" "IVat183012" "IVat183024" "IVat183329" "IVat183469" "IVat183646" "IVat183721" "IVat183757" "IVat183769" "IVat183902" "IVat183913" "IVat184170" "IVat184698" "IVat184728" "IVat184739" "IVat184894" "IVat185024" "IVat185085" "IVat185106" "IVat185144" "IVat185189" "IVat185245" "IVat185257" "IVat185405" "IVat185429" "IVat185450" "IVat185453" "IVat185459" "IVat185529" "IVat185549" "IVat185568" "IVat185598" "IVat185644" "IVat185669" "IVat185684" "IVat185705" "IVat185747" "IVat185763" "IVat185784" "IVat185909" "IVat186104" "IVat186152" "IVat186371" "IVat186486" "IVat187061" "IVat187157" "IVat187199" "IVat187217" "IVat187294" "IVat187625" "IVat187844" "IVat187955" "IVat187975" "IVat188151" "IVat188218" "IVat188470" "IVat188735" "IVat188775" "IVat189101" "IVat189503" "IVat189733" "IVat190117" "IVat190213" "IVat190249" "IVat190498" "IVat190605" "IVat190821" "IVat190889" "IVat191005" "IVat191045" "IVat191113" "IVat192019" "IVat192226" "IVat192248" "IVat192320" "IVat192450" "IVat192840" "IVat192856" "IVat193035" "IVat193044" "IVat193104" "IVat193108" "IVat193119" "IVat193122" "IVat193155" "IVat193162" "IVat193176" "IVat193179" "IVat193208" "IVat193215" "IVat193230" "IVat193232" "IVat193243" "IVat193255" "IVat193365" "IVat193568" "IVat193569" "IVat193584" "IVat193596" "IVat195096" "IVat195099" "IVat195232" "IVat195464" "IVat195475" "IVat195669" "IVat195921" "IVat196151" "IVat196187" "IVat196444" "IVat196807" "IVat197083" "IVat197152" "IVat197287" "IVat197365" "IVat197575" "IVat197884" "IVat198421" "IVat198657" "IVat198660" "IVat198686" "IVat198735" "IVat198779" "IVat198798" "IVat198879" "IVat199260" "IVat199317" "IVat199456" "IVat199643" "IVat199795" "IVat200026" "IVat200152" "IVat200194" "IVat200332" "IVat200338" "IVat201330" "IVat201394" "IVat201692" "IVat202118" "IVat202128" "IVat202230" "IVat202573" "IVat202580" "IVat202592" "IVat202791" "IVat202878" "IVat202887" "IVat202895" "IVat202903" "IVat202960" "IVat203057" "IVat203090" "IVat203222" "IVat203253" "IVat203330" "IVat203390" "IVat203447" "IVat203466" "IVat203648" "IVat203867" "IVat203905" "IVat203908" "IVat204007" "IVat204041" "IVat204078" "IVat204146" "IVat204263" "IVat204272" "IVat204320" "IVat204323" "IVat204350" "IVat204362" "IVat204377" "IVat204470" "IVat204558" "IVat205238" "IVat205311" "IVat205529" "IVat205719" "IVat205766" "IVat205772" "IVat205826" "IVat205916" "IVat206255" "IVat207023" "IVat207224" "IVat207239" "IVat207467" "IVat207740" "IVat208661" "IVat209792" "IVat210455" "IVat210595" "IVat210687" "IVat210930" "IVat211122" "IVat211127" "IVat211128" "IVat211170" "IVat211371" "IVat211433" "IVat211461" "IVat211537" "IVat211685" "IVat211832" "IVat211877" "IVat211883" "IVat211934" "IVat211979" "IVat212037" "IVat212180" "IVat212223" "IVat212252" "IVat212268" "IVat212278" "IVat212304" "IVat212371" "IVat212429" "IVat212480" "IVat212483" "IVat212489" "IVat212556" "IVat212683" "IVat212833" "IVat213113" "IVat213317" "IVat213318" "IVat213531" "IVat213540" "IVat213699" "IVat214053" "IVat214437" "IVat214495" "IVat214677" "IVat214912" "IVat214966" "IVat215004" "IVat215005" "IVat215092" "IVat215139" "IVat215267" "IVat215524" "IVat216140" "IVat216255" "IVat216258" "IVat216293" "IVat216399" "IVat216405" "IVat216409" "IVat216465" "IVat216867" "IVat217109" "IVat217342" "IVat217447" "IVat217557" "IVat217696" "IVat217745" "IVat217775" "IVat217841" "IVat217975" "IVat218010" "IVat218065" "IVat218346" "IVat218512" "IVat218669" "IVat218767" "IVat218815" "IVat219079" "IVat219115" "IVat219142" "IVat219303" "IVat220373" "IVat220385" "IVat220433" "IVat220445" "IVat220463" "IVat220878" "IVat221175" "IVat221459" "IVat221511" "IVat221723" "IVat221893" "IVat221895" "IVat221899" "IVat222017" "IVat222020" "IVat222082" "IVat222257" "IVat222481" "IVat222741" "IVat223134" "IVat223242" "IVat223328" "IVat223356" "IVat223377" "IVat224109" "IVat224325" "IVat224747" "IVat224819" "IVat225140" "IVat225248" "IVat225458" "IVat225743" "IVat226121" "IVat226148" "IVat226209" "IVat226314" "IVat226837" "IVat227035" "IVat227115" "IVat227133" "IVat227138" "IVat227151" "IVat227285" "IVat227288" "IVat227289" "IVat227299" "IVat227300" "IVat227306" "IVat227375" "IVat227893" "IVat228076" "IVat228112" "IVat228436" "IVat228508" "IVat228806" "IVat228893" "IVat229033" "IVat229042" "IVat229105" "IVat229191" "IVat229260" "IVat229444" "IVat229448" "IVat229466" "IVat229538" "IVat229811" "IVat229821" "IVat229843" "IVat229849" "IVat229865" "IVat230153" "IVat230296" "IVat230389" "IVat230620" "IVat230680" "IVat230893" "IVat231012" "IVat231161" "IVat231317" "IVat231525" "IVat231562" "IVat231629" "IVat231806" "IVat231827" "IVat231960" "IVat232127" "IVat232216" "IVat232245" "IVat232597" "IVat232777" "IVat232783" "IVat232831" "IVat232936" "IVat232994" "IVat233071" "IVat233134" "IVat233173" "IVat233198" "IVat233237" "IVat233528" "IVat233551" "IVat233636" "IVat233740" "IVat233915" "IVat233966" "IVat234088" "IVat234097" "IVat234114" "IVat234211" "IVat234231" "IVat234289" "IVat234711" "IVat234831" "IVat234944" "IVat234968" "IVat235387" "IVat235466" "IVat236039" "IVat236289" "IVat236400" "IVat236508" "IVat236604" "IVat236928" "IVat237186" "IVat237588" "IVat237726" "IVat237911" "IVat237936" "IVat237971" "IVat238242" "IVat238371" "IVat238389" "IVat238635" "IVat239022" "IVat239328" "IVat239462" "IVat239484" "IVat239573" "IVat239693" "IVat239755" "IVat239877" "IVat239884" "IVat239991" "IVat239996" "IVat240156" "IVat240165" "IVat240185" "IVat240193" "IVat240245" "IVat240326" "IVat240336" "IVat240506" "IVat240610" "IVat240612" "IVat240792" "IVat240994" "IVat241065" "IVat241313" "IVat241406" "IVat241671" "IVat241816" "IVat241861" "IVat241962" "IVat242036" "IVat242056" "IVat242073" "IVat242081" "IVat242090" "IVat242094" "IVat242141" "IVat242306" "IVat242486" "IVat242772" "IVat243004" "IVat243244" "IVat243379" "IVat243421" "IVat243568" "IVat243616" "IVat243985" "IVat244397" "IVat244423" "IVat244699" "IVat244864" "IVat244921" "IVat245081" "IVat245353" "IVat245359" "IVat245366" "IVat245765" "IVat245905" "IVat246213" "IVat246316" "IVat246448" "IVat246646" "IVat246664" "IVat246906" "IVat247067" "IVat247208" "IVat247340" "IVat247465" "IVat247620" "IVat247752" "IVat247813" "IVat247820" "IVat247985" "IVat248008" "IVat248017" "IVat248311" "IVat248350" "IVat248358" "IVat248438" "IVat248537" "IVat248700" "IVat248899" "IVat248960" "IVat249489" "IVat249519" "IVat249531" "IVat249541" "IVat249579" "IVat249627" "IVat249679" "IVat249729" "IVat250515" "IVat250746" "IVat250761" "IVat251082" "IVat251097" "IVat251115" "IVat251141" "IVat251417" "IVat251534" "IVat251856" "IVat251943" "IVat252202" "IVat252231" "IVat252732" "IVat252925" "IVat253390" "IVat253602" "IVat253696" "IVat253743" "IVat253859" "IVat253902" "IVat254055" "IVat254086" "IVat254130" "IVat254151" "IVat254747" "IVat255187" "IVat255207" "IVat255226" "IVat255292" "IVat255364" "IVat255562" "IVat255581" "IVat255722" "IVat255882" "IVat255933" "IVat256122" "IVat256179" "IVat256413" "IVat256518" "IVat256530" "IVat256568" "IVat256652" "IVat256744" "IVat257078" "IVat257200" "IVat257223" "IVat257386" "IVat257501" "IVat257530" "IVat257569" "IVat257584" "IVat257586" "IVat257626" "IVat257701" "IVat257704" "IVat257974" "IVat257984" "IVat258238" "IVat258286" "IVat258677" "IVat258755" "IVat258793" "IVat258800" "IVat258830" "IVat258881" "IVat258995" "IVat259011" "IVat259088" "IVat259115" "IVat259152" "IVat259153" "IVat259167" "IVat259198" "IVat259211" "IVat259500" "IVat259808" "IVat259881" "IVat259996" "IVat260036" "IVat260057" "IVat260233" "IVat260384" "IVat260728" "IVat261002" "IVat261152" "IVat261182" "IVat261197" "IVat261254" "IVat261367" "IVat261458" "IVat261620" "IVat261944" "IVat262128" "IVat262158" "IVat262254" "IVat262409" "IVat262660" "IVat262662" "IVat262793" "IVat262808" "IVat262975" "IVat263012" "IVat263030" "IVat263044" "IVat263490" "IVat263532" "IVat263773" "IVat263790" "IVat263811" "IVat264106" "IVat264134" "IVat264299" "IVat264370" "IVat264791" "IVat265255" "IVat265338" "IVat265426" "IVat265522" "IVat265742" "IVat265749" "IVat265807" "IVat265908" "IVat265938" "IVat265986" "IVat266029" "IVat266053" "IVat266113" "IVat266248" "IVat266488" "IVat266824" "IVat266878" "IVat267183" "IVat267186" "IVat267359" "IVat267406" "IVat267874" "IVat268279" "IVat268432" "IVat268603" "IVat268701" "IVat268714" "IVat268730" "IVat268735" "IVat268855" "IVat268919" "IVat269089" "IVat269098" "IVat269283" "IVat269350" "IVat269406" "IVat269477" "IVat269517" "IVat269898" "IVat270117" "IVat270158" "IVat270390" "IVat270858" "IVat271031" "IVat271080" "IVat271176" "IVat271410" "IVat271431" "IVat271458" "IVat271505" "IVat271629" "IVat271787" "IVat272025" "IVat272291" "IVat272298" "IVat272385" "IVat272421" "IVat272848" "IVat272994" "IVat273003" "IVat273139" "IVat273162" "IVat273171" "IVat273764" "IVat273835" "IVat273848" "IVat273857" "IVat273899" "IVat274059" "IVat274301" "IVat274672" "IVat274745" "IVat274854" "IVat274922" "IVat274930" "IVat275012" "IVat275070" "IVat275118" "IVat275180" "IVat275289" "IVat275448" "IVat275508" "IVat275562" "IVat275595" "IVat275637" "IVat275715" "IVat275865" "IVat275877" "IVat275949" "IVat276057" "IVat276066" "IVat276194" "IVat276318" "IVat276375" "IVat276549" "IVat276561" "IVat276600" "IVat276615" "IVat276750" "IVat276759" "IVat276806" "IVat276820" "IVat276822" "IVat276969" "IVat277137" "IVat277171" "IVat277276" "IVat277297" "IVat277546" "IVat277603" "IVat277642" "IVat278164" "IVat278341" "IVat278671" "IVat278914" "IVat279031" "IVat279037" "IVat280227" "IVat280295" "IVat280298" "IVat280598" "IVat280844" "IVat280934" "IVat281045" "IVat281102" "IVat281210" "IVat281307" "IVat281522" "IVat281569" "IVat281643" "IVat281647" "IVat281837" "IVat281853" "IVat282014" "IVat282068" "IVat282129" "IVat282145" "IVat282831" "IVat282844" "IVat283024" "IVat283030" "IVat283033" "IVat283137" "IVat283742" "IVat283830" "IVat284001" "IVat284003" "IVat284380" "IVat284539" "IVat284557" "IVat284746" "IVat285051" "IVat285187" "IVat285236" "IVat285505" "IVat285631" "IVat286354" "IVat286360" "IVat286630" "IVat287409" "IVat287439" "IVat287535" "IVat287589" "IVat287634" "IVat287699" "IVat287757" "IVat288549" "IVat288667" "IVat289233" "IVat289475" "IVat289558" "IVat289615" "IVat289917" "IVat290077" "IVat290322" "IVat290715" "IVat291018" "IVat291204" "IVat291246" "IVat291369" "IVat291387" "IVat291408" "IVat291531" "IVat291697" "IVat291748" "IVat291765" "IVat291783" "IVat291846" "IVat291961" "IVat292351" "IVat292402" "IVat292428" "IVat292455" "IVat292499" "IVat292500" "IVat292505" "IVat292574" "IVat292597" "IVat292605" "IVat292611" "IVat292644" "IVat292985" "IVat293190" "IVat293276" "IVat293950" "IVat294391" "IVat294427" "IVat294517" "IVat294697" "IVat295157" "IVat295338" "IVat295363" "IVat295469" "IVat295601" "IVat295789" "IVat296009" "IVat296099" "IVat296150" "IVat296244" "IVat296284" "IVat296339" "IVat296527" "IVat296567" "IVat296942" "IVat297290" "IVat297499" "IVat297889" "IVat297926" "IVat297971" "IVat297975" "IVat298091" "IVat298099" "IVat298148" "IVat298213" "IVat298304" "IVat298400" "IVat298416" "IVat298579" "IVat298612" "IVat298654" "IVat298870" "IVat298871" "IVat299200" "IVat299560" "IVat299608" "IVat299764" "IVat299808" "IVat299864" "IVat300160" "IVat300254" "IVat300487" "IVat300736" "IVat300807" "IVat300814" "IVat300880" "IVat300921" "IVat301039" "IVat301093" "IVat301116" "IVat301246" "IVat301279" "IVat301300" "IVat301375" "IVat301751" "IVat301845" "IVat301888" "IVat302084" "IVat302207" "IVat302259" "IVat302423" "IVat302449" "IVat302581" "IVat302611" "IVat302711" "IVat302719" "IVat302749" "IVat302868" "IVat302927" "IVat302961" "IVat303088" "IVat303140" "IVat303260" "IVat303361" "IVat303504" "IVat303806" "IVat304554" "IVat304677" "IVat305142" "IVat305213" "IVat305364" "IVat305375" "IVat305554" "IVat305599" "IVat305680" "IVat305992" "IVat306463" "IVat306736" "IVat306752" "IVat307550" "IVat307596" "IVat307610" "IVat307654" "IVat307671" "IVat307685" "IVat307920" "IVat307957" "IVat307974" "IVat308008" "IVat308058" "IVat308096" "IVat308170" "IVat308238" "IVat308241" "IVat308248" "IVat308255" "IVat308257" "IVat308457" "IVat308500" "IVat308552" "IVat308617" "IVat308638" "IVat308658" "IVat308690" "IVat308700" "IVat308773" "IVat308786" "IVat308866" "IVat308968" "IVat309554" "IVat309560" "IVat309716" "IVat310132" "IVat310224" "IVat310363" "IVat310384" "IVat310485" "IVat310519" "IVat310733" "IVat310900" "IVat310948" "IVat311029" "IVat311119" "IVat311161" "IVat311194" "IVat311212" "IVat311231" "IVat311386" "IVat311470" "IVat311476" "IVat311500" "IVat311752" "IVat311785" "IVat311890" "IVat312042" "IVat312184" "IVat312186" "IVat312391" "IVat312468" "IVat312488" "IVat312495" "IVat312501" "IVat312569" "IVat312611" "IVat312701" "IVat313223" "IVat313269" "IVat313308" "IVat313436" "IVat313566" "IVat313974" "IVat314207" "IVat314232" "IVat314269" "IVat314500" "IVat315134" "IVat315178" "IVat315183" "IVat315627" "IVat315711" "IVat315813" "IVat316029" "IVat316140" "IVat316389" "IVat316640" "IVat316669" "IVat316734" "IVat316810" "IVat316823" "IVat316848" "IVat316862" "IVat317043" "IVat317186" "IVat317220" "IVat317250" "IVat317265" "IVat317280" "IVat317288" "IVat317652" "IVat317820" "IVat317913" "IVat318023" "IVat318102" "IVat318226" "IVat318270" "IVat318317" "IVat318348" "IVat318567" "IVat318573" "IVat318591" "IVat318605" "IVat318618" "IVat318786" "IVat319317" "IVat319599" "IVat319641" "IVat320124" "IVat320177" "IVat320452" "IVat320475" "IVat320589" "IVat320785" "IVat320881" "IVat320953" "IVat320975" "IVat320980" "IVat321001" "IVat321012" "IVat321013" "IVat321025" "IVat321074" "IVat321142" "IVat321145" "IVat321192" "IVat321292" "IVat321295" "IVat321379" "IVat321391" "IVat321404" "IVat321421" "IVat321602" "IVat321609" "IVat321729" "IVat321734" "IVat321758" "IVat321827" "IVat321844" "IVat321853" "IVat321912" "IVat321923" "IVat321941" "IVat322183" "IVat322488" "IVat322491" "IVat322680" "IVat323098" "IVat323200" "IVat323612" "IVat323630" "IVat323657" "IVat323681" "IVat323714" "IVat323719" "IVat323762" "IVat323798" "IVat324000" "IVat324403" "IVat324845" "IVat324892" "IVat324926" "IVat324965" "IVat325106" "IVat325302" "IVat325337" "IVat326189" "IVat326210" "IVat326469" "IVat326516" "IVat326523" "IVat326534" "IVat326684" "IVat326933" "IVat326984" "IVat327158" "IVat327242" "IVat327267" "IVat327281" "IVat327428" "IVat327461" "IVat327527" "IVat327540" "IVat327548" "IVat327647" "IVat327753" "IVat328153" "IVat328361" "IVat328502" "IVat328835" "IVat328936" "IVat328992" "IVat329052" "IVat329234" "IVat329319" "IVat329563" "IVat329729" "IVat329738" "IVat329842" "IVat329866" "IVat330160" "IVat330214" "IVat330517" "IVat330615" "IVat330636" "IVat330986" "IVat331597" "IVat331732" "IVat331795" "IVat331816" "IVat331873" "IVat331886" "IVat332002" "IVat332037" "IVat332116" "IVat332558" "IVat332734" "IVat332745" "IVat332755" "IVat332770" "IVat332782" "IVat332818" "IVat333019" "IVat333208" "IVat333466" "IVat333580" "IVat333642" "IVat333682" "IVat333747" "IVat333753" "IVat333754" "IVat333802" "IVat333847" "IVat334049" "IVat334061" "IVat334166" "IVat334214" "IVat334393" "IVat334709" "IVat334761" "IVat334829" "IVat334888" "IVat334894" "IVat334954" "IVat335332" "IVat335341" "IVat335392" "IVat335410" "IVat335428" "IVat335524" "IVat335956" "IVat336275" "IVat336327" "IVat336444" "IVat336447" "IVat336657" "IVat337461" "IVat337492" "IVat337570" "IVat337582" "IVat337779" "IVat337809" "IVat337920" "IVat338279" "IVat338341" "IVat338368" "IVat338416" "IVat338572" "IVat338644" "IVat338718" "IVat339115" "IVat339421" "IVat339528" "IVat339556" "IVat339577" "IVat339655" "IVat339743" "IVat339988" "IVat340208" "IVat340351" "IVat340429" "IVat340555" "IVat340620" "IVat340904" "IVat340916" "IVat340933" "IVat340956" "IVat340962" "IVat340965" "IVat341033" "IVat341261" "IVat341381" "IVat341401" "IVat341421" "IVat341565" "IVat341596" "IVat341736" "IVat341782" "IVat341786" "IVat341812" "IVat341978" "IVat342525" "IVat342597" "IVat342600" "IVat342650" "IVat342759" "IVat342797" "IVat343097" "IVat343292" "IVat343448" "IVat343499" "IVat344216" "IVat344363" "IVat344659" "IVat344717" "IVat344722" "IVat344945" "IVat345017" "IVat345083" "IVat345195" "IVat345209" "IVat345524" "IVat345541" "IVat345638" "IVat345766" "IVat345769" "IVat346111" "IVat346360" "IVat346366" "IVat346430" "IVat346477" "IVat346531" "IVat346536" "IVat346558" "IVat346779" "IVat346846" "IVat346903" "IVat347033" "IVat347059" "IVat347076" "IVat347078" "IVat347545" "IVat347619" "IVat347623" "IVat347851" "IVat347958" "IVat348204" "IVat348352" "IVat348434" "IVat348489" "IVat348490" "IVat348661" "IVat348697" "IVat348778" "IVat348931" "IVat349114" "IVat349130" "IVat349165" "IVat349421" "IVat349537" "IVat349576" "IVat349591" "IVat349619" "IVat349654" "IVat350046" "IVat350077" "IVat350346" "IVat350388" "IVat350405" "IVat350462" "IVat350505" "IVat350645" "IVat350693" "IVat350782" "IVat350863" "IVat351028" "IVat351097" "IVat351102" "IVat351139" "IVat351207" "IVat351214" "IVat351250" "IVat351451" "IVat351554" "IVat351676" "IVat351862" "IVat352048" "IVat352180" "IVat352261" "IVat352550" "IVat352697" "IVat352756" "IVat352765" "IVat352902" "IVat353125" "IVat353134" "IVat353761" "IVat353794" "IVat353800" "IVat354016" "IVat354052" "IVat354094" "IVat354127" "IVat354130" "IVat354238" "IVat354286" "IVat354889" "IVat354940" "IVat354974" "IVat354989" "IVat355333" "IVat355411" "IVat355569" "IVat355572" "IVat355621" "IVat355968" "IVat356055" "IVat356226" "IVat356492" "IVat356541" "IVat356766" "IVat356807" "IVat356822" "IVat356853" "IVat356898" "IVat356934" "IVat356951" "IVat356965" "IVat356968" "IVat357529" "IVat357622" "IVat357625" "IVat357632" "IVat357709" "IVat357787" "IVat357802" "IVat358035" "IVat358050" "IVat358099" "IVat358171" "IVat358197" "IVat358230" "IVat358243" "IVat358273" "IVat358348" "IVat358380" "IVat358389" "IVat358399" "IVat358411" "IVat358431" "IVat358448" "IVat358561" "IVat358643" "IVat358672" "IVat358690" "IVat358707" "IVat358755" "IVat358791" "IVat358884" "IVat358932" "IVat358945" "IVat358984" "IVat358989" "IVat359007" "IVat359028" "IVat359072" "IVat359094" "IVat359402" "IVat359411" "IVat359427" "IVat359479" "IVat359485" "IVat359529" "IVat359534" "IVat359557" "IVat359700" "IVat359718" "IVat359743" "IVat359869" "IVat360220" "IVat360404" "IVat360631" "IVat360665" "IVat361166" "IVat361319" "IVat361672" "IVat361711" "IVat361775" "IVat361942" "IVat362071" "IVat362834" "IVat362927" "IVat362945" "IVat362993" "IVat363098" "IVat363624" "IVat363860" "IVat364722" "IVat364908" "IVat364948" "IVat364951" "IVat365027" "IVat365060" "IVat365106" "IVat365434" "IVat365740" "IVat365788" "IVat365812" "IVat365821" "IVat365927" "IVat365975" "IVat366072" "IVat366354" "IVat366464" "IVat366543" "IVat366629" "IVat366719" "IVat366913" "IVat366968" "IVat367147" "IVat367169" "IVat367213" "IVat367312" "IVat367539" "IVat367556" "IVat367564" "IVat367618" "IVat367885" "IVat368038" "IVat368052" "IVat368092" "IVat368207" "IVat368272" "IVat368337" "IVat368345" "IVat368534" "IVat368620" "IVat368708" "IVat368869" "IVat368891" "IVat369229" "IVat369245" "IVat369338" "IVat369401" "IVat369532" "IVat369580" "IVat369742" "IVat370146" "IVat370769" "IVat370873" "IVat370912" "IVat371139" "IVat371201" "IVat371208" "IVat371263" "IVat371305" "IVat371380" "IVat371434" "IVat371458" "IVat371617" "IVat371620" "IVat371662" "IVat371689" "IVat371741" "IVat371904" "IVat371911" "IVat371993" "IVat372008" "IVat372057" "IVat372072" "IVat372081" "IVat372090" "IVat372116" "IVat372122" "IVat372198" "IVat372212" "IVat372235" "IVat372286" "IVat372292" "IVat372355" "IVat372382" "IVat372387" "IVat372430" "IVat372442" "IVat372537" "IVat372543" "IVat372668" "IVat372726" "IVat372754" "IVat372818" "IVat372852" "IVat373086" "IVat373354" "IVat373450" "IVat373658" "IVat373725" "IVat373919" "IVat374237" "IVat374279" "IVat374630" "IVat374791" "IVat374876" "IVat374900" "IVat374906" "IVat375029" "IVat375074" "IVat375080" "IVat375100" "IVat375168" "IVat375196" "IVat375236" "IVat375279" "IVat375332" "IVat375351" "IVat375381" "IVat375455" "IVat375456" "IVat375527" "IVat375530" "IVat375539" "IVat375577" "IVat375608" "IVat375670" "IVat375687" "IVat375770" "IVat375773" "IVat375823" "IVat375929" "IVat375944" "IVat376388" "IVat376658" "IVat376864" "IVat377120" "IVat377173" "IVat377179" "IVat377303" "IVat377348" "IVat377483" "IVat377525" "IVat377909" "IVat377933" "IVat378083" "IVat378250" "IVat378368" "IVat378514" "IVat378643" "IVat378785" "IVat378798" "IVat378869" "IVat379091" "IVat379351" "IVat379369" "IVat379567" "IVat379600" "IVat379822" "IVat379871" "IVat379879" "IVat380032" "IVat380083" "IVat380424" "IVat380577" "IVat380665" "IVat380740" "IVat380821" "IVat381265" "IVat381343" "IVat381400" "IVat381441" "IVat381455" "IVat381478" "IVat381573" "IVat381698" "IVat381747" "IVat382021" "IVat382149" "IVat382151" "IVat382227" "IVat382323" "IVat382328" "IVat382370" "IVat382393" "IVat382419" "IVat382483" "IVat382501" "IVat382652" "IVat382826" "IVat382832" "IVat383030" "IVat383035" "IVat383271" "IVat383317" "IVat383364" "IVat383379" "IVat383383" "IVat384143" "IVat384222" "IVat384281" "IVat384538" "IVat384545" "IVat384565" "IVat384592" "IVat384689" "IVat384700" "IVat384867" "IVat384882" "IVat384897" "IVat385031" "IVat385046" "IVat385047" "IVat385091" "IVat385111" "IVat385240" "IVat385360" "IVat385393" "IVat385408" "IVat385470" "IVat385503" "IVat385528" "IVat385576" "IVat385787" "IVat385789" "IVat385895" "IVat385910" "IVat385916" "IVat385919" "IVat385986" "IVat385998" "IVat386022" "IVat386028" "IVat386377" "IVat386435" "IVat386438" "IVat386466" "IVat386487" "IVat386496" "IVat386503" "IVat386514" "IVat386520" "IVat386610" "IVat386699" "IVat386716" "IVat386759" "IVat386773" "IVat386782" "IVat386888" "IVat386908" "IVat386972" "IVat386997" "IVat387018" "IVat387023" "IVat387038" "IVat387063" "IVat387146" "IVat387154" "IVat387343" "IVat387368" "IVat387384" "IVat387710" "IVat387769" "IVat387825" "IVat388046" "IVat388144" "IVat388302" "IVat388335" "IVat388423" "IVat388437" "IVat388446" "IVat388584" "IVat388665" "IVat388812" "IVat388868" "IVat388939" "IVat388951" "IVat389009" "IVat389024" "IVat389042" "IVat389083" "IVat389261" "IVat389372" "IVat390024" "IVat390083" "IVat390094" "IVat390108" "IVat390117" "IVat390141" "IVat390363" "IVat390495" "IVat390498" "IVat390567" "IVat390666" "IVat390681" "IVat390699" "IVat390741" "IVat390753" "IVat391018" "IVat391125" "IVat391146" "IVat391190" "IVat391241" "IVat391311" "IVat391558" "IVat391709" "IVat392017" "IVat392125" "IVat392284" "IVat392382" "IVat392628" "IVat392768" "IVat392796" "IVat392956" "IVat393267" "IVat393341" "IVat393418" "IVat393420" "IVat393442" "IVat393563" "IVat393571" "IVat393616" "IVat393648" "IVat394246" "IVat394552" "IVat394720" "IVat394786" "IVat394873" "IVat395245" "IVat395378" "IVat395728" "IVat395870" "IVat396455" "IVat396697" "IVat396859" "IVat397009" "IVat397269" "IVat397408" "IVat397509" "IVat397689" "IVat397692" "IVat397746" "IVat397800" "IVat397861" "IVat397899" "IVat398233" "IVat398294" "IVat398405" "IVat398515" "IVat398652" "IVat398731" "IVat398796" "IVat398859" "IVat398872" "IVat398904" "IVat398964" "IVat399004" "IVat399141" "IVat399190" "IVat399199" "IVat399234" "IVat399431" "IVat399567" "IVat399897" "IVat400239" "IVat400287" "IVat400392" "IVat400401" "IVat400488" "IVat400820" "IVat400861" "IVat400902" "IVat401114" "IVat401633" "IVat402047" "IVat402190" "IVat402194" "IVat402275" "IVat402291" "IVat402399" "IVat402455" "IVat402853" "IVat403058" "IVat403240" "IVat403328" "IVat403446" "IVat403473" "IVat403540" "IVat403541" "IVat403654" "IVat403676" "IVat403827" "IVat403949" "IVat404301" "IVat404465" "IVat404699" "IVat404815" "IVat404938" "IVat404978" "IVat404993" "IVat405113" "IVat405140" "IVat405251" "IVat405359" "IVat405791" "IVat405794" "IVat405935" "IVat406061" "IVat406115" "IVat406148" "IVat406259" "IVat406298" "IVat406382" "IVat406664" "IVat406811" "IVat406898" "IVat407047" "IVat407061" "IVat407220" "IVat407283" "IVat407904" "IVat408062" "IVat408092" "IVat408125" "IVat408128" "IVat408218" "IVat408251" "IVat408703" "IVat408754" "IVat408874" "IVat408891" "IVat409006" "IVat409119" "IVat409321" "IVat409411" "IVat409785" "IVat410323" "IVat410330" "IVat410355" "IVat410360" "IVat410372" "IVat410474" "IVat410482" "IVat410496" "IVat410725" "IVat411045" "IVat411186" "IVat411284" "IVat411541" "IVat411640" "IVat411663" "IVat411857" "IVat412076" "IVat412379" "IVat412385" "IVat412571" "IVat412631" "IVat413233" "IVat413238" "IVat413249" "IVat413440" "IVat413671" "IVat413878" "IVat413992" "IVat414180" "IVat414240" "IVat414378" "IVat414543" "IVat414723" "IVat415075" "IVat415087" "IVat415350" "IVat415405" "IVat415410" "IVat415725" "IVat415752" "IVat416040" "IVat416106" "IVat416301" "IVat416485" "IVat416508" "IVat416541" "IVat416571" "IVat416625" "IVat416672" "IVat416751" "IVat417012" "IVat417203" "IVat417340" "IVat417372" "IVat417456" "IVat417816" "IVat418064" "IVat418482" "IVat418800" "IVat419070" "IVat419685" "IVat419700" "IVat419883" "IVat419908" "IVat420267" "IVat420489" "IVat420568" "IVat420752" "IVat420790" "IVat420942" "IVat421106" "IVat421365" "IVat421377" "IVat421452" "IVat421553" "IVat421583" "IVat421595" "IVat421599" "IVat421787" "IVat421986" "IVat422002" "IVat422277" "IVat422315" "IVat422527" "IVat422571" "IVat422577" "IVat422592" "IVat422644" "IVat422669" "IVat422734" "IVat422791" "IVat422796" "IVat423043" "IVat423058" "IVat423115" "IVat423153" "IVat423199" "IVat423263" "IVat423265" "IVat423380" "IVat423382" "IVat423427" "IVat423512" "IVat423592" "IVat423677" "IVat423802" "IVat423815" "IVat423836" "IVat423844" "IVat423866" "IVat423905" "IVat423909" "IVat424072" "IVat424073" "IVat424126" "IVat424128" "IVat424223" "IVat424322" "IVat424514" "IVat424523" "IVat425033" "IVat425095" "IVat425210" "IVat425301" "IVat425715" "IVat425855" "IVat425972" "IVat426128" "IVat426236" "IVat426314" "IVat426329" "IVat426359" "IVat426542" "IVat426785" "IVat426948" "IVat427069" "IVat427166" "IVat427319" "IVat427798" "IVat427849" "IVat427993" "IVat428380" "IVat428555" "IVat428703" "IVat428722" "IVat428783" "IVat428848" "IVat428858" "IVat428896" "IVat428897" "IVat428922" "IVat428926" "IVat428966" "IVat429054" "IVat429334" "IVat429692" "IVat429778" "IVat429966" "IVat430278" "IVat430596" "IVat430896" "IVat430929" "IVat430930" "IVat431264" "IVat431894" "IVat431924" "IVat431927" "IVat431957" "IVat432171" "IVat432460" "IVat432800" "IVat432923" "IVat432989" "IVat433060" "IVat433096" "IVat433118" "IVat433143" "IVat433172" "IVat433230" "IVat433254" "IVat433314" "IVat433335" "IVat433431" "IVat433467" "IVat433739" "IVat433741" "IVat433886" "IVat434236" "IVat434365" "IVat434368" "IVat434918" "IVat434930" "IVat434944" "IVat435001" "IVat435110" "IVat435136" "IVat435197" "IVat435272" "IVat435394" "IVat435507" "IVat435529" "IVat435561" "IVat435677" "IVat435949" "IVat435987" "IVat435988" "IVat436008" "IVat436159" "IVat436174" "IVat436234" "IVat436267" "IVat436301" "IVat436302" "IVat436494" "IVat436522" "IVat436540" "IVat436562" "IVat436739" "IVat436881" "IVat437051" "IVat437062" "IVat437078" "IVat437123" "IVat437714" "IVat437756" "IVat437887" "IVat437891" "IVat438006" "IVat438316" "IVat438679" "IVat438853" "IVat439060" "IVat440202" "IVat440493" "IVat440553" "IVat440686" "IVat440910" "IVat440913" "IVat441203" "IVat441225" "IVat441235" "IVat441647" "IVat441718" "IVat441834" "IVat442270" "IVat442317" "IVat442341" "IVat442635" "IVat442743" "IVat442779" "IVat442785" "IVat442812" "IVat442840" "IVat443278" "IVat443289" "IVat443488" "IVat443655" "IVat444369" "IVat444521" "IVat444537" "IVat444669" "IVat445205" "IVat445282" "IVat445469" "IVat445995" "IVat446185" "IVat446495" "IVat446570" "IVat446655" "IVat446871" "IVat446971" "IVat447334" "IVat447586" "IVat449269" "IVat449315" "IVat449446" "IVat449518" "IVat449724" "IVat449739" "IVat449785" "IVat449820" "IVat449841" "IVat450085" "IVat450128" "IVat450776" "IVat450798" "IVat450946" "IVat451072" "IVat451438" "IVat451796" "IVat451864" "IVat452725" "IVat452778" "IVat452800" "IVat452823" "IVat453089" "IVat453211" "IVat453840" "IVat453849" "IVat453900" "IVat454188" "IVat454190" "IVat454814" "IVat455452" "IVat455503" "IVat455726" "IVat456030" "IVat456100" "IVat456205" "IVat456227" "IVat456340" "IVat457400" "IVat457428" "IVat457490" "IVat457668" "IVat457812" "IVat457904" "IVat458033" "IVat458039" "IVat458042" "IVat458150" "IVat458206" "IVat458416" "IVat458782" "IVat458848" "IVat459262" "IVat459388" "IVat459790" "IVat459808" "IVat459906" "IVat459921" "IVat460047" "IVat460185" "IVat460276" "IVat460657" "IVat460849" "IVat460850" "IVat460990" "IVat461024" "IVat461085" "IVat461146" "IVat461153" "IVat461189" "IVat461317" "IVat462240" "IVat462473" "IVat462629" "IVat462635" "IVat462655" "IVat462749" "IVat462983" "IVat463086" "IVat463125" "IVat463390" "IVat463876" "IVat463886" "IVat464009" "IVat464253" "IVat465048" "IVat465053" "IVat465108" "IVat465357" "IVat465455" "IVat465492" "IVat465538" "IVat465733" "IVat466059" "IVat466167" "IVat466353" "IVat466596" "IVat466957" "IVat467303" "IVat467592" "IVat467787" "IVat467800" "IVat467827" "IVat468165" "IVat468192" "IVat468855" "IVat469062" "IVat469191" "IVat469197" "IVat469319" "IVat469776" "IVat470604" "IVat470648" "IVat470728" "IVat470730" "IVat470845" "IVat471110" "IVat471246" "IVat471359" "IVat471527" "IVat471693" "IVat471698" "IVat472581" "IVat472590" "IVat472641" "IVat473432" "IVat473552" "IVat473909" "IVat474070" "IVat474195" "IVat474230" "IVat474238" "IVat474262" "IVat474317" "IVat474318" "IVat474894" "IVat474939" "IVat475011" "IVat475188" "IVat475203" "IVat475230" "IVat475381" "IVat475391" "IVat475402" "IVat475404" "IVat475472" "IVat475497" "IVat475605" "IVat475721" "IVat475847" "IVat475875" "IVat476178" "IVat476330" "IVat476379" "IVat476486" "IVat476599" "IVat476681" "IVat476872" "IVat476885" "IVat477031" "IVat477113" "IVat477235" "IVat477364" "IVat477391" "IVat477412" "IVat477442" "IVat477472" "IVat477476" "IVat477582" "IVat477801" "IVat477854" "IVat477878" "IVat477922" "IVat478016" "IVat478236" "IVat478238" "IVat478285" "IVat478312" "IVat478314" "IVat478514" "IVat478805" "IVat478939" "IVat478974" "IVat479103" "IVat479691" "IVat479793" "IVat479943" "IVat480073" "IVat480093" "IVat480132" "IVat480219" "IVat480228" "IVat480342" "IVat480433" "IVat480445" "IVat480462" "IVat480621" "IVat480723" "IVat480815" "IVat480843" "IVat480884" "IVat480892" "IVat480969" "IVat480972" "IVat481077" "IVat481296" "IVat481803" "IVat481947" "IVat482047" "IVat482145" "IVat482577" "IVat482650" "IVat482985" "IVat482994" "IVat483116" "IVat483133" "IVat483159" "IVat483168" "IVat483222" "IVat483417" "IVat483464" "IVat483498" "IVat483542" "IVat483714" "IVat483732" "IVat483833" "IVat483834" "IVat484023" "IVat484048" "IVat484181" "IVat484426" "IVat484655" "IVat484754" "IVat484949" "IVat484952" "IVat484961" "IVat484991" "IVat485102" "IVat485329" "IVat485376" "IVat485431" "IVat485669" "IVat485773" "IVat486076" "IVat486800" "IVat487823" "IVat487841" "IVat488066" "IVat488177" "IVat488202" "IVat488486" "IVat488583" "IVat488704" "IVat488792" "IVat488793" "IVat488889" "IVat489058" "IVat489173" "IVat489251" "IVat489280" "IVat489350" "IVat489540" "IVat489553" "IVat489672" "IVat489813" "IVat490527" "IVat491017" "IVat491269" "IVat491447" "IVat491653" "IVat491684" "IVat491787" "IVat491806" "IVat492466" "IVat492683" "IVat492779" "IVat493270" "IVat493519" "IVat493555" "IVat493873" "IVat494197" "IVat494622" "IVat494630" "IVat494666" "IVat494794" "IVat495300" "IVat495480" "IVat495489" "IVat495639" "IVat495867" "IVat496101" "IVat496110" "IVat496555" "IVat496586" "IVat497102" "IVat497151" "IVat497297" "IVat497460" "IVat497522" "IVat498013" "IVat498135" "IVat498487" "IVat498741" "IVat498885" "IVat498924" "IVat498942" "IVat498981" "IVat499011" "IVat499107" "IVat499182" "IVat499321" "IVat499568" "IVat499645" "IVat499791" "IVat500591" "IVat500598" "IVat500844" "IVat501466" "IVat501511" "IVat501553" "IVat501914" "IVat502094" "IVat502140" "IVat502242" "IVat502274" "IVat502874" "IVat503209" "IVat503220" "IVat503246" "IVat503372" "IVat503397" "IVat503487" "IVat503548" "IVat503623" "IVat503625" "IVat503685" "IVat503756" "IVat503882" "IVat504043" "IVat504068" "IVat504156" "IVat504180" "IVat504201" "IVat504416" "IVat504537" "IVat504606" "IVat504777" "IVat504866" "IVat504987" "IVat505038" "IVat505101" "IVat505182" "IVat505203" "IVat505259" "IVat505271" "IVat505324" "IVat505344" "IVat505366" "IVat505463" "IVat505501" "IVat505545" "IVat505552" "IVat505574" "IVat505792" "IVat505818" "IVat505861" "IVat506039" "IVat506219" "IVat506283" "IVat506396" "IVat506473" "IVat506480" "IVat506603" "IVat506834" "IVat506862" "IVat506995" "IVat507052" "IVat507127" "IVat507135" "IVat507177" "IVat507532" "IVat507575" "IVat507631" "IVat507715" "IVat507958" "IVat508188" "IVat508244" "IVat508800" "IVat508842" "IVat508905" "IVat508963" "IVat509061" "IVat509556" "IVat509664" "IVat509673" "IVat509794" "IVat509818" "IVat510076" "IVat510082" "IVat510196" "IVat510250" "IVat510502" "IVat510505" "IVat510694" "IVat510808" "IVat511118" "IVat511126" "IVat511340" "IVat511382" "IVat511429" "IVat511465" "IVat511480" "IVat511489" "IVat511714" "IVat511767" "IVat511812" "IVat512053" "IVat512367" "IVat512389" "IVat512452" "IVat512475" "IVat512481" "IVat512518" "IVat512532" "IVat512539" "IVat512600" "IVat512604" "IVat512622" "IVat512661" "IVat512704" "IVat512725" "IVat512752" "IVat512793" "IVat512794" "IVat512814" "IVat512837" "IVat512847" "IVat512875" "IVat512900" "IVat512905" "IVat512918" "IVat512934" "IVat513056" "IVat513079" "IVat513113" "IVat513128" "IVat513169" "IVat513173" "IVat513179" "IVat513190" "IVat513193" "IVat513208" "IVat519833" "IVat519840" "IVat519849" "IVat519853" "IVat519855" "IVat519951" "IVat519957" "IVat520001" "IVat520028" "IVat520112" "IVat520118" "IVat520185" "IVat520198" "IVat520207" "IVat520209" "IVat520243" "IVat520244" "IVat520265" "IVat520302" "IVat520306" "IVat520310" "IVat520312" "IVat520556" "IVat520592" "IVat520925" "IVat520934" "IVat520937" "IVat520941" "IVat520952" "IVat520953" "IVat521403" "IVat521406" "IVat521478" "IVat521533" "IVat521663" "IVat521734" "IVat521750" "IVat521766" "IVat521773" "IVat521774" "IVat522142" "IVat522234" "IVat522271" "IVat522325" "IVat522328" "IVat522454" "IVat522595" "IVat522607" "IVat522619" "IVat522625" "IVat522637" "IVat522652" "IVat522658" "IVat522730" "IVat522739" "IVat522790" "IVat522832" "IVat522850" "IVat522857" "IVat525811" "IVat525817" "IVat525859" "IVat525865" "IVat525985" "IVat526039" "IVat526060" "IVat526069" "IVat526132" "IVat526180" "IVat526183" "IVat526212" "IVat526216" "IVat526219" "IVat526243" "IVat526264" "IVat526279" "IVat526282" "IVat526285" "IVat526294" "IVat526300" "IVat526351" "IVat526354" "IVat526369" "IVat526417" "IVat526453" "IVat526477" "IVat526480" "IVat526489" "IVat526492" "IVat526555" "IVat526588" "IVat526591" "IVat526630" "IVat526633" "IVat526648" "IVat526724" "IVat526731" "IVat526738" "IVat526744" "IVat526760" "IVat526780" "IVat526792" "IVat526807" "IVat526834" "IVat526837" "IVat526861" "IVat526879" "IVat526885" "IVat526915" "IVat526924" "IVat526939" "IVat526954" "IVat526975" "IVat526999" "IVat527047" "IVat527077" "IVat527092" "IVat527105" "IVat527119" "IVat527125" "IVat527131" "IVat527146" "IVat527176" "IVat527806" "IVat527824" "IVat527826" "IVat527836" "IVat527842" "IVat527857" "IVat527860" "IVat538276" "IVat538279" "IVat538282" "IVat538291" "IVat538294" "IVat538352" "IVat538558" "IVat538584" "IVat538704" "IVat538826" "IVat538861" "IVat538875" "IVat538888" "IVat538889" "IVat538987" "IVat539058" "IVat539065" "IVat539120" "IVat539133" "IVat539192" "IVat539193" "IVat539256" "IVat539292" "IVat539465" "IVat539472" "IVat539521" "IVat539526" "IVat539645" "IVat539664" "IVat539677" "IVat539703" "IVat539764" "IVat539777" "IVat540060" "IVat540225" "IVat540511" "IVat540962" "IVat540981" "IVat541096" "IVat541132" "IVat541218" "IVat541245" "IVat541264" "IVat541271" "IVat541272" "IVat541321" "IVat541467" "IVat541545" "IVat541552" "IVat541564" "IVat541724" "IVat541827" "IVat541830" "IVat541865" "IVat542039" "IVat542064" "IVat542114" "IVat542139" "IVat542144" "IVat542168" "IVat542281" "IVat542309" "IVat542912" "IVat542987" "IVat543276" "IVat543500" "IVat543898" "IVat544554" "IVat544586" "IVat545169" "IVat545263" "IVat545312" "IVat545323" "IVat545328" "IVat545398" "IVat545727" "IVat545749" "IVat546111" "IVat546249" "IVat546359" "IVat546406" "IVat546425" "IVat546534" "IVat546571" "IVat547029" "IVat547239" "IVat547563" "IVat547644" "IVat547726" "IVat547745" "IVat547786" "IVat547787" "IVat547792" "IVat547828" "IVat547846" "IVat547902" "IVat547905" "IVat547973" "IVat548253" "IVat548319" "IVat548344" "IVat548354" "IVat548509" "IVat548656" "IVat548807" "IVat548907" "IVat549069" "IVat549182" "IVat549261" "IVat549374" "IVat549534" "IVat549615" "IVat549742" "IVat549854" "IVat550497" "IVat550670" "IVat550697" "IVat550887" "IVat550891" "IVat551097" "IVat551103" "IVat551153" "IVat551282" "IVat551585" "IVat551624" "IVat551762" "IVat551811" "IVat551989" "IVat552100" "IVat552352" "IVat552555" "IVat552643" "IVat552733" "IVat552760" "IVat552761" "IVat552844" "IVat552941" "IVat553002" "IVat553029" "IVat553031" "IVat553187" "IVat553202" "IVat553495" "IVat553573" "IVat553581" "IVat553589" "IVat553622" "IVat553668" "IVat553679" "IVat553815" "IVat553865" "IVat553881" "IVat553974" "IVat554100" "IVat554112" "IVat554750" "IVat554902" "IVat554969" "IVat555049" "IVat555158" "IVat555212" "IVat555281" "IVat555344" "IVat555347" "IVat555360" "IVat555377" "IVat555379" "IVat555423" "IVat555522" "IVat555781" "IVat555955" "IVat556246" "IVat556615" "IVat556730" "IVat556994" "IVat557052" "IVat557107" "IVat557111" "IVat557159" "IVat557240" "IVat557708" "IVat557897" "IVat557921" "IVat558178" "IVat558323" "IVat558893" "IVat558961" "IVat559130" "IVat559157" "IVat559706" "IVat559895" "IVat559933" "IVat560534" "IVat560713" "IVat561051" "IVat561237" "IVat561249" "IVat561669" "IVat561924" "IVat562714" "IVat562833" "IVat562923" "IVat562968" "IVat562987" "IVat563012" "IVat563015" "IVat563019" "IVat563078" "IVat563380" "IVat563466" "IVat564226" "IVat564358" "IVat564364" "IVat564426" "IVat564743" "IVat564821" "IVat564873" "IVat564877" "IVat565061" "IVat565243" "IVat565252" "IVat565264" "IVat565315" "IVat565396" "IVat565466" "IVat565510" "IVat565703" "IVat565784" "IVat565804" "IVat565817" "IVat565885" "IVat565897" "IVat566005" "IVat566008" "IVat566053" "IVat566374" "IVat566461" "IVat566481" "IVat566635" "IVat566724" "IVat567035" "IVat567127" "IVat567142" "IVat567238" "IVat567257" "IVat567265" "IVat567319" "IVat567362" "IVat567472" "IVat567802" "IVat567803" "IVat568015" "IVat568060" "IVat568129" "IVat568567" "IVat568831" "IVat569057" "IVat569079" "IVat569299" "IVat569604" "IVat569956" "IVat570041" "IVat570103" "IVat570136" "IVat570165" "IVat570208" "IVat570370" "IVat570405" "IVat570477" "IVat570485" "IVat570519" "IVat570560" "IVat570785" "IVat570857" "IVat571072" "IVat571141" "IVat571527" "IVat571599" "IVat571734" "IVat572097" "IVat572142" "IVat572181" "IVat572182" "IVat572187" "IVat572205" "IVat572489" "IVat572763" "IVat572797" "IVat572823" "IVat572931" "IVat573171" "IVat573174" "IVat573669" "IVat573699" "IVat573764" "IVat573784" "IVat573823" "IVat573947" "IVat573977" "IVat573988" "IVat574089" "IVat574442" "IVat574616" "IVat574801" "IVat574904" "IVat574931" "IVat574965" "IVat574967" "IVat574986" "IVat575465" "IVat575588" "IVat575771" "IVat575884" "IVat575935" "IVat576022" "IVat576255" "IVat576305" "IVat576370" "IVat576431" "IVat576469" "IVat576494" "IVat576500" "IVat576574" "IVat576632" "IVat576704" "IVat576710" "IVat576719" "IVat576821" "IVat576914" "IVat577433" "IVat577937" "IVat578030" "IVat578165" "IVat578645" "IVat578720" "IVat578803" "IVat578939" "IVat579197" "IVat579220" "IVat579246" "IVat579529" "IVat579573" "IVat579606" "IVat579718" "IVat579762" "IVat579789" "IVat579833" "IVat579857" "IVat579867" "IVat580765" "IVat580887" "IVat580959" "IVat580993" "IVat581056" "IVat581216" "IVat581284" "IVat581386" "IVat581465" "IVat581694" "IVat582051" "IVat582083" "IVat582088" "IVat582104" "IVat582110" "IVat582142" "IVat582198" "IVat582215" "IVat582236" "IVat582603" "IVat582640" "IVat582737" "IVat582864" "IVat583235" "IVat583731" "IVat583844" "IVat583847" "IVat583980" "IVat584132" "IVat584253" "IVat584421" "IVat584484" "IVat584487" "IVat584513" "IVat584549" "IVat584817" "IVat584901" "IVat584911" "IVat585255" "IVat585315" "IVat585356" "IVat585465" "IVat585474" "IVat585818" "IVat585870" "IVat586059" "IVat586077" "IVat586239" "IVat586262" "IVat586359" "IVat586455" "IVat586698" "IVat586723" "IVat586729" "IVat586740" "IVat586818" "IVat586836" "IVat587111" "IVat587235" "IVat587345" "IVat587376" "IVat587591" "IVat587897" "IVat587930" "IVat588037" "IVat588056" "IVat588138" "IVat588180" "IVat588229" "IVat588384" "IVat588448" "IVat588463" "IVat588478" "IVat588494" "IVat588668" "IVat588680" "IVat588708" "IVat588709" "IVat588740" "IVat588787" "IVat589023" "IVat589059" "IVat589419" "IVat589447" "IVat589454" "IVat589458" "IVat589496" "IVat589508" "IVat589611" "IVat589918" "IVat590016" "IVat590017" "IVat590056" "IVat590079" "IVat590173" "IVat590202" "IVat590401" "IVat590538" "IVat590574" "IVat590601" "IVat590656" "IVat590662" "IVat590868" "IVat590883" "IVat590977" "IVat591067" "IVat591075" "IVat591185" "IVat591907" "IVat592007" "IVat592146" "IVat592157" "IVat592176" "IVat592182" "IVat592266" "IVat592349" "IVat592536" "IVat592728" "IVat592894" "IVat592964" "IVat593112" "IVat593118" "IVat593122" "IVat593251" "IVat593310" "IVat593355" "IVat593627" "IVat593748" "IVat593757" "IVat593849" "IVat593900" "IVat594147" "IVat594399" "IVat594468" "IVat594609" "IVat594618" "IVat594735" "IVat594774" "IVat594840" "IVat594972" "IVat595044" "IVat595101" "IVat595119" "IVat595152" "IVat595266" "IVat595272" "IVat595311" "IVat595359" "IVat595513" "IVat595518" "IVat595534" "IVat595576" "IVat595584" "IVat595594" "IVat595608" "IVat595659" "IVat595710" "IVat595821" "IVat596112" "IVat596181" "IVat596259" "IVat596678" "IVat596728" "IVat596808" "IVat596840" "IVat596863" "IVat596910" "IVat596957" "IVat597055" "IVat597093" "IVat597111" "IVat597136" "IVat597215" "IVat597242" "IVat597380" "IVat597485" "IVat597665" "IVat597797" "IVat597830" "IVat598131" "IVat598263" "IVat598366" "IVat598423" "IVat598440" "IVat598471" "IVat598488" "IVat598566" "IVat598590" "IVat598652" "IVat598734" "IVat598746" "IVat598953" "IVat599010" "IVat599026" "IVat599178" "IVat599226" "IVat599235" "IVat599325" "IVat599385" "IVat599406" "IVat599508" "IVat599595" "IVat599645" "IVat599651" "IVat599817" "IVat599961" "IVat600034" "IVat600117" "IVat600124" "IVat600174" "IVat600254" "IVat600336" "IVat600476" "IVat600489" "IVat600702" "IVat600719" "IVat600789" "IVat600975" "IVat601184" "IVat601194" "IVat601207" "IVat601248" "IVat601299" "IVat601368" "IVat601419" "IVat601641" "IVat601827" "IVat601848" "IVat601854" "IVat601949" "IVat601952" "IVat601973" "IVat602347" "IVat602485" "IVat602558" "IVat602642" "IVat602687" "IVat602757" "IVat602946" "IVat603368" "IVat603576" "IVat603640" "IVat603740" "IVat603836" "IVat603896" "IVat604013" "IVat604102" "IVat604153" "IVat604183" "IVat604220" "IVat604394" "IVat604642" "IVat604671" "IVat604784" "IVat604838" "IVat605063" "IVat605184" "IVat605309" "IVat605498" "IVat605516" "IVat605638" "IVat605669" "IVat605690" "IVat605793" "IVat605915" "IVat605969" "IVat605977" "IVat605991" "IVat606599" "IVat606893" "IVat607010" "IVat607094" "IVat607224" "IVat607655" "IVat607742" "IVat607850" "IVat607970" "IVat608129" "IVat608199" "IVat608221" "IVat608345" "IVat608347" "IVat608453" "IVat608470" "IVat608519" "IVat608543" "IVat608613" "IVat608765" "IVat609149" "IVat609169" "IVat609206" "IVat609434" "IVat609599" "IVat609887" "IVat609923" "IVat609950" "IVat610091" "IVat610119" "IVat610167" "IVat610349" "IVat610415" "IVat610512" "IVat610567" "IVat610714" "IVat610798" "IVat610893" "IVat611001" "IVat611079" "IVat611089" "IVat611154" "IVat611169" "IVat611175" "IVat611250" "IVat611279" "IVat611439" "IVat611457" "IVat611581" "IVat611599" "IVat611622" "IVat611631" "IVat611675" "IVat611703" "IVat611856" "IVat611860" "IVat611868" "IVat611966" "IVat612017" "IVat612075" "IVat612291" "IVat612302" "IVat612320" "IVat612354" "IVat612825" "IVat613149" "IVat613322" "IVat613359" "IVat613383" "IVat613517" "IVat613600" "IVat613627" "IVat613735" "IVat613741" "IVat613807" "IVat613810" "IVat613942" "IVat613996" "IVat614002" "IVat614042" "IVat614061" "IVat614062" "IVat614063" "IVat614183" "IVat614198" "IVat614202" "IVat614220" "IVat614226" "IVat614232" "IVat614238" "IVat614277" "IVat614318" "IVat614345" "IVat614480" "IVat614531" "IVat614591" "IVat614615" "IVat614726" "IVat614735" "IVat614786" "IVat614937" "IVat615092" "IVat615158" "IVat615240" "IVat615244" "IVat615255" "IVat615410" "IVat615428" "IVat615434" "IVat615446" "IVat615578" "IVat615627" "IVat615638" "IVat615646" "IVat615691" "IVat615732" "IVat615755" "IVat615795" "IVat615956" "IVat615970" "IVat615972" "IVat616138" "IVat616166" "IVat616211" "IVat616431" "IVat616507" "IVat616686" "IVat616880" "IVat617364" "IVat617368" "IVat617418" "IVat617711" "IVat617839" "IVat617912" "IVat617998" "IVat618035" "IVat618458" "IVat618468" "IVat618623" "IVat618653" "IVat618662" "IVat618806" "IVat618863" "IVat619060" "IVat619201" "IVat619203" "IVat619312" "IVat619430" "IVat619439" "IVat619467" "IVat619529" "IVat619597" "IVat619694" "IVat619695" "IVat619784" "IVat619806" "IVat619840" "IVat619863" "IVat619878" "IVat619880" "IVat620072" "IVat620076" "IVat620084" "IVat620087" "IVat620100" "IVat620103" "IVat620251" "IVat620301" "IVat620356" "IVat620376" "IVat620543" "IVat620647" "IVat620652" "IVat620683" "IVat620706" "IVat620819" "IVat620829" "IVat620940" "IVat620960" "IVat620995" "IVat621006" "IVat621061" "IVat621066" "IVat621068" "IVat621141" "IVat621180" "IVat621293" "IVat621340" "IVat621347" "IVat621510" "IVat621539" "IVat621547" "IVat621576" "IVat621795" "IVat621822" "IVat622159" "IVat622249" "IVat622256" "IVat622372" "IVat622560" "IVat622582" "IVat622648" "IVat622738" "IVat622795" "IVat622888" "IVat622988" "IVat623050" "IVat623082" "IVat623104" "IVat623194" "IVat623650" "IVat623665" "IVat623795" "IVat623883" "IVat624028" "IVat624160" "IVat624316" "IVat624451" "IVat624475" "IVat624496" "IVat624580" "IVat624645" "IVat624705" "IVat624844" "IVat624917" "IVat624927" "IVat624989" "IVat625053" "IVat625522" "IVat625530" "IVat625726" "IVat625864" "IVat626025" "IVat626703" "IVat627104" "IVat627575" "IVat627836" "IVat627884" "IVat627938" "IVat628599" "IVat628874" "IVat628912" "IVat628929" "IVat628952" "IVat629026" "IVat629041" "IVat629052" "IVat629099" "IVat629107" "IVat629108" "IVat629125" "IVat629132" "IVat629223" "IVat629312" "IVat629349" "IVat629380" "IVat629392" "IVat629419" "IVat629474" "IVat629478" "IVat629484" "IVat629489" "IVat629520" "IVat629529" "IVat629592" "IVat629605" "IVat629684" "IVat629721" "IVat629722" "IVat629794" "IVat629847" "IVat629995" "IVat630000" "IVat630027" "IVat630047" "IVat630061" "IVat630100" "IVat630135" "IVat630446" "IVat630545" "IVat630618" "IVat630814" "IVat630828" "IVat630885" "IVat631001" "IVat631204" "IVat631209" "IVat631293" "IVat631573" "IVat631825" "IVat632061" "IVat632394" "IVat632420" "IVat632832" "IVat632896" "IVat632934" "IVat632955" "IVat633188" "IVat633228" "IVat633247" "IVat633834" "IVat633879" "IVat633957" "IVat633996" "IVat634041" "IVat634113" "IVat634137" "IVat634188" "IVat634272" "IVat634629" "IVat634863" "IVat634896" "IVat635005" "IVat635121" "IVat635298" "IVat635319" "IVat635523" "IVat636048" "IVat636198" "IVat636234" "IVat636247" "IVat636349" "IVat636462" "IVat636734" "IVat636999" "IVat637174" "IVat637282" "IVat637302" "IVat637449" "IVat637463" "IVat637624" "IVat637660" "IVat637712" "IVat638040" "IVat638095" "IVat638173" "IVat638455" "IVat638631" "IVat638812" "IVat638839" "IVat639040" "IVat639097" "IVat639121" "IVat639202" "IVat639220" "IVat639562" "IVat639763" "IVat639893" "IVat640045" "IVat640075" "IVat640110" "IVat640364" "IVat640385" "IVat640460" "IVat640478" "IVat640562" "IVat640970" "IVat640994" "IVat641108" "IVat641181" "IVat641282" "IVat641504" "IVat641783" "IVat641819" "IVat642323" "IVat642542" "IVat642566" "IVat642569" "IVat642689" "IVat642695" "IVat642749" "IVat642752" "IVat642970" "IVat643021" "IVat643074" "IVat643079" "IVat643124" "IVat643126" "IVat643157" "IVat643162" "IVat643164" "IVat643174" "IVat643497" "IVat643599" "IVat643792" "IVat643841" "IVat643894" "IVat643926" "IVat643970" "IVat644051" "IVat644078" "IVat644373" "IVat644613" "IVat644963" "IVat645235" "IVat651669" "IVat651711" "IVat651775" "IVat651810" "IVat651878" "IVat651971" "IVat652019" "IVat652066" "IVat652103" "IVat652115" "IVat652173" "IVat652183" "IVat652200" "IVat652202" "IVat652257" "IVat652318" "IVat652904" "IVat653007" "IVat653016" "IVat653060" "IVat653147" "IVat653199" "IVat653205" "IVat653320" "IVat653473" "IVat653903" "IVat654083" "IVat654164" "IVat654176" "IVat654499" "IVat654520" "IVat654726" "IVat654820" "IVat654940" "IVat654969" "IVat655008" "IVat655087" "IVat655470" "IVat656346" "IVat656376" "IVat656610" "IVat656663" "IVat656956" "IVat657108" "IVat657387" "IVat657789" "IVat658417" "IVat658433" "IVat658466" "IVat658475" "IVat658640" "IVat658679" "IVat658772" "IVat659039" "IVat659195" "IVat659399" "IVat659464" "IVat659686" "IVat659861" "IVat659909" "IVat659967" "IVat660022" "IVat660104" "IVat660128" "IVat660152" "IVat660194" "IVat660234" "IVat660245" "IVat660408" "IVat660495" "IVat660678" "IVat660745" "IVat660770" "IVat660785" "IVat660947" "IVat661134" "IVat661156" "IVat661163" "IVat661178" "IVat661355" "IVat662581" "IVat662766" "IVat662926" "IVat663114" "IVat663135" "IVat663237" "IVat663489" "IVat663653" "IVat663780" "IVat663858" "IVat663912" "IVat663942" "IVat664065" "IVat664106" "IVat664344" "IVat664392" "IVat664435" "IVat665715" "IVat665838" "IVat665994" "IVat666000" "IVat666156" "IVat666660" "IVat666768" "IVat666845" "IVat666944" "IVat666965" "IVat666974" "IVat666991" "IVat667011" "IVat667024" "IVat667306" "IVat667352" "IVat667466" "IVat667470" "IVat667777" "IVat668551" "IVat668623" "IVat668858" "IVat669061" "IVat669412" "IVat669598" "IVat669662" "IVat669997" "IVat670252" "IVat670321" "IVat670601" "IVat670633" "IVat670737" "IVat670768" "IVat670918" "IVat671022" "IVat671038" "IVat671076" "IVat671083" "IVat671084" "IVat671204" "IVat671223" "IVat671235" "IVat671376" "IVat671421" "IVat671457" "IVat671505" "IVat671761" "IVat671817" "IVat671955" "IVat671976" "IVat671995" "IVat672094" "IVat672133" "IVat672135" "IVat672150" "IVat672348" "IVat672426" "IVat672749" "IVat672862" "IVat673014" "IVat673032" "IVat673234" "IVat673269" "IVat673541" "IVat673644" "IVat673713" "IVat673835" "IVat673852" "IVat673872" "IVat673979" "IVat674057" "IVat674233" "IVat674318" "IVat674362" "IVat674397" "IVat674437" "IVat674455" "IVat674456" "IVat674708" "IVat674713" "IVat674807" "IVat674817" "IVat674924" "IVat675005" "IVat675595" "IVat675611" "IVat675631" "IVat675778" "IVat675787" "IVat675793" "IVat675830" "IVat675838" "IVat675863" "IVat676618" "IVat676740" "IVat676857" "IVat677238" "IVat677540" "IVat677621" "IVat677710" "IVat677726" "IVat677832" "IVat677838" "IVat677956" "IVat677998" "IVat678073" "IVat678107" "IVat678125" "IVat678153" "IVat678433" "IVat678457" "IVat678778" "IVat678796" "IVat679207" "IVat679257" "IVat679435" "IVat679486" "IVat679581" "IVat679621" "IVat680020" "IVat680249" "IVat680285" "IVat680313" "IVat680487" "IVat680611" "IVat680636" "IVat680724" "IVat680748" "IVat680769" "IVat680810" "IVat681073" "IVat681122" "IVat681243" "IVat681301" "IVat681318" "IVat681414" "IVat681661" "IVat681731" "IVat681742" "IVat681892" "IVat681915" "IVat681932" "IVat681936" "IVat681956" "IVat681957" "IVat681989" "IVat682070" "IVat682082" "IVat682090" "IVat682091" "IVat682185" "IVat682300" "IVat682417" "IVat682506" "IVat682951" "IVat683237" "IVat683517" "IVat683765" "IVat683802" "IVat683809" "IVat683831" "IVat683857" "IVat683887" "IVat683915" "IVat684010" "IVat684080" "IVat684392" "IVat684961" "IVat685010" "IVat685082" "IVat685088" "IVat685139" "IVat685186" "IVat685287" "IVat685458" "IVat685509" "IVat685527" "IVat685528" "IVat685705" "IVat685785" "IVat685819" "IVat685836" "IVat685912" "IVat686035" "IVat686229" "IVat686557" "IVat687003" "IVat687233" "IVat687252" "IVat687276" "IVat687421" "IVat687424" "IVat687495" "IVat687586" "IVat687640" "IVat687685" "IVat687827" "IVat687929" "IVat688090" "IVat688174" "IVat688350" "IVat688429" "IVat688434" "IVat688445" "IVat688471" "IVat688505" "IVat688510" "IVat688527" "IVat688599" "IVat688605" "IVat688640" "IVat688716" "IVat688802" "IVat688816" "IVat688818" "IVat688838" "IVat689204" "IVat689211" "IVat689312" "IVat689400" "IVat689443" "IVat689523" "IVat689529" "IVat689539" "IVat689615" "IVat689654" "IVat689737" "IVat689807" "IVat690107" "IVat690170" "IVat690209" "IVat690264" "IVat690500" "IVat690526" "IVat690686" "IVat690748" "IVat690762" "IVat690852" "IVat690906" "IVat690912" "IVat690961" "IVat690965" "IVat691085" "IVat691219" "IVat691231" "IVat691363" "IVat691367" "IVat691477" "IVat691927" "IVat691933" "IVat691981" "IVat691999" "IVat692137" "IVat692146" "IVat692167" "IVat692209" "IVat692317" "IVat692515" "IVat692572" "IVat692599" "IVat692652" "IVat692784" "IVat692794" "IVat692836" "IVat692881" "IVat693067" "IVat693181" "IVat693252" "IVat693426" "IVat693725" "IVat694076" "IVat694145" "IVat694238" "IVat694370" "IVat694392" "IVat694454" "IVat694470" "IVat694500" "IVat694553" "IVat694584" "IVat694786" "IVat694828" "IVat695164" "IVat695269" "IVat695608" "IVat695632" "IVat695800" "IVat695875" "IVat696049" "IVat696103" "IVat696113" "IVat696127" "IVat696142" "IVat696280" "IVat696483" "IVat696496" "IVat696546" "IVat696553" "IVat696634" "IVat696742" "IVat696883" "IVat696962" "IVat696976" "IVat697093" "IVat697141" "IVat697198" "IVat697572" "IVat697594" "IVat697690" "IVat697696" "IVat697702" "IVat697756" "IVat697888" "IVat697891" "IVat698023" "IVat698148" "IVat698229" "IVat698269" "IVat698344" "IVat698414" "IVat698505" "IVat698572" "IVat698665" "IVat698785" "IVat699019" "IVat699150" "IVat699199" "IVat699201" "IVat699226" "IVat699277" "IVat699546" "IVat699807" "IVat699935" "IVat700020" "IVat700033" "IVat700148" "IVat700167" "IVat700183" "IVat700185" "IVat700207" "IVat700247" "IVat700374" "IVat700437" "IVat700566" "IVat700570" "IVat700611" "IVat700749" "IVat700770" "IVat700852" "IVat700905" "IVat701061" "IVat701175" "IVat701229" "IVat701235" "IVat701259" "IVat701276" "IVat701445" "IVat701454" "IVat701671" "IVat701694" "IVat701707" "IVat701736" "IVat701919" "IVat702275" "IVat702477" "IVat702549" "IVat702552" "IVat702735" "IVat702778" "IVat702820" "IVat702876" "IVat702931" "IVat702964" "IVat703042" "IVat703056" "IVat703134" "IVat703205" "IVat703272" "IVat703296" "IVat703356" "IVat703461" "IVat703569" "IVat703847" "IVat703851" "IVat703902" "IVat704342" "IVat705545" "IVat706598" "IVat706689" "IVat706919" "IVat707011" "IVat707018" "IVat707204" "IVat707339" "IVat707393" "IVat707552" "IVat707613" "IVat707708" "IVat707793" "IVat707902" "IVat708212" "IVat708486" "IVat708896" "IVat709008" "IVat709037" "IVat709041" "IVat709238" "IVat709254" "IVat709257" "IVat709489" "IVat709608" "IVat709620" "IVat709668" "IVat709683" "IVat709767" "IVat709881" "IVat709884" "IVat709935" "IVat709950" "IVat710004" "IVat710052" "IVat710097" "IVat710274" "IVat710463" "IVat710475" "IVat710489" "IVat710712" "IVat710787" "IVat710850" "IVat711171" "IVat711201" "IVat711285" "IVat711309" "IVat711311" "IVat711525" "IVat711594" "IVat711706" "IVat711906" "IVat711913" "IVat711953" "IVat712071" "IVat712089" "IVat712119" "IVat712470" "IVat712854" "IVat713006" "IVat713008" "IVat713071" "IVat713081" "IVat713105" "IVat713106" "IVat713127" "IVat713163" "IVat713332" "IVat713412" "IVat713436" "IVat713448" "IVat713502" "IVat713517" "IVat713620" "IVat713622" "IVat713868" "IVat714186" "IVat714267" "IVat714480" "IVat714585" "IVat714609" "IVat714702" "IVat714711" "IVat715055" "IVat715346" "IVat715349" "IVat715624" "IVat715626" "IVat715688" "IVat715712" "IVat715930" "IVat716017" "IVat716072" "IVat716371" "IVat716404" "IVat716445" "IVat716461" "IVat716507" "IVat716518" "IVat716638" "IVat716651" "IVat716657" "IVat716699" "IVat716912" "IVat717009" "IVat717238" "IVat717244" "IVat717249" "IVat717261" "IVat717282" "IVat717369" "IVat717529" "IVat717543" "IVat717621" "IVat717631" "IVat717641" "IVat717726" "IVat717733" "IVat717741" "IVat717788" "IVat717810" "IVat717831" "IVat717933" "IVat717984" "IVat718143" "IVat718184" "IVat718217" "IVat718239" "IVat718256" "IVat718284" "IVat718300" "IVat718328" "IVat718338" "IVat718413" "IVat718421" "IVat718452" "IVat718537" "IVat718609" "IVat718637" "IVat718663" "IVat718864" "IVat718955" "IVat719029" "IVat719113" "IVat719212" "IVat719377" "IVat719388" "IVat719551" "IVat719590" "IVat719666" "IVat719668" "IVat719692" "IVat719725" "IVat719893" "IVat719956" "IVat720318" "IVat720642" "IVat720693" "IVat720758" "IVat720760" "IVat720854" "IVat720990" "IVat721107" "IVat721116" "IVat721188" "IVat721350" "IVat722303" "IVat722345" "IVat722582" "IVat722669" "IVat722684" "IVat722769" "IVat722773" "IVat722837" "IVat722937" "IVat722974" "IVat723130" "IVat723147" "IVat723154" "IVat723160" "IVat723315" "IVat723342" "IVat723346" "IVat723448" "IVat723570" "IVat723844" "IVat723892" "IVat723907" "IVat723913" "IVat724300" "IVat724546" "IVat724567" "IVat724582" "IVat724599" "IVat724607" "IVat724735" "IVat724808" "IVat725092" "IVat725484" "IVat725649" "IVat725689" "IVat726376" "IVat726517" "IVat726675" "IVat726867" "IVat727005" "IVat727117" "IVat727621" "IVat727761" "IVat727785" "IVat727804" "IVat727806" "IVat727807" "IVat727984" "IVat728054" "IVat728388" "IVat729027" "IVat729117" "IVat729263" "IVat729395" "IVat729419" "IVat729747" "IVat729749" "IVat729833" "IVat729953" "IVat730056" "IVat730074" "IVat730082" "IVat730107" "IVat730196" "IVat730276" "IVat730337" "IVat730505" "IVat730520" "IVat730608" "IVat730649" "IVat730731" "IVat731585" "IVat731813" "IVat731867" "IVat731925" "IVat732344" "IVat732351" "IVat732398" "IVat732772" "IVat732991" "IVat732993" "IVat733015" "IVat733144" "IVat733660" "IVat733781" "IVat734354" "IVat734408" "IVat734524" "IVat734546" "IVat735399" "IVat735507" "IVat735564" "IVat735822" "IVat736332" "IVat736392" "IVat736689" "IVat736710" "IVat736766" "IVat736905" "IVat737466" "IVat737792" "IVat738076" "IVat738773" "IVat739047" "IVat739053" "IVat739485" "IVat740014" "IVat740175" "IVat740204" "IVat740218" "IVat740246" "IVat740262" "IVat740272" "IVat740632" "IVat740792" "IVat741047" "IVat741412" "IVat741441" "IVat741460" "IVat741680" "IVat741800" "IVat741891" "IVat742428" "IVat742725" "IVat742821" "IVat743253" "IVat743365" "IVat743642" "IVat743648" "IVat744038" "IVat744114" "IVat744154" "IVat744156" "IVat744167" "IVat744171" "IVat744203" "IVat744212" "IVat744215" "IVat744287" "IVat744303" "IVat744306" "IVat744326" "IVat744341" "IVat744432" "IVat744472" "IVat744521" "IVat744526" "IVat744531" "IVat745709" "IVat745883" "IVat745919" "IVat746006" "IVat746031" "IVat746215" "IVat746242" "IVat746277" "IVat746378" "IVat746547" "IVat746636" "IVat746666" "IVat746702" "IVat747026" "IVat747050" "IVat747053" "IVat747297" "IVat747349" "IVat747484" "IVat747514" "IVat747520" "IVat747576" "IVat747582" "IVat747671" "IVat747730" "IVat747734" "IVat748294" "IVat748318" "IVat748321" "IVat748383" "IVat748458" "IVat748460" "IVat748482" "IVat748515" "IVat748607" "IVat749048" "IVat749260" "IVat749438" "IVat749528" "IVat749756" "IVat749849" "IVat749894" "IVat750044" "IVat750047" "IVat750107" "IVat750122" "IVat750461" "IVat750693" "IVat750775" "IVat751200" "IVat751487" "IVat751568" "IVat751888" "IVat752038" "IVat752040" "IVat752430" "IVat752648" "IVat752860" "IVat752905" "IVat752992" "IVat753272" "IVat753311" "IVat753372" "IVat753855" "IVat753933" "IVat754041" "IVat754068" "IVat754971" "IVat755455" "IVat755544" "IVat755651" "IVat755782" "IVat755798" "IVat755816" "IVat756149" "IVat756839" "IVat756912" "IVat757078" "IVat757199" "IVat757427" "IVat757449" "IVat757451" "IVat757475" "IVat757493" "IVat759659" "IVat759773" "IVat759791" "IVat759806" "IVat759815" "IVat759885" "IVat760198" "IVat760214" "IVat760256" "IVat760272" "IVat760453" "IVat760580" "IVat760772" "IVat760921" "IVat761148" "IVat761360" "IVat761452" "IVat761689" "IVat761712" "IVat761836" "IVat761940" "IVat762447" "IVat762831" "IVat762893" "IVat763033" "IVat763073" "IVat764000" "IVat764237" "IVat764263" "IVat764430" "IVat764451" "IVat764490" "IVat764514" "IVat764553" "IVat764640" "IVat764687" "IVat764709" "IVat764927" "IVat764991" "IVat765014" "IVat765395" "IVat765457" "IVat765550" "IVat765614" "IVat766044" "IVat766077" "IVat766618" "IVat766620" "IVat766685" "IVat766883" "IVat766913" "IVat766970" "IVat767331" "IVat767339" "IVat767672" "IVat767786" "IVat768070" "IVat768205" "IVat768303" "IVat768363" "IVat768387" "IVat769035" "IVat769353" "IVat769369" "IVat769370" "IVat769845" "IVat769880" "IVat769893" "IVat770032" "IVat770044" "IVat770150" "IVat770280" "IVat770294" "IVat770306" "IVat770851" "IVat771067" "IVat771208" "IVat771629" "IVat771855" "IVat772059" "IVat772623" "IVat772695" "IVat773190" "IVat773519" "IVat773529" "IVat773560" "IVat773649" "IVat773667" "IVat773700" "IVat773754" "IVat773890" "IVat773982" "IVat774076" "IVat774285" "IVat774342" "IVat774387" "IVat774533" "IVat774579" "IVat774727" "IVat774846" "IVat775284" "IVat775300" "IVat775515" "IVat775551" "IVat775668" "IVat775741" "IVat775938" "IVat775989" "IVat775994" "IVat776083" "IVat776216" "IVat776256" "IVat776281" "IVat776333" "IVat776341" "IVat776357" "IVat776429" "IVat776600" "IVat776624" "IVat776637" "IVat776676" "IVat776712" "IVat776904" "IVat777026" "IVat777386" "IVat777435" "IVat777446" "IVat777635" "IVat777668" "IVat778119" "IVat778298" "IVat778412" "IVat778460" "IVat778651" "IVat778691" "IVat778706" "IVat778718" "IVat778853" "IVat778865" "IVat779158" "IVat779424" "IVat779453" "IVat779615" "IVat779963" "IVat780186" "IVat780197" "IVat780584" "IVat780963" "IVat780984" "IVat781341" "IVat781401" "IVat781418" "IVat781472" "IVat781565" "IVat781621" "IVat782407" "IVat782461" "IVat782860" "IVat783160" "IVat783282" "IVat783403" "IVat783894" "IVat783953" "IVat784057" "IVat784294" "IVat784302" "IVat784534" "IVat784558" "IVat784806" "IVat785137" "IVat785153" "IVat785440" "IVat785443" "IVat785475" "IVat785878" "IVat785921" "IVat785936" "IVat786025" "IVat786125" "IVat786190" "IVat786204" "IVat786375" "IVat786654" "IVat786834" "IVat786945" "IVat787089" "IVat787170" "IVat787251" "IVat787598" "IVat787602" "IVat787629" "IVat787646" "IVat787720" "IVat788327" "IVat788525" "IVat788886" "IVat789365" "IVat789389" "IVat790174" "IVat790179" "IVat790486" "IVat790928" "IVat790954" "IVat791125" "IVat791145" "IVat791269" "IVat791479" "IVat791818" "IVat791866" "IVat792167" "IVat792218" "IVat792538" "IVat792639" "IVat793086" "IVat793251" "IVat793723" "IVat793819" "IVat793977" "IVat794054" "IVat794072" "IVat794673" "IVat794817" "IVat795001" "IVat795338" "IVat795463" "IVat795466" "IVat795495" "IVat795538" "IVat795556" "IVat795588" "IVat795649" "IVat795660" "IVat795673" "IVat795693" "IVat795715" "IVat795880" "IVat795890" "IVat796124" "IVat796538" "IVat796577" "IVat796724" "IVat796991" "IVat797088" "IVat797363" "IVat797369" "IVat797666" "IVat798092" "IVat798509" "IVat799115" "IVat799702" "IVat799994" "IVat800012" "IVat800042" "IVat800171" "IVat800339" "IVat800476" "IVat800852" "IVat800859" "IVat800981" "IVat801460" "IVat801524" "IVat801842" "IVat801875" "IVat801979" "IVat802097" "IVat802109" "IVat802126" "IVat802325" "IVat802550" "IVat802607" "IVat802617" "IVat802624" "IVat802708" "IVat802821" "IVat802832" "IVat802839" "IVat802848" "IVat805586" "IVat805612" "IVat805655" "IVat805684" "IVat805732" "IVat805795" "IVat805827" "IVat806132" "IVat806139" "IVat806171" "IVat806230" "IVat806248" "IVat806289" "IVat806404" "IVat806483" "IVat806510" "IVat806511" "IVat806513" "IVat806525" "IVat806561" "IVat806577" "IVat806749" "IVat806989" "IVat807088" "IVat807118" "IVat807219" "IVat807294" "IVat807406" "IVat807417" "IVat807625" "IVat807840" "IVat807913" "IVat807915" "IVat808083" "IVat808091" "IVat808110" "IVat808158" "IVat808231" "IVat808255" "IVat808461" "IVat808518" "IVat808539" "IVat808646" "IVat808800" "IVat808937" "IVat808974" "IVat808993" "IVat809667" "IVat809985" "IVat810369" "IVat810688" "IVat810699" "IVat811029" "IVat811174" "IVat811477" "IVat811784" "IVat811789" "IVat811830" "IVat811989" "IVat812209" "IVat812664" "IVat812937" "IVat812944" "IVat813009" "IVat813250" "IVat813322" "IVat813433" "IVat813871" "IVat814016" "IVat814091" "IVat814111" "IVat814272" "IVat814275" "IVat814487" "IVat814583" "IVat814812" "IVat814819" "IVat815663" "IVat815794" "IVat815848" "IVat815877" "IVat816383" "IVat816395" "IVat816491" "IVat816616" "IVat816805" "IVat816964" "IVat817213" "IVat817435" "IVat817486" "IVat817916" "IVat818360" "IVat818483" "IVat818504" "IVat818689" "IVat818788" "IVat818810" "IVat819239" "IVat819375" "IVat819377" "IVat819386" "IVat819553" "IVat819653" "IVat819675" "IVat819907" "IVat819990" "IVat819995" "IVat820167" "IVat820210" "IVat820416" "IVat820499" "IVat820538" "IVat820635" "IVat820675" "IVat820774" "IVat820876" "IVat820895" "IVat821231" "IVat821306" "IVat821324" "IVat821576" "IVat821602" "IVat822222" "IVat822344" "IVat822350" "IVat822551" "IVat822716" "IVat822930" "IVat823178" "IVat823185" "IVat823624" "IVat823662" "IVat824075" "IVat824241" "IVat824351" "IVat824935" "IVat825419" "IVat826024" "IVat826111" "IVat826138" "IVat826148" "IVat826181" "IVat826191" "IVat826324" "IVat826399" "IVat826822" "IVat826858" "IVat826980" "IVat827422" "IVat827439" "IVat827532" "IVat827578" "IVat827766" "IVat828042" "IVat828352" "IVat828413" "IVat828604" "IVat828627" "IVat828702" "IVat828855" "IVat828916" "IVat829119" "IVat829384" "IVat829689" "IVat829824" "IVat829845" "IVat830063" "IVat830231" "IVat830271" "IVat831256" "IVat831276" "IVat831394" "IVat832051" "IVat832350" "IVat832544" "IVat832594" "IVat832841" "IVat832854" "IVat832967" "IVat833065" "IVat833251" "IVat833411" "IVat833456" "IVat833726" "IVat833729" "IVat833769" "IVat834209" "IVat834239" "IVat834311" "IVat834317" "IVat834534" "IVat834717" "IVat834787" "IVat834896" "IVat835161" "IVat835316" "IVat835441" "IVat835973" "IVat836048" "IVat836353" "IVat836433" "IVat836555" "IVat836585" "IVat836864" "IVat837272" "IVat837524" "IVat837569" "IVat837635" "IVat837651" "IVat837950" "IVat838111" "IVat838116" "IVat838641" "IVat838646" "IVat838647" "IVat838742" "IVat838745" "IVat839017" "IVat839042" "IVat839138" "IVat839154" "IVat839369" "IVat839555" "IVat839654" "IVat839669" "IVat840227" "IVat840359" "IVat840546" "IVat840595" "IVat840694" "IVat840945" "IVat840997" "IVat841006" "IVat841273" "IVat841603" "IVat841963" "IVat842025" "IVat842054" "IVat842065" "IVat842067" "IVat842083" "IVat842191" "IVat842323" "IVat842332" "IVat842333" "IVat842340" "IVat842377" "IVat842452" "IVat842462" "IVat842535" "IVat842573" "IVat842633" "IVat842708" "IVat842900" "IVat842913" "IVat842979" "IVat842996" "IVat842999" "IVat843006" "IVat843480" "IVat843578" "IVat843644" "IVat843656" "IVat843774" "IVat843828" "IVat843829" "IVat843832" "IVat843854" "IVat843866" "IVat843905" "IVat844037" "IVat844047" "IVat844071" "IVat844295" "IVat844301" "IVat844365" "IVat844389" "IVat844643" "IVat844691" "IVat845062" "IVat845224" "IVat845306" "IVat845388" "IVat845491" "IVat845510" "IVat845564" "IVat845565" "IVat845610" "IVat845625" "IVat845736" "IVat845774" "IVat845815" "IVat845872" "IVat845956" "IVat846134" "IVat846474" "IVat846897" "IVat846993" "IVat847050" "IVat847392" "IVat847521" "IVat847524" "IVat847563" "IVat847584" "IVat847677" "IVat847732" "IVat847793" "IVat848133" "IVat848250" "IVat848324" "IVat848394" "IVat848937" "IVat848974" "IVat849201" "IVat849392" "IVat849475" "IVat849618" "IVat849732" "IVat849958" "IVat850161" "IVat850481" "IVat850492" "IVat850505" "IVat851001" "IVat851040" "IVat851205" "IVat851218" "IVat851308" "IVat851424" "IVat851584" "IVat851599" "IVat851789" "IVat851813" "IVat851852" "IVat851872" "IVat851924" "IVat852125" "IVat852460" "IVat852616" "IVat852622" "IVat852627" "IVat852653" "IVat852746" "IVat852791" "IVat853040" "IVat853133" "IVat853160" "IVat853189" "IVat853217" "IVat853220" "IVat853268" "IVat853292" "IVat853403" "IVat853427" "IVat853429" "IVat853445" "IVat853547" "IVat853685" "IVat853756" "IVat853805" "IVat853955" "IVat853982" "IVat853993" "IVat854041" "IVat854202" "IVat854217" "IVat854332" "IVat854357" "IVat854364" "IVat854603" "IVat854681" "IVat854859" "IVat854950" "IVat855151" "IVat855458" "IVat855584" "IVat855745" "IVat855760" "IVat855814" "IVat855845" "IVat855998" "IVat856198" "IVat856275" "IVat856407" "IVat856412" "IVat856643" "IVat856676" "IVat857195" "IVat857447" "IVat857519" "IVat857588" "IVat857606" "IVat857618" "IVat857624" "IVat857627" "IVat858173" "IVat858353" "IVat858358" "IVat858493" "IVat858784" "IVat858859" "IVat859167" "IVat859170" "IVat859188" "IVat859503" "IVat859507" "IVat859705" "IVat859977" "IVat860032" "IVat860599" "IVat860617" "IVat860668" "IVat860686" "IVat860698" "IVat860708" "IVat860776" "IVat860924" "IVat861199" "IVat861704" "IVat861724" "IVat862599" "IVat862619" "IVat862851" "IVat862989" "IVat863025" "IVat863452" "IVat863661" "IVat863682" "IVat863840" "IVat864222" "IVat864276" "IVat864665" "IVat864666" "IVat864683" "IVat864724" "IVat865054" "IVat865294" "IVat865321" "IVat865396" "IVat865486" "IVat865522" "IVat865543" "IVat865554" "IVat865570" "IVat865636" "IVat865852" "IVat866005" "IVat866038" "IVat866192" "IVat866365" "IVat866422" "IVat866720" "IVat866739" "IVat866946" "IVat867071" "IVat867543" "IVat867674" "IVat867751" "IVat867818" "IVat867825" "IVat867828" "IVat867834" "IVat867838" "IVat868133" "IVat868573" "IVat868701" "IVat868814" "IVat868913" "IVat869146" "IVat869148" "IVat869200" "IVat869234" "IVat869366" "IVat869648" "IVat869989" "IVat870724" "IVat870746" "IVat870899" "IVat870914" "IVat871370" "IVat871409" "IVat871480" "IVat871502" "IVat871537" "IVat871551" "IVat871611" "IVat871616" "IVat871632" "IVat871685" "IVat871772" "IVat871813" "IVat877947" "IVat878045" "IVat878178" "IVat878183" "IVat878243" "IVat878258" "IVat878284" "IVat884265" "IVat884317" "IVat884514" "IVat884594" "IVat884977" "IVat885017" "IVat885299" "IVat885317" "IVat885404" "IVat885452" "IVat885731" "IVat885905" "IVat886044" "IVat886175" "IVat886199" "IVat886286" "IVat886949" "IVat887020" "IVat887147" "IVat887176" "IVat887189" "IVat887414" "IVat887445" "IVat887501" "IVat887552" "IVat887588" "IVat888047" "IVat888083" "IVat888147" "IVat888224" "IVat888230" "IVat888290" "IVat888449" "IVat888458" "IVat888485" "IVat888608" "IVat888731" "IVat888767" "IVat888794" "IVat888815" "IVat889355" "IVat889565" "IVat889647" "IVat889736" "IVat889807" "IVat890041" "IVat890066" "IVat890068" "IVat890093" "IVat890126" "IVat890192" "IVat890414" "IVat890458" "IVat891171" "IVat891181" "IVat891204" "IVat891239" "IVat891440" "IVat891538" "IVat891682" "IVat891886" "IVat892054" "IVat892486" "IVat892629" "IVat892733" "IVat892822" "IVat892979" "IVat893036" "IVat893120" "IVat893134" "IVat893387" "IVat893585" "IVat893885" "IVat893931" "IVat893949" "IVat893979" "IVat894072" "IVat894154" "IVat894413" "IVat894449" "IVat894795" "IVat895198" "IVat895285" "IVat895393" "IVat895414" "IVat895468" "IVat895546" "IVat895552" "IVat895573" "IVat895603" "IVat895673" "IVat895708" "IVat895810" "IVat895825" "IVat895965" "IVat895989" "IVat896020" "IVat896113" "IVat896315" "IVat896320" "IVat896452" "IVat896528" "IVat896656" "IVat896721" "IVat896770" "IVat897256" "IVat897283" "IVat897312" "IVat897430" "IVat897601" "IVat897661" "IVat897880" "IVat897889" "IVat897955" "IVat898083" "IVat898187" "IVat898372" "IVat898375" "IVat898402" "IVat898452" "IVat898527" "IVat898621" "IVat898759" "IVat898765" "IVat898783" "IVat898966" "IVat899161" "IVat899676" "IVat899760" "IVat899826" "IVat900290" "IVat900357" "IVat900489" "IVat900876" "IVat901206" "IVat901284" "IVat901338" "IVat901340" "IVat901513" "IVat901595" "IVat901679" "IVat901717" "IVat901833" "IVat902047" "IVat902061" "IVat902152" "IVat902196" "IVat902253" "IVat902346" "IVat902357" "IVat902669" "IVat902678" "IVat902684" "IVat902706" "IVat902742" "IVat902820" "IVat902876" "IVat902989" "IVat903063" "IVat903513" "IVat903607" "IVat903742" "IVat903862" "IVat903972" "IVat904210" "IVat904527" "IVat904644" "IVat904721" "IVat904806" "IVat904822" "IVat904851" "IVat904855" "IVat904861" "IVat904867" "IVat904911" "IVat905059" "IVat905124" "IVat905300" "IVat906059" "IVat906097" "IVat906120" "IVat906257" "IVat906306" "IVat906309" "IVat906999" "IVat907094" "IVat907098" "IVat907282" "IVat907496" "IVat907607" "IVat907612" "IVat907748" "IVat907775" "IVat907778" "IVat907826" "IVat907841" "IVat907916" "IVat908198" "IVat908280" "IVat908474" "IVat908563" "IVat908586" "IVat908590" "IVat908654" "IVat908756" "IVat908777" "IVat908868" "IVat908958" "IVat908963" "IVat909029" "IVat909362" "IVat909652" "IVat909904" "IVat910021" "IVat910502" "IVat910757" "IVat910901" "IVat910917" "IVat910964" "IVat911270" "IVat911322" "IVat911326" "IVat911329" "IVat911339" "IVat911468" "IVat911809" "IVat911854" "IVat911977" "IVat912017" "IVat912022" "IVat912068" "IVat912185" "IVat912229" "IVat912467" "IVat912505" "IVat912553" "IVat912604" "IVat912696" "IVat912774" "IVat912778" "IVat912834" "IVat912880" "IVat912898" "IVat912979" "IVat913023" "IVat913030" "IVat913108" "IVat913327" "IVat913328" "IVat913490" "IVat913592" "IVat913609" "IVat913694" "IVat913698" "IVat913712" "IVat913749" "IVat913902" "IVat913920" "IVat913932" "IVat913959" "IVat913969" "IVat914061" "IVat914117" "IVat914151" "IVat914451" "IVat914541" "IVat914812" "IVat914898" "IVat915343" "IVat915374" "IVat915384" "IVat915426" "IVat915503" "IVat915621" "IVat916016" "IVat916126" "IVat916138" "IVat916165" "IVat916250" "IVat917030" "IVat917145" "IVat917306" "IVat917307" "IVat917483" "IVat917573" "IVat917679" "IVat917905" "IVat918192" "IVat918359" "IVat918396" "IVat918491" "IVat918497" "IVat918520" "IVat918613" "IVat918670" "IVat918772" "IVat918793" "IVat918916" "IVat919002" "IVat919129" "IVat919257" "IVat919264" "IVat919412" "IVat919705" "IVat919823" "IVat919856" "IVat919912" "IVat920388" "IVat920561" "IVat920951" "IVat920973" "IVat921041" "IVat921064" "IVat921072" "IVat921126" "IVat921177" "IVat921277" "IVat921438" "IVat921616" "IVat921677" "IVat921786" "IVat921792" "IVat922006" "IVat922012" "IVat922219" "IVat922378" "IVat922753" "IVat922756" "IVat922831" "IVat922900" "IVat922936" "IVat922957" "IVat922975" "IVat923077" "IVat923098" "IVat923380" "IVat923419" "IVat923671" "IVat923780" "IVat923828" "IVat923948" "IVat924005" "IVat924079" "IVat924090" "IVat924106" "IVat924175" "IVat924230" "IVat924295" "IVat924307" "IVat924338" "IVat924347" "IVat924460" "IVat924557" "IVat924651" "IVat924663" "IVat924694" "IVat925126" "IVat925314" "IVat925614" "IVat925671" "IVat925872" "IVat925952" "IVat926061" "IVat926078" "IVat926259" "IVat926281" "IVat926538" "IVat926547" "IVat926733" "IVat926838" "IVat926851" "IVat926865" "IVat926881" "IVat926903" "IVat926914" "IVat926981" "IVat927154" "IVat927279" "IVat927624" "IVat928275" "IVat928476" "IVat928632" "IVat928636" "IVat928749" "IVat928770" "IVat929237" "IVat929289" "IVat929364" "IVat929658" "IVat929774" "IVat929856" "IVat929896" "IVat929919" "IVat930073" "IVat930405" "IVat930417" "IVat930820" "IVat931138" "IVat931143" "IVat931176" "IVat931536" "IVat931556" "IVat931589" "IVat931984" "IVat932294" "IVat932505" "IVat932531" "IVat933001" "IVat933015" "IVat933315" "IVat933393" "IVat933751" "IVat933817" "IVat933857" "IVat933863" "IVat933892" "IVat934003" "IVat934105" "IVat934171" "IVat934180" "IVat934252" "IVat934354" "IVat934360" "IVat934464" "IVat934504" "IVat934653" "IVat934903" "IVat934909" "IVat935056" "IVat935095" "IVat935159" "IVat935313" "IVat935331" "IVat935500" "IVat935571" "IVat935826" "IVat935927" "IVat935951" "IVat935955" "IVat935984" "IVat936154" "IVat936185" "IVat936275" "IVat936659" "IVat936724" "IVat936735" "IVat936847" "IVat936976" "IVat937025" "IVat937363" "IVat937513" "IVat937713" "IVat937740" "IVat937770" "IVat937940" "IVat938068" "IVat938143" "IVat938221" "IVat938506" "IVat939004" "IVat939118" "IVat939199" "IVat939223" "IVat939568" "IVat940031" "IVat940065" "IVat940213" "IVat940684" "IVat940818" "IVat940980" "IVat941035" "IVat941437" "IVat941897" "IVat941909" "IVat942013" "IVat942035" "IVat942260" "IVat942658" "IVat942686" "IVat942714" "IVat942739" "IVat942744" "IVat942808" "IVat942872" "IVat942877" "IVat942910" "IVat943059" "IVat943099" "IVat943128" "IVat943204" "IVat943478" "IVat943535" "IVat943582" "IVat943597" "IVat943618" "IVat943628" "IVat943699" "IVat943779" "IVat944040" "IVat944048" "IVat944111" "IVat944212" "IVat944340" "IVat944429" "IVat944483" "IVat944535" "IVat944560" "IVat945415" "IVat945513" "IVat945600" "IVat945708" "IVat945858" "IVat945888" "IVat945916" "IVat946421" "IVat946448" "IVat946717" "IVat946790" "IVat946854" "IVat946893" "IVat946988" "IVat947007" "IVat947020" "IVat947171" "IVat947219" "IVat947266" "IVat947309" "IVat947333" "IVat947375" "IVat947408" "IVat947801" "IVat947825" "IVat947964" "IVat947994" "IVat948033" "IVat948155" "IVat948293" "IVat948505" "IVat948544" "IVat948652" "IVat948694" "IVat948757" "IVat948916" "IVat948975" "IVat949381" "IVat949446" "IVat949450" "IVat949498" "IVat949525" "IVat949705" "IVat949821" "IVat949906" "IVat949957" "IVat950074" "IVat950285" "IVat950303" "IVat950313" "IVat950364" "IVat950407" "IVat950583" "IVat950630" "IVat950696" "IVat950707" "IVat950755" "IVat950756" "IVat950765" "IVat950847" "IVat950903" "IVat950933" "IVat950943" "IVat950961" "IVat951092" "IVat951128" "IVat951258" "IVat951347" "IVat951665" "IVat951707" "IVat951854" "IVat952014" "IVat952266" "IVat952475" "IVat952559" "IVat952564" "IVat952618" "IVat952663" "IVat952675" "IVat952694" "IVat952697" "IVat952815" "IVat952933" "IVat953283" "IVat953609" "IVat953689" "IVat953908" "IVat954142" "IVat954279" "IVat954298" "IVat954439" "IVat954471" "IVat954526" "IVat954935" "IVat954950" "IVat954959" "IVat954981" "IVat955136" "IVat955218" "IVat955226" "IVat955289" "IVat955331" "IVat955480" "IVat955639" "IVat955728" "IVat955751" "IVat955951" "IVat956090" "IVat956092" "IVat956548" "IVat956806" "IVat956974" "IVat956998" "IVat957127" "IVat957142" "IVat957181" "IVat957307" "IVat957313" "IVat957325" "IVat957338" "IVat957366" "IVat957420" "IVat957498" "IVat957633" "IVat957669" "IVat957718" "IVat957737" "IVat957739" "IVat958315" "IVat958387" "IVat958422" "IVat958431" "IVat958604" "IVat958713" "IVat958758" "IVat958995" "IVat959099" "IVat959244" "IVat959283" "IVat959367" "IVat959474" "IVat959559" "IVat959769" "IVat959833" "IVat959866" "IVat959870" "IVat959993" "IVat960072" "IVat960096" "IVat960097" "IVat960335" "IVat960370" "IVat960460" "IVat960566" "IVat960783" "IVat960829" "IVat960831" "IVat961073" "IVat961218" "IVat961439" "IVat961501" "IVat961557" "IVat962276" "IVat962385" "IVat962396" "IVat962433" "IVat962529" "IVat962568" "IVat962696" "IVat962919" "IVat962969" "IVat962976" "IVat963000" "IVat963552" "IVat963743" "IVat963937" "IVat964414" "IVat964808" "IVat964852" "IVat964869" "IVat964870" "IVat965198" "IVat965390" "IVat965400" "IVat965561" "IVat965622" "IVat965751" "IVat965947" "IVat966224" "IVat966386" "IVat966493" "IVat966610" "IVat966622" "IVat966649" "IVat966658" "IVat966682" "IVat966709" "IVat966948" "IVat966949" "IVat966976" "IVat967000" "IVat967015" "IVat967033" "IVat967038" "IVat967782" "IVat967783" "IVat967930" "IVat968462" "IVat968546" "IVat968795" "IVat968804" "IVat968945" "IVat969242" "IVat969380" "IVat969557" "IVat969639" "IVat970289" "IVat970430" "IVat970490" "IVat970654" "IVat970876" "IVat971069" "IVat971149" "IVat971168" "IVat971437" "IVat971496" "IVat971575" "IVat971594" "IVat971724" "IVat971783" "IVat971869" "IVat971900" "IVat972026" "IVat972092" "IVat972236" "IVat972365" "IVat972410" "IVat972425" "IVat972461" "IVat972536" "IVat972742" "IVat973790" "IVat973998" "IVat974628" "IVat974685" "IVat974727" "IVat974986" "IVat975086" "IVat975104" "IVat975248" "IVat975350" "IVat975608" "IVat975698" "IVat976170" "IVat976190" "IVat976260" "IVat976314" "IVat976872" "IVat977177" "IVat977271" "IVat977302" "IVat977424" "IVat977452" "IVat977481" "IVat977483" "IVat977504" "IVat977662" "IVat977763" "IVat977941" "IVat978039" "IVat978380" "IVat978566" "IVat978592" "IVat978594" "IVat978632" "IVat978889" "IVat978955" "IVat979488" "IVat979525" "IVat979535" "IVat979580" "IVat979610" "IVat979664" "IVat979702" "IVat979887" "IVat979897" "IVat979927" "IVat979969" "IVat979979" "IVat980012" "IVat980068" "IVat980086" "IVat980265" "IVat980291" "IVat980313" "IVat980337" "IVat980360" "IVat980424" "IVat980457" "IVat980517" "IVat980601" "IVat980610" "IVat980613" "IVat980648" "IVat980702" "IVat980706" "IVat980812" "IVat980840" "IVat980853" "IVat981062" "IVat981083" "IVat981092" "IVat981106" "IVat981108" "IVat992793" "IVat993056" "IVat993074" "IVat993102" "IVat993124" "IVat993293" "IVat993299" "IVat993332" "IVat993358" "IVat993412" "IVat993567" "IVat993711" "IVat993975" "IVat993989" "IVat994003" "IVat994019" "IVat994120" "IVat994131" "IVat994226" "IVat994337" "IVat994343" "IVat994601" "IVat994715" "IVat995633" "IVat995827" "IVat995833" "IVat995894" "IVat996018" "IVat996427" "IVat996538" "IVat996688" "IVat996736" "IVat997117" "IVat997468" "IVat997507" "IVat997567" "IVat998000" "IVat998101" "IVat998346" "IVat998631" "IVat998654" "IVat998672" "IVat998698" "IVat998708" "IVat998721" "IVat998782" "IVat998821" "IVat998895" "IVat999210" "IVat999267" "IVat999380" "IVat999427" "IVat999428" "IVat999501" "IVat999558" "IVat999624" "IVat999720" "IVat999926" "IVat1000339" "IVat1000376" "IVat1001604" "IVat1001663" "IVat1001688" "IVat1001833" "IVat1001840" "IVat1001860" "IVat1001885" "IVat1001903" "IVat1001912" "IVat1001979" "IVat1002056" "IVat1002115" "IVat1002174" "IVat1002463" "IVat1002833" "IVat1003163" "IVat1003184" "IVat1003259" "IVat1003268" "IVat1003372" "IVat1003376" "IVat1003593" "IVat1003689" "IVat1003793" "IVat1003794" "IVat1003805" "IVat1003808" "IVat1003847" "IVat1003930" "IVat1003946" "IVat1004065" "IVat1004076" "IVat1004476" "IVat1004749" "IVat1004965" "IVat1005043" "IVat1005147" "IVat1005253" "IVat1005354" "IVat1005449" "IVat1005610" "IVat1005652" "IVat1005724" "IVat1005835" "IVat1006071" "IVat1006144" "IVat1006209" "IVat1006236" "IVat1006336" "IVat1006384" "IVat1006393" "IVat1006498" "IVat1006506" "IVat1006657" "IVat1006765" "IVat1006918" "IVat1006957" "IVat1007008" "IVat1007082" "IVat1007176" "IVat1007188" "IVat1007410" "IVat1007593" "IVat1007830" "IVat1008481" "IVat1008492" "IVat1008681" "IVat1008892" "IVat1009122" "IVat1009131" "IVat1009139" "IVat1009159" "IVat1009311" "IVat1009362" "IVat1009554" "IVat1009602" "IVat1009650" "IVat1009757" "IVat1009910" "IVat1009973" "IVat1010024" "IVat1010065" "IVat1010111" "IVat1010120" "IVat1010252" "IVat1010345" "IVat1010474" "IVat1010561" "IVat1010585" "IVat1010590" "IVat1010664" "IVat1010736" "IVat1010746" "IVat1010777" "IVat1010795" "IVat1010819" "IVat1010834" "IVat1011295" "IVat1011315" "IVat1011328" "IVat1011426" "IVat1011445" "IVat1011558" "IVat1011651" "IVat1011749" "IVat1011974" "IVat1012035" "IVat1012069" "IVat1012383" "IVat1012620" "IVat1012653" "IVat1012742" "IVat1012753" "IVat1012815" "IVat1012974" "IVat1013108" "IVat1013232" "IVat1013255" "IVat1013413" "IVat1013499" "IVat1013717" "IVat1013878" "IVat1014132" "IVat1014396" "IVat1014709" "IVat1014859" "IVat1015215" "IVat1015225" "IVat1015297" "IVat1015511" "IVat1015594" "IVat1015736" "IVat1015803" "IVat1015822" "IVat1015884" "IVat1015893" "IVat1016052" "IVat1016098" "IVat1016198" "IVat1016278" "IVat1016422" "IVat1016588" "IVat1016593" "IVat1016681" "IVat1016826" "IVat1016854" "IVat1017011" "IVat1017022" "IVat1017171" "IVat1017177" "IVat1017297" "IVat1017544" "IVat1017549" "IVat1017557" "IVat1017558" "IVat1017576" "IVat1017603" "IVat1017604" "IVat1017638" "IVat1017652" "IVat1017698" "IVat1017739" "IVat1017755" "IVat1017772" "IVat1017788" "IVat1017842" "IVat1017851" "IVat1017891" "IVat1017932" "IVat1018010" "IVat1018124" "IVat1018129" "IVat1018173" "IVat1018189" "IVat1018317" "IVat1018326" "IVat1018391" "IVat1018512" "IVat1018531" "IVat1018560" "IVat1018567" "IVat1018598" "IVat1018604" "IVat1018693" "IVat1018747" "IVat1018749" "IVat1018760" "IVat1018771" "IVat1018831" "IVat1018927" "IVat1019015" "IVat1019078" "IVat1019191" "IVat1019204" "IVat1019231" "IVat1019306" "IVat1019502" "IVat1019505" "IVat1019531" "IVat1019790" "IVat1019825" "IVat1019923" "IVat1019954" "IVat1020077" "IVat1020189" "IVat1020190" "IVat1020209" "IVat1020352" "IVat1020489" "IVat1020621" "IVat1020632" "IVat1020935" "IVat1021036" "IVat1021204" "IVat1021820" "IVat1022234" "IVat1022656" "IVat1022870" "IVat1022899" "IVat1023014" "IVat1023026" "IVat1024239" "IVat1024275" "IVat1024578" "IVat1024625" "IVat1024628" "IVat1024981" "IVat1025081" "IVat1025319" "IVat1025744" "IVat1025945" "IVat1026596" "IVat1026755" "IVat1026923" "IVat1027136" "IVat1027619" "IVat1027649" "IVat1027763" "IVat1028046" "IVat1028505" "IVat1028933" "IVat1029099" "IVat1030120" "IVat1030139" "IVat1030158" "IVat1030247" "IVat1030283" "IVat1030364" "IVat1030397" "IVat1030398" "IVat1030402" "IVat1030424" "IVat1030603" "IVat1030679" "IVat1031164" "IVat1031314" "IVat1031346" "IVat1031469" "IVat1031546" "IVat1031633" "IVat1031719" "IVat1031792" "IVat1031925" "IVat1031970" "IVat1032011" "IVat1032116" "IVat1032137" "IVat1032241" "IVat1032395" "IVat1032503" "IVat1032590" "IVat1032794" "IVat1033087" "IVat1033163" "IVat1033172" "IVat1033293" "IVat1033376" "IVat1033430" "IVat1033463" "IVat1033541" "IVat1033565" "IVat1033586" "IVat1033708" "IVat1033800" "IVat1033860" "IVat1033887" "IVat1033947" "IVat1034111" "IVat1034112" "IVat1034249" "IVat1034253" "IVat1034341" "IVat1034459" "IVat1034505" "IVat1034534" "IVat1034628" "IVat1034705" "IVat1034815" "IVat1034855" "IVat1034885" "IVat1034900" "IVat1035080" "IVat1035305" "IVat1035602" "IVat1035623" "IVat1035664" "IVat1035693" "IVat1035797" "IVat1035807" "IVat1035834" "IVat1035836" "IVat1035887" "IVat1035912" "IVat1036059" "IVat1036122" "IVat1036195" "IVat1036253" "IVat1036308" "IVat1036347" "IVat1036380" "IVat1036422" "IVat1036641" "IVat1036665" "IVat1036717" "IVat1036764" "IVat1036776" "IVat1036853" "IVat1037076" "IVat1037198" "IVat1037258" "IVat1037334" "IVat1037538" "IVat1037648" "IVat1037706" "IVat1037919" "IVat1037982" "IVat1037986" "IVat1038054" "IVat1038055" "IVat1038312" "IVat1038429" "IVat1038459" "IVat1038616" "IVat1038971" "IVat1039121" "IVat1039128" "IVat1039169" "IVat1039906" "IVat1040420" "IVat1040434" "IVat1040467" "IVat1040518" "IVat1040639" "IVat1040680" "IVat1040722" "IVat1040858" "IVat1041082" "IVat1041202" "IVat1041274" "IVat1041433" "IVat1041535" "IVat1041556" "IVat1041577" "IVat1041849" "IVat1041859" "IVat1042099" "IVat1042202" "IVat1042423" "IVat1042453" "IVat1042465" "IVat1042732" "IVat1042964" "IVat1042997" "IVat1043008" "IVat1043065" "IVat1043101" "IVat1043544" "IVat1043658" "IVat1043883" "IVat1043988" "IVat1044000" "IVat1044048" "IVat1044502" "IVat1044747" "IVat1044869" "IVat1045058" "IVat1045284" "IVat1045307" "IVat1045478" "IVat1045640" "IVat1045731" "IVat1045803" "IVat1045821" "IVat1045885" "IVat1046023" "IVat1046203" "IVat1046443" "IVat1046548" "IVat1046575" "IVat1046909" "IVat1047067" "IVat1047256" "IVat1047311" "IVat1047439" "IVat1047616" "IVat1048117" "IVat1048189" "IVat1048259" "IVat1048267" "IVat1048399" "IVat1048684" "IVat1048861" "IVat1048864" "IVat1048984" "IVat1049071" "IVat1049119" "IVat1049191" "IVat1049206" "IVat1049305" "IVat1049640" "IVat1049811" "IVat1050116" "IVat1050171" "IVat1050365" "IVat1050399" "IVat1050421" "IVat1050438" "IVat1050447" "IVat1050466" "IVat1050766" "IVat1051019" "IVat1051064" "IVat1051303" "IVat1051336" "IVat1051337" "IVat1051352" "IVat1051502" "IVat1051757" "IVat1051771" "IVat1051793" "IVat1052051" "IVat1052084" "IVat1052120" "IVat1052152" "IVat1052192" "IVat1052304" "IVat1052474" "IVat1052558" "IVat1052570" "IVat1052739" "IVat1052841" "IVat1052865" "IVat1052878" "IVat1052992" "IVat1053047" "IVat1053050" "IVat1053085" "IVat1053130" "IVat1053162" "IVat1053224" "IVat1053270" "IVat1053279" "IVat1053396" "IVat1053485" "IVat1053489" "IVat1053524" "IVat1053588" "IVat1053816" "IVat1053836" "IVat1053888" "IVat1053999" "IVat1054014" "IVat1054105" "IVat1054221" "IVat1054322" "IVat1054520" "IVat1054650" "IVat1054713" "IVat1054823" "IVat1054890" "IVat1055199" "IVat1055273" "IVat1055408" "IVat1055558" "IVat1055642" "IVat1055644" "IVat1055656" "IVat1055674" "IVat1055693" "IVat1055795" "IVat1055822" "IVat1055889" "IVat1055995" "IVat1056053" "IVat1056065" "IVat1056093" "IVat1056131" "IVat1056228" "IVat1056238" "IVat1056268" "IVat1056295" "IVat1056320" "IVat1056328" "IVat1056379" "IVat1056388" "IVat1056629" "IVat1056735" "IVat1056780" "IVat1057119" "IVat1057245" "IVat1057263" "IVat1057320" "IVat1057362" "IVat1057422" "IVat1057522" "IVat1057569" "IVat1057597" "IVat1057599" "IVat1057623" "IVat1057708" "IVat1057772" "IVat1057851" "IVat1057852" "IVat1057921" "IVat1057982" "IVat1058079" "IVat1058175" "IVat1058214" "IVat1058313" "IVat1058331" "IVat1058541" "IVat1058550" "IVat1058613" "IVat1059076" "IVat1059090" "IVat1059123" "IVat1059139" "IVat1059150" "IVat1059175" "IVat1059188" "IVat1059203" "IVat1059299" "IVat1059309" "IVat1059376" "IVat1059392" "IVat1059395" "IVat1059441" "IVat1059455" "IVat1059467" "IVat1059530" "IVat1059594" "IVat1059596" "IVat1059658" "IVat1059979" "IVat1060147" "IVat1060174" "IVat1060240" "IVat1060412" "IVat1060651" "IVat1060744" "IVat1061161" "IVat1061314" "IVat1061342" "IVat1061353" "IVat1061432" "IVat1061497" "IVat1061567" "IVat1061630" "IVat1061674" "IVat1061957" "IVat1062033" "IVat1062814" "IVat1062948" "IVat1062965" "IVat1062977" "IVat1063004" "IVat1063169" "IVat1063752" "IVat1063827" "IVat1063844" "IVat1063977" "IVat1064169" "IVat1064380" "IVat1064442" "IVat1064796" "IVat1064860" "IVat1065018" "IVat1065033" "IVat1065078" "IVat1065082" "IVat1065158" "IVat1065504" "IVat1066002" "IVat1066155" "IVat1066185" "IVat1066186" "IVat1066364" "IVat1066368" "IVat1066644" "IVat1066836" "IVat1066878" "IVat1066920" "IVat1067139" "IVat1067495" "IVat1067872" "IVat1068158" "IVat1068188" "IVat1068359" "IVat1068456" "IVat1068540" "IVat1068581" "IVat1068601" "IVat1068815" "IVat1069373" "IVat1069490" "IVat1069868" "IVat1069919" "IVat1069989" "IVat1070126" "IVat1070138" "IVat1070306" "IVat1070597" "IVat1071554" "IVat1072380" "IVat1072446" "IVat1072572" "IVat1072761" "IVat1072958" "IVat1073150" "IVat1073177" "IVat1073459" "IVat1073475" "IVat1073584" "IVat1073650" "IVat1073932" "IVat1074066" "IVat1074118" "IVat1074160" "IVat1074403" "IVat1074433" "IVat1074488" "IVat1074496" "IVat1074511" "IVat1074523" "IVat1074634" "IVat1074694" "IVat1074733" "IVat1074750" "IVat1074772" "IVat1074838" "IVat1074886" "IVat1074893" "IVat1074923" "IVat1074996" "IVat1075075" "IVat1075286" "IVat1075322" "IVat1075324" "IVat1075343" "IVat1075356" "IVat1075415" "IVat1075424" "IVat1075555" "IVat1075557" "IVat1075566" "IVat1075588" "IVat1075601" "IVat1075602" "IVat1075622" "IVat1075638" "IVat1075666" "IVat1075706" "IVat1075720" "IVat1075735" "IVat1075808" "IVat1075853" "IVat1075884" "IVat1076031" "IVat1076166" "IVat1076419" "IVat1076771" "IVat1076906" "IVat1077078" "IVat1077108" "IVat1077109" "IVat1077525" "IVat1077714" "IVat1077783" "IVat1077836" "IVat1077893" "IVat1077990" "IVat1078005" "IVat1078305" "IVat1078448" "IVat1078454" "IVat1078489" "IVat1078659" "IVat1078730" "IVat1078762" "IVat1078763" "IVat1078851" "IVat1079055" "IVat1079185" "IVat1079206" "IVat1079254" "IVat1079269" "IVat1079446" "IVat1079461" "IVat1079562" "IVat1079581" "IVat1079788" "IVat1079851" "IVat1079972" "IVat1079980" "IVat1079984" "IVat1080634" "IVat1080646" "IVat1080784" "IVat1080865" "IVat1081011" "IVat1081019" "IVat1081039" "IVat1081331" "IVat1081685" "IVat1081969" "IVat1082070" "IVat1082198" "IVat1082218" "IVat1082228" "IVat1082372" "IVat1082375" "IVat1082382" "IVat1082400" "IVat1082579" "IVat1082627" "IVat1082732" "IVat1082743" "IVat1082747" "IVat1082762" "IVat1083084" "IVat1083092" "IVat1083108" "IVat1083248" "IVat1083377" "IVat1083592" "IVat1083620" "IVat1083638" "IVat1083645" "IVat1083800" "IVat1083877" "IVat1083973" "IVat1084053" "IVat1084058" "IVat1084106" "IVat1084225" "IVat1084500" "IVat1084836" "IVat1084857" "IVat1084861" "IVat1085024" "IVat1085097" "IVat1085184" "IVat1085193" "IVat1085265" "IVat1085547" "IVat1085568" "IVat1085589" "IVat1085718" "IVat1086021" "IVat1086099" "IVat1086312" "IVat1086489" "IVat1086615" "IVat1086667" "IVat1086723" "IVat1086744" "IVat1086750" "IVat1086768" "IVat1086804" "IVat1087082" "IVat1087264" "IVat1087304" "IVat1087335" "IVat1087355" "IVat1087370" "IVat1087409" "IVat1087805" "IVat1087809" "IVat1087967" "IVat1088054" "IVat1088057" "IVat1088408" "IVat1088720" "IVat1088861" "IVat1088895" "IVat1088909" "IVat1088955" "IVat1089204" "IVat1089387" "IVat1089430" "IVat1089434" "IVat1089658" "IVat1089744" "IVat1089858" "IVat1090079" "IVat1090082" "IVat1090104" "IVat1090130" "IVat1090142" "IVat1090176" "IVat1090266" "IVat1090280" "IVat1090303" "IVat1090355" "IVat1090378" "IVat1090387" "IVat1090402" "IVat1090404" "IVat1090407" "IVat1090575" "IVat1090626" "IVat1090637" "IVat1090689" "IVat1090814" "IVat1091084" "IVat1091099" "IVat1091159" "IVat1091477" "IVat1091509" "IVat1091588" "IVat1091787" "IVat1092236" "IVat1092355" "IVat1092513" "IVat1092545" "IVat1092558" "IVat1092720" "IVat1092761" "IVat1092868" "IVat1093027" "IVat1093072" "IVat1093231" "IVat1093739" "IVat1093743" "IVat1093815" "IVat1093909" "IVat1094695" "IVat1094917" "IVat1095079" "IVat1095639" "IVat1095667" "IVat1095679" "IVat1095688" "IVat1095698" "IVat1095743" "IVat1101773" "IVat1101776" "IVat1101895" "IVat1101912" "IVat1101924" "IVat1101947" "IVat1102021" "IVat1102049" "IVat1102079" "IVat1102093" "IVat1102240" "IVat1102282" "IVat1102312" "IVat1102345" "IVat1102348" "IVat1102387" "IVat1102480" "IVat1102625" "IVat1102773" "IVat1102876" "IVat1103135" "IVat1103214" "IVat1103336" "IVat1103397" "IVat1103452" "IVat1103485" "IVat1103526" "IVat1103560" "IVat1103589" "IVat1104185" "IVat1104443" "IVat1104469" "IVat1104494" "IVat1104569" "IVat1104608" "IVat1104779" "IVat1104911" "IVat1105161" "IVat1105531" "IVat1105558" "IVat1105657" "IVat1105869" "IVat1105989" "IVat1106281" "IVat1106289" "IVat1106323" "IVat1106809" "IVat1106881" "IVat1107080" "IVat1107086" "IVat1107111" "IVat1107134" "IVat1107184" "IVat1107188" "IVat1107259" "IVat1107467" "IVat1107907" "IVat1107954" "IVat1108147" "IVat1108453" "IVat1108505" "IVat1108670" "IVat1109328" "IVat1109433" "IVat1109551" "IVat1109778" "IVat1109823" "IVat1109832" "IVat1110045" "IVat1110059" "IVat1110079" "IVat1110167" "IVat1110212" "IVat1110274" "IVat1110299" "IVat1110320" "IVat1110437" "IVat1110455" "IVat1110527" "IVat1110550" "IVat1110669" "IVat1110705" "IVat1111207" "IVat1111243" "IVat1111411" "IVat1111572" "IVat1111623" "IVat1111635" "IVat1111777" "IVat1111882" "IVat1112606" "IVat1112790" "IVat1113001" "IVat1113020" "IVat1113050" "IVat1113109" "IVat1113113" "IVat1113281" "IVat1113545" "IVat1113563" "IVat1113872" "IVat1113936" "IVat1113987" "IVat1114186" "IVat1114222" "IVat1114300" "IVat1114856" "IVat1115195" "IVat1115648" "IVat1115975" "IVat1116078" "IVat1116161" "IVat1116302" "IVat1116479" "IVat1116551" "IVat1116568" "IVat1116583" "IVat1116659" "IVat1116734" "IVat1116898" "IVat1116902" "IVat1116906" "IVat1117010" "IVat1117071" "IVat1117087" "IVat1117133" "IVat1117201" "IVat1117516" "IVat1117814" "IVat1117885" "IVat1118125" "IVat1118275" "IVat1118280" "IVat1118413" "IVat1118488" "IVat1118551" "IVat1118669" "IVat1118725" "IVat1118896" "IVat1118971" "IVat1119211" "IVat1119301" "IVat1119787" "IVat1119857" "IVat1119883" "IVat1119895" "IVat1120021" "IVat1120124" "IVat1120223" "IVat1120343" "IVat1120358" "IVat1120362" "IVat1120534" "IVat1120610" "IVat1120684" "IVat1120850" "IVat1120910" "IVat1120987" "IVat1120997" "IVat1121711" "IVat1121732" "IVat1121888" "IVat1122001" "IVat1122320" "IVat1122537" "IVat1122839" "IVat1122908" "IVat1122947" "IVat1123581" "IVat1123635" "IVat1123819" "IVat1123902" "IVat1123954" "IVat1123970" "IVat1123973" "IVat1124042" "IVat1124078" "IVat1124095" "IVat1124141" "IVat1124279" "IVat1124324" "IVat1124615" "IVat1125066" "IVat1125092" "IVat1125093" "IVat1125098" "IVat1125120" "IVat1125134" "IVat1125223" "IVat1125424" "IVat1125816" "IVat1126038" "IVat1126085" "IVat1126090" "IVat1126166" "IVat1126201" "IVat1126261" "IVat1126313" "IVat1126325" "IVat1126394" "IVat1126481" "IVat1126649" "IVat1126725" "IVat1126801" "IVat1126916" "IVat1126969" "IVat1127077" "IVat1127092" "IVat1127243" "IVat1127257" "IVat1127751" "IVat1127787" "IVat1127804" "IVat1127831" "IVat1127917" "IVat1128034" "IVat1128055" "IVat1128130" "IVat1128694" "IVat1128733" "IVat1128758" "IVat1128913" "IVat1128919" "IVat1128922" "IVat1129192" "IVat1129545" "IVat1129568" "IVat1129975" "IVat1130152" "IVat1130446" "IVat1130510" "IVat1131559" "IVat1131951" "IVat1132009" "IVat1132213" "IVat1132352" "IVat1132447" "IVat1132576" "IVat1132823" "IVat1132984" "IVat1133208" "IVat1133498" "IVat1133705" "IVat1133754" "IVat1133762" "IVat1133918" "IVat1134650" "IVat1134697" "IVat1134926" "IVat1135182" "IVat1135212" "IVat1135238" "IVat1135282" "IVat1135304" "IVat1135494" "IVat1135511" "IVat1135579" "IVat1135587" "IVat1135607" "IVat1136111" "IVat1136148" "IVat1136166" "IVat1136358" "IVat1136382" "IVat1136460" "IVat1136465" "IVat1136490" "IVat1136720" "IVat1136886" "IVat1136901" "IVat1137084" "IVat1137240" "IVat1137323" "IVat1137351" "IVat1137533" "IVat1137592" "IVat1137625" "IVat1137789" "IVat1137801" "IVat1137876" "IVat1138940" "IVat1138982" "IVat1139200" "IVat1139376" "IVat1139515" "IVat1139787" "IVat1139799" "IVat1139982" "IVat1140033" "IVat1140045" "IVat1140090" "IVat1140160" "IVat1140261" "IVat1140774" "IVat1141033" "IVat1141124" "IVat1141278" "IVat1141416" "IVat1141704" "IVat1141719" "IVat1142877" "IVat1142952" "IVat1143489" "IVat1143571" "IVat1143690" "IVat1143744" "IVat1143777" "IVat1143816" "IVat1143832" "IVat1143852" "IVat1143888" "IVat1143937" "IVat1144077" "IVat1144422" "IVat1144473" "IVat1144558" "IVat1144885" "IVat1145431" "IVat1145622" "IVat1145718" "IVat1146155" "IVat1146370" "IVat1146630" "IVat1146672" "IVat1146888" "IVat1147037" "IVat1147279" "IVat1147314" "IVat1147483" "IVat1147574" "IVat1147676" "IVat1147799" "IVat1147931" "IVat1147945" "IVat1147972" "IVat1148069" "IVat1148906" "IVat1149101" "IVat1149122" "IVat1149245" "IVat1149362" "IVat1149472" "IVat1149482" "IVat1149675" "IVat1149755" "IVat1149756" "IVat1150125" "IVat1150242" "IVat1150346" "IVat1150407" "IVat1150446" "IVat1150556" "IVat1150599" "IVat1150614" "IVat1150669" "IVat1150695" "IVat1150770" "IVat1150822" "IVat1150956" "IVat1150957" "IVat1150958" "IVat1150995" "IVat1150997" "IVat1151022" "IVat1151028" "IVat1151088" "IVat1151109" "IVat1151228" "IVat1151318" "IVat1151793" "IVat1151887" "IVat1152094" "IVat1152184" "IVat1152472" "IVat1152699" "IVat1152889" "IVat1153003" "IVat1153165" "IVat1153171" "IVat1153297" "IVat1153693" "IVat1153924" "IVat1154154" "IVat1154386" "IVat1154399" "IVat1156044" "IVat1156075" "IVat1156174" "IVat1156228" "IVat1156393" "IVat1156400" "IVat1156693" "IVat1156784" "IVat1156902" "IVat1156939" "IVat1157002" "IVat1157061" "IVat1157116" "IVat1157133" "IVat1157139" "IVat1157206" "IVat1157245" "IVat1157318" "IVat1157835" "IVat1157890" "IVat1157964" "IVat1157998" "IVat1158066" "IVat1158111" "IVat1158328" "IVat1158362" "IVat1158379" "IVat1158398" "IVat1158473" "IVat1158478" "IVat1158522" "IVat1158556" "IVat1158568" "IVat1158661" "IVat1158671" "IVat1158814" "IVat1158898" "IVat1159016" "IVat1159107" "IVat1159165" "IVat1159168" "IVat1159200" "IVat1159225" "IVat1159241" "IVat1159243" "IVat1159295" "IVat1159383" "IVat1159390" "IVat1161449" "IVat1161533" "IVat1161562" "IVat1161623" "IVat1161624" "IVat1161738" "IVat1161813" "IVat1162074" "IVat1162096" "IVat1162097" "IVat1162119" "IVat1162127" "IVat1162204" "IVat1162351" "IVat1162390" "IVat1162438" "IVat1162452" "IVat1162557" "IVat1162569" "IVat1162576" "IVat1162586" "IVat1162591" "IVat1162602" "IVat1162644" "IVat1162682" "IVat1162688" "IVat1162698" "IVat1162802" "IVat1162817" "IVat1162936" "IVat1163203" "IVat1163265" "IVat1163280" "IVat1163281" "IVat1163365" "IVat1163372" "IVat1163373" "IVat1163415" "IVat1163430" "IVat1163481" "IVat1163496" "IVat1163524" "IVat1163532" "IVat1163548" "IVat1163551" "IVat1163569" "IVat1163653" "IVat1163707" "IVat1163761" "IVat1163788" "IVat1164046" "IVat1164355" "IVat1164367" "IVat1164442" "IVat1164481" "IVat1164496" "IVat1164507" "IVat1164523" "IVat1164619" "IVat1164691" "IVat1164856" "IVat1165241" "IVat1165296" "IVat1165433" "IVat1165513" "IVat1165559" "IVat1165722" "IVat1165872" "IVat1165880" "IVat1165904" "IVat1165931" "IVat1166088" "IVat1166124" "IVat1166144" "IVat1166168" "IVat1166190" "IVat1166194" "IVat1166208" "IVat1166226" "IVat1166300" "IVat1166358" "IVat1166455" "IVat1166551" "IVat1166555" "IVat1166575" "IVat1166639" "IVat1166687" "IVat1166737" "IVat1166745" "IVat1166776" "IVat1166785" "IVat1166838" "IVat1166869" "IVat1166871" "IVat1166913" "IVat1166915" "IVat1166931" "IVat1167026" "IVat1167046" "IVat1167182" "IVat1167219" "IVat1167226" "IVat1167277" "IVat1167355" "IVat1167445" "IVat1167543" "IVat1167556" "IVat1167694" "IVat1167706" "IVat1167784" "IVat1167796" "IVat1168072" "IVat1168182" "IVat1168255" "IVat1168309" "IVat1168934" "IVat1168952" "IVat1169043" "IVat1169112" "IVat1169116" "IVat1169272" "IVat1169420" "IVat1169422" "IVat1169714" "IVat1169726" "IVat1170017" "IVat1170233" "IVat1170296" "IVat1170377" "IVat1170419" "IVat1170502" "IVat1170611" "IVat1170692" "IVat1170722" "IVat1170830" "IVat1171012" "IVat1171142" "IVat1171216" "IVat1171298" "IVat1171592" "IVat1171788" "IVat1171888" "IVat1171987" "IVat1172135" "IVat1172222" "IVat1172271" "IVat1172307" "IVat1172374" "IVat1172491" "IVat1172593" "IVat1172689" "IVat1172692" "IVat1172794" "IVat1172796" "IVat1172888" "IVat1172908" "IVat1172923" "IVat1173001" "IVat1173068" "IVat1173563" "IVat1173616" "IVat1173655" "IVat1173664" "IVat1173672" "IVat1173833" "IVat1173888" "IVat1174048" "IVat1174264" "IVat1174389" "IVat1174490" "IVat1174545" "IVat1174569" "IVat1174605" "IVat1174689" "IVat1174696" "IVat1174716" "IVat1174998" "IVat1175010" "IVat1175137" "IVat1175163" "IVat1175788" "IVat1175820" "IVat1175938" "IVat1176028" "IVat1176035" "IVat1176096" "IVat1176132" "IVat1176143" "IVat1176216" "IVat1176276" "IVat1176279" "IVat1176425" "IVat1176461" "IVat1176536" "IVat1176626" "IVat1176833" "IVat1176913" "IVat1176967" "IVat1177430" "IVat1177550" "IVat1177580" "IVat1177583" "IVat1177643" "IVat1177686" "IVat1177713" "IVat1177769" "IVat1178016" "IVat1178073" "IVat1178082" "IVat1178109" "IVat1178138" "IVat1178211" "IVat1178223" "IVat1178246" "IVat1178253" "IVat1178295" "IVat1178518" "IVat1178532" "IVat1178641" "IVat1178892" "IVat1178895" "IVat1178916" "IVat1178959" "IVat1178961" "IVat1178968" "IVat1178991" "IVat1179118" "IVat1179147" "IVat1179186" "IVat1179238" "IVat1179471" "IVat1179509" "IVat1179635" "IVat1179744" "IVat1179771" "IVat1179840" "IVat1179951" "IVat1180083" "IVat1180086" "IVat1180230" "IVat1180731" "IVat1181050" "IVat1181158" "IVat1181293" "IVat1181305" "IVat1181309" "IVat1181325" "IVat1181372" "IVat1181430" "IVat1181521" "IVat1181548" "IVat1181598" "IVat1181600" "IVat1181601" "IVat1181614" "IVat1181696" "IVat1181714" "IVat1181764" "IVat1182048" "IVat1182054" "IVat1182075" "IVat1182091" "IVat1182150" "IVat1182321" "IVat1182352" "IVat1182387" "IVat1182399" "IVat1182441" "IVat1182453" "IVat1182559" "IVat1182624" "IVat1182708" "IVat1182853" "IVat1183010" "IVat1183217" "IVat1183804" "IVat1184032" "IVat1184158" "IVat1184333" "IVat1184420" "IVat1184622" "IVat1184647" "IVat1184718" "IVat1184723" "IVat1184758" "IVat1184916" "IVat1184940" "IVat1185219" "IVat1185261" "IVat1185396" "IVat1185453" "IVat1185483" "IVat1185555" "IVat1185633" "IVat1185642" "IVat1185920" "IVat1185998" "IVat1186024" "IVat1186048" "IVat1186067" "IVat1186184" "IVat1186267" "IVat1186363" "IVat1186384" "IVat1186422" "IVat1186603" "IVat1186663" "IVat1186678" "IVat1186804" "IVat1187266" "IVat1187290" "IVat1187330" "IVat1187628" "IVat1187642" "IVat1187654" "IVat1187665" "IVat1187694" "IVat1187711" "IVat1187863" "IVat1187877" "IVat1188221" "IVat1188409" "IVat1188535" "IVat1188541" "IVat1188871" "IVat1188939" "IVat1189023" "IVat1189123" "IVat1189203" "IVat1189276" "IVat1189636" "IVat1189860" "IVat1189948" "IVat1189989" "IVat1190437" "IVat1190549" "IVat1190966" "IVat1191120" "IVat1191170" "IVat1191226" "IVat1191609" "IVat1191709" "IVat1191807" "IVat1191910" "IVat1191928" "IVat1192184" "IVat1192307" "IVat1192367" "IVat1192823" "IVat1193210" "IVat1193272" "IVat1193440" "IVat1193445" "IVat1193487" "IVat1193520" "IVat1193545" "IVat1193568" "IVat1193588" "IVat1193615" "IVat1193652" "IVat1193690" "IVat1193930" "IVat1194081" "IVat1194131" "IVat1194200" "IVat1194337" "IVat1194503" "IVat1194593" "IVat1194638" "IVat1194892" "IVat1194968" "IVat1195059" "IVat1195188" "IVat1195298" "IVat1195392" "IVat1195410" "IVat1195569" "IVat1195626" "IVat1195679" "IVat1196219" "IVat1196301" "IVat1196326" "IVat1196380" "IVat1196433" "IVat1196436" "IVat1196508" "IVat1196531" "IVat1196539" "IVat1196559" "IVat1196562" "IVat1196595" "IVat1196611" "IVat1196667" "IVat1196884" "IVat1196923" "IVat1196956" "IVat1197121" "IVat1197535" "IVat1197865" "IVat1197892" "IVat1197976" "IVat1197991" "IVat1198000" "IVat1198327" "IVat1198331" "IVat1198336" "IVat1198455" "IVat1198828" "IVat1198961" "IVat1199195" "IVat1199281" "IVat1199405" "IVat1199580" "IVat1199664" "IVat1199936" "IVat1200033" "IVat1200136" "IVat1200245" "IVat1200326" "IVat1200329" "IVat1200574" "IVat1200622" "IVat1200864" "IVat1200980" "IVat1201136" "IVat1201359" "IVat1201440" "IVat1201517" "IVat1201519" "IVat1201649" "IVat1201655" "IVat1201686" "IVat1201693" "IVat1201728" "IVat1201862" "IVat1202030" "IVat1202073" "IVat1202128" "IVat1202179" "IVat1202240" "IVat1202485" "IVat1202616" "IVat1202636" "IVat1202685" "IVat1202712" "IVat1202741" "IVat1202824" "IVat1202931" "IVat1203465" "IVat1203495" "IVat1203586" "IVat1203708" "IVat1203959" "IVat1204158" "IVat1204391" "IVat1204418" "IVat1205521" "IVat1205551" "IVat1205566" "IVat1205638" "IVat1205965" "IVat1206107" "IVat1206298" "IVat1206407" "IVat1206587" "IVat1206691" "IVat1212743" "IVat1213255" "IVat1213391" "IVat1213701" "IVat1213813" "IVat1213817" "IVat1213878" "IVat1213994" "IVat1213996" "IVat1214363" "IVat1214378" "IVat1214525" "IVat1214530" "IVat1214624" "IVat1214852" "IVat1214868" "IVat1214878" "IVat1215057" "IVat1215119" "IVat1215217" "IVat1215281" "IVat1215533" "IVat1215662" "IVat1215683" "IVat1215699" "IVat1215745" "IVat1215800" "IVat1215842" "IVat1215843" "IVat1215851" "IVat1215928" "IVat1215933" "IVat1215986" "IVat1216091" "IVat1216172" "IVat1216301" "IVat1216305" "IVat1216319" "IVat1216397" "IVat1216403" "IVat1216405" "IVat1216409" "IVat1216421" "IVat1216441" "IVat1216550" "IVat1216840" "IVat1217131" "IVat1217493" "IVat1217799" "IVat1217915" "IVat1218257" "IVat1218419" "IVat1218426" "IVat1218434" "IVat1218437" "IVat1218455" "IVat1218604" "IVat1218658" "IVat1218909" "IVat1218955" "IVat1219140" "IVat1219157" "IVat1219501" "IVat1219554" "IVat1219614" "IVat1219710" "IVat1219827" "IVat1219828" "IVat1219957" "IVat1219983" "IVat1220142" "IVat1220170" "IVat1220700" "IVat1221057" "IVat1221191" "IVat1221335" "IVat1221379" "IVat1221473" "IVat1221962" "IVat1222041" "IVat1222046" "IVat1222127" "IVat1222249" "IVat1222269" "IVat1222384" "IVat1222414" "IVat1222542" "IVat1222645" "IVat1222957" "IVat1223327" "IVat1223512" "IVat1223541" "IVat1223963" "IVat1224082" "IVat1224110" "IVat1224159" "IVat1224389" "IVat1224429" "IVat1224456" "IVat1224482" "IVat1224493" "IVat1224501" "IVat1224618" "IVat1224622" "IVat1224676" "IVat1224702" "IVat1224703" "IVat1224835" "IVat1224863" "IVat1224946" "IVat1225080" "IVat1225284" "IVat1225493" "IVat1225650" "IVat1225884" "IVat1226777" "IVat1227308" "IVat1227331" "IVat1227668" "IVat1227814" "IVat1227896" "IVat1227959" "IVat1228048" "IVat1228055" "IVat1228208" "IVat1228276" "IVat1228282" "IVat1228396" "IVat1228713" "IVat1228785" "IVat1228845" "IVat1228968" "IVat1228996" "IVat1229305" "IVat1229328" "IVat1229383" "IVat1229396" "IVat1229422" "IVat1229437" "IVat1229800" "IVat1229825" "IVat1229873" "IVat1229927" "IVat1230057" "IVat1230061" "IVat1230098" "IVat1230135" "IVat1230359" "IVat1230571" "IVat1230605" "IVat1230638" "IVat1230752" "IVat1230851" "IVat1231010" "IVat1231028" "IVat1231110" "IVat1231129" "IVat1231248" "IVat1231434" "IVat1231538" "IVat1231619" "IVat1231661" "IVat1231684" "IVat1231768" "IVat1232009" "IVat1232025" "IVat1232369" "IVat1232381" "IVat1232428" "IVat1232528" "IVat1232578" "IVat1232642" "IVat1232651" "IVat1232765" "IVat1232942" "IVat1233327" "IVat1233457" "IVat1233480" "IVat1233510" "IVat1233580" "IVat1233626" "IVat1233628" "IVat1233832" "IVat1233959" "IVat1234191" "IVat1234287" "IVat1234305" "IVat1234563" "IVat1234636" "IVat1235271" "IVat1235364" "IVat1235421" "IVat1235497" "IVat1235862" "IVat1236144" "IVat1236146" "IVat1236244" "IVat1236276" "IVat1236455" "IVat1236590" "IVat1236755" "IVat1237221" "IVat1237306" "IVat1237353" "IVat1237367" "IVat1237399" "IVat1237419" "IVat1237420" "IVat1237440" "IVat1237445" "IVat1237472" "IVat1237534" "IVat1237756" "IVat1237880" "IVat1237939" "IVat1237951" "IVat1238033" "IVat1238145" "IVat1238241" "IVat1238600" "IVat1238639" "IVat1238640" "IVat1238783" "IVat1238899" "IVat1239066" "IVat1239079" "IVat1239132" "IVat1239346" "IVat1239391" "IVat1239422" "IVat1239513" "IVat1239982" "IVat1240115" "IVat1240167" "IVat1240219" "IVat1240243" "IVat1240291" "IVat1240296" "IVat1240447" "IVat1240540" "IVat1240543" "IVat1240618" "IVat1240847" "IVat1240888" "IVat1240900" "IVat1240911" "IVat1240991" "IVat1241000" "IVat1241008" "IVat1241011" "IVat1241036" "IVat1241295" "IVat1241421" "IVat1241475" "IVat1241502" "IVat1241511" "IVat1241961" "IVat1242055" "IVat1242160" "IVat1242161" "IVat1242170" "IVat1242502" "IVat1242650" "IVat1243055" "IVat1246183" "IVat1246525" "IVat1246642" "IVat1246687" "IVat1246754" "IVat1246915" "IVat1247003" "IVat1247236" "IVat1247380" "IVat1247389" "IVat1247695" "IVat1247996" "IVat1248016" "IVat1248033" "IVat1248066" "IVat1248075" "IVat1248311" "IVat1248425" "IVat1248484" "IVat1248874" "IVat1248908" "IVat1248985" "IVat1249165" "IVat1249966" "IVat1250083" "IVat1250145" "IVat1250186" "IVat1250216" "IVat1250514" "IVat1250642" "IVat1250645" "IVat1250692" "IVat1251175" "IVat1251686" "IVat1251744" "IVat1251837" "IVat1251906" "IVat1251929" "IVat1252019" "IVat1252141" "IVat1252265" "IVat1252292" "IVat1252371" "IVat1252508" "IVat1252627" "IVat1252660" "IVat1252669" "IVat1252939" "IVat1253019" "IVat1253164" "IVat1253197" "IVat1253306" "IVat1253326" "IVat1253515" "IVat1253581" "IVat1253590" "IVat1253632" "IVat1253656" "IVat1253671" "IVat1253686" "IVat1253755" "IVat1253779" "IVat1253806" "IVat1253868" "IVat1253946" "IVat1253947" "IVat1253950" "IVat1253966" "IVat1254177" "IVat1254284" "IVat1254457" "IVat1254500" "IVat1254603" "IVat1254612" "IVat1254727" "IVat1254742" "IVat1254749" "IVat1254801" "IVat1254823" "IVat1254858" "IVat1254873" "IVat1254921" "IVat1254959" "IVat1255102" "IVat1255172" "IVat1255286" "IVat1255337" "IVat1255409" "IVat1255449" "IVat1255625" "IVat1255658" "IVat1255676" "IVat1255971" "IVat1256171" "IVat1256217" "IVat1256366" "IVat1256468" "IVat1256567" "IVat1256600" "IVat1256642" "IVat1256780" "IVat1256810" "IVat1256868" "IVat1257100" "IVat1257103" "IVat1257129" "IVat1257198" "IVat1257201" "IVat1257207" "IVat1257224" "IVat1257273" "IVat1257335" "IVat1257344" "IVat1257398" "IVat1257431" "IVat1257434" "IVat1257443" "IVat1257451" "IVat1257860" "IVat1257898" "IVat1257937" "IVat1258039" "IVat1258088" "IVat1258248" "IVat1258304" "IVat1258310" "IVat1258327" "IVat1258424" "IVat1258434" "IVat1258649" "IVat1258651" "IVat1258677" "IVat1258750" "IVat1258759" "IVat1258915" "IVat1258933" "IVat1258960" "IVat1259596" "IVat1259888" "IVat1259913" "IVat1259952" "IVat1259962" "IVat1259974" "IVat1260007" "IVat1260014" "IVat1260024" "IVat1260047" "IVat1260070" "IVat1260597" "IVat1260771" "IVat1260829" "IVat1260988" "IVat1261001" "IVat1261006" "IVat1261052" "IVat1261068" "IVat1261081" "IVat1261094" "IVat1261097" "IVat1261143" "IVat1261203" "IVat1261410" "IVat1261444" "IVat1261655" "IVat1261705" "IVat1262173" "IVat1262386" "IVat1262779" "IVat1263586" "IVat1263875" "IVat1264114" "IVat1264257" "IVat1264275" "IVat1264440" "IVat1264446" "IVat1264580" "IVat1264614" "IVat1264743" "IVat1264773" "IVat1264866" "IVat1264878" "IVat1264884" "IVat1264948" "IVat1265055" "IVat1265197" "IVat1265253" "IVat1265347" "IVat1265439" "IVat1265697" "IVat1265885" "IVat1265913" "IVat1266538" "IVat1266562" "IVat1266592" "IVat1266688" "IVat1266739" "IVat1266816" "IVat1266944" "IVat1267145" "IVat1267406" "IVat1267462" "IVat1267582" "IVat1267774" "IVat1267810" "IVat1267918" "IVat1268179" "IVat1268221" "IVat1268233" "IVat1268431" "IVat1268480" "IVat1269007" "IVat1269337" "IVat1269569" "IVat1269679" "IVat1269700" "IVat1269824" "IVat1269831" "IVat1269910" "IVat1270251" "IVat1270449" "IVat1270894" "IVat1271047" "IVat1271402" "IVat1271513" "IVat1271693" "IVat1271750" "IVat1271780" "IVat1271804" "IVat1271863" "IVat1271933" "IVat1271971" "IVat1272139" "IVat1272221" "IVat1272475" "IVat1272718" "IVat1272740" "IVat1272773" "IVat1273211" "IVat1273216" "IVat1273260" "IVat1273359" "IVat1273450" "IVat1273588" "IVat1273675" "IVat1273698" "IVat1273756" "IVat1273839" "IVat1273901" "IVat1273932" "IVat1273946" "IVat1274084" "IVat1274116" "IVat1274415" "IVat1274476" "IVat1274501" "IVat1274618" "IVat1274669" "IVat1274707" "IVat1274735" "IVat1274800" "IVat1274836" "IVat1274840" "IVat1274844" "IVat1275001" "IVat1275140" "IVat1275490" "IVat1275532" "IVat1275604" "IVat1275685" "IVat1275772" "IVat1275994" "IVat1276117" "IVat1276128" "IVat1276273" "IVat1276298" "IVat1276300" "IVat1276307" "IVat1276331" "IVat1276341" "IVat1276381" "IVat1276478" "IVat1276594" "IVat1276751" "IVat1276805" "IVat1276955" "IVat1276958" "IVat1277223" "IVat1277366" "IVat1277668" "IVat1277853" "IVat1278048" "IVat1278448" "IVat1278460" "IVat1278605" "IVat1278622" "IVat1278984" "IVat1279029" "IVat1279077" "IVat1279140" "IVat1279146" "IVat1279672" "IVat1279867" "IVat1279904" "IVat1280053" "IVat1280065" "IVat1280311" "IVat1280527" "IVat1281196" "IVat1281217" "IVat1281463" "IVat1281486" "IVat1281766" "IVat1281805" "IVat1281892" "IVat1281913" "IVat1281961" "IVat1282138" "IVat1282155" "IVat1282235" "IVat1282312" "IVat1282336" "IVat1282339" "IVat1283104" "IVat1283584" "IVat1283626" "IVat1283903" "IVat1283922" "IVat1284592" "IVat1284710" "IVat1284919" "IVat1285027" "IVat1285048" "IVat1285131" "IVat1285744" "IVat1286063" "IVat1286221" "IVat1286533" "IVat1286758" "IVat1286830" "IVat1286863" "IVat1286905" "IVat1286941" "IVat1287117" "IVat1287295" "IVat1287834" "IVat1287979" "IVat1288063" "IVat1288082" "IVat1288201" "IVat1288257" "IVat1288405" "IVat1288543" "IVat1288767" "IVat1288944" "IVat1289187" "IVat1289386" "IVat1289482" "IVat1289751" "IVat1289877" "IVat1289931" "IVat1289964" "IVat1290036" "IVat1290300" "IVat1290499" "IVat1290714" "IVat1290860" "IVat1290878" "IVat1291001" "IVat1291646" "IVat1291845" "IVat1291848" "IVat1291861" "IVat1292112" "IVat1292130" "IVat1292145" "IVat1292658" "IVat1292695" "IVat1292715" "IVat1293192" "IVat1293197" "IVat1293232" "IVat1293360" "IVat1293463" "IVat1293511" "IVat1293514" "IVat1293519" "IVat1293594" "IVat1293700" "IVat1293769" "IVat1293990" "IVat1294199" "IVat1294228" "IVat1294454" "IVat1294574" "IVat1294903" "IVat1295023" "IVat1295092" "IVat1295098" "IVat1295430" "IVat1295443" "IVat1295574" "IVat1295972" "IVat1296027" "IVat1296037" "IVat1296187" "IVat1296211" "IVat1296217" "IVat1296380" "IVat1296517" "IVat1296724" "IVat1296818" "IVat1297014" "IVat1297068" "IVat1297119" "IVat1297128" "IVat1297539" "IVat1297554" "IVat1297637" "IVat1297657" "IVat1297788" "IVat1297839" "IVat1297882" "IVat1298046" "IVat1298154" "IVat1298202" "IVat1298211" "IVat1298329" "IVat1298367" "IVat1298381" "IVat1298680" "IVat1298821" "IVat1298864" "IVat1298942" "IVat1298950" "IVat1299024" "IVat1299044" "IVat1299078" "IVat1299129" "IVat1299206" "IVat1299498" "IVat1299525" "IVat1299590" "IVat1300037" "IVat1300138" "IVat1300218" "IVat1300380" "IVat1300448" "IVat1300574" "IVat1300826" "IVat1300948" "IVat1301038" "IVat1301087" "IVat1301222" "IVat1301314" "IVat1301327" "IVat1301376" "IVat1301382" "IVat1301397" "IVat1301434" "IVat1301466" "IVat1301781" "IVat1302355" "IVat1302693" "IVat1302860" "IVat1302900" "IVat1302924" "IVat1303020" "IVat1303028" "IVat1303029" "IVat1303180" "IVat1303564" "IVat1303669" "IVat1303708" "IVat1304101" "IVat1304196" "IVat1304218" "IVat1304572" "IVat1304674" "IVat1304798" "IVat1304829" "IVat1304947" "IVat1304953" "IVat1304971" "IVat1304995" "IVat1305012" "IVat1305116" "IVat1305364" "IVat1305392" "IVat1305394" "IVat1305435" "IVat1305476" "IVat1305524" "IVat1305592" "IVat1305616" "IVat1305715" "IVat1305730" "IVat1305770" "IVat1306187" "IVat1306359" "IVat1306501" "IVat1306653" "IVat1306665" "IVat1306726" "IVat1306766" "IVat1306784" "IVat1306903" "IVat1306930" "IVat1306971" "IVat1307330" "IVat1307579" "IVat1307707" "IVat1308943" "IVat1309096" "IVat1309243" "IVat1309341" "IVat1309382" "IVat1309416" "IVat1309465" "IVat1309504" "IVat1309641" "IVat1309690" "IVat1309764" "IVat1309834" "IVat1309967" "IVat1310122" "IVat1310160" "IVat1310829" "IVat1311558" "IVat1311586" "IVat1311663" "IVat1311760" "IVat1311776" "IVat1311786" "IVat1311933" "IVat1311978" "IVat1312028" "IVat1312030" "IVat1312050" "IVat1312226" "IVat1312260" "IVat1312304" "IVat1312363" "IVat1312493" "IVat1312518" "IVat1312605" "IVat1312692" "IVat1312721" "IVat1313036" "IVat1313407" "IVat1313451" "IVat1313537" "IVat1313541" "IVat1313583" "IVat1313885" "IVat1313999" "IVat1314236" "IVat1314287" "IVat1314290" "IVat1314581" "IVat1314689" "IVat1314734" "IVat1314806" "IVat1314837" "IVat1314841" "IVat1314903" "IVat1315105" "IVat1315119" "IVat1315200" "IVat1315277" "IVat1315756" "IVat1315900" "IVat1315951" "IVat1316038" "IVat1316122" "IVat1316302" "IVat1316561" "IVat1316633" "IVat1316651" "IVat1316674" "IVat1316850" "IVat1317211" "IVat1317247" "IVat1317329" "IVat1317689" "IVat1317838" "IVat1317879" "IVat1317896" "IVat1317978" "IVat1318037" "IVat1318078" "IVat1318323" "IVat1318430" "IVat1318531" "IVat1318589" "IVat1318638" "IVat1318742" "IVat1318914" "IVat1318935" "IVat1319003" "IVat1319039" "IVat1319216" "IVat1319229" "IVat1319251" "IVat1319277" "IVat1319315" "IVat1319339" "IVat1319505" "IVat1319616" "IVat1319764" "IVat1319937" "IVat1319989" "IVat1319993" "IVat1320289" "IVat1320412" "IVat1320562" "IVat1320628" "IVat1320631" "IVat1320841" "IVat1320892" "IVat1321117" "IVat1321135" "IVat1321498" "IVat1321625" "IVat1322138" "IVat1322298" "IVat1322469" "IVat1322545" "IVat1323045" "IVat1323096" "IVat1323135" "IVat1323389" "IVat1323602" "IVat1323778" "IVat1323840" "IVat1323860" "IVat1324073" "IVat1324081" "IVat1324115" "IVat1324136" "IVat1324310" "IVat1324824" "IVat1324878" "IVat1325336" "IVat1325338" "IVat1325841" "IVat1325945" "IVat1326049" "IVat1326102" "IVat1326216" "IVat1326535" "IVat1326570" "IVat1326843" "IVat1326873" "IVat1326951" "IVat1327245" "IVat1327340" "IVat1327410" "IVat1327695" "IVat1327728" "IVat1328076" "IVat1328361" "IVat1328518" "IVat1328629" "IVat1328695" "IVat1328979" "IVat1329371" "IVat1329573" "IVat1330110" "IVat1330361" "IVat1330549" "IVat1330551" "IVat1330642" "IVat1330856" "IVat1330869" "IVat1330877" "IVat1330926" "IVat1331021" "IVat1331321" "IVat1331495" "IVat1331501" "IVat1331684" "IVat1331690" "IVat1331702" "IVat1331830" "IVat1332039" "IVat1332065" "IVat1332518" "IVat1332556" "IVat1332773" "IVat1332849" "IVat1333080" "IVat1333118" "IVat1333122" "IVat1333143" "IVat1333179" "IVat1333197" "IVat1333400" "IVat1333519" "IVat1333536" "IVat1333557" "IVat1333670" "IVat1333700" "IVat1333710" "IVat1333791" "IVat1333848" "IVat1333890" "IVat1334053" "IVat1334134" "IVat1334151" "IVat1334381" "IVat1334416" "IVat1334470" "IVat1334476" "IVat1334917" "IVat1334973" "IVat1335198" "IVat1335349" "IVat1335823" "IVat1336486" "IVat1336501" "IVat1336573" "IVat1337035" "IVat1337042" "IVat1337105" "IVat1337127" "IVat1337184" "IVat1337211" "IVat1337228" "IVat1337301" "IVat1337797" "IVat1337848" "IVat1337849" "IVat1337861" "IVat1337902" "IVat1337909" "IVat1338076" "IVat1338261" "IVat1338280" "IVat1338283" "IVat1338358" "IVat1338440" "IVat1338467" "IVat1338562" "IVat1338661" "IVat1339072" "IVat1339095" "IVat1339309" "IVat1339339" "IVat1339480" "IVat1340152" "IVat1340279" "IVat1340645" "IVat1340907" "IVat1341038" "IVat1341087" "IVat1341201" "IVat1341243" "IVat1341279" "IVat1341285" "IVat1341303" "IVat1341349" "IVat1341388" "IVat1341395" "IVat1341464" "IVat1341466" "IVat1341488" "IVat1341512" "IVat1341556" "IVat1341565" "IVat1341569" "IVat1341676" "IVat1341723" "IVat1341741" "IVat1341786" "IVat1341807" "IVat1341868" "IVat1342345" "IVat1342586" "IVat1342646" "IVat1342712" "IVat1342715" "IVat1342829" "IVat1342918" "IVat1343160" "IVat1343349" "IVat1343954" "IVat1344005" "IVat1344032" "IVat1344077" "IVat1344218" "IVat1344227" "IVat1344659" "IVat1344797" "IVat1344830" "IVat1345056" "IVat1345071" "IVat1345307" "IVat1345575" "IVat1345583" "IVat1345646" "IVat1345656" "IVat1345803" "IVat1345845" "IVat1346421" "IVat1346427" "IVat1346610" "IVat1346628" "IVat1346694" "IVat1346695" "IVat1346802" "IVat1347009" "IVat1347057" "IVat1347258" "IVat1347303" "IVat1347456" "IVat1347574" "IVat1347675" "IVat1347705" "IVat1347792" "IVat1347813" "IVat1347948" "IVat1348038" "IVat1348536" "IVat1348605" "IVat1348644" "IVat1348656" "IVat1348704" "IVat1348773" "IVat1348779" "IVat1349658" "IVat1349677" "IVat1349877" "IVat1349936" "IVat1350127" "IVat1350203" "IVat1350205" "IVat1350347" "IVat1350446" "IVat1350577" "IVat1350710" "IVat1350811" "IVat1350905" "IVat1351391" "IVat1351652" "IVat1351673" "IVat1351736" "IVat1351769" "IVat1351988" "IVat1352277" "IVat1352290" "IVat1352291" "IVat1353093" "IVat1353095" "IVat1353150" "IVat1353233" "IVat1353237" "IVat1353253" "IVat1353284" "IVat1353317" "IVat1353364" "IVat1353378" "IVat1353379" "IVat1353449" "IVat1353462" "IVat1353473" "IVat1353478" "IVat1353624" "IVat1353635" "IVat1353818" "IVat1353826" "IVat1353949" "IVat1353960" "IVat1353983" "IVat1353986" "IVat1353994" "IVat1354270" "IVat1354314" "IVat1354921" "IVat1355279" "IVat1355581" "IVat1355609" "IVat1355677" "IVat1355936" "IVat1356343" "IVat1357229" "IVat1357262" "IVat1357694" "IVat1357737" "IVat1357796" "IVat1358085" "IVat1358772" "IVat1358843" "IVat1359084" "IVat1359211" "IVat1359213" "IVat1359234" "IVat1359383" "IVat1359577" "IVat1359599" "IVat1359638" "IVat1359737" "IVat1359979" "IVat1360061" "IVat1360062" "IVat1360159" "IVat1361006" "IVat1361078" "IVat1361382" "IVat1361385" "IVat1361505" "IVat1361704" "IVat1361793" "IVat1362051" "IVat1362228" "IVat1362661" "IVat1362726" "IVat1362957" "IVat1363248" "IVat1363544" "IVat1363889" "IVat1364039" "IVat1364066" "IVat1364133" "IVat1364135" "IVat1364220" "IVat1364474" "IVat1364506" "IVat1364555" "IVat1364694" "IVat1364969" "IVat1364992" "IVat1365004" "IVat1365364" "IVat1365588" "IVat1365685" "IVat1365771" "IVat1365824" "IVat1365902" "IVat1365924" "IVat1365956" "IVat1365963" "IVat1365972" "IVat1366109" "IVat1366286" "IVat1366598" "IVat1366742" "IVat1366829" "IVat1366898" "IVat1367009" "IVat1367139" "IVat1367155" "IVat1367347" "IVat1367568" "IVat1367740" "IVat1367851" "IVat1368112" "IVat1368169" "IVat1368374" "IVat1368437" "IVat1368616" "IVat1368676" "IVat1368817" "IVat1369443" "IVat1369459" "IVat1369497" "IVat1369509" "IVat1369531" "IVat1369787" "IVat1370025" "IVat1370042" "IVat1370057" "IVat1370915" "IVat1371098" "IVat1371113" "IVat1371128" "IVat1371182" "IVat1373063" "IVat1373267" "IVat1374122" "IVat1374209" "IVat1374582" "IVat1375253" "IVat1375304" "IVat1376213" "IVat1377158" "IVat1377443" "IVat1377539" "IVat1377773" "IVat1377980" "IVat1378463" "IVat1379716" "IVat1379725" "IVat1379741" "IVat1380083" "IVat1380262" "IVat1380548" "IVat1380552" "IVat1380641" "IVat1381103" "IVat1381527" "IVat1381601" "IVat1381609" "IVat1381685" "IVat1381699" "IVat1381763" "IVat1381922" "IVat1382591" "IVat1382707" "IVat1382791" "IVat1382821" "IVat1382851" "IVat1382965" "IVat1383025" "IVat1383519" "IVat1383685" "IVat1383701" "IVat1383791" "IVat1383931" "IVat1383955" "IVat1384102" "IVat1384177" "IVat1384189" "IVat1384702" "IVat1384762" "IVat1384936" "IVat1385135" "IVat1385248" "IVat1385315" "IVat1385356" "IVat1385473" "IVat1385514" "IVat1385522" "IVat1385624" "IVat1385663" "IVat1385704" "IVat1385978" "IVat1386001" "IVat1386008" "IVat1386159" "IVat1386516" "IVat1386651" "IVat1386853" "IVat1386912" "IVat1386927" "IVat1386969" "IVat1387026" "IVat1387053" "IVat1387165" "IVat1387173" "IVat1387215" "IVat1387428" "IVat1387614" "IVat1387899" "IVat1388034" "IVat1388061" "IVat1388086" "IVat1388142" "IVat1388265" "IVat1388266" "IVat1388370" "IVat1388376" "IVat1388560" "IVat1388600" "IVat1388741" "IVat1389010" "IVat1389045" "IVat1389055" "IVat1389073" "IVat1389116" "IVat1389263" "IVat1389429" "IVat1389613" "IVat1389811" "IVat1389894" "IVat1389904" "IVat1389943" "IVat1390225" "IVat1390255" "IVat1390280" "IVat1390405" "IVat1390502" "IVat1390703" "IVat1390987" "IVat1391065" "IVat1391119" "IVat1391341" "IVat1391395" "IVat1391563" "IVat1391710" "IVat1391772" "IVat1391824" "IVat1391857" "IVat1391933" "IVat1391978" "IVat1392083" "IVat1392097" "IVat1392134" "IVat1392182" "IVat1392298" "IVat1392314" "IVat1392388" "IVat1392391" "IVat1392655" "IVat1392673" "IVat1392688" "IVat1392763" "IVat1392847" "IVat1393206" "IVat1393296" "IVat1393312" "IVat1393409" "IVat1393424" "IVat1393535" "IVat1393583" "IVat1393766" "IVat1393885" "IVat1394000" "IVat1394010" "IVat1394225" "IVat1394294" "IVat1394558" "IVat1394873" "IVat1394894" "IVat1395568" "IVat1395679" "IVat1395691" "IVat1395925" "IVat1396033" "IVat1396302" "IVat1396349" "IVat1396582" "IVat1396678" "IVat1396800" "IVat1396816" "IVat1397026" "IVat1397126" "IVat1397136" "IVat1397484" "IVat1397567" "IVat1397638" "IVat1397746" "IVat1397809" "IVat1397870" "IVat1398338" "IVat1398458" "IVat1398834" "IVat1399052" "IVat1399178" "IVat1399203" "IVat1399261" "IVat1399417" "IVat1399528" "IVat1399653" "IVat1399929" "IVat1400034" "IVat1400224" "IVat1400430" "IVat1400547" "IVat1400625" "IVat1400696" "IVat1400723" "IVat1400754" "IVat1400925" "IVat1400963" "IVat1401066" "IVat1401271" "IVat1401275" "IVat1401276" "IVat1401280" "IVat1401281" "IVat1401424" "IVat1401489" "IVat1401522" "IVat1401620" "IVat1401677" "IVat1401700" "IVat1401865" "IVat1401869" "IVat1401924" "IVat1401929" "IVat1402126" "IVat1402136" "IVat1402706" "IVat1402849" "IVat1402860" "IVat1402864" "IVat1402868" "IVat1402902" "IVat1403074" "IVat1403122" "IVat1403483" "IVat1403715" "IVat1403784" "IVat1404085" "IVat1404105" "IVat1404220" "IVat1404327" "IVat1404416" "IVat1404488" "IVat1405136" "IVat1405358" "IVat1405404" "IVat1405630" "IVat1405742" "IVat1405927" "IVat1405987" "IVat1406106" "IVat1406111" "IVat1406171" "IVat1406172" "IVat1406195" "IVat1406424" "IVat1406431" "IVat1406435" "IVat1406492" "IVat1406518" "IVat1406534" "IVat1406570" "IVat1406653" "IVat1406723" "IVat1406785" "IVat1406787" "IVat1406867" "IVat1406976" "IVat1407007" "IVat1407012" "IVat1407029" "IVat1407106" "IVat1407136" "IVat1407168" "IVat1407219" "IVat1407426" "IVat1407534" "IVat1407573" "IVat1407597" "IVat1407666" "IVat1407930" "IVat1408326" "IVat1408421" "IVat1408422" "IVat1408560" "IVat1408578" "IVat1408581" "IVat1408588" "IVat1408747" "IVat1408752" "IVat1408791" "IVat1408794" "IVat1409075" "IVat1409118" "IVat1409328" "IVat1409607" "IVat1409919" "IVat1410021" "IVat1410083" "IVat1410110" "IVat1410120" "IVat1410603" "IVat1410661" "IVat1410829" "IVat1411060" "IVat1411143" "IVat1411199" "IVat1411255" "IVat1411257" "IVat1411309" "IVat1411316" "IVat1411438" "IVat1411446" "IVat1411558" "IVat1411600" "IVat1411653" "IVat1411654" "IVat1411664" "IVat1411682" "IVat1411713" "IVat1411729" "IVat1411813" "IVat1411823" "IVat1411914" "IVat1411931" "IVat1412118" "IVat1412124" "IVat1412344" "IVat1412430" "IVat1412436" "IVat1412440" "IVat1412718" "IVat1412877" "IVat1413123" "IVat1413168" "IVat1413174" "IVat1413291" "IVat1413369" "IVat1413477" "IVat1413906" "IVat1414319" "IVat1414365" "IVat1414482" "IVat1414491" "IVat1414529" "IVat1414668" "IVat1414824" "IVat1414906" "IVat1414911" "IVat1414998" "IVat1415037" "IVat1415043" "IVat1415073" "IVat1415987" "IVat1416027" "IVat1416345" "IVat1416376" "IVat1416393" "IVat1416428" "IVat1416495" "IVat1416537" "IVat1416552" "IVat1416609" "IVat1416708" "IVat1416726" "IVat1416901" "IVat1416919" "IVat1416936" "IVat1417042" "IVat1417153" "IVat1417290" "IVat1417335" "IVat1417481" "IVat1417501" "IVat1417532" "IVat1417593" "IVat1417638" "IVat1417698" "IVat1417864" "IVat1417995" "IVat1418077" "IVat1418526" "IVat1418545" "IVat1418654" "IVat1418920" "IVat1418977" "IVat1419130" "IVat1419223" "IVat1419250" "IVat1419253" "IVat1419358" "IVat1419970" "IVat1419985" "IVat1420147" "IVat1420280" "IVat1420389" "IVat1420437" "IVat1420520" "IVat1420558" "IVat1420786" "IVat1420878" "IVat1420924" "IVat1420933" "IVat1421015" "IVat1421132" "IVat1421193" "IVat1421196" "IVat1421214" "IVat1421232" "IVat1421280" "IVat1421299" "IVat1421317" "IVat1421368" "IVat1421378" "IVat1421448" "IVat1421544" "IVat1421551" "IVat1421564" "IVat1421571" "IVat1421588" "IVat1421598" "IVat1421610" "IVat1421613" "IVat1421625" "IVat1421694" "IVat1421736" "IVat1421760" "IVat1421900" "IVat1421901" "IVat1421946" "IVat1421967" "IVat1421971" "IVat1421993" "IVat1422000" "IVat1422074" "IVat1422085" "IVat1422442" "IVat1422607" "IVat1422752" "IVat1422768" "IVat1422780" "IVat1422787" "IVat1422848" "IVat1422892" "IVat1422910" "IVat1422928" "IVat1422961" "IVat1423081" "IVat1423126" "IVat1423366" "IVat1423489" "IVat1423597" "IVat1423643" "IVat1423660" "IVat1423719" "IVat1424223" "IVat1424575" "IVat1424585" "IVat1424593" "IVat1424597" "IVat1424620" "IVat1424805" "IVat1424810" "IVat1424818" "IVat1424947" "IVat1424970" "IVat1425124" "IVat1425238" "IVat1425353" "IVat1425468" "IVat1425544" "IVat1425552" "IVat1425584" "IVat1425607" "IVat1425621" "IVat1425625" "IVat1425639" "IVat1425644" "IVat1425645" "IVat1425724" "IVat1425768" "IVat1425806" "IVat1425808" "IVat1425822" "IVat1425992" "IVat1425999" "IVat1426028" "IVat1426057" "IVat1426071" "IVat1426078" "IVat1426123" "IVat1426165" "IVat1426198" "IVat1426240" "IVat1426394" "IVat1426485" "IVat1426510" "IVat1426726" "IVat1426870" "IVat1426900" "IVat1426972" "IVat1427017" "IVat1427023" "IVat1427035" "IVat1427041" "IVat1427167" "IVat1427244" "IVat1427650" "IVat1427678" "IVat1427699" "IVat1427987" "IVat1428131" "IVat1428292" "IVat1428293" "IVat1428322" "IVat1428336" "IVat1428418" "IVat1428450" "IVat1428478" "IVat1428520" "IVat1428652" "IVat1428856" "IVat1429000" "IVat1429009" "IVat1429086" "IVat1429115" "IVat1429292" "IVat1429591" "IVat1429645" "IVat1429704" "IVat1429741" "IVat1429792" "IVat1429847" "IVat1430008" "IVat1430067" "IVat1430074" "IVat1430110" "IVat1430233" "IVat1430241" "IVat1430278" "IVat1430309" "IVat1430334" "IVat1430368" "IVat1430461" "IVat1430478" "IVat1430485" "IVat1430488" "IVat1430570" "IVat1430786" "IVat1430811" "IVat1430829" "IVat1430959" "IVat1431021" "IVat1431068" "IVat1431072" "IVat1431095" "IVat1431153" "IVat1431282" "IVat1431556" "IVat1431580" "IVat1431662" "IVat1431849" "IVat1431911" "IVat1431971" "IVat1432341" "IVat1432421" "IVat1432470" "IVat1432479" "IVat1432513" "IVat1432535" "IVat1432568" "IVat1432676" "IVat1432749" "IVat1432782" "IVat1432881" "IVat1432924" "IVat1433040" "IVat1433096" "IVat1433136" "IVat1433310" "IVat1433562" "IVat1433592" "IVat1433685" "IVat1433723" "IVat1433922" "IVat1434131" "IVat1434356" "IVat1434359" "IVat1434447" "IVat1434549" "IVat1434708" "IVat1434721" "IVat1434777" "IVat1434858" "IVat1434988" "IVat1435230" "IVat1435311" "IVat1435516" "IVat1435557" "IVat1435639" "IVat1435656" "IVat1435704" "IVat1435860" "IVat1436169" "IVat1436284" "IVat1436290" "IVat1436306" "IVat1436582" "IVat1436599" "IVat1436628" "IVat1436642" "IVat1436653" "IVat1436674" "IVat1436728" "IVat1436734" "IVat1436736" "IVat1436778" "IVat1436931" "IVat1436954" "IVat1437115" "IVat1437118" "IVat1437231" "IVat1437246" "IVat1437369" "IVat1437419" "IVat1437436" "IVat1437683" "IVat1438001" "IVat1438413" "IVat1438516" "IVat1438557" "IVat1438572" "IVat1438587" "IVat1438648" "IVat1438725" "IVat1438886" "IVat1438941" "IVat1438976" "IVat1439074" "IVat1439156" "IVat1439167" "IVat1439307" "IVat1439393" "IVat1439480" "IVat1439517" "IVat1439693" "IVat1439895" "IVat1439934" "IVat1439943" "IVat1439949" "IVat1439956" "IVat1439964" "IVat1440059" "IVat1440163" "IVat1440264" "IVat1440294" "IVat1440304" "IVat1440447" "IVat1440474" "IVat1440557" "IVat1440718" "IVat1440738" "IVat1440858" "IVat1440967" "IVat1440968" "IVat1441038" "IVat1441126" "IVat1441152" "IVat1441180" "IVat1441431" "IVat1441442" "IVat1441474" "IVat1441475" "IVat1441500" "IVat1441631" "IVat1441713" "IVat1441965" "IVat1442130" "IVat1442304" "IVat1442367" "IVat1442379" "IVat1442384" "IVat1442538" "IVat1442598" "IVat1442661" "IVat1442682" "IVat1442703" "IVat1442766" "IVat1442798" "IVat1442835" "IVat1443114" "IVat1443130" "IVat1443146" "IVat1443179" "IVat1443198" "IVat1443255" "IVat1443285" "IVat1443436" "IVat1443459" "IVat1443609" "IVat1443661" "IVat1443694" "IVat1443792" "IVat1444050" "IVat1444248" "IVat1444329" "IVat1444356" "IVat1444437" "IVat1444669" "IVat1444671" "IVat1444701" "IVat1444703" "IVat1444809" "IVat1444977" "IVat1445007" "IVat1445106" "IVat1445121" "IVat1445190" "IVat1445241" "IVat1445394" "IVat1445451" "IVat1445454" "IVat1445475" "IVat1445499" "IVat1445601" "IVat1445669" "IVat1445704" "IVat1445731" "IVat1445748" "IVat1445832" "IVat1445924" "IVat1446119" "IVat1446128" "IVat1446237" "IVat1446315" "IVat1446417" "IVat1446426" "IVat1446451" "IVat1446474" "IVat1446523" "IVat1446657" "IVat1446708" "IVat1446870" "IVat1446942" "IVat1446971" "IVat1446991" "IVat1447006" "IVat1447019" "IVat1447034" "IVat1447045" "IVat1447046" "IVat1447059" "IVat1447141" "IVat1447205" "IVat1447339" "IVat1447354" "IVat1447370" "IVat1447394" "IVat1447458" "IVat1447466" "IVat1447550" "IVat1447560" "IVat1447800" "IVat1447829" "IVat1447869" "IVat1447932" "IVat1447951" "IVat1447954" "IVat1447971" "IVat1447983" "IVat1448092" "IVat1448229" "IVat1448307" "IVat1448333" "IVat1448361" "IVat1448377" "IVat1448475" "IVat1448512" "IVat1448578" "IVat1448592" "IVat1448682" "IVat1448688" "IVat1448718" "IVat1448727" "IVat1448737" "IVat1449081" "IVat1449115" "IVat1449180" "IVat1449303" "IVat1449375" "IVat1449421" "IVat1449603" "IVat1449713" "IVat1450136" "IVat1450505" "IVat1450630" "IVat1450673" "IVat1450712" "IVat1450756" "IVat1450889" "IVat1450906" "IVat1450990" "IVat1451001" "IVat1451020" "IVat1451034" "IVat1451046" "IVat1451158" "IVat1451269" "IVat1451419" "IVat1451509" "IVat1451568" "IVat1451569" "IVat1451656" "IVat1451716" "IVat1451737" "IVat1451920" "IVat1451947" "IVat1452187" "IVat1452214" "IVat1452247" "IVat1452322" "IVat1452412" "IVat1452426" "IVat1452475" "IVat1452531" "IVat1452581" "IVat1452634" "IVat1452694" "IVat1452715" "IVat1452754" "IVat1452799" "IVat1452817" "IVat1452829" "IVat1453139" "IVat1453204" "IVat1453292" "IVat1453443" "IVat1453491" "IVat1453857" "IVat1454199" "IVat1454427" "IVat1454500" "IVat1454535" "IVat1454640" "IVat1454814" "IVat1455021" "IVat1455211" "IVat1455346" "IVat1455505" "IVat1455540" "IVat1455553" "IVat1455628" "IVat1455640" "IVat1455688" "IVat1455705" "IVat1455706" "IVat1455739" "IVat1455868" "IVat1455912" "IVat1455929" "IVat1455934" "IVat1456066" "IVat1456136" "IVat1456276" "IVat1456313" "IVat1456503" "IVat1456705" "IVat1456738" "IVat1456786" "IVat1456804" "IVat1457134" "IVat1457327" "IVat1457371" "IVat1457625" "IVat1457656" "IVat1457755" "IVat1457821" "IVat1457973" "IVat1458093" "IVat1458180" "IVat1458324" "IVat1458339" "IVat1458364" "IVat1458379" "IVat1458415" "IVat1458430" "IVat1458508" "IVat1458568" "IVat1458670" "IVat1458890" "IVat1458895" "IVat1458907" "IVat1458923" "IVat1458943" "IVat1459003" "IVat1459253" "IVat1459374" "IVat1459576" "IVat1459593" "IVat1459792" "IVat1459832" "IVat1460225" "IVat1460251" "IVat1460359" "IVat1460393" "IVat1460398" "IVat1460423" "IVat1460425" "IVat1460437" "IVat1460467" "IVat1460526" "IVat1460577" "IVat1460686" "IVat1460755" "IVat1460766" "IVat1460790" "IVat1460805" "IVat1460845" "IVat1460851" "IVat1460869" "IVat1460899" "IVat1460911" "IVat1460934" "IVat1461017" "IVat1461061" "IVat1461063" "IVat1461103" "IVat1461179" "IVat1461367" "IVat1461383" "IVat1461424" "IVat1461549" "IVat1461559" "IVat1461576" "IVat1462027" "IVat1462049" "IVat1462081" "IVat1462102" "IVat1462225" "IVat1462300" "IVat1462518" "IVat1462647" "IVat1462695" "IVat1462731" "IVat1462876" "IVat1463085" "IVat1463182" "IVat1463453" "IVat1463477" "IVat1463520" "IVat1463535" "IVat1463649" "IVat1463790" "IVat1463889" "IVat1463904" "IVat1464111" "IVat1464198" "IVat1464354" "IVat1464416" "IVat1464421" "IVat1464456" "IVat1464648" "IVat1464672" "IVat1465061" "IVat1465101" "IVat1465179" "IVat1465239" "IVat1465350" "IVat1465635" "IVat1465761" "IVat1465792" "IVat1465944" "IVat1465952" "IVat1466188" "IVat1466189" "IVat1466209" "IVat1466253" "IVat1466336" "IVat1466356" "IVat1466625" "IVat1466635" "IVat1466732" "IVat1466751" "IVat1466906" "IVat1466986" "IVat1467062" "IVat1467086" "IVat1467110" "IVat1467252" "IVat1467384" "IVat1467705" "IVat1467737" "IVat1467753" "IVat1467795" "IVat1467825" "IVat1467957" "IVat1468007" "IVat1468009" "IVat1468137" "IVat1468183" "IVat1468398" "IVat1468692" "IVat1468706" "IVat1468712" "IVat1468716" "IVat1468730" "IVat1468777" "IVat1468794" "IVat1468809" "IVat1468854" "IVat1468892" "IVat1468927" "IVat1469133" "IVat1469263" "IVat1469281" "IVat1469303" "IVat1469331" "IVat1469347" "IVat1469368" "IVat1469493" "IVat1469718" "IVat1469744" "IVat1469844" "IVat1469880" "IVat1469987" "IVat1470020" "IVat1470071" "IVat1470124" "IVat1470503" "IVat1470638" "IVat1471212" "IVat1471224" "IVat1471248" "IVat1471293" "IVat1471453" "IVat1471516" "IVat1471649" "IVat1471822" "IVat1471846" "IVat1471927" "IVat1471969" "IVat1471991" "IVat1471995" "IVat1472102" "IVat1472251" "IVat1472491" "IVat1472497" "IVat1472603" "IVat1472811" "IVat1472821" "IVat1473019" "IVat1473071" "IVat1473109" "IVat1473225" "IVat1473261" "IVat1473277" "IVat1473295" "IVat1473308" "IVat1473626" "IVat1473627" "IVat1473638" "IVat1473728" "IVat1473830" "IVat1473851" "IVat1473876" "IVat1473910" "IVat1473972" "IVat1474133" "IVat1474212" "IVat1474329" "IVat1474365" "IVat1474386" "IVat1474408" "IVat1474499" "IVat1474559" "IVat1474562" "IVat1474570" "IVat1474671" "IVat1474678" "IVat1474797" "IVat1474877" "IVat1475241" "IVat1475644" "IVat1475971" "IVat1476043" "IVat1476160" "IVat1476253" "IVat1476280" "IVat1476330" "IVat1476506" "IVat1476564" "IVat1476948" "IVat1477108" "IVat1477166" "IVat1477229" "IVat1477303" "IVat1477497" "IVat1477578" "IVat1477620" "IVat1477724" "IVat1477836" "IVat1477881" "IVat1477986" "IVat1478083" "IVat1478311" "IVat1478409" "IVat1478689" "IVat1478883" "IVat1478923" "IVat1479142" "IVat1479310" "IVat1479529" "IVat1479554" "IVat1479721" "IVat1479754" "IVat1479776" "IVat1480105" "IVat1480130" "IVat1480138" "IVat1480344" "IVat1480420" "IVat1480464" "IVat1480509" "IVat1480827" "IVat1480905" "IVat1480964" "IVat1481359" "IVat1481368" "IVat1481605" "IVat1481755" "IVat1481875" "IVat1481890" "IVat1482142" "IVat1482935" "IVat1483016" "IVat1483102" "IVat1483470" "IVat1483859" "IVat1483943" "IVat1484174" "IVat1484414" "IVat1484470" "IVat1484495" "IVat1484591" "IVat1484725" "IVat1484804" "IVat1484969" "IVat1485202" "IVat1485367" "IVat1485502" "IVat1485716" "IVat1485734" "IVat1485804" "IVat1486031" "IVat1486102" "IVat1486158" "IVat1486170" "IVat1486470" "IVat1486800" "IVat1487434" "IVat1487455" "IVat1487786" "IVat1487867" "IVat1487909" "IVat1487912" "IVat1488032" "IVat1488076" "IVat1488098" "IVat1488298" "IVat1488674" "IVat1488746" "IVat1488997" "IVat1489237" "IVat1489495" "IVat1489695" "IVat1489703" "IVat1489709" "IVat1489719" "IVat1489730" "IVat1489800" "IVat1489876" "IVat1490051" "IVat1490586" "IVat1490596" "IVat1490677" "IVat1490707" "IVat1490854" "IVat1490871" "IVat1490969" "IVat1491012" "IVat1491106" "IVat1491193" "IVat1491217" "IVat1491313" "IVat1491438" "IVat1491511" "IVat1491597" "IVat1491611" "IVat1491802" "IVat1491844" "IVat1491871" "IVat1491881" "IVat1491904" "IVat1491931" "IVat1491973" "IVat1492310" "IVat1492714" "IVat1492820" "IVat1492914" "IVat1493037" "IVat1493047" "IVat1493080" "IVat1493142" "IVat1493243" "IVat1493247" "IVat1493252" "IVat1493268" "IVat1493296" "IVat1493432" "IVat1493460" "IVat1493466" "IVat1493467" "IVat1493501" "IVat1493519" "IVat1493587" "IVat1493670" "IVat1493677" "IVat1493744" "IVat1493777" "IVat1493798" "IVat1493812" "IVat1493823" "IVat1493883" "IVat1493896" "IVat1493901" "IVat1493910" "IVat1493928" "IVat1493967" "IVat1494196" "IVat1494234" "IVat1494239" "IVat1494534" "IVat1494604" "IVat1494745" "IVat1494771" "IVat1494973" "IVat1495210" "IVat1495330" "IVat1495366" "IVat1495504" "IVat1495542" "IVat1495672" "IVat1495806" "IVat1496026" "IVat1496046" "IVat1496069" "IVat1496146" "IVat1496147" "IVat1496388" "IVat1496565" "IVat1496581" "IVat1496683" "IVat1496780" "IVat1497017" "IVat1497125" "IVat1497308" "IVat1497397" "IVat1497454" "IVat1497527" "IVat1497544" "IVat1497556" "IVat1497620" "IVat1497709" "IVat1497848" "IVat1497873" "IVat1497877" "IVat1497975" "IVat1498007" "IVat1498180" "IVat1498227" "IVat1498553" "IVat1498556" "IVat1498584" "IVat1498907" "IVat1499282" "IVat1499374" "IVat1499479" "IVat1499667" "IVat1500065" "IVat1500081" "IVat1500704" "IVat1500729" "IVat1500749" "IVat1500754" "IVat1500820" "IVat1500833" "IVat1500941" "IVat1500998" "IVat1501012" "IVat1501069" "IVat1501072" "IVat1501124" "IVat1501155" "IVat1501179" "IVat1501204" "IVat1501228" "IVat1501230" "IVat1501313" "IVat1501364" "IVat1501396" "IVat1501431" "IVat1501434" "IVat1501445" "IVat1501547" "IVat1501673" "IVat1501832" "IVat1501871" "IVat1501874" "IVat1501928" "IVat1502098" "IVat1502210" "IVat1502265" "IVat1502295" "IVat1502354" "IVat1502372" "IVat1502410" "IVat1502441" "IVat1502486" "IVat1502542" "IVat1502591" "IVat1502596" "IVat1502808" "IVat1502822" "IVat1502840" "IVat1502899" "IVat1502923" "IVat1502991" "IVat1503014" "IVat1503197" "IVat1503343" "IVat1503436" "IVat1503565" "IVat1503567" "IVat1503578" "IVat1503584" "IVat1503623" "IVat1503639" "IVat1503684" "IVat1503767" "IVat1504010" "IVat1504015" "IVat1504037" "IVat1504094" "IVat1504127" "IVat1504184" "IVat1504289" "IVat1504429" "IVat1504574" "IVat1504929" "IVat1504938" "IVat1504953" "IVat1504962" "IVat1504967" "IVat1505196" "IVat1505388" "IVat1505428" "IVat1505553" "IVat1505623" "IVat1505633" "IVat1505682" "IVat1505694" "IVat1505707" "IVat1505710" "IVat1505713" "IVat1505719" "IVat1505732" "IVat1505800" "IVat1505841" "IVat1505942" "IVat1505999" "IVat1506595" "IVat1506687" "IVat1506704" "IVat1506844" "IVat1506988" "IVat1507069" "IVat1507073" "IVat1507209" "IVat1507247" "IVat1507443" "IVat1507531" "IVat1507597" "IVat1507771" "IVat1507913" "IVat1507972" "IVat1508280" "IVat1508445" "IVat1508541" "IVat1508635" "IVat1508742" "IVat1508751" "IVat1508869" "IVat1509000" "IVat1509967" "IVat1509973" "IVat1510019" "IVat1510204" "IVat1510373" "IVat1510407" "IVat1510411" "IVat1510412" "IVat1510491" "IVat1510542" "IVat1510872" "IVat1511143" "IVat1511185" "IVat1511338" "IVat1511500" "IVat1511649" "IVat1511740" "IVat1511849" "IVat1511850" "IVat1511871" "IVat1511876" "IVat1512081" "IVat1512092" "IVat1512971" "IVat1513328" "IVat1513472" "IVat1513647" "IVat1513651" "IVat1513723" "IVat1513829" "IVat1514026" "IVat1514225" "IVat1514360" "IVat1514393" "IVat1514430" "IVat1514490" "IVat1514608" "IVat1514702" "IVat1514714" "IVat1514809" "IVat1514818" "IVat1514827" "IVat1514875" "IVat1515042" "IVat1515073" "IVat1515206" "IVat1515235" "IVat1515244" "IVat1515410" "IVat1515445" "IVat1515572" "IVat1515651" "IVat1515698" "IVat1515854" "IVat1515936" "IVat1516007" "IVat1516028" "IVat1516036" "IVat1516037" "IVat1516067" "IVat1516073" "IVat1516105" "IVat1516127" "IVat1516196" "IVat1516240" "IVat1516431" "IVat1516477" "IVat1516508" "IVat1516693" "IVat1516708" "IVat1516800" "IVat1516837" "IVat1516980" "IVat1517072" "IVat1517099" "IVat1517165" "IVat1517584" "IVat1517693" "IVat1517742" "IVat1517817" "IVat1517918" "IVat1518139" "IVat1518204" "IVat1518316" "IVat1518318" "IVat1518910" "IVat1518981" "IVat1519089" "IVat1519150" "IVat1519161" "IVat1519197" "IVat1519263" "IVat1519294" "IVat1519297" "IVat1519300" "IVat1519325" "IVat1519413" "IVat1519445" "IVat1519447" "IVat1519547" "IVat1519582" "IVat1519602" "IVat1519834" "IVat1519852" "IVat1519888" "IVat1519936" "IVat1519951" "IVat1520257" "IVat1520265" "IVat1520269" "IVat1520377" "IVat1520485" "IVat1520499" "IVat1520705" "IVat1520748" "IVat1520749" "IVat1520786" "IVat1520797" "IVat1520905" "IVat1520999" "IVat1521155" "IVat1521240" "IVat1521280" "IVat1521299" "IVat1521368" "IVat1521409" "IVat1521411" "IVat1521419" "IVat1521459" "IVat1521468" "IVat1521541" "IVat1521566" "IVat1521578" "IVat1521622" "IVat1521731" "IVat1521782" "IVat1521818" "IVat1521925" "IVat1521949" "IVat1521958" "IVat1521962" "IVat1522058" "IVat1522284" "IVat1522316" "IVat1522318" "IVat1522360" "IVat1522382" "IVat1522399" "IVat1522407" "IVat1522485" "IVat1522505" "IVat1522512" "IVat1522524" "IVat1522529" "IVat1522542" "IVat1522577" "IVat1522601" "IVat1522792" "IVat1522919" "IVat1522952" "IVat1522958" "IVat1522967" "IVat1522969" "IVat1523043" "IVat1523045" "IVat1523056" "IVat1523081" "IVat1523097" "IVat1523131" "IVat1523132" "IVat1523257" "IVat1523266" "IVat1523269" "IVat1524277" "IVat1524284" "IVat1524431" "IVat1524438" "IVat1524443" "Vat7343" "Vat7383" "Vat7546" "Vat7581" "Vat7587" "Vat7602" "Vat7632" "Vat7640" "Vat7658" "Vat7660" "Vat7669" "Vat7718" "Vat7734" "Vat10121" "Vat10126" "Vat10185" "Vat10187" "Vat10202" "Vat10217" "Vat10315" "Vat10340" "Vat10389" "Vat10400" "Vat10432" "Vat10476" "Vat10492" "Vat10542" "Vat10561" "Vat10568" "Vat10606" "Vat10640" "Vat10653" "Vat10660" "Vat10779" "Vat10946" "Vat10979" "Vat11032" "Vat11049" "Vat11100" "Vat11186" "Vat11244" "Vat11261" "Vat11263" "Vat11331" "Vat11349" "Vat11351" "Vat11381" "Vat11392" "Vat11461" "Vat11496" "Vat11548" "Vat11688" "Vat11696" "Vat11716" "Vat11741" "Vat11744" "Vat11785" "Vat12057" "Vat12309" "Vat12330" "Vat12341" "Vat12511" "Vat12532" "Vat12571" "Vat12585" "Vat12600" "Vat12612" "Vat12625" "Vat12629" "Vat12704" "Vat12763" "Vat12847" "Vat12863" "Vat12869" "Vat13024" "Vat13159" "Vat13167" "Vat13215" "Vat13244" "Vat13307" "Vat13449" "Vat13502" "Vat13645" "Vat13773" "Vat13805" "Vat13996" "Vat14025" "Vat14061" "Vat14073" "Vat14175" "Vat14306" "Vat14343" "Vat14360" "Vat14408" "Vat14411" "Vat14425" "Vat14467" "Vat14498" "Vat14579" "Vat14582" "Vat14592" "Vat14598" "Vat14610" "Vat14659" "Vat14660" "Vat15022" "Vat15032" "Vat15052" "Vat15054" "Vat15195" "Vat15198" "Vat15229" "Vat15261" "Vat15585" "Vat15603" "Vat15606" "Vat15672" "Vat15698" "Vat15826" "Vat15888" "Vat15940" "Vat15966" "Vat16323" "Vat17065" "Vat17311" "Vat17368" "Vat17672" "Vat17728" "Vat17815" "Vat17824" "Vat17871" "Vat17918" "Vat17941" "Vat17994" "Vat18031" "Vat18138" "Vat18162" "Vat18178" "Vat18182" "Vat18214" "Vat18224" "Vat18229" "Vat18232" "Vat18285" "Vat18447" "Vat18487" "Vat18502" "Vat18515" "Vat18519" "Vat18593" "Vat18609" "Vat18656" "Vat18668" "Vat18698" "Vat18812" "Vat18839" "Vat18904" "Vat19392" "Vat19395" "Vat19418" "Vat19431" "Vat19455" "Vat19513" "Vat19517" "Vat19788" "Vat21528" "Vat21547" "Vat21548" "Vat21591" "Vat21762" "Vat21768" "Vat21771" "Vat21849" "Vat21876" "Vat22026" "Vat22150" "Vat22161" "Vat22188" "Vat22191" "Vat23574" "Vat23653" "Vat23990" "Vat24002" "Vat24025" "Vat24079" "Vat24165" "Vat24234" "Vat24380" "Vat24411" "Vat24487" "Vat24562" "Vat24575" "Vat24581" "Vat24596" "Vat24628" "Vat24661" "Vat24749" "Vat24754" "Vat24820" "Vat24909" "Vat24966" "Vat25095" "Vat25103" "Vat25106" "Vat25120" "Vat25188" "Vat25194" "Vat25369" "Vat25510" "Vat25571" "Vat25590" "Vat25685" "Vat25874" "Vat25914" "Vat25929" "Vat26189" "Vat26206" "Vat26313" "Vat26322" "Vat26352" "Vat26413" "Vat26549" "Vat26638" "Vat27083" "Vat27116" "Vat27119" "Vat27272" "Vat27869" "Vat27912" "Vat27932" "Vat27980" "Vat28151" "Vat28167" "Vat28427" "Vat28600" "Vat28622" "Vat28649" "Vat28988" "Vat29072" "Vat29269" "Vat29688" "Vat29872" "Vat29923" "Vat29962" "Vat30054" "Vat30664" "Vat31093" "Vat31247" "Vat31495" "Vat31499" "Vat31651" "Vat32102" "Vat32276" "Vat33344" "Vat33348" "Vat33706" "Vat33814" "Vat33888" "Vat34040" "Vat34052" "Vat34063" "Vat34247" "Vat34493" "Vat34622" "Vat34703" "Vat34811" "Vat34979" "Vat34985" "Vat35048" "Vat35579" "Vat35672" "Vat35699" "Vat35780" "Vat35840" "Vat36053" "Vat36245" "Vat36420" "Vat36559" "Vat36687" "Vat36820" "Vat36958" "Vat37036" "Vat37041" "Vat37399" "Vat37504" "Vat37539" "Vat37714" "Vat38064" "Vat38431" "Vat38676" "Vat38812" "Vat38956" "Vat39238" "Vat39304" "Vat39343" "Vat39493" "Vat39580" "Vat39607" "Vat39664" "Vat39891" "Vat39960" "Vat40307" "Vat40835" "Vat40898" "Vat40988" "Vat41039" "Vat41075" "Vat41138" "Vat41273" "Vat41275" "Vat41357" "Vat41366" "Vat41566" "Vat41687" "Vat41711" "Vat41859" "Vat41961" "Vat42051" "Vat42238" "Vat42280" "Vat42354" "Vat42418" "Vat42490" "Vat42646" "Vat42735" "Vat42780" "Vat43070" "Vat43179" "Vat43242" "Vat43251" "Vat43260" "Vat43461" "Vat43485" "Vat43594" "Vat43659" "Vat43744" "Vat43746" "Vat43817" "Vat43837" "Vat43899" "Vat43959" "Vat44019" "Vat44163" "Vat44304" "Vat44334" "Vat44344" "Vat44529" "Vat44568" "Vat44641" "Vat44860" "Vat44986" "Vat45019" "Vat45023" "Vat45548" "Vat45606" "Vat45665" "Vat45702" "Vat45816" "Vat45866" "Vat46084" "Vat46098" "Vat46142" "Vat46268" "Vat46310" "Vat46329" "Vat46348" "Vat46379" "Vat46433" "Vat46437" "Vat46500" "Vat46589" "Vat46647" "Vat46832" "Vat46838" "Vat46866" "Vat46910" "Vat46989" "Vat47084" "Vat47091" "Vat47165" "Vat47317" "Vat47503" "Vat47764" "Vat48016" "Vat48081" "Vat48099" "Vat48112" "Vat48256" "Vat48289" "Vat48489" "Vat48555" "Vat48581" "Vat48594" "Vat48609" "Vat48636" "Vat48663" "Vat48856" "Vat48897" "Vat48972" "Vat49043" "Vat49056" "Vat49185" "Vat49341" "Vat49411" "Vat49751" "Vat49885" "Vat49908" "Vat49917" "Vat50125" "Vat50218" "Vat50279" "Vat50835" "Vat50918" "Vat51087" "Vat51195" "Vat51264" "Vat51423" "Vat51487" "Vat51501" "Vat51579" "Vat51706" "Vat51780" "Vat51822" "Vat51919" "Vat51937" "Vat51944" "Vat51959" "Vat52028" "Vat52092" "Vat52713" "Vat53297" "Vat53433" "Vat53501" "Vat53505" "Vat53507" "Vat53565" "Vat53693" "Vat53713" "Vat53718" "Vat53732" "Vat53750" "Vat53764" "Vat53781" "Vat53785" "Vat53876" "Vat53884" "Vat53888" "Vat54237" "Vat54384" "Vat54453" "Vat54747" "Vat55304" "Vat55483" "Vat55880" "Vat56000" "Vat56039" "Vat56166" "Vat56171" "Vat56555" "Vat56577" "Vat56829" "Vat57131" "Vat57203" "Vat57275" "Vat57281" "Vat57614" "Vat57707" "Vat57806" "Vat57900" "Vat57920" "Vat57941" "Vat58022" "Vat58103" "Vat58114" "Vat58245" "Vat58346" "Vat58866" "Vat59099" "Vat59461" "Vat59504" "Vat59515" "Vat59579" "Vat60147" "Vat60162" "Vat60381" "Vat60679" "Vat60891" "Vat60924" "Vat61067" "Vat61081" "Vat61101" "Vat61146" "Vat61194" "Vat61261" "Vat61280" "Vat61456" "Vat61507" "Vat61667" "Vat61799" "Vat61962" "Vat61970" "Vat62025" "Vat62117" "Vat62601" "Vat62606" "Vat62627" "Vat62637" "Vat62644" "Vat62652" "Vat62717" "Vat62736" "Vat62771" "Vat62914" "Vat63004" "Vat63122" "Vat63146" "Vat63162" "Vat63176" "Vat63210" "Vat63253" "Vat63369" "Vat63373" "Vat63585" "Vat63594" "Vat63676" "Vat63695" "Vat63726" "Vat63748" "Vat63934" "Vat64137" "Vat64213" "Vat64238" "Vat64340" "Vat64355" "Vat64403" "Vat64437" "Vat64525" "Vat64569" "Vat64624" "Vat64648" "Vat64672" "Vat64680" "Vat64710" "Vat64724" "Vat64760" "Vat64919" "Vat65008" "Vat65190" "Vat65194" "Vat65210" "Vat65327" "Vat65418" "Vat65424" "Vat65622" "Vat65697" "Vat65944" "Vat65985" "Vat66105" "Vat66141" "Vat66168" "Vat66177" "Vat66258" "Vat66291" "Vat66817" "Vat67018" "Vat67131" "Vat67311" "Vat67327" "Vat67329" "Vat67482" "Vat67571" "Vat67758" "Vat67770" "Vat67809" "Vat68268" "Vat68547" "Vat68643" "Vat68714" "Vat68798" "Vat68910" "Vat68945" "Vat68996" "Vat69083" "Vat69202" "Vat69209" "Vat69229" "Vat69251" "Vat69368" "Vat69459" "Vat69468" "Vat69568" "Vat69584" "Vat69592" "Vat69699" "Vat69711" "Vat69766" "Vat69774" "Vat69789" "Vat69939" "Vat70022" "Vat70113" "Vat70263" "Vat70335" "Vat70531" "Vat70822" "Vat70852" "Vat70912" "Vat70954" "Vat70961" "Vat70969" "Vat70986" "Vat71054" "Vat71062" "Vat71182" "Vat71197" "Vat71422" "Vat71485" "Vat71491" "Vat71501" "Vat71524" "Vat71590" "Vat71671" "Vat71842" "Vat71903" "Vat72037" "Vat72102" "Vat72214" "Vat72295" "Vat72326" "Vat72339" "Vat72385" "Vat72483" "Vat72502" "Vat72694" "Vat72790" "Vat72800" "Vat72942" "Vat73003" "Vat73045" "Vat73227" "Vat73422" "Vat73426" "Vat73592" "Vat73600" "Vat73604" "Vat73670" "Vat73686" "Vat73959" "Vat74196" "Vat74271" "Vat74511" "Vat74994" "Vat75084" "Vat75225" "Vat75455" "Vat75516" "Vat75539" "Vat75589" "Vat75659" "Vat75745" "Vat75968" "Vat76002" "Vat76029" "Vat76078" "Vat76157" "Vat76198" "Vat76232" "Vat76253" "Vat76273" "Vat76325" "Vat76357" "Vat76441" "Vat76528" "Vat76597" "Vat76632" "Vat76636" "Vat76684" "Vat76814" "Vat76880" "Vat77032" "Vat77036" "Vat77098" "Vat77253" "Vat77300" "Vat77310" "Vat77443" "Vat77444" "Vat77454" "Vat77500" "Vat77558" "Vat77645" "Vat77872" "Vat77878" "Vat77977" "Vat77986" "Vat78008" "Vat78035" "Vat78092" "Vat78261" "Vat78504" "Vat78595" "Vat78757" "Vat78778" "Vat78808" "Vat78893" "Vat78895" "Vat79059" "Vat79075" "Vat79285" "Vat79309" "Vat79396" "Vat79416" "Vat79508" "Vat79544" "Vat79549" "Vat79621" "Vat79626" "Vat79648" "Vat80059" "Vat80107" "Vat80124" "Vat80128" "Vat80182" "Vat80255" "Vat80285" "Vat80303" "Vat80437" "Vat80485" "Vat80509" "Vat80557" "Vat80617" "Vat80671" "Vat80717" "Vat80728" "Vat80874" "Vat80877" "Vat80903" "Vat81049" "Vat81128" "Vat81333" "Vat81356" "Vat81360" "Vat81401" "Vat81642" "Vat81644" "Vat81701" "Vat81713" "Vat81932" "Vat82033" "Vat82064" "Vat82175" "Vat82262" "Vat82559" "Vat82641" "Vat82669" "Vat82782" "Vat82928" "Vat82970" "Vat83007" "Vat83138" "Vat83167" "Vat83236" "Vat83311" "Vat83329" "Vat83473" "Vat83548" "Vat83617" "Vat83692" "Vat83890" "Vat83998" "Vat84168" "Vat84265" "Vat84377" "Vat84562" "Vat84787" "Vat85045" "Vat85236" "Vat85578" "Vat85604" "Vat85616" "Vat85750" "Vat85781" "Vat86041" "Vat86233" "Vat86381" "Vat86601" "Vat86816" "Vat86855" "Vat86861" "Vat86888" "Vat86904" "Vat87165" "Vat87195" "Vat87299" "Vat87554" "Vat87608" "Vat87611" "Vat87887" "Vat87900" "Vat87938" "Vat88061" "Vat88121" "Vat88172" "Vat88403" "Vat88481" "Vat88539" "Vat88547" "Vat88664" "Vat88700" "Vat88935" "Vat89321" "Vat89417" "Vat89642" "Vat89738" "Vat89953" "Vat90032" "Vat90059" "Vat90191" "Vat90215" "Vat90218" "Vat90561" "Vat90719" "Vat90720" "Vat91067" "Vat91205" "Vat91237" "Vat91322" "Vat91332" "Vat91352" "Vat91418" "Vat91473" "Vat91661" "Vat91751" "Vat92248" "Vat92327" "Vat92345" "Vat92672" "Vat92864" "Vat93590" "Vat93878" "Vat93914" "Vat93916" "Vat94049" "Vat94089" "Vat94095" "Vat94097" "Vat94111" "Vat94126" "Vat94158" "Vat94351" "Vat94419" "Vat94534" "Vat94559" "Vat94592" "Vat94829" "Vat95043" "Vat95228" "Vat95330" "Vat95430" "Vat95441" "Vat95464" "Vat95696" "Vat95885" "Vat95918" "Vat96006" "Vat96083" "Vat96236" "Vat96356" "Vat96367" "Vat96428" "Vat96648" "Vat96764" "Vat97220" "Vat97322" "Vat97755" "Vat98040" "Vat98051" "Vat98270" "Vat98283" "Vat98339" "Vat98381" "Vat98507" "Vat98574" "Vat98854" "Vat98856" "Vat98872" "Vat98873" "Vat98893" "Vat98904" "Vat98906" "Vat98961" "Vat98999" "Vat99031" "Vat99038" "Vat99091" "Vat99120" "Vat99124" "Vat99132" "Vat99164" "Vat99167" "Vat99179" "Vat99194" "Vat99237" "Vat99302" "Vat99312" "Vat99314" "Vat99323" "Vat99441" "Vat99489" "Vat99519" "Vat99522" "Vat99614" "Vat99672" "Vat99707" "Vat99896" "Vat100025" "Vat100056" "Vat100074" "Vat100108" "Vat100118" "Vat100121" "Vat100213" "Vat100307" "Vat100352" "Vat100373" "Vat100389" "Vat100391" "Vat100400" "Vat100406" "Vat100451" "Vat100467" "Vat100635" "Vat100681" "Vat101285" "Vat101365" "Vat101643" "Vat101667" "Vat101687" "Vat101716" "Vat101819" "Vat101827" "Vat101836" "Vat102020" "Vat102185" "Vat102203" "Vat102254" "Vat102405" "Vat102407" "Vat102537" "Vat102849" "Vat102887" "Vat102999" "Vat103244" "Vat103272" "Vat103325" "Vat103334" "Vat103467" "Vat103528" "Vat103548" "Vat103569" "Vat103937" "Vat104194" "Vat104269" "Vat104270" "Vat104393" "Vat104404" "Vat104420" "Vat104442" "Vat104648" "Vat105029" "Vat105087" "Vat105130" "Vat105192" "Vat105203" "Vat105311" "Vat105319" "Vat105437" "Vat105493" "Vat105739" "Vat105746" "Vat105770" "Vat105816" "Vat105842" "Vat105854" "Vat106030" "Vat106333" "Vat106412" "Vat106422" "Vat106481" "Vat106489" "Vat106491" "Vat106493" "Vat106501" "Vat106550" "Vat106597" "Vat106607" "Vat106609" "Vat106618" "Vat106651" "Vat106745" "Vat106753" "Vat106808" "Vat106822" "Vat106918" "Vat106944" "Vat107574" "Vat107580" "Vat107929" "Vat108381" "Vat108662" "Vat108989" "Vat109005" "Vat109308" "Vat109461" "Vat109559" "Vat109995" "Vat110241" "Vat110385" "Vat110685" "Vat110772" "Vat110830" "Vat110956" "Vat110960" "Vat110985" "Vat111014" "Vat111028" "Vat111083" "Vat111137" "Vat111145" "Vat111164" "Vat111209" "Vat111377" "Vat111402" "Vat111615" "Vat111676" "Vat111840" "Vat111854" "Vat112269" "Vat112327" "Vat112437" "Vat112632" "Vat113066" "Vat113079" "Vat113148" "Vat113178" "Vat113187" "Vat113919" "Vat113964" "Vat114096" "Vat114726" "Vat114867" "Vat114984" "Vat114999" "Vat115024" "Vat115035" "Vat115090" "Vat115195" "Vat115452" "Vat115473" "Vat115669" "Vat115890" "Vat117134" "Vat117288" "Vat117318" "Vat117506" "Vat117705" "Vat117889" "Vat118055" "Vat118081" "Vat118141" "Vat118149" "Vat118304" "Vat118421" "Vat118484" "Vat118505" "Vat118608" "Vat118734" "Vat118743" "Vat118809" "Vat118846" "Vat118973" "Vat118974" "Vat119253" "Vat119334" "Vat119379" "Vat119388" "Vat119409" "Vat119453" "Vat119512" "Vat119513" "Vat119517" "Vat119673" "Vat119706" "Vat119741" "Vat119908" "Vat119917" "Vat120023" "Vat120062" "Vat120135" "Vat120363" "Vat120392" "Vat120417" "Vat120418" "Vat120588" "Vat120663" "Vat120900" "Vat120933" "Vat121032" "Vat121077" "Vat121096" "Vat121112" "Vat121136" "Vat121266" "Vat121304" "Vat121308" "Vat121339" "Vat121351" "Vat121371" "Vat121409" "Vat122148" "Vat122181" "Vat122229" "Vat122325" "Vat122415" "Vat122503" "Vat122997" "Vat123248" "Vat123266" "Vat123378" "Vat123491" "Vat123513" "Vat123977" "Vat124059" "Vat124202" "Vat124517" "Vat124766" "Vat124905" "Vat124914" "Vat124970" "Vat125211" "Vat125221" "Vat125279" "Vat125368" "Vat125382" "Vat125566" "Vat125581" "Vat125694" "Vat125756" "Vat125757" "Vat125939" "Vat126071" "Vat126254" "Vat126294" "Vat126316" "Vat126332" "Vat126393" "Vat126427" "Vat126477" "Vat126600" "Vat126641" "Vat126652" "Vat126688" "Vat127024" "Vat127042" "Vat127050" "Vat127286" "Vat127516" "Vat127548" "Vat127687" "Vat128035" "Vat128140" "Vat128257" "Vat128550" "Vat128887" "Vat128953" "Vat129112" "Vat129286" "Vat129322" "Vat129481" "Vat129523" "Vat129628" "Vat129774" "Vat130108" "Vat130380" "Vat130887" "Vat131173" "Vat131177" "Vat131479" "Vat131499" "Vat131509" "Vat131539" "Vat131827" "Vat132523" "Vat132643" "Vat132762" "Vat133048" "Vat133078" "Vat133173" "Vat133488" "Vat133491" "Vat133776" "Vat134157" "Vat134351" "Vat134361" "Vat134484" "Vat134795" "Vat134805" "Vat134844" "Vat135550" "Vat135951" "Vat136032" "Vat136262" "Vat136376" "Vat136403" "Vat136419" "Vat136561" "Vat136691" "Vat136721" "Vat136922" "Vat137133" "Vat137414" "Vat137525" "Vat137548" "Vat137752" "Vat137844" "Vat137914" "Vat137916" "Vat138269" "Vat138302" "Vat138317" "Vat138567" "Vat138600" "Vat138652" "Vat138799" "Vat139176" "Vat139269" "Vat139492" "Vat139520" "Vat139649" "Vat139659" "Vat140109" "Vat140834" "Vat140881" "Vat141037" "Vat141217" "Vat141484" "Vat141520" "Vat141526" "Vat141604" "Vat141917" "Vat142187" "Vat142226" "Vat142564" "Vat143095" "Vat143291" "Vat143304" "Vat143600" "Vat143605" "Vat143795" "Vat143851" "Vat143857" "Vat144158" "Vat144264" "Vat144520" "Vat144679" "Vat145150" "Vat145463" "Vat145540" "Vat145568" "Vat145601" "Vat145634" "Vat145676" "Vat145744" "Vat145865" "Vat146272" "Vat146640" "Vat146844" "Vat147671" "Vat148326" "Vat148484" "Vat148772" "Vat149212" "Vat149713" "Vat150004" "Vat150085" "Vat150278" "Vat150303" "Vat150309" "Vat150354" "Vat150636" "Vat150786" "Vat150839" "Vat151016" "Vat151102" "Vat151332" "Vat151334" "Vat151429" "Vat151440" "Vat151453" "Vat151517" "Vat151652" "Vat151668" "Vat152003" "Vat152011" "Vat152026" "Vat152049" "Vat152071" "Vat152074" "Vat152114" "Vat152131" "Vat152167" "Vat152205" "Vat152212" "Vat152264" "Vat152334" "Vat152615" "Vat152629" "Vat152687" "Vat152799" "Vat152857" "Vat153116" "Vat153128" "Vat153240" "Vat153283" "Vat153356" "Vat153492" "Vat153550" "Vat153719" "Vat153807" "Vat153839" "Vat153843" "Vat153950" "Vat153951" "Vat153956" "Vat153988" "Vat154012" "Vat154268" "Vat154353" "Vat154389" "Vat154436" "Vat154646" "Vat154840" "Vat154906" "Vat154957" "Vat155080" "Vat155129" "Vat155251" "Vat155569" "Vat155584" "Vat155612" "Vat155900" "Vat155917" "Vat155932" "Vat155957" "Vat155962" "Vat156108" "Vat156539" "Vat156615" "Vat156761" "Vat156774" "Vat156903" "Vat157038" "Vat157237" "Vat157327" "Vat157502" "Vat157536" "Vat157591" "Vat157768" "Vat157791" "Vat157819" "Vat157998" "Vat158170" "Vat158385" "Vat158683" "Vat158689" "Vat158704" "Vat158930" "Vat159091" "Vat159380" "Vat159421" "Vat159474" "Vat159555" "Vat159572" "Vat159573" "Vat159809" "Vat159874" "Vat159881" "Vat160191" "Vat160247" "Vat160281" "Vat160728" "Vat160911" "Vat161190" "Vat161592" "Vat161766" "Vat161850" "Vat161932" "Vat162007" "Vat162249" "Vat162339" "Vat162460" "Vat163057" "Vat163465" "Vat163834" "Vat163996" "Vat164371" "Vat164497" "Vat164515" "Vat164550" "Vat164928" "Vat165099" "Vat165158" "Vat166088" "Vat166109" "Vat166217" "Vat166421" "Vat166669" "Vat166838" "Vat166900" "Vat166932" "Vat167247" "Vat167373" "Vat167729" "Vat167751" "Vat167760" "Vat167864" "Vat168411" "Vat168778" "Vat168863" "Vat168929" "Vat168965" "Vat169004" "Vat169163" "Vat169276" "Vat169430" "Vat169451" "Vat169463" "Vat169610" "Vat169760" "Vat169795" "Vat170069" "Vat170318" "Vat170606" "Vat170643" "Vat170675" "Vat170705" "Vat170927" "Vat171527" "Vat171602" "Vat171767" "Vat171886" "Vat171916" "Vat172033" "Vat172074" "Vat172782" "Vat173216" "Vat173317" "Vat173361" "Vat173401" "Vat173561" "Vat173644" "Vat173910" "Vat173947" "Vat173988" "Vat174294" "Vat174380" "Vat174468" "Vat174793" "Vat174814" "Vat174956" "Vat175044" "Vat175153" "Vat175388" "Vat175410" "Vat175490" "Vat175495" "Vat175592" "Vat175645" "Vat175673" "Vat175699" "Vat175839" "Vat176296" "Vat176446" "Vat176735" "Vat176818" "Vat176973" "Vat177072" "Vat177092" "Vat177350" "Vat177452" "Vat177488" "Vat177848" "Vat178085" "Vat178370" "Vat178670" "Vat178690" "Vat178785" "Vat178893" "Vat179013" "Vat179019" "Vat179041" "Vat179057" "Vat179117" "Vat179136" "Vat179142" "Vat179280" "Vat179333" "Vat179358" "Vat179484" "Vat179487" "Vat179544" "Vat179604" "Vat179646" "Vat179749" "Vat179787" "Vat179822" "Vat179848" "Vat180131" "Vat180215" "Vat180283" "Vat180420" "Vat180516" "Vat180546" "Vat181107" "Vat181131" "Vat181134" "Vat181387" "Vat182013" "Vat182241" "Vat182337" "Vat182339" "Vat182380" "Vat182403" "Vat182826" "Vat182838" "Vat183156" "Vat183269" "Vat183276" "Vat183308" "Vat183423" "Vat183429" "Vat183548" "Vat183616" "Vat183863" "Vat183909" "Vat184026" "Vat184259" "Vat184267" "Vat184290" "Vat184362" "Vat184660" "Vat184683" "Vat185025" "Vat185982" "Vat186069" "Vat186609" "Vat186621" "Vat186628" "Vat186648" "Vat186889" "Vat187026" "Vat187070" "Vat187123" "Vat187155" "Vat187191" "Vat187242" "Vat187245" "Vat187251" "Vat187304" "Vat187308" "Vat187356" "Vat187405" "Vat187425" "Vat187465" "Vat187481" "Vat187518" "Vat187558" "Vat187630" "Vat187647" "Vat187678" "Vat187704" "Vat187750" "Vat187773" "Vat187804" "Vat187816" "Vat187823" "Vat187884" "Vat187938" "Vat188015" "Vat188017" "Vat188039" "Vat188050" "Vat188153" "Vat188434" "Vat188494" "Vat188731" "Vat188773" "Vat188774" "Vat188872" "Vat189253" "Vat189414" "Vat189661" "Vat189982" "Vat190021" "Vat190069" "Vat190084" "Vat190105" "Vat190282" "Vat190354" "Vat190540" "Vat190552" "Vat190753" "Vat190828" "Vat190837" "Vat190996" "Vat191359" "Vat191385" "Vat191461" "Vat191531" "Vat191817" "Vat191862" "Vat192023" "Vat192056" "Vat192064" "Vat192120" "Vat192220" "Vat192376" "Vat192669" "Vat192792" "Vat193010" "Vat193623" "Vat193677" "Vat193833" "Vat193875" "Vat193911" "Vat193948" "Vat194165" "Vat194366" "Vat194374" "Vat194497" "Vat194500" "Vat194539" "Vat194585" "Vat194685" "Vat194706" "Vat194718" "Vat194738" "Vat194772" "Vat194880" "Vat195289" "Vat195340" "Vat195355" "Vat195367" "Vat195383" "Vat195424" "Vat195459" "Vat195495" "Vat195528" "Vat195649" "Vat195871" "Vat195874" "Vat196105" "Vat196109" "Vat196268" "Vat196325" "Vat196477" "Vat196665" "Vat196793" "Vat197360" "Vat197501" "Vat197573" "Vat197723" "Vat197750" "Vat198076" "Vat198081" "Vat198670" "Vat198679" "Vat198961" "Vat199139" "Vat199201" "Vat199205" "Vat199226" "Vat199230" "Vat199251" "Vat199269" "Vat199327" "Vat199336" "Vat199353" "Vat199686" "Vat200069" "Vat200244" "Vat200267" "Vat200353" "Vat200361" "Vat200383" "Vat200758" "Vat200793" "Vat200884" "Vat200907" "Vat201005" "Vat201227" "Vat201467" "Vat201581" "Vat201725" "Vat201987" "Vat202284" "Vat202313" "Vat202469" "Vat202511" "Vat202625" "Vat202834" "Vat203183" "Vat203552" "Vat203705" "Vat203831" "Vat203838" "Vat204509" "Vat204635" "Vat204867" "Vat204946" "Vat205013" "Vat205044" "Vat205210" "Vat205405" "Vat206002" "Vat206275" "Vat206287" "Vat206965" "Vat207169" "Vat207178" "Vat207186" "Vat207221" "Vat207240" "Vat207275" "Vat207463" "Vat207478" "Vat207515" "Vat207564" "Vat207575" "Vat207580" "Vat207709" "Vat207772" "Vat207820" "Vat207967" "Vat208039" "Vat208303" "Vat208342" "Vat208384" "Vat208449" "Vat208687" "Vat208702" "Vat208757" "Vat208849" "Vat209536" "Vat209653" "Vat209777" "Vat209788" "Vat209835" "Vat209848" "Vat210065" "Vat210479" "Vat210503" "Vat210563" "Vat210769" "Vat210776" "Vat210832" "Vat210929" "Vat211090" "Vat211133" "Vat211170" "Vat211283" "Vat211339" "Vat211385" "Vat211412" "Vat211418" "Vat211419" "Vat211728" "Vat211740" "Vat211759" "Vat211769" "Vat211988" "Vat212025" "Vat212254" "Vat212372" "Vat212392" "Vat212429" "Vat212441" "Vat212498" "Vat212505" "Vat212817" "Vat212943" "Vat213075" "Vat213243" "Vat213276" "Vat213398" "Vat213422" "Vat213534" "Vat213724" "Vat213821" "Vat213864" "Vat213895" "Vat213928" "Vat213948" "Vat214084" "Vat214751" "Vat214827" "Vat214871" "Vat215058" "Vat215136" "Vat215202" "Vat215226" "Vat215440" "Vat216123" "Vat216210" "Vat216260" "Vat216468" "Vat216617" "Vat216639" "Vat216695" "Vat216723" "Vat216732" "Vat216870" "Vat216897" "Vat216969" "Vat217203" "Vat217241" "Vat217278" "Vat217293" "Vat217417" "Vat217470" "Vat217535" "Vat217776" "Vat218011" "Vat218128" "Vat218252" "Vat218488" "Vat218937" "Vat218941" "Vat219027" "Vat219028" "Vat219110" "Vat219229" "Vat219255" "Vat219280" "Vat219305" "Vat219341" "Vat219358" "Vat219364" "Vat219409" "Vat219602" "Vat219607" "Vat219647" "Vat220107" "Vat220165" "Vat220405" "Vat220496" "Vat220625" "Vat220972" "Vat221537" "Vat221577" "Vat221650" "Vat221685" "Vat221698" "Vat221809" "Vat221825" "Vat221826" "Vat221991" "Vat222195" "Vat222281" "Vat222292" "Vat222393" "Vat222429" "Vat222544" "Vat222645" "Vat222683" "Vat222724" "Vat222850" "Vat222940" "Vat223003" "Vat223021" "Vat223163" "Vat223172" "Vat223617" "Vat223696" "Vat223767" "Vat223801" "Vat224080" "Vat224527" "Vat224596" "Vat224680" "Vat225232" "Vat225237" "Vat225262" "Vat225396" "Vat225484" "Vat225493" "Vat225495" "Vat225498" "Vat225500" "Vat225826" "Vat225840" "Vat226023" "Vat226346" "Vat226400" "Vat226490" "Vat226499" "Vat226703" "Vat227103" "Vat227104" "Vat227241" "Vat227271" "Vat227326" "Vat227340" "Vat227382" "Vat227400" "Vat227533" "Vat227835" "Vat228003" "Vat228103" "Vat228111" "Vat228114" "Vat228366" "Vat228391" "Vat228467" "Vat228480" "Vat228521" "Vat228710" "Vat228737" "Vat228773" "Vat228942" "Vat229255" "Vat229264" "Vat229492" "Vat229568" "Vat229602" "Vat229777" "Vat229808" "Vat229832" "Vat229899" "Vat229937" "Vat230009" "Vat230207" "Vat230339" "Vat230343" "Vat230405" "Vat230420" "Vat230481" "Vat230511" "Vat230582" "Vat230883" "Vat230908" "Vat230913" "Vat230922" "Vat231095" "Vat231381" "Vat231407" "Vat231686" "Vat231888" "Vat231896" "Vat231991" "Vat231999" "Vat232170" "Vat232186" "Vat232237" "Vat232347" "Vat232391" "Vat232398" "Vat232540" "Vat232579" "Vat232801" "Vat232868" "Vat232873" "Vat233254" "Vat233355" "Vat233816" "Vat234318" "Vat234519" "Vat234653" "Vat234668" "Vat234743" "Vat234750" "Vat234926" "Vat235301" "Vat235492" "Vat235494" "Vat235504" "Vat235640" "Vat235641" "Vat235811" "Vat236201" "Vat236636" "Vat236671" "Vat236915" "Vat237167" "Vat237300" "Vat237392" "Vat238051" "Vat238121" "Vat238312" "Vat238395" "Vat238603" "Vat238675" "Vat238916" "Vat238974" "Vat239035" "Vat239077" "Vat239167" "Vat239237" "Vat239576" "Vat239599" "Vat239781" "Vat239809" "Vat239815" "Vat239948" "Vat240007" "Vat240008" "Vat240086" "Vat240111" "Vat240195" "Vat240292" "Vat240370" "Vat240395" "Vat240445" "Vat240544" "Vat240569" "Vat240597" "Vat240673" "Vat240763" "Vat240817" "Vat240892" "Vat240960" "Vat240998" "Vat241165" "Vat241377" "Vat241646" "Vat241687" "Vat241697" "Vat241776" "Vat241920" "Vat242042" "Vat242158" "Vat242203" "Vat242240" "Vat242243" "Vat242285" "Vat242360" "Vat242384" "Vat242427" "Vat242467" "Vat242480" "Vat242525" "Vat242751" "Vat242800" "Vat242833" "Vat242906" "Vat242915" "Vat242939" "Vat242944" "Vat243089" "Vat243106" "Vat243134" "Vat243349" "Vat243370" "Vat243371" "Vat243376" "Vat243451" "Vat243718" "Vat243824" "Vat243827" "Vat243866" "Vat243884" "Vat243980" "Vat244091" "Vat244112" "Vat244115" "Vat244316" "Vat244403" "Vat244511" "Vat244595" "Vat244848" "Vat244854" "Vat244871" "Vat244907" "Vat245066" "Vat245082" "Vat245194" "Vat245271" "Vat245400" "Vat245498" "Vat245592" "Vat245742" "Vat245791" "Vat245939" "Vat246044" "Vat246115" "Vat246514" "Vat246624" "Vat246905" "Vat246906" "Vat247092" "Vat247326" "Vat247353" "Vat247706" "Vat247709" "Vat247749" "Vat247980" "Vat248280" "Vat248339" "Vat248443" "Vat248521" "Vat248658" "Vat248755" "Vat248776" "Vat248878" "Vat248940" "Vat248973" "Vat249011" "Vat249233" "Vat249255" "Vat249464" "Vat249495" "Vat249615" "Vat249628" "Vat249702" "Vat249797" "Vat249806" "Vat249824" "Vat249844" "Vat249883" "Vat249886" "Vat250276" "Vat250385" "Vat250454" "Vat250507" "Vat250527" "Vat250624" "Vat250691" "Vat250851" "Vat251035" "Vat251278" "Vat251321" "Vat251360" "Vat251580" "Vat251650" "Vat251786" "Vat252587" "Vat252641" "Vat252646" "Vat252656" "Vat253070" "Vat253190" "Vat253376" "Vat253642" "Vat253928" "Vat254009" "Vat254014" "Vat254020" "Vat254084" "Vat254384" "Vat254588" "Vat254650" "Vat254666" "Vat254690" "Vat254693" "Vat254735" "Vat254753" "Vat254797" "Vat254837" "Vat254944" "Vat254949" "Vat255119" "Vat255236" "Vat255331" "Vat255413" "Vat255416" "Vat255488" "Vat255502" "Vat255649" "Vat255701" "Vat256145" "Vat256193" "Vat256288" "Vat256375" "Vat256488" "Vat256998" "Vat257856" "Vat257967" "Vat258289" "Vat258349" "Vat258360" "Vat258478" "Vat258488" "Vat258494" "Vat258498" "Vat258507" "Vat258530" "Vat258543" "Vat258548" "Vat258551" "Vat258560" "Vat259465" "Vat259546" "Vat259761" "Vat259784" "Vat259827" "Vat259944" "Vat260093" "Vat260105" "Vat260119" "Vat260125" "Vat260195" "Vat260268" "Vat260326" "Vat260345" "Vat260433" "Vat260674" "Vat260733" "Vat260842" "Vat260904" "Vat261061" "Vat261314" "Vat261409" "Vat261683" "Vat262032" "Vat262351" "Vat262876" "Vat263232" "Vat263385" "Vat263455" "Vat263632" "Vat263651" "Vat263734" "Vat263991" "Vat264104" "Vat264463" "Vat264477" "Vat264521" "Vat264533" "Vat264667" "Vat264716" "Vat265184" "Vat265680" "Vat265689" "Vat265808" "Vat265866" "Vat265874" "Vat265994" "Vat266121" "Vat266124" "Vat266186" "Vat266215" "Vat266216" "Vat266245" "Vat266265" "Vat266307" "Vat266382" "Vat266529" "Vat266550" "Vat266609" "Vat266703" "Vat266706" "Vat266712" "Vat266772" "Vat266835" "Vat266853" "Vat266931" "Vat266990" "Vat266991" "Vat267009" "Vat267024" "Vat267039" "Vat267066" "Vat267090" "Vat267093" "Vat267099" "Vat267136" "Vat267267" "Vat267429" "Vat267525" "Vat267772" "Vat267883" "Vat267888" "Vat268008" "Vat268218" "Vat268423" "Vat268450" "Vat268596" "Vat268691" "Vat268770" "Vat268976" "Vat268977" "Vat269062" "Vat269074" "Vat269115" "Vat269120" "Vat269121" "Vat269124" "Vat269139" "Vat269224" "Vat269312" "Vat269405" "Vat269856" "Vat269892" "Vat269896" "Vat269908" "Vat269948" "Vat269980" "Vat270231" "Vat270471" "Vat270481" "Vat271154" "Vat271213" "Vat271538" "Vat271692" "Vat271701" "Vat271758" "Vat272123" "Vat272254" "Vat272401" "Vat272504" "Vat272509" "Vat272515" "Vat272519" "Vat272795" "Vat273173" "Vat273465" "Vat273585" "Vat273594" "Vat273761" "Vat274134" "Vat274150" "Vat274191" "Vat274349" "Vat274379" "Vat274453" "Vat274751" "Vat275152" "Vat275155" "Vat275179" "Vat275284" "Vat275401" "Vat275767" "Vat275915" "Vat276165" "Vat276207" "Vat276581" "Vat276583" "Vat276635" "Vat276755" "Vat276996" "Vat277001" "Vat277225" "Vat277718" "Vat277929" "Vat277970" "Vat278096" "Vat278454" "Vat278610" "Vat278800" "Vat279214" "Vat279220" "Vat279265" "Vat279301" "Vat279411" "Vat279420" "Vat279479" "Vat279884" "Vat279905" "Vat280036" "Vat280048" "Vat280216" "Vat280537" "Vat280684" "Vat280710" "Vat280727" "Vat280778" "Vat280799" "Vat280957" "Vat280998" "Vat281062" "Vat281112" "Vat281178" "Vat281287" "Vat281337" "Vat281416" "Vat281427" "Vat281537" "Vat281643" "Vat281652" "Vat281682" "Vat281800" "Vat281893" "Vat281937" "Vat281989" "Vat282082" "Vat282223" "Vat282295" "Vat282375" "Vat282631" "Vat282633" "Vat282735" "Vat282805" "Vat282851" "Vat282860" "Vat282871" "Vat282880" "Vat282883" "Vat282906" "Vat282939" "Vat283025" "Vat283292" "Vat283350" "Vat283384" "Vat283526" "Vat283633" "Vat283652" "Vat283805" "Vat284059" "Vat284161" "Vat284183" "Vat284188" "Vat284260" "Vat284485" "Vat284611" "Vat284678" "Vat285016" "Vat285099" "Vat285112" "Vat285120" "Vat285218" "Vat285736" "Vat286036" "Vat286439" "Vat286640" "Vat286658" "Vat286886" "Vat286964" "Vat286965" "Vat287297" "Vat287373" "Vat287546" "Vat287595" "Vat287597" "Vat287657" "Vat287672" "Vat287708" "Vat287794" "Vat287930" "Vat288177" "Vat288214" "Vat288299" "Vat288329" "Vat288339" "Vat288377" "Vat288810" "Vat288898" "Vat288988" "Vat289219" "Vat289437" "Vat289445" "Vat289475" "Vat289577" "Vat289607" "Vat289656" "Vat289704" "Vat289770" "Vat289878" "Vat290055" "Vat290194" "Vat290221" "Vat290249" "Vat290337" "Vat290350" "Vat290418" "Vat290511" "Vat290527" "Vat290601" "Vat290803" "Vat291116" "Vat291245" "Vat291266" "Vat291476" "Vat291703" "Vat291805" "Vat291978" "Vat291986" "Vat292071" "Vat292075" "Vat292510" "Vat292696" "Vat292768" "Vat292814" "Vat293227" "Vat293299" "Vat293963" "Vat293989" "Vat294079" "Vat294102" "Vat294329" "Vat294458" "Vat294571" "Vat294667" "Vat294712" "Vat294870" "Vat294939" "Vat295239" "Vat296061" "Vat296559" "Vat296657" "Vat296715" "Vat296942" "Vat296969" "Vat297513" "Vat297525" "Vat297867" "Vat298078" "Vat298188" "Vat298829" "Vat299124" "Vat299181" "Vat299184" "Vat299217" "Vat299235" "Vat299331" "Vat299871" "Vat300267" "Vat300315" "Vat300972" "Vat301209" "Vat301515" "Vat301560" "Vat301828" "Vat301855" "Vat301862" "Vat301865" "Vat301897" "Vat302476" "Vat302507" "Vat302510" "Vat302759" "Vat303275" "Vat303369" "Vat303372" "Vat303442" "Vat303473" "Vat303483" "Vat303485" "Vat303492" "Vat303519" "Vat303557" "Vat303775" "Vat304221" "Vat304269" "Vat304332" "Vat304527" "Vat304563" "Vat304608" "Vat304653" "Vat304933" "Vat304947" "Vat304980" "Vat304995" "Vat305016" "Vat305499" "Vat305601" "Vat305686" "Vat305856" "Vat305929" "Vat305945" "Vat305974" "Vat306675" "Vat307379" "Vat307408" "Vat307476" "Vat307541" "Vat307576" "Vat307974" "Vat307976" "Vat308107" "Vat308148" "Vat308430" "Vat308706" "Vat308781" "Vat308831" "Vat308887" "Vat309126" "Vat309166" "Vat309306" "Vat309416" "Vat309468" "Vat309501" "Vat309644" "Vat309957" "Vat310095" "Vat310171" "Vat310536" "Vat310792" "Vat311092" "Vat311262" "Vat311304" "Vat311312" "Vat311419" "Vat311511" "Vat311712" "Vat311740" "Vat311785" "Vat311833" "Vat311838" "Vat311849" "Vat311896" "Vat311965" "Vat311992" "Vat312003" "Vat312012" "Vat312116" "Vat312121" "Vat312132" "Vat312172" "Vat312182" "Vat312213" "Vat312220" "Vat312221" "Vat312260" "Vat312316" "Vat312336" "Vat312344" "Vat312346" "Vat312423" "Vat312491" "Vat312492" "Vat312534" "Vat312535" "Vat312584" "Vat312632" "Vat312782" "Vat312806" "Vat312830" "Vat312952" "Vat312962" "Vat312968" "Vat313066" "Vat313086" "Vat313132" "Vat313143" "Vat313291" "Vat313339" "Vat313340" "Vat313405" "Vat313430" "Vat313469" "Vat313503" "Vat313552" "Vat313584" "Vat313609" "Vat313615" "Vat313712" "Vat313789" "Vat313802" "Vat313806" "Vat313816" "Vat313857" "Vat313872" "Vat313901" "Vat313972" "Vat314095" "Vat314145" "Vat314156" "Vat314266" "Vat314283" "Vat314585" "Vat314628" "Vat315131" "Vat315274" "Vat315412" "Vat316082" "Vat316162" "Vat316215" "Vat316218" "Vat316357" "Vat316552" "Vat316674" "Vat316677" "Vat317036" "Vat317274" "Vat317355" "Vat317412" "Vat317550" "Vat317736" "Vat317798" "Vat317841" "Vat318012" "Vat318305" "Vat318410" "Vat318560" "Vat318774" "Vat319086" "Vat319400" "Vat320049" "Vat320297" "Vat320544" "Vat320561" "Vat320978" "Vat321042" "Vat321082" "Vat321107" "Vat321122" "Vat321164" "Vat321176" "Vat321209" "Vat321275" "Vat321391" "Vat321397" "Vat321479" "Vat321775" "Vat321779" "Vat321815" "Vat321828" "Vat321869" "Vat321885" "Vat321897" "Vat321932" "Vat321954" "Vat321973" "Vat321979" "Vat321987" "Vat322092" "Vat322152" "Vat322218" "Vat322871" "Vat323029" "Vat323074" "Vat323113" "Vat323191" "Vat323833" "Vat324117" "Vat324118" "Vat324177" "Vat324198" "Vat324406" "Vat324997" "Vat325342" "Vat325462" "Vat325657" "Vat325954" "Vat326221" "Vat326231" "Vat326286" "Vat326419" "Vat326503" "Vat326707" "Vat326986" "Vat326995" "Vat327055" "Vat327075" "Vat327448" "Vat328040" "Vat328164" "Vat328165" "Vat328168" "Vat328172" "Vat328366" "Vat328769" "Vat329066" "Vat329075" "Vat329105" "Vat329198" "Vat329726" "Vat330286" "Vat330511" "Vat330549" "Vat330949" "Vat331282" "Vat331973" "Vat332068" "Vat332135" "Vat332215" "Vat332268" "Vat332387" "Vat332406" "Vat332503" "Vat332535" "Vat332819" "Vat333269" "Vat333295" "Vat333304" "Vat333307" "Vat333313" "Vat333449" "Vat333571" "Vat333610" "Vat333615" "Vat333683" "Vat333686" "Vat333730" "Vat333775" "Vat333999" "Vat334080" "Vat334128" "Vat334135" "Vat334204" "Vat334412" "Vat334456" "Vat334483" "Vat334619" "Vat334672" "Vat334743" "Vat334783" "Vat334861" "Vat334867" "Vat335061" "Vat335250" "Vat335258" "Vat335369" "Vat335457" "Vat335628" "Vat335657" "Vat335683" "Vat335767" "Vat335870" "Vat336233" "Vat336545" "Vat336932" "Vat336935" "Vat337277" "Vat337361" "Vat337744" "Vat337764" "Vat337771" "Vat337860" "Vat338265" "Vat338304" "Vat338512" "Vat338628" "Vat338769" "Vat339109" "Vat339240" "Vat339297" "Vat339321" "Vat339351" "Vat339462" "Vat339489" "Vat339551" "Vat339570" "Vat339574" "Vat339631" "Vat339871" "Vat340067" "Vat340073" "Vat340288" "Vat340370" "Vat340775" "Vat341135" "Vat341666" "Vat341684" "Vat342053" "Vat342533" "Vat342682" "Vat342684" "Vat342727" "Vat342865" "Vat342941" "Vat343112" "Vat343114" "Vat343229" "Vat343259" "Vat343346" "Vat343580" "Vat343628" "Vat343861" "Vat344027" "Vat344072" "Vat344167" "Vat344303" "Vat344333" "Vat344570" "Vat345200" "Vat345274" "Vat345712" "Vat346253" "Vat346401" "Vat346421" "Vat346463" "Vat346542" "Vat346559" "Vat346592" "Vat346610" "Vat346962" "Vat346967" "Vat347141" "Vat347198" "Vat347363" "Vat347561" "Vat347706" "Vat347845" "Vat347950" "Vat347962" "Vat348006" "Vat348009" "Vat348046" "Vat348211" "Vat348230" "Vat348245" "Vat348374" "Vat348415" "Vat348693" "Vat348776" "Vat349102" "Vat349232" "Vat349262" "Vat349280" "Vat349410" "Vat349430" "Vat349445" "Vat349578" "Vat349657" "Vat349872" "Vat349971" "Vat350096" "Vat350176" "Vat350197" "Vat350239" "Vat350266" "Vat350512" "Vat350539" "Vat350626" "Vat350743" "Vat350872" "Vat351067" "Vat351080" "Vat351094" "Vat351172" "Vat351229" "Vat351275" "Vat351501" "Vat351771" "Vat351906" "Vat351975" "Vat352275" "Vat353091" "Vat353154" "Vat353403" "Vat353442" "Vat353495" "Vat353639" "Vat353679" "Vat353683" "Vat353803" "Vat353813" "Vat353830" "Vat353923" "Vat353971" "Vat353980" "Vat353996" "Vat354034" "Vat354260" "Vat354261" "Vat354293" "Vat354789" "Vat354796" "Vat354820" "Vat354834" "Vat354841" "Vat354895" "Vat354897" "Vat355034" "Vat355332" "Vat355353" "Vat355365" "Vat355393" "Vat355506" "Vat355518" "Vat355628" "Vat355821" "Vat355842" "Vat355863" "Vat356075" "Vat356102" "Vat356110" "Vat356199" "Vat356203" "Vat356361" "Vat356408" "Vat356430" "Vat356480" "Vat356571" "Vat356682" "Vat356778" "Vat356808" "Vat357554" "Vat357587" "Vat357648" "Vat357729" "Vat358000" "Vat358069" "Vat358353" "Vat358929" "Vat359028" "Vat359104" "Vat359210" "Vat360065" "Vat360314" "Vat360405" "Vat360552" "Vat360891" "Vat360935" "Vat360970" "Vat361901" "Vat361956" "Vat362080" "Vat362082" "Vat362190" "Vat362198" "Vat362201" "Vat362212" "Vat362379" "Vat362385" "Vat362393" "Vat362434" "Vat362555" "Vat362784" "Vat362830" "Vat362833" "Vat362841" "Vat362927" "Vat362958" "Vat363019" "Vat363239" "Vat363466" "Vat363989" "Vat364038" "Vat364192" "Vat364461" "Vat364489" "Vat365079" "Vat365835" "Vat366033" "Vat366430" "Vat366453" "Vat366520" "Vat366562" "Vat366694" "Vat366967" "Vat367178" "Vat367505" "Vat367552" "Vat367668" "Vat367741" "Vat369106" "Vat369253" "Vat369433" "Vat369468" "Vat369586" "Vat369806" "Vat369823" "Vat369927" "Vat370022" "Vat370159" "Vat370264" "Vat370282" "Vat370286" "Vat370312" "Vat370342" "Vat370363" "Vat370413" "Vat370431" "Vat370451" "Vat370459" "Vat370467" "Vat370569" "Vat370586" "Vat370594" "Vat370607" "Vat370714" "Vat370720" "Vat370723" "Vat370742" "Vat370846" "Vat370861" "Vat370909" "Vat370936" "Vat371066" "Vat371206" "Vat371284" "Vat371394" "Vat371816" "Vat371825" "Vat371899" "Vat371925" "Vat371982" "Vat372053" "Vat372398" "Vat372577" "Vat372738" "Vat372818" "Vat372832" "Vat373150" "Vat373228" "Vat373396" "Vat373399" "Vat373412" "Vat373858" "Vat374065" "Vat374382" "Vat374509" "Vat374548" "Vat374653" "Vat374655" "Vat374674" "Vat374694" "Vat374831" "Vat374859" "Vat374883" "Vat374887" "Vat374905" "Vat374911" "Vat374969" "Vat375013" "Vat375116" "Vat375129" "Vat375196" "Vat375425" "Vat375460" "Vat375544" "Vat375600" "Vat375625" "Vat375677" "Vat375680" "Vat375713" "Vat375784" "Vat375801" "Vat375818" "Vat375934" "Vat375997" "Vat376046" "Vat376099" "Vat376133" "Vat376174" "Vat376271" "Vat376450" "Vat376492" "Vat376797" "Vat376882" "Vat377021" "Vat377063" "Vat377098" "Vat377452" "Vat377455" "Vat377461" "Vat377468" "Vat377800" "Vat377995" "Vat378032" "Vat378042" "Vat378106" "Vat378136" "Vat378163" "Vat378265" "Vat378293" "Vat378307" "Vat378358" "Vat378390" "Vat378391" "Vat379039" "Vat379889" "Vat379937" "Vat379976" "Vat380060" "Vat380162" "Vat380867" "Vat381355" "Vat381571" "Vat381715" "Vat381724" "Vat381848" "Vat382362" "Vat382380" "Vat382384" "Vat382466" "Vat382512" "Vat382759" "Vat382849" "Vat383043" "Vat383389" "Vat383476" "Vat383770" "Vat383899" "Vat383982" "Vat384031" "Vat384154" "Vat384409" "Vat384493" "Vat384586" "Vat384857" "Vat384998" "Vat385081" "Vat385321" "Vat385329" "Vat385354" "Vat385587" "Vat385952" "Vat386130" "Vat386226" "Vat386404" "Vat386458" "Vat386482" "Vat386491" "Vat386504" "Vat386643" "Vat386666" "Vat386688" "Vat386711" "Vat386745" "Vat386769" "Vat386820" "Vat386880" "Vat386961" "Vat387048" "Vat387051" "Vat387126" "Vat387184" "Vat387208" "Vat387214" "Vat387770" "Vat387882" "Vat388008" "Vat388537" "Vat388552" "Vat388583" "Vat388605" "Vat388642" "Vat388978" "Vat389536" "Vat389557" "Vat389899" "Vat389985" "Vat390057" "Vat390089" "Vat390129" "Vat390238" "Vat390566" "Vat390621" "Vat390847" "Vat391036" "Vat391096" "Vat391195" "Vat391288" "Vat391512" "Vat391519" "Vat391585" "Vat391705" "Vat391763" "Vat391910" "Vat392086" "Vat392195" "Vat392248" "Vat392277" "Vat392527" "Vat392809" "Vat393113" "Vat393261" "Vat393337" "Vat393492" "Vat393553" "Vat393585" "Vat393685" "Vat393764" "Vat393898" "Vat393960" "Vat394147" "Vat394345" "Vat394438" "Vat394770" "Vat394823" "Vat394871" "Vat394907" "Vat394979" "Vat395071" "Vat395223" "Vat395250" "Vat395710" "Vat395730" "Vat395782" "Vat395809" "Vat395855" "Vat395952" "Vat395998" "Vat396134" "Vat396141" "Vat396191" "Vat396206" "Vat396316" "Vat396340" "Vat396360" "Vat396373" "Vat396424" "Vat396460" "Vat396485" "Vat396490" "Vat396532" "Vat397047" "Vat397073" "Vat397101" "Vat397397" "Vat397888" "Vat398001" "Vat398134" "Vat398197" "Vat398336" "Vat398653" "Vat398659" "Vat398683" "Vat398916" "Vat399136" "Vat399147" "Vat399476" "Vat399483" "Vat399561" "Vat399917" "Vat399989" "Vat400001" "Vat400029" "Vat400832" "Vat400878" "Vat400886" "Vat400911" "Vat401040" "Vat401102" "Vat401316" "Vat401658" "Vat402035" "Vat402070" "Vat402144" "Vat402164" "Vat402187" "Vat402264" "Vat402317" "Vat402351" "Vat402396" "Vat402487" "Vat402539" "Vat402718" "Vat402759" "Vat402991" "Vat403008" "Vat403050" "Vat403074" "Vat403761" "Vat403821" "Vat404061" "Vat405072" "Vat405957" "Vat405961" "Vat406212" "Vat406350" "Vat406488" "Vat406580" "Vat406778" "Vat406870" "Vat407014" "Vat407059" "Vat407061" "Vat407149" "Vat407195" "Vat407201" "Vat407289" "Vat407583" "Vat407584" "Vat407920" "Vat407973" "Vat408205" "Vat408248" "Vat408289" "Vat408385" "Vat408418" "Vat408462" "Vat408463" "Vat408711" "Vat408809" "Vat408943" "Vat408946" "Vat408978" "Vat409099" "Vat409164" "Vat409166" "Vat409179" "Vat409205" "Vat409390" "Vat409506" "Vat409540" "Vat409888" "Vat410289" "Vat410307" "Vat410313" "Vat410376" "Vat410456" "Vat410469" "Vat410514" "Vat410742" "Vat410804" "Vat410859" "Vat412269" "Vat412605" "Vat412848" "Vat412888" "Vat413107" "Vat413125" "Vat413156" "Vat413229" "Vat414047" "Vat414092" "Vat414186" "Vat414638" "Vat414716" "Vat414730" "Vat414776" "Vat415392" "Vat415407" "Vat415653" "Vat415890" "Vat416174" "Vat416317" "Vat416837" "Vat416901" "Vat417133" "Vat417293" "Vat417316" "Vat417384" "Vat417906" "Vat418509" "Vat418864" "Vat418870" "Vat419034" "Vat419081" "Vat419100" "Vat419224" "Vat419271" "Vat419374" "Vat419532" "Vat419811" "Vat419823" "Vat420036" "Vat420195" "Vat420262" "Vat420275" "Vat420372" "Vat420428" "Vat420474" "Vat420504" "Vat420615" "Vat421048" "Vat421096" "Vat421189" "Vat421225" "Vat421419" "Vat421630" "Vat421715" "Vat421834" "Vat421957" "Vat421996" "Vat422179" "Vat422222" "Vat422785" "Vat423033" "Vat423065" "Vat423229" "Vat423397" "Vat423518" "Vat423801" "Vat423853" "Vat424025" "Vat424450" "Vat424667" "Vat424811" "Vat424923" "Vat424931" "Vat424998" "Vat425062" "Vat425382" "Vat425898" "Vat425919" "Vat425932" "Vat426146" "Vat426181" "Vat426239" "Vat426273" "Vat426327" "Vat426329" "Vat426344" "Vat426353" "Vat426429" "Vat426477" "Vat426545" "Vat426579" "Vat426807" "Vat426936" "Vat426957" "Vat427623" "Vat427680" "Vat427916" "Vat428223" "Vat428226" "Vat428307" "Vat428474" "Vat428503" "Vat428607" "Vat428640" "Vat428687" "Vat428856" "Vat428944" "Vat429090" "Vat429404" "Vat429456" "Vat429462" "Vat429585" "Vat429589" "Vat429968" "Vat430029" "Vat430224" "Vat430301" "Vat430450" "Vat430572" "Vat430648" "Vat430818" "Vat430923" "Vat430963" "Vat431383" "Vat431450" "Vat431922" "Vat431926" "Vat432241" "Vat432412" "Vat432583" "Vat432691" "Vat433102" "Vat433624" "Vat434450" "Vat434524" "Vat434627" "Vat434977" "Vat435081" "Vat435136" "Vat435562" "Vat435593" "Vat435661" "Vat435832" "Vat435840" "Vat435852" "Vat435853" "Vat435895" "Vat435912" "Vat436510" "Vat436532" "Vat436759" "Vat436816" "Vat437314" "Vat437412" "Vat437632" "Vat437897" "Vat438034" "Vat438392" "Vat438457" "Vat438458" "Vat438575" "Vat438619" "Vat438670" "Vat438675" "Vat438832" "Vat438861" "Vat438877" "Vat438883" "Vat438901" "Vat439035" "Vat439202" "Vat439434" "Vat439491" "Vat439541" "Vat439577" "Vat439905" "Vat440394" "Vat440424" "Vat441233" "Vat441325" "Vat441351" "Vat441411" "Vat441587" "Vat441617" "Vat441621" "Vat441675" "Vat441759" "Vat441816" "Vat441828" "Vat441839" "Vat441856" "Vat441866" "Vat441876" "Vat441890" "Vat442008" "Vat442065" "Vat442107" "Vat442207" "Vat442506" "Vat442539" "Vat442546" "Vat442555" "Vat442599" "Vat442658" "Vat442659" "Vat442666" "Vat442765" "Vat442865" "Vat442957" "Vat442964" "Vat443014" "Vat443027" "Vat443045" "Vat443047" "Vat443085" "Vat443129" "Vat443286" "Vat443292" "Vat443307" "Vat443319" "Vat449722" "Vat449864" "Vat449868" "Vat449870" "Vat449903" "Vat449904" "Vat449910" "Vat449939" "Vat449948" "Vat449952" "Vat450068" "Vat450197" "Vat450243" "Vat450255" "Vat450639" "Vat451353" "Vat451408" "Vat451705" "Vat451904" "Vat452478" "Vat452741" "Vat452822" "Vat452949" "Vat453304" "Vat453432" "Vat453793" "Vat454014" "Vat454332" "Vat454398" "Vat454692" "Vat454716" "Vat454974" "Vat455177" "Vat455270" "Vat455570" "Vat455633" "Vat455955" "Vat456043" "Vat456111" "Vat456135" "Vat456254" "Vat456424" "Vat456500" "Vat456514" "Vat456685" "Vat456796" "Vat456955" "Vat457371" "Vat457519" "Vat457591" "Vat457646" "Vat457800" "Vat457984" "Vat458081" "Vat458176" "Vat458347" "Vat458401" "Vat458599" "Vat458605" "Vat458614" "Vat458635" "Vat458959" "Vat459034" "Vat459151" "Vat459180" "Vat459239" "Vat459247" "Vat459394" "Vat459474" "Vat459491" "Vat459527" "Vat459573" "Vat459576" "Vat459612" "Vat459692" "Vat459710" "Vat459735" "Vat459745" "Vat459824" "Vat459826" "Vat459998" "Vat460126" "Vat460177" "Vat460220" "Vat460403" "Vat460406" "Vat460893" "Vat461038" "Vat461346" "Vat461577" "Vat461589" "Vat462217" "Vat462244" "Vat462402" "Vat462441" "Vat462442" "Vat462609" "Vat462657" "Vat462729" "Vat463152" "Vat463250" "Vat463584" "Vat463588" "Vat463620" "Vat464073" "Vat464098" "Vat464187" "Vat464205" "Vat464244" "Vat464286" "Vat464299" "Vat464731" "Vat464849" "Vat464951" "Vat464980" "Vat465013" "Vat465104" "Vat465201" "Vat465420" "Vat465639" "Vat465927" "Vat465969" "Vat466683" "Vat466818" "Vat466893" "Vat467198" "Vat467214" "Vat467307" "Vat467484" "Vat467518" "Vat467613" "Vat467703" "Vat467879" "Vat467940" "Vat468178" "Vat468264" "Vat468276" "Vat468302" "Vat468377" "Vat468385" "Vat468710" "Vat468747" "Vat468766" "Vat468833" "Vat468927" "Vat468936" "Vat468997" "Vat469002" "Vat469073" "Vat469106" "Vat469107" "Vat469145" "Vat469287" "Vat469292" "Vat469403" "Vat469407" "Vat469417" "Vat469419" "Vat469970" "Vat470248" "Vat470254" "Vat470387" "Vat470478" "Vat470578" "Vat470791" "Vat471234" "Vat471238" "Vat471254" "Vat471348" "Vat471402" "Vat471581" "Vat471650" "Vat471685" "Vat471718" "Vat471754" "Vat471777" "Vat471802" "Vat471880" "Vat471931" "Vat471934" "Vat471955" "Vat472046" "Vat472088" "Vat472132" "Vat472152" "Vat472190" "Vat472240" "Vat472443" "Vat472448" "Vat472459" "Vat472477" "Vat472495" "Vat472572" "Vat472612" "Vat472659" "Vat472733" "Vat472748" "Vat472751" "Vat472933" "Vat473204" "Vat473276" "Vat473477" "Vat473786" "Vat473816" "Vat473945" "Vat474026" "Vat474030" "Vat474072" "Vat474240" "Vat474262" "Vat474263" "Vat474417" "Vat474465" "Vat474564" "Vat474618" "Vat474717" "Vat474738" "Vat474797" "Vat474819" "Vat474855" "Vat475083" "Vat475099" "Vat475102" "Vat475146" "Vat475149" "Vat475290" "Vat475303" "Vat475491" "Vat475524" "Vat475644" "Vat475671" "Vat475689" "Vat475731" "Vat475959" "Vat475998" "Vat476043" "Vat476178" "Vat476202" "Vat476222" "Vat476282" "Vat476290" "Vat476291" "Vat476676" "Vat476804" "Vat476883" "Vat476886" "Vat476907" "Vat477105" "Vat477375" "Vat477408" "Vat477471" "Vat477948" "Vat477971" "Vat478368" "Vat478415" "Vat478590" "Vat478653" "Vat478992" "Vat479076" "Vat479232" "Vat479523" "Vat479541" "Vat479715" "Vat479716" "Vat479738" "Vat479844" "Vat479850" "Vat480096" "Vat480117" "Vat480260" "Vat480330" "Vat480360" "Vat480480" "Vat480552" "Vat480746" "Vat480747" "Vat480954" "Vat481263" "Vat481443" "Vat481565" "Vat481735" "Vat481759" "Vat481764" "Vat481809" "Vat481918" "Vat481953" "Vat481962" "Vat482263" "Vat482311" "Vat482379" "Vat482403" "Vat482508" "Vat482513" "Vat482531" "Vat482749" "Vat483311" "Vat483420" "Vat483425" "Vat483434" "Vat483530" "Vat483545" "Vat483723" "Vat483898" "Vat483997" "Vat484106" "Vat484202" "Vat484301" "Vat484407" "Vat484469" "Vat484495" "Vat484532" "Vat484689" "Vat484702" "Vat484782" "Vat484846" "Vat484905" "Vat484930" "Vat485001" "Vat485048" "Vat485130" "Vat485259" "Vat485262" "Vat485283" "Vat485307" "Vat485328" "Vat485375" "Vat485391" "Vat485594" "Vat485870" "Vat485931" "Vat485988" "Vat486153" "Vat486287" "Vat486325" "Vat486465" "Vat486858" "Vat486981" "Vat487113" "Vat487179" "Vat487229" "Vat487266" "Vat487324" "Vat487439" "Vat487475" "Vat487506" "Vat487529" "Vat487592" "Vat487727" "Vat488190" "Vat488206" "Vat488209" "Vat488310" "Vat488462" "Vat488511" "Vat488522" "Vat488529" "Vat488551" "Vat488639" "Vat488645" "Vat488661" "Vat488830" "Vat488977" "Vat489006" "Vat489164" "Vat489257" "Vat489809" "Vat489814" "Vat489874" "Vat489883" "Vat489892" "Vat490097" "Vat490202" "Vat490286" "Vat490289" "Vat490301" "Vat490390" "Vat490451" "Vat490511" "Vat490519" "Vat490689" "Vat490695" "Vat490937" "Vat490947" "Vat490950" "Vat491130" "Vat491166" "Vat491217" "Vat491257" "Vat491269" "Vat491322" "Vat491419" "Vat491517" "Vat491551" "Vat491612" "Vat491906" "Vat491955" "Vat492141" "Vat492158" "Vat492288" "Vat492324" "Vat498791" "Vat498812" "Vat498815" "Vat498867" "Vat498908" "Vat499035" "Vat499053" "Vat499223" "Vat499328" "Vat499348" "Vat499618" "Vat499630" "Vat499740" "Vat499871" "Vat499925" "Vat500058" "Vat500484" "Vat500510" "Vat500519" "Vat500614" "Vat500675" "Vat500778" "Vat500793" "Vat500799" "Vat500845" "Vat500980" "Vat501306" "Vat501333" "Vat501702" "Vat501759" "Vat501984" "Vat502032" "Vat502065" "Vat502077" "Vat502146" "Vat502164" "Vat502180" "Vat502215" "Vat502272" "Vat502302" "Vat502372" "Vat502528" "Vat502586" "Vat502665" "Vat502740" "Vat502893" "Vat502924" "Vat502934" "Vat503016" "Vat503023" "Vat503041" "Vat503094" "Vat503223" "Vat503226" "Vat503442" "Vat503451" "Vat503613" "Vat503706" "Vat503762" "Vat503835" "Vat504003" "Vat504008" "Vat504032" "Vat504045" "Vat504059" "Vat504107" "Vat504174" "Vat504180" "Vat504192" "Vat504206" "Vat504213" "Vat504275" "Vat504289" "Vat504304" "Vat504314" "Vat504347" "Vat504385" "Vat504414" "Vat504466" "Vat504476" "Vat504501" "Vat504526" "Vat504561" "Vat504583" "Vat504718" "Vat504734" "Vat504768" "Vat504929" "Vat505108" "Vat505202" "Vat505216" "Vat505254" "Vat505381" "Vat505467" "Vat505575" "Vat505617" "Vat505641" "Vat506064" "Vat506325" "Vat506400" "Vat506529" "Vat506532" "Vat506664" "Vat506673" "Vat506730" "Vat506865" "Vat507375" "Vat507402" "Vat507522" "Vat507639" "Vat507901" "Vat508176" "Vat508299" "Vat508329" "Vat508366" "Vat508404" "Vat508854" "Vat509432" "Vat509792" "Vat509838" "Vat509864" "Vat509897" "Vat509957" "Vat510107" "Vat510244" "Vat510633" "Vat510673" "Vat511282" "Vat511351" "Vat511374" "Vat511426" "Vat511504" "Vat511636" "Vat511648" "Vat512053" "Vat512125" "Vat512290" "Vat512375" "Vat512462" "Vat512573" "Vat512659" "Vat512858" "Vat513149" "Vat513470" "Vat513539" "Vat513936" "Vat514283" "Vat514544" "Vat514850" "Vat514901" "Vat514935" "Vat515081" "Vat515171" "Vat515247" "Vat515316" "Vat515415" "Vat515426" "Vat515780" "Vat515792" "Vat515945" "Vat515960" "Vat516086" "Vat516323" "Vat516422" "Vat516548" "Vat516743" "Vat516821" "Vat516911" "Vat516935" "Vat516959" "Vat516969" "Vat517316" "Vat517322" "Vat517544" "Vat517561" "Vat517600" "Vat517939" "Vat518039" "Vat518369" "Vat518385" "Vat518402" "Vat518441" "Vat518744" "Vat518857" "Vat518863" "Vat518968" "Vat519068" "Vat519086" "Vat519258" "Vat519357" "Vat519358" "Vat519501" "Vat519644" "Vat519679" "Vat519737" "Vat519917" "Vat520021" "Vat520266" "Vat520328" "Vat520661" "Vat520664" "Vat520844" "Vat520878" "Vat520886" "Vat520989" "Vat521114" "Vat521186" "Vat521303" "Vat521369" "Vat521393" "Vat521552" "Vat521633" "Vat521701" "Vat521839" "Vat521852" "Vat521876" "Vat522005" "Vat522128" "Vat522314" "Vat522353" "Vat522500" "Vat523174" "Vat523483" "Vat523807" "Vat523840" "Vat524218" "Vat524242" "Vat524398" "Vat524479" "Vat524492" "Vat524515" "Vat524536" "Vat524883" "Vat525020" "Vat525022" "Vat525385" "Vat525409" "Vat525413" "Vat525640" "Vat525750" "Vat525793" "Vat525797" "Vat525829" "Vat525995" "Vat526087" "Vat526298" "Vat526677" "Vat527121" "Vat527316" "Vat527472" "Vat527499" "Vat527529" "Vat527766" "Vat527955" "Vat528927" "Vat529320" "Vat529398" "Vat529702" "Vat530151" "Vat530169" "Vat530253" "Vat530344" "Vat530515" "Vat530757" "Vat531056" "Vat531994" "Vat531997" "Vat532186" "Vat532200" "Vat532381" "Vat532669" "Vat532758" "Vat532767" "Vat532777" "Vat533056" "Vat534285" "Vat534645" "Vat534718" "Vat534772" "Vat534906" "Vat535140" "Vat535337" "Vat535642" "Vat535676" "Vat535800" "Vat536082" "Vat536249" "Vat536250" "Vat536408" "Vat536450" "Vat536693" "Vat536709" "Vat536992" "Vat537188" "Vat537233" "Vat537254" "Vat537302" "Vat537410" "Vat537413" "Vat537908" "Vat538306" "Vat538425" "Vat538624" "Vat538765" "Vat538920" "Vat538948" "Vat538971" "Vat539048" "Vat539077" "Vat539140" "Vat539193" "Vat539202" "Vat539224" "Vat539341" "Vat539457" "Vat539650" "Vat540200" "Vat540251" "Vat540504" "Vat540523" "Vat540678" "Vat540875" "Vat540952" "Vat540998" "Vat541034" "Vat541060" "Vat541069" "Vat541152" "Vat541170" "Vat541274" "Vat541347" "Vat541416" "Vat541469" "Vat541482" "Vat541544" "Vat541574" "Vat541645" "Vat541854" "Vat541967" "Vat541975" "Vat542044" "Vat542503" "Vat542577" "Vat542676" "Vat542701" "Vat542710" "Vat542888" "Vat542910" "Vat542934" "Vat542962" "Vat542989" "Vat543049" "Vat543076" "Vat543098" "Vat543187" "Vat543412" "Vat543760" "Vat543964" "Vat544037" "Vat544291" "Vat544387" "Vat544729" "Vat545104" "Vat545845" "Vat545858" "Vat546064" "Vat546103" "Vat546136" "Vat546416" "Vat546431" "Vat546445" "Vat546469" "Vat546540" "Vat546612" "Vat547312" "Vat547414" "Vat547615" "Vat548056" "Vat548253" "Vat548442" "Vat548496" "Vat548667" "Vat548819" "Vat548864" "Vat549005" "Vat549050" "Vat549242" "Vat549365" "Vat549407" "Vat549603" "Vat549626" "Vat549640" "Vat549672" "Vat549797" "Vat549869" "Vat549911" "Vat550172" "Vat550205" "Vat550222" "Vat550256" "Vat550279" "Vat550282" "Vat550336" "Vat550376" "Vat550403" "Vat550561" "Vat550739" "Vat550780" "Vat551089" "Vat551125" "Vat551257" "Vat551260" "Vat551263" "Vat551364" "Vat551372" "Vat551380" "Vat551406" "Vat551434" "Vat551439" "Vat551630" "Vat551656" "Vat551672" "Vat551810" "Vat551989" "Vat552084" "Vat552102" "Vat552369" "Vat552592" "Vat553232" "Vat553256" "Vat553257" "Vat553461" "Vat553554" "Vat553722" "Vat554055" "Vat554134" "Vat554152" "Vat554155" "Vat554157" "Vat554165" "Vat554183" "Vat554184" "Vat554195" "Vat554214" "Vat554287" "Vat554296" "Vat554325" "Vat554333" "Vat554352" "Vat554401" "Vat554404" "Vat554409" "Vat554411" "Vat554417" "Vat554432" "Vat554495" "Vat554531" "Vat554678" "Vat554715" "Vat554729" "Vat554814" "Vat554818" "Vat554878" "Vat554926" "Vat554944" "Vat554972" "Vat554977" "Vat555018" "Vat555060" "Vat555079" "Vat555084" "Vat555101" "Vat555112" "Vat555159" "Vat555172" "Vat555229" "Vat555394" "Vat555410" "Vat555412" "Vat555439" "Vat555448" "Vat555530" "Vat555713" "Vat555783" "Vat555909" "Vat555946" "Vat555954" "Vat556021" "Vat556055" "Vat556075" "Vat556104" "Vat556200" "Vat556276" "Vat556337" "Vat556438" "Vat556592" "Vat556657" "Vat556660" "Vat556729" "Vat556744" "Vat557032" "Vat557039" "Vat557049" "Vat557202" "Vat557311" "Vat557350" "Vat557401" "Vat557485" "Vat557515" "Vat557800" "Vat557837" "Vat558041" "Vat558223" "Vat558319" "Vat558387" "Vat558509" "Vat558628" "Vat558988" "Vat559133" "Vat559169" "Vat559371" "Vat559400" "Vat559651" "Vat559691" "Vat559781" "Vat559826" "Vat559832" "Vat559854" "Vat559857" "Vat560006" "Vat560018" "Vat560021" "Vat560285" "Vat560605" "Vat560636" "Vat560675" "Vat560684" "Vat560805" "Vat560821" "Vat560831" "Vat560833" "Vat560908" "Vat560933" "Vat561057" "Vat561064" "Vat561092" "Vat561103" "Vat561140" "Vat561149" "Vat561155" "Vat561158" "Vat561161" "Vat561175" "Vat561181" "Vat561188" "Vat561200" "Vat561206" "Vat561215" "Vat561222" "Vat561264" "Vat561287" "Vat561294" "Vat561304" "Vat561305" "Vat561343" "Vat561348" "Vat561350" "Vat561359" "Vat561368" "Vat561374" "Vat561416" "Vat561437" "Vat561453" "Vat561455" "Vat561456" "Vat561463" "Vat561481" "Vat561495" "Vat561497" "Vat561505" "Vat561519" "Vat561524" "Vat561527" "Vat561533" "Vat561550" "Vat561564" "Vat561573" "Vat561585" "Vat561673" "Vat561685" "Vat561687" "Vat561697" "Vat561712" "Vat561715" "Vat561719" "Vat561729" "Vat561731" "Vat561781" "Vat561789" "Vat561797" "Vat561804" "Vat561816" "Vat561853" "Vat561872" "Vat561901" "Vat561910" "Vat561942" "Vat561962" "Vat561988" "Vat562060" "Vat562067" "Vat562092" "Vat562111" "Vat562144" "Vat562150" "Vat562168" "Vat562178" "Vat562259" "Vat562354" "Vat562431" "Vat562468" "Vat562508" "Vat562513" "Vat562554" "Vat562565" "Vat562577" "Vat562605" "Vat562662" "Vat562678" "Vat562841" "Vat562868" "Vat562883" "Vat562894" "Vat562911" "Vat562928" "Vat562990" "Vat563000" "Vat563012" "Vat563013" "Vat563099" "Vat563134" "Vat563169" "Vat563294" "Vat563313" "Vat563315" "Vat563319" "Vat563339" "Vat563342" "Vat563343" "Vat563409" "Vat563474" "Vat563540" "Vat563555" "Vat563560" "Vat563575" "Vat563600" "Vat563602" "Vat563603" "Vat563615" "Vat563637" "Vat563641" "Vat563656" "Vat563660" "Vat563742" "Vat563750" "Vat563776" "Vat563802" "Vat563924" "Vat563951" "Vat563959" "Vat564001" "Vat564017" "Vat564043" "Vat564047" "Vat564069" "Vat564092" "Vat564130" "Vat564142" "Vat564190" "Vat564192" "Vat564201" "Vat564207" "Vat564247" "Vat564260" "Vat564271" "Vat564295" "Vat564299" "Vat564306" "Vat564311" "Vat564338" "Vat564350" "Vat564355" "Vat564360" "Vat564367" "Vat564398" "Vat564401" "Vat564426" "Vat564448" "Vat564456" "Vat564457" "Vat564467" "Vat564473" "Vat564484" "Vat564497" "Vat564502" "Vat564530" "Vat564562" "Vat564585" "Vat564630" "Vat564634" "Vat564636" "Vat564659" "Vat564675" "Vat564696" "Vat564700" "Vat564712" "Vat564718" "Vat564725" "Vat564727" "Vat564744" "Vat564786" "Vat564804" "Vat564809" "Vat564836" "Vat564845" "Vat564860" "Vat564889" "Vat564893" "Vat564899" "Vat564916" "Vat564930" "Vat564932" "Vat564933" "Vat564940" "Vat564944" "Vat564963" "Vat564969" "Vat565008" "Vat565031" "Vat565088" "Vat565115" "Vat565117" "Vat565120" "Vat565156" "Vat565203" "Vat565238" "Vat565249" "Vat565284" "Vat565310" "Vat565356" "Vat565360" "Vat565366" "Vat565367" "Vat565383" "Vat565418" "Vat565431" "Vat565436" "Vat565443" "Vat565470" "Vat565483" "Vat565502" "Vat565507" "Vat565534" "Vat565634" "Vat565646" "Vat565670" "Vat566365" "Vat566383" "Vat566451" "Vat566458" "Vat566461" "Vat566467" "Vat566494" "Vat566496" "Vat566497" "Vat566507" "Vat566638" "Vat566667" "Vat570034" "Vat570036" "Vat570120" "Vat570147" "VIat7364" "VIat7472" "VIat8488" "VIat8569" "VIat8661" "VIat8753" "VIat8759" "VIat8776" "VIat8786" "VIat8787" "VIat12436" "VIat12453" "VIat12584" "VIat12660" "VIat12668" "VIat12679" "VIat14605" "VIat14635" "VIat14830" "VIat14958" "VIat15177" "VIat15204" "VIat15765" "VIat15971" "VIat16378" "VIat16409" "VIat16725" "VIat16806" "VIat16826" "VIat16830" "VIat16880" "VIat16918" "VIat16931" "VIat17029" "VIat17252" "VIat17384" "VIat17582" "VIat17595" "VIat17723" "VIat17765" "VIat17843" "VIat17852" "VIat17963" "VIat17987" "VIat18017" "VIat18105" "VIat18128" "VIat18205" "VIat18212" "VIat18283" "VIat18304" "VIat18345" "VIat18358" "VIat18380" "VIat18537" "VIat18618" "VIat18651" "VIat18742" "VIat18775" "VIat18810" "VIat18856" "VIat18862" "VIat18881" "VIat18920" "VIat19057" "VIat19068" "VIat19095" "VIat19129" "VIat19172" "VIat19177" "VIat19184" "VIat19196" "VIat19216" "VIat19219" "VIat19232" "VIat19286" "VIat19314" "VIat19333" "VIat19346" "VIat19352" "VIat19362" "VIat19460" "VIat19466" "VIat19472" "VIat19556" "VIat19616" "VIat19636" "VIat19674" "VIat19790" "VIat19827" "VIat19853" "VIat19876" "VIat19886" "VIat19914" "VIat19919" "VIat19923" "VIat19927" "VIat19935" "VIat19952" "VIat19961" "VIat19969" "VIat19972" "VIat19980" "VIat20003" "VIat20043" "VIat20087" "VIat20089" "VIat20096" "VIat20188" "VIat20226" "VIat20245" "VIat20288" "VIat20600" "VIat20636" "VIat20741" "VIat20814" "VIat20817" "VIat20946" "VIat20952" "VIat20997" "VIat21024" "VIat21060" "VIat21171" "VIat21408" "VIat21411" "VIat21492" "VIat21552" "VIat21638" "VIat21795" "VIat21813" "VIat21881" "VIat21975" "VIat22035" "VIat22065" "VIat22274" "VIat22395" "VIat22409" "VIat22414" "VIat22425" "VIat22525" "VIat22527" "VIat22632" "VIat22715" "VIat22718" "VIat22804" "VIat22905" "VIat22923" "VIat22927" "VIat23017" "VIat23085" "VIat23140" "VIat23305" "VIat23330" "VIat23336" "VIat23507" "VIat23608" "VIat23620" "VIat23872" "VIat23882" "VIat24061" "VIat24121" "VIat24134" "VIat24193" "VIat24251" "VIat24494" "VIat24505" "VIat24574" "VIat24577" "VIat24857" "VIat25192" "VIat25195" "VIat25215" "VIat25276" "VIat25366" "VIat25436" "VIat25514" "VIat25547" "VIat25565" "VIat25711" "VIat25713" "VIat25722" "VIat25873" "VIat25880" "VIat25898" "VIat25946" "VIat25963" "VIat25966" "VIat25976" "VIat26058" "VIat26127" "VIat26156" "VIat26216" "VIat26236" "VIat26264" "VIat26277" "VIat26326" "VIat26328" "VIat26331" "VIat26443" "VIat26453" "VIat26487" "VIat26489" "VIat26534" "VIat26540" "VIat26554" "VIat26612" "VIat26713" "VIat26773" "VIat26781" "VIat26786" "VIat26793" "VIat26870" "VIat26889" "VIat27008" "VIat27063" "VIat27092" "VIat27102" "VIat27110" "VIat27130" "VIat27212" "VIat27338" "VIat27371" "VIat27376" "VIat27396" "VIat27436" "VIat27484" "VIat27506" "VIat27541" "VIat27574" "VIat27592" "VIat27594" "VIat27630" "VIat27638" "VIat27660" "VIat27761" "VIat27763" "VIat27767" "VIat27810" "VIat27878" "VIat27960" "VIat28033" "VIat28039" "VIat28051" "VIat28062" "VIat28146" "VIat28170" "VIat28283" "VIat28390" "VIat28542" "VIat28549" "VIat28601" "VIat28638" "VIat28792" "VIat28811" "VIat29012" "VIat29134" "VIat29242" "VIat29346" "VIat29440" "VIat29449" "VIat29452" "VIat29526" "VIat29620" "VIat29732" "VIat29751" "VIat29907" "VIat29957" "VIat29993" "VIat30034" "VIat30041" "VIat30044" "VIat30064" "VIat30187" "VIat30249" "VIat30263" "VIat30312" "VIat30348" "VIat30357" "VIat30382" "VIat30393" "VIat30403" "VIat30510" "VIat30544" "VIat30827" "VIat30834" "VIat30954" "VIat30960" "VIat30986" "VIat31117" "VIat31135" "VIat31343" "VIat31448" "VIat31484" "VIat31506" "VIat31522" "VIat31531" "VIat31596" "VIat31613" "VIat31648" "VIat31669" "VIat31712" "VIat31848" "VIat31855" "VIat31880" "VIat31980" "VIat32198" "VIat32204" "VIat32207" "VIat32230" "VIat32241" "VIat32259" "VIat32447" "VIat32484" "VIat32485" "VIat32508" "VIat32712" "VIat32722" "VIat32766" "VIat32800" "VIat32808" "VIat32818" "VIat32868" "VIat32882" "VIat32901" "VIat32918" "VIat32931" "VIat32955" "VIat32964" "VIat33008" "VIat33158" "VIat33177" "VIat33187" "VIat33222" "VIat33267" "VIat33328" "VIat33340" "VIat33496" "VIat33689" "VIat33797" "VIat33886" "VIat34169" "VIat34508" "VIat34608" "VIat34667" "VIat34775" "VIat34780" "VIat34881" "VIat34884" "VIat34886" "VIat35042" "VIat35048" "VIat35114" "VIat35118" "VIat35248" "VIat35310" "VIat35313" "VIat35368" "VIat35555" "VIat35586" "VIat35589" "VIat35604" "VIat35609" "VIat35652" "VIat35657" "VIat35661" "VIat35729" "VIat35755" "VIat35794" "VIat35807" "VIat35855" "VIat35905" "VIat35915" "VIat35920" "VIat35940" "VIat36181" "VIat36224" "VIat36288" "VIat36301" "VIat36304" "VIat36394" "VIat36462" "VIat36521" "VIat36552" "VIat36593" "VIat36602" "VIat36642" "VIat36660" "VIat36739" "VIat36795" "VIat36857" "VIat36983" "VIat37000" "VIat37039" "VIat37078" "VIat37159" "VIat37171" "VIat37375" "VIat37482" "VIat37552" "VIat37852" "VIat37951" "VIat38005" "VIat38029" "VIat38035" "VIat38041" "VIat38086" "VIat38296" "VIat38359" "VIat38596" "VIat38610" "VIat38681" "VIat38909" "VIat38918" "VIat38974" "VIat39184" "VIat39269" "VIat39275" "VIat39374" "VIat39419" "VIat39488" "VIat39521" "VIat39566" "VIat39674" "VIat39690" "VIat39808" "VIat39950" "VIat40027" "VIat40205" "VIat40630" "VIat41032" "VIat41152" "VIat41275" "VIat41296" "VIat41500" "VIat41563" "VIat41722" "VIat41842" "VIat41899" "VIat41905" "VIat41939" "VIat42037" "VIat42070" "VIat42167" "VIat42233" "VIat42240" "VIat42308" "VIat42349" "VIat42633" "VIat42668" "VIat42684" "VIat42690" "VIat42696" "VIat42701" "VIat42743" "VIat42772" "VIat42943" "VIat42955" "VIat42970" "VIat43078" "VIat43123" "VIat43169" "VIat43198" "VIat43492" "VIat43976" "VIat43988" "VIat44552" "VIat44668" "VIat44724" "VIat44754" "VIat44763" "VIat44772" "VIat44835" "VIat44841" "VIat44874" "VIat44876" "VIat45006" "VIat45082" "VIat45201" "VIat45282" "VIat45521" "VIat45690" "VIat45740" "VIat45764" "VIat45870" "VIat45896" "VIat45929" "VIat46010" "VIat46161" "VIat46185" "VIat46215" "VIat46302" "VIat46380" "VIat46518" "VIat46635" "VIat46652" "VIat46741" "VIat46778" "VIat46863" "VIat46902" "VIat46998" "VIat47103" "VIat47620" "VIat47625" "VIat47639" "VIat47804" "VIat47820" "VIat47914" "VIat48016" "VIat48019" "VIat48036" "VIat48049" "VIat48166" "VIat48220" "VIat48240" "VIat48263" "VIat48462" "VIat48470" "VIat48473" "VIat48487" "VIat48503" "VIat48510" "VIat48535" "VIat48548" "VIat48613" "VIat48653" "VIat48695" "VIat48712" "VIat48728" "VIat48771" "VIat48823" "VIat48940" "VIat49181" "VIat49201" "VIat49258" "VIat49360" "VIat49381" "VIat49453" "VIat49483" "VIat49819" "VIat49826" "VIat49933" "VIat49963" "VIat50113" "VIat50137" "VIat50320" "VIat50410" "VIat50414" "VIat50488" "VIat50525" "VIat50557" "VIat50647" "VIat50680" "VIat50740" "VIat50745" "VIat50932" "VIat51009" "VIat51044" "VIat51067" "VIat51128" "VIat51193" "VIat51257" "VIat51343" "VIat51370" "VIat51748" "VIat51781" "VIat51925" "VIat51970" "VIat52024" "VIat52423" "VIat52648" "VIat52738" "VIat53035" "VIat53077" "VIat53142" "VIat53398" "VIat54712" "VIat54903" "VIat55020" "VIat55126" "VIat55131" "VIat55241" "VIat56075" "VIat56532" "VIat57462" "VIat57671" "VIat58109" "VIat58172" "VIat58188" "VIat58189" "VIat58232" "VIat58237" "VIat58257" "VIat58263" "VIat58276" "VIat58294" "VIat58328" "VIat58450" "VIat58624" "VIat58652" "VIat58714" "VIat58748" "VIat58948" "VIat58951" "VIat58993" "VIat59128" "VIat59305" "VIat59566" "VIat59810" "VIat60217" "VIat60233" "VIat61004" "VIat61009" "VIat61105" "VIat61109" "VIat61213" "VIat61225" "VIat61276" "VIat61418" "VIat61487" "VIat61609" "VIat61621" "VIat61693" "VIat61903" "VIat62176" "VIat62458" "VIat62830" "VIat62851" "VIat62999" "VIat63006" "VIat63013" "VIat63470" "VIat63975" "VIat64051" "VIat64248" "VIat64251" "VIat64278" "VIat64320" "VIat64441" "VIat64650" "VIat64780" "VIat64876" "VIat64936" "VIat65028" "VIat65064" "VIat65093" "VIat65109" "VIat65123" "VIat65296" "VIat65324" "VIat65353" "VIat65414" "VIat65502" "VIat65845" "VIat65882" "VIat65945" "VIat65954" "VIat65960" "VIat66032" "VIat66059" "VIat66116" "VIat66149" "VIat66188" "VIat66353" "VIat66426" "VIat66591" "VIat66605" "VIat66757" "VIat67028" "VIat67040" "VIat67241" "VIat67328" "VIat67469" "VIat67485" "VIat67730" "VIat67808" "VIat68192" "VIat68198" "VIat68213" "VIat68373" "VIat68494" "VIat68505" "VIat68555" "VIat68657" "VIat68663" "VIat68667" "VIat68669" "VIat68701" "VIat68756" "VIat68823" "VIat68853" "VIat68886" "VIat68992" "VIat69020" "VIat69090" "VIat69212" "VIat69260" "VIat69410" "VIat69545" "VIat69557" "VIat69596" "VIat69623" "VIat69632" "VIat69680" "VIat69704" "VIat69776" "VIat70007" "VIat70031" "VIat70055" "VIat70277" "VIat70287" "VIat70293" "VIat70307" "VIat70346" "VIat70370" "VIat70400" "VIat70406" "VIat70610" "VIat70745" "VIat70820" "VIat70889" "VIat70943" "VIat70955" "VIat71009" "VIat71043" "VIat71081" "VIat71097" "VIat71138" "VIat71195" "VIat71266" "VIat71373" "VIat71405" "VIat71594" "VIat71700" "VIat71731" "VIat71930" "VIat71948" "VIat71957" "VIat72159" "VIat72259" "VIat72488" "VIat72551" "VIat72557" "VIat72601" "VIat72605" "VIat72634" "VIat72874" "VIat72884" "VIat73031" "VIat73235" "VIat73431" "VIat73469" "VIat73538" "VIat73631" "VIat73838" "VIat73931" "VIat73979" "VIat74033" "VIat74034" "VIat74042" "VIat74063" "VIat74141" "VIat74171" "VIat74252" "VIat74271" "VIat74272" "VIat74645" "VIat74751" "VIat74815" "VIat74823" "VIat74848" "VIat74861" "VIat74862" "VIat74869" "VIat74904" "VIat74905" "VIat75067" "VIat75320" "VIat75366" "VIat75374" "VIat75395" "VIat75444" "VIat75451" "VIat75461" "VIat75473" "VIat75512" "VIat75534" "VIat76016" "VIat76479" "VIat76485" "VIat76606" "VIat76680" "VIat76745" "VIat76781" "VIat76805" "VIat76864" "VIat76909" "VIat76954" "VIat76990" "VIat77005" "VIat77011" "VIat77179" "VIat77254" "VIat77338" "VIat77920" "VIat77926" "VIat77992" "VIat78034" "VIat78067" "VIat78242" "VIat78305" "VIat78391" "VIat78566" "VIat78611" "VIat78665" "VIat79014" "VIat79036" "VIat79335" "VIat79513" "VIat79621" "VIat79636" "VIat79753" "VIat79909" "VIat79993" "VIat80158" "VIat80255" "VIat80326" "VIat80522" "VIat80560" "VIat80828" "VIat81017" "VIat81058" "VIat81443" "VIat81496" "VIat81530" "VIat81671" "VIat81684" "VIat81867" "VIat82056" "VIat82155" "VIat82185" "VIat82263" "VIat82453" "VIat82463" "VIat82464" "VIat82646" "VIat82673" "VIat82677" "VIat83042" "VIat83099" "VIat83103" "VIat83123" "VIat83147" "VIat83179" "VIat83321" "VIat83366" "VIat83408" "VIat83522" "VIat83558" "VIat83609" "VIat83637" "VIat83678" "VIat83718" "VIat83892" "VIat83949" "VIat84034" "VIat84061" "VIat84084" "VIat84117" "VIat84130" "VIat84185" "VIat84191" "VIat84233" "VIat84293" "VIat84380" "VIat84401" "VIat84434" "VIat84449" "VIat84687" "VIat84734" "VIat84763" "VIat84766" "VIat84922" "VIat85073" "VIat85326" "VIat85404" "VIat85484" "VIat85716" "VIat85920" "VIat85939" "VIat86320" "VIat86372" "VIat86497" "VIat86572" "VIat86591" "VIat86629" "VIat87104" "VIat87436" "VIat87510" "VIat87632" "VIat87645" "VIat87660" "VIat87947" "VIat88271" "VIat88327" "VIat88394" "VIat88473" "VIat88709" "VIat88724" "VIat88748" "VIat88775" "VIat88826" "VIat88841" "VIat88859" "VIat88916" "VIat89010" "VIat89084" "VIat89087" "VIat89147" "VIat89603" "VIat89725" "VIat89830" "VIat89978" "VIat90215" "VIat90716" "VIat90770" "VIat90827" "VIat90849" "VIat90881" "VIat91019" "VIat91096" "VIat91114" "VIat91157" "VIat91188" "VIat91419" "VIat91571" "VIat91900" "VIat92090" "VIat92103" "VIat92117" "VIat92206" "VIat92222" "VIat92234" "VIat92251" "VIat92467" "VIat92474" "VIat92500" "VIat92501" "VIat92532" "VIat92568" "VIat92571" "VIat92603" "VIat92768" "VIat92774" "VIat92795" "VIat92873" "VIat92993" "VIat93039" "VIat93075" "VIat93190" "VIat93233" "VIat93242" "VIat93248" "VIat93269" "VIat93278" "VIat93379" "VIat93402" "VIat93662" "VIat93932" "VIat94543" "VIat94724" "VIat94727" "VIat94979" "VIat95052" "VIat95138" "VIat95230" "VIat95306" "VIat95319" "VIat95324" "VIat95345" "VIat95511" "VIat95599" "VIat95625" "VIat95674" "VIat95791" "VIat95847" "VIat95924" "VIat96302" "VIat96303" "VIat96315" "VIat96316" "VIat96434" "VIat96610" "VIat96665" "VIat96676" "VIat96728" "VIat96800" "VIat96830" "VIat96851" "VIat96953" "VIat96989" "VIat97101" "VIat97285" "VIat97361" "VIat97364" "VIat97370" "VIat97553" "VIat97578" "VIat97633" "VIat97734" "VIat97756" "VIat97760" "VIat97763" "VIat97811" "VIat97816" "VIat97941" "VIat97951" "VIat97958" "VIat97976" "VIat98008" "VIat98024" "VIat98068" "VIat98135" "VIat98143" "VIat98149" "VIat98183" "VIat98241" "VIat98249" "VIat98278" "VIat98279" "VIat98299" "VIat98355" "VIat98365" "VIat98374" "VIat98377" "VIat98405" "VIat98415" "VIat98416" "VIat98420" "VIat98423" "VIat98425" "VIat98587" "VIat98590" "VIat98651" "VIat98782" "VIat98932" "VIat98946" "VIat98989" "VIat99061" "VIat99125" "VIat99225" "VIat99599" "VIat99662" "VIat99734" "VIat99786" "VIat99889" "VIat100350" "VIat100362" "VIat100431" "VIat100443" "VIat100463" "VIat100475" "VIat100545" "VIat100552" "VIat100554" "VIat100555" "VIat100560" "VIat100627" "VIat100653" "VIat100690" "VIat100760" "VIat100821" "VIat100847" "VIat100859" "VIat100863" "VIat100880" "VIat100950" "VIat100981" "VIat101000" "VIat101041" "VIat101197" "VIat101208" "VIat101273" "VIat101330" "VIat101506" "VIat101512" "VIat102164" "VIat102339" "VIat102483" "VIat102522" "VIat102618" "VIat102629" "VIat102669" "VIat102738" "VIat102810" "VIat102879" "VIat102893" "VIat102912" "VIat102954" "VIat103065" "VIat103186" "VIat103243" "VIat103363" "VIat103368" "VIat103382" "VIat103383" "VIat103391" "VIat103392" "VIat103470" "VIat103487" "VIat103683" "VIat103743" "VIat103818" "VIat103927" "VIat104011" "VIat104107" "VIat104108" "VIat104163" "VIat104186" "VIat104214" "VIat104234" "VIat104259" "VIat104382" "VIat104878" "VIat104932" "VIat105262" "VIat105463" "VIat105685" "VIat105816" "VIat105928" "VIat105931" "VIat105955" "VIat106090" "VIat106216" "VIat106455" "VIat106504" "VIat106526" "VIat106807" "VIat106810" "VIat106912" "VIat106948" "VIat107036" "VIat107078" "VIat107079" "VIat107357" "VIat107385" "VIat107426" "VIat107521" "VIat107732" "VIat107737" "VIat107794" "VIat107821" "VIat107838" "VIat107900" "VIat107996" "VIat108005" "VIat108065" "VIat108410" "VIat108446" "VIat108465" "VIat108611" "VIat108631" "VIat108659" "VIat108704" "VIat108788" "VIat108828" "VIat108914" "VIat109000" "VIat109010" "VIat109025" "VIat109241" "VIat109328" "VIat109396" "VIat109409" "VIat109998" "VIat110151" "VIat110332" "VIat110429" "VIat110521" "VIat110572" "VIat110644" "VIat110679" "VIat110709" "VIat111180" "VIat111184" "VIat111252" "VIat111258" "VIat111372" "VIat111433" "VIat111460" "VIat111538" "VIat111565" "VIat111621" "VIat111623" "VIat111685" "VIat111693" "VIat111751" "VIat111752" "VIat111841" "VIat111848" "VIat111942" "VIat111950" "VIat111977" "VIat111995" "VIat111997" "VIat112063" "VIat112148" "VIat112208" "VIat112343" "VIat112377" "VIat112419" "VIat112429" "VIat112618" "VIat112741" "VIat112746" "VIat112761" "VIat112978" "VIat113038" "VIat113070" "VIat113232" "VIat113241" "VIat113322" "VIat113349" "VIat113350" "VIat113580" "VIat113586" "VIat113613" "VIat113682" "VIat113691" "VIat113772" "VIat113793" "VIat113841" "VIat113904" "VIat114165" "VIat114186" "VIat114196" "VIat114242" "VIat114245" "VIat114257" "VIat114264" "VIat114269" "VIat114334" "VIat114346" "VIat114373" "VIat114423" "VIat114535" "VIat114701" "VIat114792" "VIat114797" "VIat114887" "VIat115229" "VIat115285" "VIat115405" "VIat115711" "VIat115804" "VIat116031" "VIat116039" "VIat116180" "VIat116263" "VIat116442" "VIat116473" "VIat116567" "VIat116654" "VIat116757" "VIat117608" "VIat117827" "VIat118028" "VIat118091" "VIat118223" "VIat118591" "VIat118677" "VIat118819" "VIat118850" "VIat118920" "VIat119224" "VIat119261" "VIat119409" "VIat119597" "VIat119750" "VIat119813" "VIat119906" "VIat120083" "VIat120158" "VIat120361" "VIat120371" "VIat120767" "VIat121049" "VIat121079" "VIat121224" "VIat121388" "VIat121721" "VIat121804" "VIat121874" "VIat122192" "VIat122711" "VIat122966" "VIat123062" "VIat123194" "VIat123415" "VIat123430" "VIat123671" "VIat123769" "VIat123818" "VIat124131" "VIat124246" "VIat124248" "VIat124655" "VIat124895" "VIat124904" "VIat124940" "VIat125659" "VIat125748" "VIat125844" "VIat125954" "VIat126178" "VIat126778" "VIat126848" "VIat126893" "VIat127097" "VIat127157" "VIat127416" "VIat127454" "VIat127457" "VIat127695" "VIat127721" "VIat127803" "VIat127940" "VIat128229" "VIat128247" "VIat128565" "VIat128735" "VIat128818" "VIat129054" "VIat129128" "VIat129171" "VIat129386" "VIat129455" "VIat129542" "VIat129800" "VIat129960" "VIat130053" "VIat130183" "VIat130475" "VIat130962" "VIat130990" "VIat131082" "VIat131232" "VIat131312" "VIat131340" "VIat131641" "VIat132365" "VIat132603" "VIat132662" "VIat133034" "VIat133161" "VIat133250" "VIat133436" "VIat133805" "VIat133880" "VIat134090" "VIat134365" "VIat134565" "VIat134573" "VIat134665" "VIat134885" "VIat135036" "VIat135476" "VIat135524" "VIat135869" "VIat135980" "VIat136268" "VIat136526" "VIat136580" "VIat136909" "VIat136951" "VIat136973" "VIat136981" "VIat137005" "VIat137013" "VIat137586" "VIat137595" "VIat137629" "VIat137678" "VIat137831" "VIat143928" "VIat143938" "VIat143972" "VIat144015" "VIat144044" "VIat144135" "VIat144144" "VIat144152" "VIat144178" "VIat144218" "VIat144261" "VIat144269" "VIat144274" "VIat144282" "VIat144292" "VIat144319" "VIat144425" "VIat144491" "VIat144520" "VIat144599" "VIat144650" "VIat144732" "VIat144782" "VIat144846" "VIat144914" "VIat145045" "VIat145562" "VIat145889" "VIat146044" "VIat146057" "VIat146069" "VIat146264" "VIat146329" "VIat146336" "VIat146540" "VIat146639" "VIat146864" "VIat146882" "VIat146921" "VIat147013" "VIat147060" "VIat147062" "VIat147104" "VIat147138" "VIat147168" "VIat147356" "VIat147371" "VIat147377" "VIat147466" "VIat148186" "VIat148499" "VIat148504" "VIat148534" "VIat148596" "VIat148597" "VIat148600" "VIat148618" "VIat148631" "VIat148656" "VIat148671" "VIat148688" "VIat148695" "VIat148746" "VIat148751" "VIat148802" "VIat148823" "VIat148870" "VIat148871" "VIat148972" "VIat148973" "VIat149079" "VIat149108" "VIat149488" "VIat149509" "VIat149605" "VIat149608" "VIat149860" "VIat149869" "VIat149889" "VIat150242" "VIat150335" "VIat150448" "VIat150543" "VIat151003" "VIat151213" "VIat151250" "VIat151309" "VIat151357" "VIat151894" "VIat152009" "VIat152132" "VIat152158" "VIat152332" "VIat152655" "VIat152709" "VIat152832" "VIat152948" "VIat153313" "VIat153339" "VIat153355" "VIat154020" "VIat154352" "VIat154380" "VIat154404" "VIat154639" "VIat154798" "VIat154840" "VIat154984" "VIat155022" "VIat155032" "VIat155063" "VIat155173" "VIat155223" "VIat155247" "VIat155331" "VIat155713" "VIat156096" "VIat156114" "VIat156212" "VIat156369" "VIat156645" "VIat156674" "VIat156711" "VIat156715" "VIat156759" "VIat156764" "VIat156774" "VIat156780" "VIat156784" "VIat157156" "VIat157182" "VIat157206" "VIat157251" "VIat157711" "VIat157717" "VIat157861" "VIat157866" "VIat157878" "VIat157882" "VIat157891" "VIat158002" "VIat158009" "VIat158011" "VIat158018" "VIat158031" "VIat158040" "VIat158068" "VIat158074" "VIat158158" "VIat158162" "VIat158250" "VIat158265" "VIat158277" "VIat158284" "VIat158369" "VIat158499" "VIat158508" "VIat158529" "VIat158709" "VIat158710" "VIat158738" "VIat158747" "VIat158766" "VIat158784" "VIat158786" "VIat158834" "VIat159111" "VIat159159" "VIat159218" "VIat159550" "VIat159601" "VIat159610" "VIat159617" "VIat159738" "VIat159949" "VIat160102" "VIat160132" "VIat160509" "VIat160597" "VIat161038" "VIat161065" "VIat161104" "VIat161146" "VIat161161" "VIat161244" "VIat161255" "VIat161430" "VIat161495" "VIat161500" "VIat161559" "VIat161630" "VIat161714" "VIat161761" "VIat161852" "VIat161866" "VIat161871" "VIat162004" "VIat162028" "VIat162045" "VIat162046" "VIat162060" "VIat162105" "VIat162169" "VIat162177" "VIat162386" "VIat162607" "VIat162763" "VIat163315" "VIat163429" "VIat163441" "VIat163649" "VIat163951" "VIat164077" "VIat164557" "VIat164749" "VIat164876" "VIat165030" "VIat165104" "VIat165872" "VIat166067" "VIat166244" "VIat166310" "VIat166698" "VIat167030" "VIat167075" "VIat167258" "VIat167311" "VIat167359" "VIat167389" "VIat167424" "VIat167586" "VIat167591" "VIat167603" "VIat167608" "VIat167640" "VIat167675" "VIat167769" "VIat167775" "VIat168095" "VIat168097" "VIat168110" "VIat168115" "VIat168210" "VIat168328" "VIat168353" "VIat168401" "VIat168415" "VIat168589" "VIat168666" "VIat168718" "VIat168721" "VIat168902" "VIat168933" "VIat168976" "VIat169014" "VIat169115" "VIat169139" "VIat169261" "VIat169324" "VIat169523" "VIat169578" "VIat169583" "VIat169584" "VIat169601" "VIat169606" "VIat169609" "VIat169610" "VIat169864" "VIat169934" "VIat170201" "VIat170415" "VIat170465" "VIat170681" "VIat170786" "VIat170891" "VIat171095" "VIat171164" "VIat171233" "VIat171347" "VIat171368" "VIat171426" "VIat171959" "VIat172326" "VIat172573" "VIat172669" "VIat173390" "VIat173591" "VIat173757" "VIat173908" "VIat174026" "VIat174102" "VIat174548" "VIat174674" "VIat174704" "VIat175069" "VIat175514" "VIat175568" "VIat175915" "VIat176438" "VIat176540" "VIat176580" "VIat176759" "VIat176797" "VIat177015" "VIat177329" "VIat177358" "VIat177392" "VIat177664" "VIat177666" "VIat177667" "VIat177685" "VIat177850" "VIat177882" "VIat178061" "VIat178289" "VIat178365" "VIat178386" "VIat178432" "VIat178444" "VIat178641" "VIat178647" "VIat178655" "VIat178666" "VIat178708" "VIat178758" "VIat178849" "VIat178867" "VIat178872" "VIat178904" "VIat179041" "VIat179056" "VIat179086" "VIat179126" "VIat179199" "VIat179514" "VIat179529" "VIat179598" "VIat179673" "VIat179941" "VIat180287" "VIat180316" "VIat180339" "VIat180523" "VIat180603" "VIat180648" "VIat180664" "VIat180717" "VIat180832" "VIat180915" "VIat180963" "VIat181054" "VIat181082" "VIat181088" "VIat181089" "VIat181166" "VIat181178" "VIat181185" "VIat181236" "VIat181259" "VIat181289" "VIat181309" "VIat181333" "VIat181345" "VIat181352" "VIat181358" "VIat181364" "VIat181369" "VIat181405" "VIat181447" "VIat181633" "VIat181680" "VIat181721" "VIat181820" "VIat181840" "VIat181959" "VIat182024" "VIat182051" "VIat182295" "VIat182342" "VIat182428" "VIat182447" "VIat182488" "VIat182640" "VIat182740" "VIat182898" "VIat183094" "VIat183164" "VIat183394" "VIat183434" "VIat183455" "VIat183464" "VIat183470" "VIat183647" "VIat183687" "VIat183869" "VIat183924" "VIat183929" "VIat184146" "VIat184156" "VIat184213" "VIat184214" "VIat184225" "VIat184265" "VIat184277" "VIat184283" "VIat184464" "VIat184467" "VIat184471" "VIat184501" "VIat184621" "VIat184786" "VIat184832" "VIat184846" "VIat184848" "VIat184866" "VIat184903" "VIat185410" "VIat185486" "VIat185794" "VIat186085" "VIat186133" "VIat186310" "VIat186421" "VIat186466" "VIat186577" "VIat186655" "VIat186727" "VIat186736" "VIat186874" "VIat187003" "VIat187078" "VIat187123" "VIat187171" "VIat187177" "VIat187252" "VIat187654" "VIat187789" "VIat187936" "VIat188011" "VIat188065" "VIat188191" "VIat188330" "VIat188411" "VIat188416" "VIat188692" "VIat189052" "VIat189084" "VIat189324" "VIat189493" "VIat189619" "VIat189688" "VIat189740" "VIat189851" "VIat189889" "VIat190060" "VIat190147" "VIat190246" "VIat190252" "VIat190294" "VIat190327" "VIat190462" "VIat190522" "VIat190615" "VIat190786" "VIat190819" "VIat190885" "VIat191008" "VIat191380" "VIat191383" "VIat191404" "VIat191621" "VIat191622" "VIat191649" "VIat191668" "VIat191675" "VIat191746" "VIat191763" "VIat191768" "VIat191781" "VIat191782" "VIat191787" "VIat191802" "VIat191815" "VIat191818" "VIat191824" "VIat191844" "VIat191845" "VIat191868" "VIat191894" "VIat191918" "VIat191925" "VIat191951" "VIat191965" "VIat191982" "VIat192016" "VIat192033" "VIat192038" "VIat192053" "VIat192062" "VIat192088" "VIat192092" "VIat192110" "VIat192116" "VIat192122" "VIat192154" "VIat192222" "VIat192228" "VIat192267" "VIat192276" "VIat192311" "VIat192346" "VIat192434" "VIat192474" "VIat192486" "VIat192534" "VIat192579" "VIat192635" "VIat192696" "VIat192926" "VIat192970" "VIat192989" "VIat193028" "VIat193164" "VIat193261" "VIat193263" "VIat193302" "VIat193333" "VIat193335" "VIat193399" "VIat193593" "VIat193660" "VIat193700" "VIat193847" "VIat193962" "VIat194061" "VIat194070" "VIat194081" "VIat194098" "VIat194143" "VIat194166" "VIat194171" "VIat194176" "VIat194182" "VIat194236" "VIat194277" "VIat194293" "VIat194295" "VIat194299" "VIat194339" "VIat194494" "VIat194509" "VIat194529" "VIat195138" "VIat195363" "VIat195383" "VIat195459" "VIat195493" "VIat195624" "VIat195699" "VIat196182" "VIat196304" "VIat196479" "VIat196551" "VIat196781" "VIat196785" "VIat196808" "VIat196818" "VIat196832" "VIat196865" "VIat197015" "VIat197069" "VIat197084" "VIat197390" "VIat197416" "VIat197474" "VIat197837" "VIat198077" "VIat198080" "VIat198104" "VIat198263" "VIat198434" "VIat198456" "VIat198489" "VIat198578" "VIat198590" "VIat198626" "VIat198635" "VIat198677" "VIat198947" "VIat199182" "VIat199234" "VIat199235" "VIat199327" "VIat199458" "VIat199546" "VIat199781" "VIat199816" "VIat199957" "VIat200407" "VIat200632" "VIat200755" "VIat200802" "VIat200827" "VIat201595" "VIat201746" "VIat201775" "VIat201884" "VIat201936" "VIat201943" "VIat201947" "VIat202040" "VIat202488" "VIat202674" "VIat202758" "VIat202824" "VIat202958" "VIat202983" "VIat203103" "VIat203160" "VIat203241" "VIat203611" "VIat203616" "VIat203653" "VIat203787" "VIat203796" "VIat203833" "VIat204049" "VIat204068" "VIat204262" "VIat204270" "VIat204428" "VIat204442" "VIat204664" "VIat204800" "VIat204814" "VIat204859" "VIat204906" "VIat205034" "VIat205046" "VIat205535" "VIat205690" "VIat205958" "VIat205976" "VIat206085" "VIat206155" "VIat206203" "VIat206244" "VIat206343" "VIat206433" "VIat206462" "VIat206536" "VIat206540" "VIat206603" "VIat206607" "VIat206694" "VIat206729" "VIat206763" "VIat206893" "VIat206906" "VIat206972" "VIat207029" "VIat207113" "VIat207180" "VIat207241" "VIat207342" "VIat207345" "VIat207592" "VIat207595" "VIat207684" "VIat207688" "VIat207744" "VIat207748" "VIat207778" "VIat207811" "VIat207844" "VIat207850" "VIat207853" "VIat207973" "VIat208012" "VIat208063" "VIat208108" "VIat208164" "VIat208291" "VIat208326" "VIat209190" "VIat209226" "VIat209418" "VIat209667" "VIat209991" "VIat210307" "VIat210484" "VIat210500" "VIat210532" "VIat210578" "VIat210652" "VIat210707" "VIat210709" "VIat210729" "VIat210730" "VIat210846" "VIat211137" "VIat211314" "VIat211332" "VIat211533" "VIat211671" "VIat211814" "VIat211962" "VIat212085" "VIat212235" "VIat212508" "VIat212928" "VIat213014" "VIat213018" "VIat213036" "VIat213169" "VIat213204" "VIat213231" "VIat213238" "VIat213527" "VIat213764" "VIat213813" "VIat214031" "VIat214034" "VIat214040" "VIat214145" "VIat214366" "VIat214370" "VIat214520" "VIat214577" "VIat214796" "VIat214831" "VIat214943" "VIat215574" "VIat215636" "VIat215771" "VIat215789" "VIat215855" "VIat216005" "VIat216044" "VIat216140" "VIat216496" "VIat216501" "VIat216507" "VIat216510" "VIat216512" "VIat216518" "VIat216551" "VIat216573" "VIat216621" "VIat216657" "VIat216960" "VIat217161" "VIat217287" "VIat217300" "VIat217375" "VIat217566" "VIat217710" "VIat217775" "VIat217928" "VIat218115" "VIat218232" "VIat218249" "VIat218582" "VIat218667" "VIat218712" "VIat218718" "VIat218739" "VIat218769" "VIat218937" "VIat219067" "VIat219141" "VIat219381" "VIat219735" "VIat219774" "VIat220241" "VIat220297" "VIat220762" "VIat221032" "VIat221466" "VIat221530" "VIat221645" "VIat221694" "VIat221727" "VIat221739" "VIat221742" "VIat221746" "VIat221811" "VIat221837" "VIat221848" "VIat221852" "VIat221904" "VIat222090" "VIat222155" "VIat222294" "VIat222301" "VIat222357" "VIat222361" "VIat222369" "VIat222396" "VIat222519" "VIat222600" "VIat222713" "VIat222923" "VIat222928" "VIat222939" "VIat223279" "VIat223519" "VIat223546" "VIat223608" "VIat223647" "VIat223801" "VIat224041" "VIat224131" "VIat224254" "VIat224263" "VIat224572" "VIat224575" "VIat224587" "VIat224804" "VIat225018" "VIat225118" "VIat225221" "VIat225247" "VIat225252" "VIat225301" "VIat225416" "VIat225445" "VIat225585" "VIat225887" "VIat225901" "VIat226092" "VIat226155" "VIat226163" "VIat226451" "VIat226603" "VIat226763" "VIat226781" "VIat226906" "VIat227012" "VIat227030" "VIat227263" "VIat227530" "VIat227574" "VIat227623" "VIat227680" "VIat227709" "VIat227878" "VIat228157" "VIat228286" "VIat228319" "VIat228331" "VIat228336" "VIat228373" "VIat228496" "VIat228502" "VIat228541" "VIat228556" "VIat228559" "VIat228592" "VIat228604" "VIat228607" "VIat229175" "VIat229234" "VIat229324" "VIat229335" "VIat229336" "VIat229504" "VIat229507" "VIat229513" "VIat229546" "VIat229555" "VIat229573" "VIat229595" "VIat229603" "VIat229652" "VIat229696" "VIat229744" "VIat229789" "VIat229874" "VIat229938" "VIat229966" "VIat229978" "VIat230116" "VIat230182" "VIat230210" "VIat230260" "VIat230320" "VIat230449" "VIat230614" "VIat230980" "VIat230988" "VIat231064" "VIat231331" "VIat231625" "VIat231700" "VIat231889" "VIat232266" "VIat232368" "VIat232602" "VIat232606" "VIat232985" "VIat232991" "VIat233064" "VIat233614" "VIat233630" "VIat233677" "VIat233685" "VIat233698" "VIat233755" "VIat233777" "VIat233800" "VIat233813" "VIat233817" "VIat233964" "VIat233996" "VIat234220" "VIat234342" "VIat234375" "VIat234447" "VIat234572" "VIat234820" "VIat235059" "VIat235101" "VIat235266" "VIat235269" "VIat235308" "VIat235329" "VIat235377" "VIat235433" "VIat235476" "VIat235707" "VIat235758" "VIat235800" "VIat235944" "VIat235995" "VIat236160" "VIat236178" "VIat236209" "VIat236242" "VIat236243" "VIat236247" "VIat236544" "VIat236565" "VIat236892" "VIat237356" "VIat237419" "VIat237439" "VIat237475" "VIat237952" "VIat238045" "VIat238266" "VIat238316" "VIat238449" "VIat238452" "VIat238490" "VIat238691" "VIat238864" "VIat238888" "VIat239053" "VIat239264" "VIat239347" "VIat239476" "VIat239683" "VIat239753" "VIat239973" "VIat240276" "VIat240339" "VIat240351" "VIat240410" "VIat240597" "VIat240600" "VIat240927" "VIat240960" "VIat241055" "VIat241089" "VIat241092" "VIat241193" "VIat241660" "VIat241677" "VIat241681" "VIat241683" "VIat241780" "VIat241790" "VIat241808" "VIat241809" "VIat241858" "VIat241936" "VIat242015" "VIat242317" "VIat242345" "VIat242515" "VIat242534" "VIat242578" "VIat242582" "VIat242704" "VIat242875" "VIat242996" "VIat243022" "VIat243150" "VIat243322" "VIat243370" "VIat243376" "VIat243387" "VIat243538" "VIat243646" "VIat243654" "VIat243770" "VIat243792" "VIat243820" "VIat243837" "VIat243961" "VIat244110" "VIat244197" "VIat244255" "VIat244347" "VIat244356" "VIat244361" "VIat244368" "VIat244407" "VIat244431" "VIat244530" "VIat244539" "VIat244553" "VIat244830" "VIat244878" "VIat245090" "VIat245146" "VIat245273" "VIat245363" "VIat245383" "VIat245388" "VIat245391" "VIat245406" "VIat245416" "VIat245425" "VIat245471" "VIat245492" "VIat245623" "VIat245851" "VIat245887" "VIat245888" "VIat245897" "VIat245909" "VIat246021" "VIat246246" "VIat246280" "VIat246520" "VIat246612" "VIat247004" "VIat247071" "VIat247258" "VIat247261" "VIat247287" "VIat247428" "VIat247536" "VIat247575" "VIat247902" "VIat248133" "VIat248138" "VIat248182" "VIat248480" "VIat248632" "VIat248777" "VIat248797" "VIat248803" "VIat248836" "VIat249001" "VIat249028" "VIat249040" "VIat249046" "VIat249200" "VIat249446" "VIat249553" "VIat249778" "VIat249788" "VIat249876" "VIat249931" "VIat250062" "VIat250264" "VIat250939" "VIat250960" "VIat250993" "VIat251020" "VIat251152" "VIat251347" "VIat251425" "VIat251803" "VIat252156" "VIat252190" "VIat252256" "VIat252480" "VIat252573" "VIat252644" "VIat252716" "VIat253031" "VIat253074" "VIat253082" "VIat253121" "VIat253184" "VIat253271" "VIat253386" "VIat253503" "VIat254036" "VIat254056" "VIat254068" "VIat254380" "VIat254389" "VIat254398" "VIat254410" "VIat254464" "VIat254491" "VIat254751" "VIat254761" "VIat254869" "VIat254950" "VIat255005" "VIat255136" "VIat255151" "VIat255167" "VIat255180" "VIat255201" "VIat255229" "VIat255287" "VIat255358" "VIat255404" "VIat255470" "VIat255599" "VIat255628" "VIat255632" "VIat255857" "VIat255892" "VIat255968" "VIat255986" "VIat256039" "VIat256165" "VIat256172" "VIat256199" "VIat256209" "VIat256249" "VIat256286" "VIat256325" "VIat256710" "VIat256731" "VIat256747" "VIat256800" "VIat256801" "VIat256825" "VIat256883" "VIat256888" "VIat256890" "VIat257006" "VIat257064" "VIat257099" "VIat257102" "VIat257147" "VIat257227" "VIat257240" "VIat257262" "VIat257290" "VIat257318" "VIat257412" "VIat257499" "VIat257632" "VIat257673" "VIat257791" "VIat257826" "VIat257839" "VIat257869" "VIat257900" "VIat257942" "VIat258062" "VIat258081" "VIat258103" "VIat258132" "VIat258327" "VIat258401" "VIat258489" "VIat258507" "VIat258600" "VIat258638" "VIat258726" "VIat258865" "VIat258945" "VIat259014" "VIat259112" "VIat259168" "VIat259283" "VIat259321" "VIat259393" "VIat259470" "VIat259481" "VIat259484" "VIat259506" "VIat259654" "VIat259698" "VIat259804" "VIat259835" "VIat259903" "VIat259906" "VIat259911" "VIat259930" "VIat259996" "VIat260031" "VIat260052" "VIat260060" "VIat260074" "VIat260178" "VIat260273" "VIat260352" "VIat260383" "VIat260399" "VIat260565" "VIat260593" "VIat260710" "VIat260766" "VIat260775" "VIat260857" "VIat260870" "VIat260988" "VIat261087" "VIat261098" "VIat261107" "VIat261127" "VIat261350" "VIat261421" "VIat261434" "VIat261478" "VIat261480" "VIat261483" "VIat261575" "VIat261690" "VIat261697" "VIat261758" "VIat261764" "VIat261789" "VIat261804" "VIat261919" "VIat261978" "VIat261984" "VIat262039"
[truncated: 81,317,091 more chars]
