# Supplementary material for: Identification of Nitrogen Consumption Genetic Variants in Yeast Through QTL Mapping and Bulk Segregant RNA-Seq Analyses
Source: G3 (Bethesda). 2017 Jun 5;7(6):1693–705. doi: 10.1534/g3.117.042127 (PMC5473750; doi:10.1534/g3.117.042127)
Supplement: Supplementary file 2 [file 1693File002.csv]

Table S6. Genes differentially Expressed between HLA and LLA pools
Gene	baseMean	baseMeanA	baseMeanB	FoldChange	log2FoldChange	p-value	FDR
YMR175W	2896.866796	1099.226202	4694.507391	4.270738255	2.094485481	1.41E-31	9.00E-28
YCR010C	4935.708114	2222.604416	7648.811812	3.441373443	1.782984456	1.01E-24	3.23E-21
YIR019C	2088.123607	641.1832269	3535.063988	5.513344454	2.462927739	1.00E-22	2.12E-19
YBR116C	295.754259	91.8114709	499.6970471	5.442642866	2.444307373	8.27E-22	1.32E-18
YMR174C	2252.743724	1125.851893	3379.635554	3.00184738	1.585850629	6.41E-19	8.17E-16
YIL136W	9176.602694	4852.404669	13500.80072	2.782290769	1.476273199	1.43E-18	1.52E-15
YMR250W	6850.12543	3603.582749	10096.66811	2.801841615	1.486375404	1.95E-18	1.78E-15
YDR070C	1897.540349	837.0399553	2958.040742	3.533930158	1.821273528	2.38E-18	1.90E-15
YKL187C	3094.47613	1621.596101	4567.35616	2.816580625	1.49394477	1.07E-17	7.54E-15
YMR169C	9027.183497	2948.285713	15106.08128	5.123682964	2.357181209	3.81E-16	2.42E-13
YBR285W	1189.532656	613.4732922	1765.59202	2.878025894	1.525079572	4.35E-16	2.52E-13
YOL052C+AC0-A	8077.348892	4237.880462	11916.81732	2.811975804	1.491584181	4.93E-16	2.62E-13
YEL041W	2380.713973	1301.795082	3459.632865	2.657586368	1.410116578	2.25E-15	1.10E-12
YFL053W	3238.183835	1178.605774	5297.761897	4.494939711	2.168301765	3.72E-15	1.62E-12
YPR160W	12624.42419	6412.116541	18836.73184	2.937677711	1.554676128	3.83E-15	1.62E-12
YOL058W	8566.233077	4940.875028	12191.59113	2.467496356	1.303047954	1.69E-14	6.27E-12
YER150W	25379.07694	14523.94214	36234.21173	2.494791798	1.318919421	1.69E-14	6.27E-12
YNL327W	978.5353276	518.1874638	1438.883191	2.776761871	1.47340346	1.77E-14	6.27E-12
YKL151C	10874.57361	6452.545173	15296.60204	2.370630756	1.245270969	6.76E-14	2.26E-11
YBR092C	3007.654679	1741.103251	4274.206107	2.454883767	1.295654718	1.08E-13	3.45E-11
YGL008C	18671.28001	11141.7986	26200.76143	2.351573778	1.233626596	1.96E-13	5.80E-11
YHR112C	3126.606124	1811.055433	4442.156815	2.452800028	1.294429619	2.00E-13	5.80E-11
YEL011W	6894.344831	4129.590249	9659.099414	2.338997051	1.225890043	2.76E-13	7.64E-11
YNL160W	40686.98495	24506.74733	56867.22258	2.320472065	1.21441833	3.74E-13	9.93E-11
YDR055W	5905.568984	1841.109132	9970.028835	5.415229691	2.437022532	3.91E-13	9.97E-11
YML042W	9247.266667	5588.026474	12906.50686	2.309671745	1.207687828	5.98E-13	1.42E-10
YKL150W	24235.23945	13657.16627	34813.31262	2.549087558	1.349980929	6.03E-13	1.42E-10
YCL026C+AC0-A	708.8926482	1081.229346	336.5559507	0.311271565	-1.683754303	6.54E-13	1.49E-10
YDR406W	8361.012101	5076.40119	11645.62301	2.294070657	1.197909827	7.68E-13	1.69E-10
YOR120W	6255.421936	3772.079848	8738.764025	2.316696459	1.21206903	1.15E-12	2.43E-10
YGR256W	2393.229743	1416.151641	3370.307844	2.379906041	1.250904617	1.18E-12	2.43E-10
YJR150C	521.356636	267.7581167	774.9551552	2.894235905	1.533182519	1.37E-12	2.72E-10
YKL161C	932.7219943	522.8330859	1342.610903	2.567953213	1.360618917	1.46E-12	2.81E-10
YLR300W	8995.174751	5445.142908	12545.2066	2.303926051	1.204094411	1.77E-12	3.32E-10
YOL055C	3595.017365	2153.864726	5036.170005	2.338201627	1.225399341	1.96E-12	3.57E-10
YKL164C	3056.493253	1816.827636	4296.15887	2.36464857	1.241625788	2.41E-12	4.27E-10
YDR033W	6655.853376	3611.500605	9700.206148	2.68592123	1.425416996	2.90E-12	4.99E-10
YOL084W	12003.22269	5934.786887	18071.6585	3.045039163	1.606460783	3.36E-12	5.63E-10
YML128C	20020.16163	9401.075347	30639.2479	3.259121619	1.704483189	3.65E-12	5.96E-10
YAL060W	12909.30485	8030.113493	17788.49621	2.215223512	1.147452271	5.34E-12	8.49E-10
YKR009C	5718.60451	3528.63464	7908.57438	2.241256232	1.164307595	8.27E-12	1.28E-09
YNR014W	3930.496249	2408.018569	5452.97393	2.264506595	1.179196741	9.78E-12	1.48E-09
YDR256C	7136.177765	4445.469895	9826.885634	2.210539238	1.144398343	1.87E-11	2.75E-09
YIL119C	188.4096363	78.82492287	297.9943497	3.7804585	1.918561217	1.90E-11	2.75E-09
YBR046C	3403.521797	2114.465965	4692.57763	2.219273191	1.150087273	3.50E-11	4.95E-09
YHR033W	5929.213356	3739.549014	8118.877698	2.171084713	1.118416019	3.68E-11	5.10E-09
YER053C	5180.335572	3235.405495	7125.265648	2.202279021	1.138997265	4.52E-11	6.13E-09
YJL048C	7227.141283	4626.690688	9827.591877	2.124108254	1.086857294	8.69E-11	1.15E-08
YOR173W	5304.740274	3183.593909	7425.88664	2.332548325	1.221906971	9.02E-11	1.17E-08
YKL091C	3686.841037	2346.812115	5026.869959	2.141999322	1.098958023	1.14E-10	1.45E-08
YGL258W	118.8357622	37.25767492	200.4138494	5.379129263	2.427372658	1.22E-10	1.52E-08
YNL195C	16358.42259	10546.87441	22169.97077	2.10204179	1.071791352	1.28E-10	1.57E-08
YNR034W+AC0-A	11377.62948	6739.77037	16015.48858	2.376266208	1.248696467	2.09E-10	2.51E-08
YHL042W	607.5366006	347.1394798	867.9337214	2.500244921	1.322069427	2.20E-10	2.59E-08
YNL274C	7861.51426	5065.204868	10657.82365	2.104124893	1.07322034	2.31E-10	2.67E-08
YOR049C	2028.825987	1202.614172	2855.037802	2.374026407	1.247335983	2.74E-10	3.11E-08
YMR315W	22295.29914	14481.25207	30109.34621	2.079194952	1.056025036	3.73E-10	4.17E-08
YDR021W	550.713082	788.2080016	313.2181624	0.397380085	-1.331408523	4.41E-10	4.84E-08
YDL222C	4700.055357	1423.802756	7976.307958	5.602115828	2.485971813	5.35E-10	5.78E-08
YOR009W	717.0253609	426.122398	1007.928324	2.365349318	1.242053259	6.27E-10	6.65E-08
YGR088W	39671.09483	22692.82514	56649.36452	2.49635575	1.319823544	8.53E-10	8.90E-08
YDR225W	1971.015226	1254.493957	2687.536496	2.142327176	1.099178825	1.17E-09	1.20E-07
YLR152C	7340.990809	4805.533957	9876.447661	2.055223779	1.039295488	1.20E-09	1.21E-07
YDR077W	93459.6288	48344.3493	138574.9083	2.866413765	1.519246877	1.22E-09	1.22E-07
YLR178C	10103.47936	6703.358584	13503.60013	2.014452899	1.010388074	1.32E-09	1.29E-07
YOR386W	541.2384306	317.4756467	765.0012144	2.409637471	1.26881611	1.57E-09	1.52E-07
YKL060C	93561.65359	62013.23749	125110.0697	2.017473603	1.012549797	1.60E-09	1.52E-07
YDR119W+AC0-A	1971.610591	1274.774403	2668.446778	2.093269815	1.065758282	1.67E-09	1.57E-07
YPR145W	14549.89986	8974.912457	20124.88726	2.242349143	1.165010929	1.97E-09	1.82E-07
YJL159W	23903.79092	15926.96923	31880.61261	2.001674779	1.001207592	2.57E-09	2.33E-07
YDL204W	9359.450248	2782.323578	15936.57692	5.727794223	2.517979663	2.60E-09	2.33E-07
YPR201W	225.1289675	340.7667081	109.4912269	0.321308462	-1.637969119	3.17E-09	2.80E-07
YIL060W	40.0964512	6.302352523	73.89054988	11.72428067	3.551427506	3.25E-09	2.84E-07
YER011W	1461.160072	796.2873093	2126.032835	2.669931833	1.416802908	3.52E-09	3.02E-07
YKL163W	2126.038257	791.3016266	3460.774888	4.373521767	2.128795474	3.55E-09	3.02E-07
YOR134W	1238.854196	783.3253865	1694.383005	2.163064078	1.113076404	3.81E-09	3.20E-07
YPL186C	1790.713053	1167.834187	2413.591919	2.066724836	1.047346321	4.67E-09	3.86E-07
YNR057C	4016.810185	2654.503584	5379.116786	2.026411574	1.018927222	4.83E-09	3.94E-07
YMR195W	6178.162631	4126.345971	8229.979291	1.994495699	0.996024012	5.07E-09	4.09E-07
YPR149W	30225.71315	19902.48582	40548.94049	2.0373807	1.026715584	6.32E-09	5.03E-07
YDL198C	3116.088071	2060.085656	4172.090486	2.025202435	1.018066124	7.03E-09	5.53E-07
YML070W	8509.123828	5766.316759	11251.9309	1.951320291	0.964450602	7.18E-09	5.58E-07
YLR089C	14831.42025	10103.25642	19559.58408	1.935968293	0.953055324	8.48E-09	6.50E-07
YOL126C	3754.660232	2523.593422	4985.727042	1.975645918	0.982324405	1.18E-08	8.91E-07
YGR248W	6175.250622	4213.291984	8137.209259	1.93131862	0.949586193	1.21E-08	9.07E-07
YNR001C	13853.18538	9452.861073	18253.50969	1.931003698	0.949350927	1.59E-08	1.18E-06
YJL130C	9144.730919	5748.241586	12541.22025	2.181748986	1.125485127	1.69E-08	1.24E-06
YJL161W	453.0622431	270.6685659	635.4559203	2.347727075	1.231264704	2.08E-08	1.49E-06
YOL164W	210.5468765	107.7834541	313.3102988	2.906849677	1.539456467	2.09E-08	1.49E-06
YER175C	2355.212355	1575.760507	3134.664204	1.989302429	0.992262622	2.21E-08	1.56E-06
YDR449C	875.0624057	1186.928432	563.1963791	0.474499021	-1.075522985	2.25E-08	1.58E-06
YLR354C	17365.19059	11871.00098	22859.3802	1.925648919	0.945344697	2.33E-08	1.61E-06
YPL068C	817.6377366	1113.177324	522.0981495	0.469016156	-1.092290475	2.57E-08	1.76E-06
YBL003C	1693.445214	858.7910545	2528.099374	2.943788668	1.557674105	2.63E-08	1.78E-06
YAL038W	9704.332494	6650.841446	12757.82354	1.918226986	0.939773446	2.75E-08	1.84E-06
YBR249C	7140.79511	4870.695667	9410.894554	1.932145878	0.950204022	3.06E-08	2.03E-06
YNR067C	1037.986004	673.3087034	1402.663305	2.083239527	1.058828728	3.16E-08	2.07E-06
YMR105C	20905.84674	10848.83725	30962.85622	2.854025321	1.512998135	3.37E-08	2.19E-06
YBL002W	1864.982376	1139.4653	2590.499452	2.27343426	1.184873287	3.69E-08	2.36E-06
YPR184W	14518.3798	8908.201347	20128.55826	2.259553582	1.176037769	3.71E-08	2.36E-06
YHR043C	1962.060901	1315.488042	2608.633759	1.983015942	0.987696275	4.44E-08	2.80E-06
YCL030C	9374.294812	6202.405276	12546.18435	2.022793383	1.016348964	5.32E-08	3.32E-06
YMR122W+AC0-A	5057.333397	3487.670182	6626.996613	1.900121361	0.926091567	6.80E-08	4.20E-06
YOR078W	1879.710015	2479.364752	1280.055278	0.516283567	-0.953764417	9.07E-08	5.55E-06
YNL200C	2592.2244	1773.805781	3410.64302	1.922782672	0.943195707	1.01E-07	6.12E-06
YHR140W	937.2946948	618.1149027	1256.474487	2.032752295	1.023434424	1.11E-07	6.69E-06
YKL096W	11897.08831	5813.269245	17980.90738	3.093080094	1.629044192	1.24E-07	7.40E-06
YCL040W	43471.27439	30775.11706	56167.43173	1.825092383	0.867969492	1.30E-07	7.65E-06
YGR008C	11053.55014	7564.660103	14542.44017	1.922418188	0.942922203	1.34E-07	7.80E-06
YGR254W	41504.02156	29233.84648	53774.19664	1.839449923	0.879274401	1.68E-07	9.74E-06
YOR279C	728.0725897	1009.046836	447.0983434	0.443089783	-1.174329035	2.07E-07	1.19E-05
YJL089W	1348.905983	912.3824973	1785.429469	1.956887023	0.968560468	2.16E-07	1.22E-05
YBR126C	48782.56468	31815.70523	65749.42413	2.066571326	1.047239158	2.16E-07	1.22E-05
YGR043C	1794.383347	1244.941094	2343.825599	1.882679919	0.912787743	2.32E-07	1.29E-05
YBR241C	2336.220752	1613.126927	3059.314576	1.896512001	0.923348501	2.55E-07	1.41E-05
YPL273W	2439.082491	1699.30012	3178.864862	1.870690659	0.903571012	2.62E-07	1.43E-05
YKL071W	1014.899559	1338.463113	691.3360047	0.516514798	-0.953118412	2.63E-07	1.43E-05
YIL045W	2901.735613	1917.004102	3886.467123	2.027365052	1.019605887	3.05E-07	1.65E-05
YHR183W	29368.69029	18499.13848	40238.2421	2.175141407	1.121109194	3.78E-07	2.02E-05
YOR010C	1484.312215	1028.917912	1939.706518	1.885190737	0.914710498	3.88E-07	2.06E-05
YER055C	4187.54309	2951.90492	5423.18126	1.837180196	0.877493137	4.24E-07	2.23E-05
YIL057C	2060.187627	1249.684662	2870.690592	2.297131971	1.199833743	4.35E-07	2.27E-05
YGR138C	5847.904731	3931.597556	7764.211906	1.974823668	0.981723841	4.68E-07	2.42E-05
YLR004C	1413.223582	977.7800898	1848.667075	1.890677765	0.9189035	5.03E-07	2.58E-05
YNL336W	783.8183448	459.1328957	1108.503794	2.414341913	1.271630002	5.47E-07	2.79E-05
YFL054C	6770.428194	4823.217598	8717.638789	1.807432199	0.853941529	6.35E-07	3.21E-05
YML004C	12040.05906	8193.800742	15886.31737	1.93882154	0.955180016	6.44E-07	3.23E-05
YAL054C	4977.702649	2941.440621	7013.964678	2.384533833	1.253707253	6.92E-07	3.44E-05
YMR103C	1795.305589	1153.402722	2437.208457	2.113059395	1.07933332	7.64E-07	3.77E-05
YNR038W	1612.659769	2097.484724	1127.834813	0.537708237	-0.895104523	8.09E-07	3.95E-05
YIL116W	10188.45767	7308.285371	13068.62998	1.788193717	0.838503033	8.13E-07	3.95E-05
YBR085W	923.1258733	1213.873571	632.3781759	0.520958847	-0.940758683	1.05E-06	5.01E-05
YOR287C	908.3790364	1196.851103	619.90697	0.51794828	-0.949120051	1.05E-06	5.01E-05
YDR127W	5530.581637	3981.628856	7079.534418	1.778049807	0.830295738	1.26E-06	5.96E-05
YBR286W	22887.8312	16779.52446	28996.13793	1.728066728	0.789158927	1.43E-06	6.76E-05
YPR196W	1004.584959	1320.959746	688.2101714	0.520992538	-0.940665384	1.47E-06	6.89E-05
YCR091W	1527.431624	1079.344756	1975.518492	1.830294242	0.872075598	1.55E-06	7.19E-05
YBR230C	4055.858516	2940.552268	5171.164763	1.758569238	0.814402138	1.85E-06	8.53E-05
YPL247C	3705.44414	2684.757616	4726.130664	1.760356553	0.815867671	1.91E-06	8.76E-05
YKL188C	1857.383932	1325.696401	2389.071462	1.80212563	0.849699588	2.34E-06	0.000106413
YFL014W	102946.0787	71438.6155	134453.5419	1.882084933	0.912331734	2.39E-06	0.000107757
YDL171C	11222.06808	8079.225082	14364.91109	1.778006051	0.830260234	2.40E-06	0.000107762
YER015W	5969.116211	4371.070633	7567.16179	1.731191835	0.7917656	2.57E-06	0.000113807
YFR022W	1903.72221	1355.01215	2452.43227	1.809896885	0.855907506	2.57E-06	0.000113807
YDL223C	7433.224286	2726.030042	12140.41853	4.453516044	2.154944791	2.60E-06	0.000113953
YLR092W	5915.007005	4312.441911	7517.572099	1.743228605	0.801761776	2.66E-06	0.000115995
YNL008C	6552.965517	4797.160508	8308.770527	1.732018454	0.792454302	2.81E-06	0.000121709
YDL110C	6696.656821	4908.573969	8484.739673	1.728554918	0.78956644	2.90E-06	0.000124848
YHR088W	1402.984698	1801.917617	1004.051778	0.557212921	-0.843699383	3.03E-06	0.000129617
YGL121C	675.8333835	451.7588898	899.9078771	1.992009227	0.99422433	3.08E-06	0.000130729
YDL248W	519.4714886	346.359192	692.5837853	1.99961139	0.99971965	3.21E-06	0.000135166
YBR137W	3034.50983	2184.245896	3884.773765	1.778542321	0.830695304	3.30E-06	0.000138332
YNR065C	938.1456294	653.5921659	1222.699093	1.870737069	0.903606803	3.58E-06	0.000148997
YHR208W	8227.507161	5876.675169	10578.33915	1.800055108	0.848041074	3.70E-06	0.000152856
YNL055C	10702.57778	7876.064462	13529.09111	1.717747635	0.780518097	3.78E-06	0.000155439
YCL009C	3912.741124	2852.717097	4972.76515	1.743167997	0.801711616	3.88E-06	0.00015814
YML043C	607.8249912	800.1108613	415.5391212	0.519351931	-0.945215603	3.92E-06	0.000158999
YPR156C	1387.374214	989.5930272	1785.155401	1.803928839	0.851142429	4.08E-06	0.00016422
YKL185W	788.9363179	547.290845	1030.581791	1.883060534	0.913079378	4.11E-06	0.000164578
YJR095W	1549.966059	794.8589934	2305.073125	2.89997741	1.536041662	4.39E-06	0.000174519
YOL124C	798.5493323	1040.239707	556.858958	0.535317922	-0.901532142	4.91E-06	0.000194228
YDL085W	3877.400692	2855.588666	4899.212719	1.715657713	0.778761753	4.95E-06	0.000194614
YOR161C	15435.23036	9110.252113	21760.20861	2.388540771	1.256129503	5.06E-06	0.000196696
YNL104C	13550.85294	9425.660979	17676.04491	1.875310914	0.907129805	5.07E-06	0.000196696
YER067C+AC0-A	123.0340751	65.31513836	180.7530118	2.767398437	1.468530372	5.21E-06	0.000200052
YHL047C	2545.852227	1861.529736	3230.174718	1.735225957	0.79512354	5.22E-06	0.000200052
YJR073C	2669.801827	1939.834878	3399.768776	1.752607304	0.809502776	5.42E-06	0.000206771
YER002W	2818.834599	3673.649479	1964.019719	0.534623603	-0.903404564	5.53E-06	0.000209377
YLR210W	738.5450416	966.1061999	510.9838834	0.528910676	-0.918903998	5.79E-06	0.00021799
YNR074C	1070.237206	1378.905446	761.5689674	0.55229963	-0.856476934	5.95E-06	0.000222831
YBR126W+AC0-B	273.4191504	171.1596302	375.6786706	2.194902326	1.134156741	6.08E-06	0.000226244
YJL194W	502.7465628	704.508487	300.9846387	0.42722642	-1.226927228	6.19E-06	0.000228424
YMR062C	2874.624347	2094.18842	3655.060273	1.745334965	0.803503945	6.21E-06	0.000228424
YGR066C	1450.79818	1051.108684	1850.487677	1.760510312	0.815993678	6.60E-06	0.00024148
YDR299W	998.1946409	1286.86556	709.5237215	0.551358078	-0.858938518	6.79E-06	0.000245861
YPL014W	1656.122541	1019.485275	2292.759807	2.24893862	1.169244286	6.80E-06	0.000245861
YHR044C	1214.898496	868.7600741	1561.036919	1.796856192	0.84547495	6.87E-06	0.000245861
YNL134C	18334.05633	13688.55743	22979.55524	1.678741924	0.747380459	6.89E-06	0.000245861
YER044C	4908.035926	3618.418462	6197.65339	1.712807254	0.776362811	6.91E-06	0.000245861
YLR258W	13895.08616	7956.934316	19833.238	2.492572794	1.317635638	7.07E-06	0.000250137
YNR016C	8194.161773	6057.079139	10331.24441	1.705647915	0.770319872	7.25E-06	0.000255071
YCR024C+AC0-A	2351.258349	1560.073657	3142.44304	2.014291458	1.010272449	7.78E-06	0.000272261
YLR183C	611.3601527	799.0231613	423.6971442	0.530268914	-0.915203919	7.86E-06	0.000273595
YGL205W	3814.530969	2811.420727	4817.641212	1.713596676	0.777027587	8.07E-06	0.000279277
YHL021C	44219.31781	26493.17593	61945.45968	2.338166622	1.225377743	8.38E-06	0.000287216
YJL006C	1255.705805	1604.207282	907.2043276	0.565515653	-0.822361139	8.39E-06	0.000287216
YBR184W	181.9211216	274.475516	89.36672734	0.325590889	-1.618867764	8.74E-06	0.000297668
YHR154W	476.3144258	628.4783554	324.1504962	0.515770342	-0.955199278	9.50E-06	0.000321567
YIL113W	695.1254128	488.971326	901.2794995	1.843215443	0.88222471	1.00E-05	0.000335608
YGR081C	411.6759801	548.0087371	275.3432231	0.502443126	-0.992967794	1.00E-05	0.000335608
YDL048C	2670.919547	1501.162148	3840.676945	2.558469084	1.3552808	1.01E-05	0.000335945
YHR065C	1011.30737	1299.316282	723.298458	0.556676206	-0.845089676	1.07E-05	0.000355067
YOR058C	2715.279529	3418.581297	2011.977761	0.588541733	-0.764783375	1.08E-05	0.000355263
YBR073W	2638.120251	3321.961087	1954.279416	0.588290881	-0.76539842	1.11E-05	0.000362715
YPL015C	1383.226326	1005.577045	1760.875606	1.751109588	0.808269374	1.11E-05	0.000362715
YMR120C	2810.679858	2071.702827	3549.656889	1.71340061	0.776862508	1.13E-05	0.000367237
YBL039C	1420.835507	1798.23947	1043.431544	0.580251719	-0.785249203	1.17E-05	0.00037696
YPL033C	101.4350388	150.5918306	52.27824707	0.347151946	-1.526360835	1.21E-05	0.000386971
YBR085C+AC0-A	9630.777162	7292.700478	11968.85385	1.641210123	0.714759958	1.21E-05	0.000386971
YFR017C	5874.724567	4404.248385	7345.200749	1.66775352	0.737906087	1.24E-05	0.000393368
YGL170C	235.9394	324.367088	147.5117121	0.454767816	-1.136797938	1.32E-05	0.000418659
YHR096C	7969.526996	4856.133052	11082.92094	2.282252323	1.190458303	1.41E-05	0.000444009
YKR091W	1780.734368	1311.588394	2249.880342	1.71538598	0.778533234	1.64E-05	0.000515509
YJR137C	6514.511388	4893.019808	8136.002968	1.662777444	0.733595082	1.69E-05	0.000527883
YJL079C	3462.892917	2589.163265	4336.622568	1.674912751	0.744085945	1.73E-05	0.000535838
YPR112C	1514.937618	1914.205855	1115.669381	0.582836678	-0.778836426	1.86E-05	0.000573822
YER078C	1098.052779	798.0224823	1398.083075	1.751934446	0.808948793	1.89E-05	0.000580945
YGL202W	8930.767822	6724.293291	11137.24235	1.656269569	0.7279375	1.96E-05	0.000598419
YMR206W	497.5085237	349.0824537	645.9345937	1.85037829	0.887820244	1.96E-05	0.000598419
YPL004C	24459.54232	18662.83931	30256.24532	1.621202692	0.697064476	1.99E-05	0.00060451
YER070W	1140.865145	833.6285488	1448.101742	1.737106706	0.796686378	2.00E-05	0.000604748
YMR181C	3454.838406	2598.80716	4310.869652	1.658787816	0.730129355	2.11E-05	0.000632833
YHR087W	15918.42025	11046.1331	20790.7074	1.882170641	0.912397431	2.20E-05	0.000657897
YER178W	10590.69606	8047.330492	13134.06163	1.632101682	0.706730942	2.24E-05	0.000666143
YGR240C	9289.458073	7018.362218	11560.55393	1.647186846	0.720004214	2.25E-05	0.000666143
YPR027C	453.4656717	595.019052	311.9122915	0.524205553	-0.931795457	2.28E-05	0.000671469
YNL241C	13281.10279	10130.47355	16431.73203	1.622010259	0.697782945	2.40E-05	0.000704569
YOL041C	1896.071843	2383.958144	1408.185542	0.590692226	-0.759521471	2.47E-05	0.000719927
YBR052C	4948.295798	3738.773973	6157.817624	1.647015216	0.719853884	2.53E-05	0.000735049
YBR218C	7600.22959	5762.834379	9437.6248	1.637670663	0.711645259	2.56E-05	0.000741077
YOL086C	35844.38167	23645.49476	48043.26859	2.031814901	1.022768978	2.58E-05	0.000743939
YMR261C	4304.76262	3275.471107	5334.054134	1.628484563	0.703530044	2.60E-05	0.000745967
YDR050C	35662.94536	22864.87449	48461.01622	2.119452536	1.083691659	2.62E-05	0.000747605
YHR061C	493.0181663	639.2517328	346.7845998	0.542485193	-0.882344334	2.84E-05	0.000806662
YAR071W	102.3163801	53.82732541	150.8054347	2.801652015	1.486277774	3.06E-05	0.000866663
YDR101C	1340.578227	1686.536864	994.6195897	0.589740794	-0.761847102	3.20E-05	0.000900061
YJL082W	2653.445999	1935.127416	3371.764582	1.742399262	0.801075248	3.22E-05	0.000902743
YPR074C	10713.63986	8158.856154	13268.42356	1.626260263	0.701558162	3.23E-05	0.000902743
YFR057W	56.30919938	88.69778765	23.92061112	0.269686671	-1.890643873	3.33E-05	0.000925469
YOR136W	6069.536768	4630.05673	7509.016805	1.621798013	0.69759415	3.36E-05	0.000927627
YCL018W	5687.222004	3923.166833	7451.277174	1.899301633	0.925469042	3.37E-05	0.000927627
YDL182W	9594.018795	5163.542414	14024.49518	2.716060807	1.441515779	3.44E-05	0.000945159
YJL125C	1301.655149	1640.934252	962.3760463	0.586480564	-0.769844796	3.61E-05	0.00098644
YBR001C	3802.53695	2610.859437	4994.214462	1.912862252	0.935732987	4.02E-05	0.001090137
YNL009W	1506.526804	1121.5675	1891.486109	1.686466582	0.754003731	4.02E-05	0.001090137
YDR037W	4698.056936	3558.852568	5837.261304	1.640208801	0.713879484	4.09E-05	0.00110407
YHR008C	7877.98322	6035.138506	9720.827933	1.610705027	0.687692314	4.21E-05	0.001130358
YDL021W	1208.869707	901.3297894	1516.409625	1.682413743	0.75053254	4.50E-05	0.001202499
R0010W	24052.65671	29589.90116	18515.41225	0.62573417	-0.676378206	4.51E-05	0.001202499
YDR074W	29842.62465	19589.22304	40096.02627	2.046841072	1.033399088	4.65E-05	0.001233199
YLR100W	2391.926696	1807.560461	2976.292931	1.646580015	0.719472621	4.79E-05	0.001265793
YKR056W	1752.269588	2184.749629	1319.789546	0.604091896	-0.727160062	4.92E-05	0.001293177
YMR031C	10448.38833	7956.557595	12940.21906	1.626359001	0.701645752	4.97E-05	0.001301892
YIR035C	2296.583276	1725.226867	2867.939686	1.662355103	0.733228595	5.41E-05	0.001411405
YDR342C	31946.97685	24846.82781	39047.12588	1.571513522	0.652154686	5.54E-05	0.001440322
YOL064C	4223.7384	3219.915521	5227.561279	1.623508829	0.699115231	5.64E-05	0.001459252
YMR266W	3443.339988	4261.423758	2625.256219	0.616051434	-0.698877288	5.77E-05	0.001488075
YBR294W	587.7304445	751.1375141	424.3233749	0.564907713	-0.823912897	5.82E-05	0.001493734
YPL001W	1252.703213	1568.128339	937.2780871	0.59770496	-0.742494579	6.19E-05	0.001581652
YMR107W	2878.282557	1835.861276	3920.703838	2.13562097	1.09465562	6.21E-05	0.001581652
YLL023C	3577.736123	2725.978571	4429.493676	1.624918744	0.700367576	6.36E-05	0.001613406
YDL215C	7321.338436	5661.78326	8980.893612	1.586230557	0.66560248	6.56E-05	0.001657303
YBR149W	14132.0287	10950.4603	17313.59709	1.581083956	0.660913977	6.62E-05	0.001659393
YDR446W	76.35804115	122.1399339	30.57614836	0.25033703	-1.998056381	6.62E-05	0.001659393
YBR006W	4078.854715	3137.230942	5020.478489	1.60028974	0.678333136	6.67E-05	0.001664432
YCL049C	2593.328996	1950.857839	3235.800153	1.658655023	0.730013857	6.70E-05	0.001667005
YKL152C	12311.59129	8816.829118	15806.35345	1.792748078	0.842172771	6.85E-05	0.001685005
YDR448W	1299.201872	1619.311401	979.0923433	0.604634997	-0.725863609	6.85E-05	0.001685005
YGR189C	5165.743273	3949.381489	6382.105057	1.615975837	0.692405626	6.86E-05	0.001685005
YGL196W	2778.614092	2118.445847	3438.782337	1.623257136	0.698891551	7.00E-05	0.001713741
YNL015W	4236.760682	3253.787651	5219.733714	1.604202325	0.681856109	7.09E-05	0.001730508
YHL044W	590.6294703	428.0980204	753.1609202	1.759318857	0.815016979	7.22E-05	0.001753174
YDL206W	2248.408096	1721.436519	2775.379673	1.612246309	0.689072166	7.30E-05	0.001768159
YDL066W	9866.14344	6190.926722	13541.36016	2.1872913	1.129145369	7.41E-05	0.00178738
YOL083W	592.628421	427.5667606	757.6900814	1.772097719	0.825458161	7.44E-05	0.00178787
YGR201C	1137.201995	849.4998104	1424.904179	1.677344906	0.746179375	8.16E-05	0.00195261
YDR191W	857.5260989	1073.885087	641.1671107	0.597053743	-0.744067296	8.23E-05	0.001962611
YNL220W	5194.970241	3840.816082	6549.1244	1.705138767	0.769889153	8.44E-05	0.002004657
YHR175W	969.6079142	721.0993062	1218.116522	1.689249333	0.756382286	8.49E-05	0.002009897
R0030W	504.4793948	665.5236625	343.4351272	0.51603744	-0.954452353	9.13E-05	0.002152806
YKR081C	1268.41491	1575.771987	961.0578333	0.609896509	-0.713363637	9.66E-05	0.002268723
YBL049W	1477.020736	1094.253109	1859.788362	1.699596142	0.765191974	9.88E-05	0.002311823
YHR197W	1096.807336	1370.62636	822.9883113	0.600446872	-0.735891493	0.000100362	0.00234032
YBR117C	2685.772405	456.5052336	4915.039576	10.76666644	3.428499728	0.000101027	0.002347228
YKL113C	1217.488551	1520.449938	914.5271631	0.601484561	-0.733400389	0.000101795	0.00235646
YDL078C	5311.822457	4113.282771	6510.362142	1.582765519	0.662447542	0.000105576	0.002435138
YCR012W	27031.37575	19951.28593	34111.46557	1.709737693	0.773775004	0.000106023	0.002436608
YBR201C+AC0-A	767.347445	969.9790022	564.7158878	0.58219393	-0.780428296	0.000113951	0.002609391
YHR104W	9995.091752	7736.618718	12253.56478	1.583839818	0.663426436	0.000114524	0.002613118
YNL308C	3265.771961	3993.186533	2538.357388	0.63567213	-0.653645258	0.000120242	0.002733798
YNL115C	3661.909089	2838.557619	4485.260559	1.58011961	0.66003377	0.000126104	0.002856873
YMR205C	6798.206179	5301.610203	8294.802156	1.564581672	0.64577697	0.000129403	0.002921198
YGR044C	1655.499019	1278.494887	2032.503152	1.58976244	0.668811198	0.00013157	0.002945189
YDL131W	4976.836824	3527.543484	6426.130164	1.821701191	0.865286337	0.000131843	0.002945189
YBR139W	4593.703311	3583.522139	5603.884482	1.563792343	0.645048949	0.000131853	0.002945189
YDR361C	1100.277494	1366.059181	834.4958068	0.610878225	-0.71104328	0.000133538	0.002972379
YNL190W	3927.058522	2866.937306	4987.179738	1.739549633	0.798713843	0.000137003	0.003037891
YPR120C	448.5079228	574.3144257	322.7014199	0.561889804	-0.831640874	0.000137633	0.003037891
YPR200C	178.9724696	256.7185542	101.226385	0.3943088	-1.342602187	0.000137912	0.003037891
YKL143W	1837.443177	2259.717796	1415.168557	0.626258978	-0.675168715	0.000140268	0.003079127
YJR009C	32245.93502	22103.4664	42388.40365	1.917726518	0.939396996	0.000151102	0.003305549
YLR270W	5679.733043	4460.352943	6899.113144	1.546763952	0.629253047	0.000153358	0.003343415
YHR015W	53.3165265	82.22941644	24.40363656	0.296775018	-1.752558441	0.000155032	0.003368364
YPR127W	3036.843779	2359.571359	3714.116198	1.574063943	0.654494149	0.000156495	0.003380502
YGL050W	1595.529353	1217.555729	1973.502976	1.62087281	0.696770887	0.000156652	0.003380502
YPL201C	1259.717364	967.1767428	1552.257985	1.604937254	0.682516895	0.000157936	0.003396702
YKR049C	1621.047639	1154.353595	2087.741683	1.808580743	0.854858008	0.000158938	0.003406731
YPL227C	728.8313996	915.3673773	542.2954219	0.592434727	-0.755271886	0.000164506	0.003514245
YBL071C	730.67979	912.4403263	548.9192537	0.601594688	-0.733136266	0.000166856	0.003550062
YPL222W	2125.087289	1644.414287	2605.76029	1.584613021	0.664130562	0.000167298	0.003550062
YGR282C	14842.53923	11627.32791	18057.75054	1.553043887	0.635098599	0.000168256	0.003558521
YDL070W	5096.754348	3873.223235	6320.285462	1.631789618	0.706455067	0.000171407	0.003613169
YGR174C	1055.561848	795.0868527	1316.036843	1.655211425	0.727015509	0.00017211	0.003616015
YER177W	15515.97956	12191.718	18840.24111	1.54533111	0.62791599	0.000173063	0.00362407
YDL101C	1077.568679	1335.743863	819.3934955	0.613436092	-0.705015043	0.000176817	0.00369054
YBR221C	6702.949141	5268.942667	8136.955616	1.54432419	0.62697564	0.000178282	0.003708974
YKR024C	1021.929113	1268.531545	775.3266808	0.611200158	-0.710283178	0.000186752	0.003872511
YOR262W	2201.870871	2689.98665	1713.755092	0.637086839	-0.650438061	0.000192881	0.003985011
YLR090W	1971.811735	1536.194062	2407.429409	1.567138859	0.648133018	0.000193429	0.003985011
YHL013C	745.8351578	932.0904563	559.5798593	0.600349307	-0.736125933	0.000194444	0.003992997
YML008C	6052.896957	4726.350706	7379.443207	1.561340592	0.642785282	0.000198356	0.004050242
YNL002C	2409.039988	2938.455866	1879.624111	0.63966389	-0.644614051	0.000198504	0.004050242
YGR070W	2464.753924	1902.144444	3027.363404	1.591552846	0.670435061	0.000205434	0.004178245
YEL073C	368.2165393	229.0927394	507.3403392	2.214563153	1.147022139	0.000206293	0.004182355
YMR104C	3593.234129	2342.185316	4844.282942	2.068274832	1.048427904	0.000211291	0.004267476
YGL162W	1656.137806	2044.077012	1268.1986	0.620426037	-0.688668862	0.000211832	0.004267476
YGR145W	1278.254833	1572.48025	984.0294166	0.625781733	-0.676268548	0.000213379	0.004278733
YGL037C	39411.92783	31343.63041	47480.22524	1.514828519	0.599154488	0.000213886	0.004278733
YBR267W	707.2469555	882.8056853	531.6882258	0.602270958	-0.731515402	0.000215553	0.004278733
YGL028C	733.5403833	550.5751139	916.5056528	1.664633271	0.735204378	0.000215668	0.004278733
YLR177W	8176.647355	6473.249675	9880.045035	1.526288268	0.610027468	0.000215926	0.004278733
YEL009C	22461.04705	17752.86519	27169.22891	1.530413746	0.613921737	0.000216423	0.004278733
YHR163W	5637.452878	3909.590086	7365.315669	1.883909951	0.913730008	0.000222822	0.004391591
YCR020C	1767.466608	1360.475275	2174.457942	1.598307577	0.676545066	0.000225251	0.004417484
YFR052C+AC0-A	3714.057988	2928.422105	4499.693871	1.536559181	0.619703334	0.000225523	0.004417484
YKL026C	816.4040551	620.5519209	1012.256189	1.63121917	0.705950635	0.000234816	0.004585394
YLL018C	5523.77501	4329.662491	6717.88753	1.551596122	0.633753075	0.000236938	0.004612677
YAL039C	2840.99751	2209.374517	3472.620502	1.571766342	0.652386763	0.000243389	0.004723817
YPL088W	2166.62514	1640.036641	2693.21364	1.64216675	0.71560063	0.000246054	0.004761023
YGR079W	1547.027359	1891.305215	1202.749504	0.635936228	-0.653045997	0.00024796	0.004782212
YJR121W	13749.76576	10945.64384	16553.88767	1.512372219	0.596813254	0.000248651	0.004782212
YDR158W	6723.23722	5282.007657	8164.466783	1.545712788	0.628272274	0.000258054	0.0049481
YMR117C	248.045425	325.2847577	170.8060924	0.525097129	-0.929343787	0.000258949	0.004950364
YOR062C	7780.534794	9390.231981	6170.837607	0.657154969	-0.605694471	0.000261646	0.004986948
YDR272W	2601.764781	2033.779412	3169.75015	1.558551597	0.640205917	0.000266834	0.005070641
YBL099W	10707.93266	8500.907008	12914.95832	1.519244747	0.603354303	0.000271607	0.005145982
YHR005C	2467.053604	2992.935231	1941.171977	0.648584693	-0.62463312	0.000277769	0.005247121
YBR147W	1185.26487	907.1220509	1463.40769	1.613242329	0.689963165	0.00028049	0.005282838
YDR233C	10199.25866	8043.993641	12354.52369	1.5358694	0.619055544	0.000282288	0.005301025
YGR155W	9814.718965	7756.998095	11872.43983	1.530545668	0.614046093	0.000283963	0.005303344
YDR087C	1193.905321	1472.928977	914.8816657	0.621130876	-0.68703081	0.00028437	0.005303344
YDR515W	667.4477459	833.283366	501.6121258	0.601970646	-0.732234957	0.000285307	0.005303344
YBR047W	1852.226454	1445.241877	2259.211032	1.56320618	0.644508076	0.000285744	0.005303344
YKL120W	2232.688486	1739.322284	2726.054689	1.567308551	0.648289227	0.000294719	0.005454018
YMR102C	2373.733209	1868.770371	2878.696047	1.540422564	0.623326161	0.000295949	0.005460899
YOL122C	1449.970962	1116.532012	1783.409912	1.597276114	0.675613726	0.000300198	0.005523289
YEL072W	966.7863712	718.4922576	1215.080485	1.691153206	0.758007363	0.00030487	0.005574537
YML075C	8262.676227	6568.798106	9956.554348	1.515734566	0.600017132	0.00030559	0.005574537
YLL040C	4095.315403	3225.795359	4964.835447	1.539104281	0.622090984	0.00030643	0.005574537
YFL039C	19293.95342	15276.60209	23311.30476	1.525948285	0.60970607	0.000306486	0.005574537
YLR406C	1766.452357	1372.747943	2160.156772	1.573600443	0.654069269	0.000307392	0.005575102
YBR214W	7419.210344	5920.979379	8917.441308	1.506075387	0.590793986	0.000327015	0.005904171
YHR018C	11264.80235	8943.539992	13586.0647	1.51909252	0.603209739	0.000327391	0.005904171
YHR144C	535.3403732	669.2561817	401.4245646	0.599807033	-0.737429657	0.000337102	0.006055843
YDL055C	9571.700041	7252.587836	11890.81225	1.639526816	0.713279499	0.000337704	0.006055843
YNL098C	6754.083865	5373.700014	8134.467715	1.513755456	0.59813216	0.000346987	0.006200375
YHL033C	2584.70491	2029.466382	3139.943438	1.547176866	0.629638129	0.000347712	0.006200375
YDR224C	3272.894893	2576.71489	3969.074896	1.540362464	0.623269872	0.000349863	0.006219281
YFR049W	1402.674794	1084.147818	1721.201769	1.587608018	0.666854754	0.000350726	0.006219281
YER185W	283.8309165	366.9058229	200.75601	0.547159509	-0.869966623	0.000362177	0.006404492
YPL153C	531.0742309	666.5953158	395.553146	0.593393228	-0.752939633	0.000371253	0.0065468
YHR046C	2181.096335	1717.537981	2644.65469	1.539794007	0.622737361	0.000376756	0.006625494
YDR148C	3046.431539	2409.936918	3682.926161	1.528225131	0.61185709	0.000377811	0.006625741
YOR180C	1373.100589	1068.267423	1677.933755	1.570705723	0.651412913	0.0003813	0.006668565
YHR066W	719.8151222	893.2012313	546.4290131	0.611764733	-0.708951153	0.000384427	0.006693176
YMR144W	684.9394504	847.0089748	522.8699261	0.617313324	-0.695925163	0.00038481	0.006693176
YLR414C	10017.56347	11969.00371	8066.123229	0.673917681	-0.569355717	0.000386815	0.006693993
YKL035W	22871.43477	17788.91451	27953.95503	1.571425565	0.652073936	0.00038696	0.006693993
YJR097W	262.283362	357.4646067	167.1021172	0.46746479	-1.097070392	0.000391922	0.006761457
YGR130C	9227.571876	7097.746483	11357.39727	1.600141298	0.678199306	0.000394813	0.00679291
YDR341C	5466.693136	4316.40297	6616.983302	1.532985532	0.616344081	0.000402982	0.006901281
YLR318W	534.7790689	672.9514856	396.6066522	0.589354004	-0.762793626	0.000403279	0.006901281
YDR365C	1320.00435	1613.832229	1026.176471	0.635863167	-0.653211754	0.000409289	0.006985339
YFL026W	2966.765547	2163.754192	3769.776902	1.742238982	0.800942532	0.000412997	0.007013703
YBR115C	4330.19005	3431.883836	5228.496264	1.523506189	0.607395361	0.000413154	0.007013703
YPR048W	1290.456749	1576.150373	1004.763124	0.637479228	-0.649549761	0.000414384	0.007015872
YKR058W	2836.364412	2106.297971	3566.430854	1.693222376	0.759771459	0.000415566	0.007017222
YNL239W	4922.817957	3908.205773	5937.430141	1.519221475	0.603332204	0.000430649	0.00725267
YOR238W	1078.210471	1317.844953	838.5759886	0.636323709	-0.652167218	0.000434576	0.007299504
YBL108W	30.59266763	11.30519239	49.88014286	4.41214454	2.141480054	0.000436461	0.007300267
YOR064C	1703.815099	2066.063439	1341.566758	0.649334736	-0.622965706	0.000436915	0.007300267
YDR247W	5448.953578	4134.506497	6763.400659	1.63584231	0.710033684	0.000439829	0.007329713
YDR539W	1769.340709	1390.447076	2148.234343	1.544995405	0.627602547	0.000445777	0.00740945
YMR182C	645.6605973	488.4984504	802.8227443	1.64344993	0.716727504	0.000450086	0.007461585
YMR185W	1962.189586	2384.850078	1539.529094	0.64554544	-0.631409443	0.000451317	0.007462555
YOL095C	461.3845845	580.2807292	342.4884398	0.590211638	-0.760695726	0.000459824	0.00758352
YGR295C	2277.370099	1787.64069	2767.099509	1.547905865	0.630317738	0.000463018	0.007616466
YGR128C	1290.017026	1574.950472	1005.083581	0.638168373	-0.647990983	0.000469706	0.007706563
YPR043W	250.7099346	324.1718772	177.2479919	0.546771649	-0.870989656	0.000471698	0.007719353
YIL154C	2094.143389	1644.720588	2543.56619	1.546503526	0.629010123	0.000482362	0.007873629
YMR271C	1924.05715	1446.926133	2401.188166	1.659509847	0.73075719	0.000495316	0.008064409
YKL211C	3906.760963	3098.706403	4714.815524	1.521543157	0.605535255	0.000508196	0.008247915
YLR063W	280.5613025	381.1924388	179.9301663	0.472019243	-1.08308242	0.000509179	0.008247915
YLR009W	1317.960875	1603.837474	1032.084277	0.643509267	-0.635967171	0.000510952	0.008255631
YGR236C	280.6175606	199.9063489	361.3287724	1.807490229	0.853987849	0.000519423	0.008371255
YBL031W	441.9933225	554.8263027	329.1603423	0.593267372	-0.753245655	0.000535478	0.008608215
YJL177W	3130.896417	2477.294086	3784.498748	1.527674397	0.611337085	0.000540687	0.008670054
YDL019C	5226.012387	4205.224711	6246.800062	1.485485436	0.57093446	0.000560334	0.008951537
YBR088C	349.0604596	440.2006578	257.9202614	0.585915211	-0.77123619	0.000561053	0.008951537
YEL071W	43259.34013	33398.68791	53119.99235	1.590481413	0.669463513	0.000562706	0.008955463
YMR093W	1462.707977	1774.840219	1150.575735	0.648270038	-0.6253332	0.000567062	0.009002279
YDR035W	6878.778796	5488.34004	8269.217552	1.506688268	0.591380956	0.000568876	0.00900862
YLR134W	1198.061206	941.3164034	1454.806008	1.5455016	0.628075148	0.000574924	0.009081802
YOR247W	1107.557551	862.6741011	1352.441002	1.567731082	0.64867811	0.000587732	0.009256916
YNL071W	6733.439926	5408.662064	8058.217788	1.48987267	0.575189038	0.000589136	0.009256916
YOL104C	58.34688296	87.12005488	29.57371103	0.339459279	-1.558689573	0.000590372	0.009256916
YMR170C	875.0133962	679.1038661	1070.922926	1.57696485	0.657150503	0.000592592	0.009268895
YLL025W	201.8709253	138.7387765	265.0030741	1.910086573	0.933638028	0.000594262	0.009272231
YNL196C	625.7077549	474.3486611	777.0668488	1.638176541	0.71209084	0.00059787	0.009288305
YNL062C	881.1163109	1077.933042	684.2995799	0.634825683	-0.655567598	0.000599286	0.009288305
YDR046C	3853.517352	2805.610073	4901.424632	1.747008496	0.804886624	0.000599669	0.009288305
YOR028C	5837.566436	4402.936837	7272.196034	1.651669398	0.723924942	0.000609286	0.009414357
YGL026C	5708.724164	4561.483614	6855.964713	1.503012023	0.587856549	0.000615429	0.009471163
YKR013W	1457.594798	1125.500352	1789.689243	1.590127661	0.669142595	0.000615938	0.009471163
YFL034C+AC0-B	611.4900588	759.7646835	463.2154341	0.609682766	-0.713869328	0.000620595	0.009519772
YER086W	4500.546616	3590.407223	5410.68601	1.506983936	0.591664039	0.000630428	0.009621938
YGL148W	4288.468825	3420.82477	5156.112881	1.50727185	0.591939644	0.000631531	0.009621938
YOR347C	831.5601156	641.2158754	1021.904356	1.593697841	0.672378125	0.000631789	0.009621938
YJL171C	7856.081652	9321.306339	6390.856965	0.685618167	-0.544522758	0.000645156	0.009802056
YGR267C	3426.085735	2728.245004	4123.926466	1.511567495	0.5960454	0.000650183	0.009845515
YMR318C	16929.89438	10817.95623	23041.83252	2.129961706	1.090827493	0.000651109	0.009845515
YGL158W	10190.62694	8252.097301	12129.15658	1.469827141	0.555646497	0.000660419	0.009962625
YLL011W	1122.362749	1367.043813	877.6816855	0.642028937	-0.639289773	0.000663057	0.009967854
YCR004C	6798.418488	5492.371948	8104.465028	1.475585613	0.561287628	0.000663897	0.009967854
YBL032W	2220.534261	2672.015529	1769.052993	0.662066883	-0.594951127	0.000670671	0.010045867
YJR055W	290.4916828	370.0985038	210.8848617	0.569807388	-0.811453768	0.000679804	0.010158763
YLL062C	994.9743099	1217.129203	772.8194173	0.634952654	-0.655279076	0.000682789	0.010179467
YPL051W	751.8397012	926.6765813	577.002821	0.622658253	-0.683487541	0.000685735	0.010182994
YGR108W	523.7642259	395.2540966	652.2743552	1.650265894	0.722698493	0.000686641	0.010182994
YGL169W	1044.961267	1273.177167	816.745367	0.641501739	-0.640474918	0.000687824	0.010182994
YOR359W	674.3895274	843.700636	505.0784188	0.598646483	-0.74022379	0.000698634	0.010319041
YMR246W	5030.024785	3884.309576	6175.739994	1.589919617	0.668953828	0.000717051	0.010558538
YLR002C	1032.951997	1262.025403	803.8785911	0.636974968	-0.650691416	0.000718166	0.010558538
YMR076C	897.2092762	1092.2981	702.1204521	0.642791974	-0.637576179	0.000734289	0.010770704
YLR044C	57344.54359	38066.93912	76622.14806	2.012826611	1.009222901	0.000737063	0.010786533
YDR073W	1722.147753	1369.310801	2074.984706	1.515349696	0.599650762	0.000743329	0.010853281
YOL054W	1083.689498	1315.404478	851.9745185	0.647690146	-0.6266243	0.000767374	0.011178721
YBL048W	911.8833552	686.6599373	1137.106773	1.655996966	0.72770003	0.00077154	0.011213756
YHR097C	3101.466232	2492.79665	3710.135814	1.488342747	0.5737068	0.000784875	0.011381575
YML100W	33595.04058	21377.2165	45812.86467	2.143069686	1.099678763	0.000798708	0.011547988
YBL071W+AC0-A	588.7104404	725.616125	451.8047559	0.622649829	-0.683507059	0.000799978	0.011547988
YMR008C	4244.201469	3246.614963	5241.787975	1.614539462	0.691122703	0.000807017	0.011585392
YAR007C	1627.257245	1959.376263	1295.138226	0.66099516	-0.597288388	0.000807469	0.011585392
YKL099C	852.8439441	1038.723815	666.9640736	0.64209953	-0.639131151	0.000808029	0.011585392
YPL264C	591.9674275	451.597438	732.3374169	1.621659813	0.697471207	0.000825688	0.011811978
YFL030W	1894.794186	1500.646379	2288.941992	1.525304044	0.609096849	0.000828518	0.01182589
YKR060W	548.4908589	679.3866531	417.5950648	0.614664805	-0.702128214	0.000832812	0.011836955
YPL146C	1918.513887	2339.538276	1497.489498	0.640079076	-0.643677947	0.000833012	0.011836955
YCR031C	7755.624566	6243.293083	9267.95605	1.484465958	0.56994401	0.000886714	0.01257198
YBR078W	6554.852732	5246.461641	7863.243823	1.49877086	0.583779833	0.000897323	0.012694136
YKL182W	17603.11613	12838.69473	22367.53753	1.742197163	0.800907902	0.000908881	0.012829127
YDR178W	2974.207423	2383.432006	3564.982839	1.49573507	0.580854663	0.000915195	0.012838902
YDR528W	1308.058975	1582.552892	1033.565058	0.653099851	-0.614624516	0.000915203	0.012838902
YLL041C	2781.177232	2245.312621	3317.041842	1.477318486	0.562980882	0.000916967	0.012838902
YGR052W	6052.625344	4136.205135	7969.045553	1.926656269	0.946099206	0.000917641	0.012838902
YPL144W	383.0904719	480.5680043	285.6129396	0.594323669	-0.750679257	0.000933954	0.013038484
YPL230W	6330.351533	3953.367603	8707.335462	2.202510957	1.139149196	0.000953145	0.013230029
YJL042W	2495.48391	1988.954741	3002.01308	1.509342077	0.593919815	0.000953903	0.013230029
YLR212C	1133.031132	1367.426211	898.6360521	0.657173341	-0.605654138	0.000954749	0.013230029
YKL180W	4509.888768	3638.424575	5381.352961	1.47903381	0.564655032	0.000955987	0.013230029
YDR180W	715.3646064	876.7684074	553.9608053	0.631821129	-0.66241191	0.000961187	0.013273137
YNL280C	2028.55123	1616.036821	2441.065639	1.510526003	0.595051019	0.000975091	0.013431981
YDR530C	2232.491374	1793.851455	2671.131293	1.489048208	0.574390462	0.00097691	0.013431981
YHL040C	2772.296856	2180.733087	3363.860624	1.54253661	0.62530473	0.000979567	0.013439488
YMR297W	15860.51449	12881.37708	18839.6519	1.462549524	0.548485477	0.000988838	0.01353751
YOL119C	6462.266168	5255.318335	7669.214	1.459324348	0.54530057	0.001002855	0.013686341
YIL066C	919.3710818	721.0872712	1117.654892	1.549957872	0.632229003	0.001004009	0.013686341
YDR085C	1133.649389	894.8911655	1372.407613	1.533602818	0.616924893	0.001009757	0.01373529
YHR149C	741.9945811	906.8237725	577.1653898	0.636469188	-0.651837422	0.001011963	0.013735944
YIL139C	950.975861	1171.371496	730.580226	0.623696435	-0.681084082	0.001047078	0.014139334
YIL014C+AC0-A	323.3642191	237.6288761	409.0995622	1.721590275	0.783741833	0.001051284	0.014139334
YER042W	2754.42696	3319.631148	2189.222773	0.659477718	-0.60060418	0.001052706	0.014139334
YBL009W	778.6406553	953.3892934	603.8920171	0.633415984	-0.658774822	0.001054425	0.014139334
YDL124W	8625.25029	7039.824423	10210.67616	1.450416309	0.536467053	0.001054844	0.014139334
YDR133C	55011.2103	40569.40361	69453.01698	1.711955582	0.775645271	0.001055008	0.014139334
YLR390W+AC0-A	8008.438427	6507.404466	9509.472388	1.461331079	0.547283072	0.001058344	0.014154239
YMR110C	5635.498323	4578.85139	6692.145256	1.461533622	0.547483018	0.001068698	0.014262749
YER121W	506.8847652	350.0991794	663.670351	1.895663829	0.922703144	0.001077207	0.014346232
YIL051C	3368.986974	2712.273576	4025.700372	1.484253066	0.569737094	0.001083077	0.014394295
YDR516C	15478.09763	11775.34504	19180.85023	1.62889921	0.703897338	0.001087712	0.014425785
YDL067C	1543.069977	1223.239801	1862.900153	1.522923103	0.606843097	0.00109074	0.014435864
YMR015C	12151.00902	9848.586254	14453.43178	1.467564116	0.553423534	0.001093475	0.014442041
YKL155C	2799.302713	2250.944666	3347.660759	1.487224812	0.572622745	0.001099899	0.014496802
YPR060C	878.1871062	1063.987042	692.3871705	0.650747747	-0.619829683	0.001121895	0.014756162
YMR078C	762.7248306	928.4415015	597.0081597	0.643021837	-0.637060363	0.001130057	0.014832875
YGR067C	2959.773442	1686.558588	4232.988295	2.50983768	1.327594063	0.001133065	0.014841746
YJR148W	6414.475374	4934.722647	7894.228101	1.599730859	0.677829205	0.001152742	0.015068172
YDR240C	865.0821932	1053.221688	676.9426985	0.642735244	-0.637703511	0.001155084	0.015068172
YLR287C	838.8829311	1023.47429	654.2915719	0.639284815	-0.64546927	0.001165332	0.015170762
YJR016C	8589.009549	6895.290234	10282.72886	1.491268462	0.576539999	0.001192325	0.015490488
YLR007W	2203.168539	2633.402859	1772.934219	0.673248384	-0.570789233	0.001196739	0.01551617
YAL061W	9070.655142	5853.242159	12288.06813	2.099360968	1.069950248	0.001229155	0.01590407
YFR027W	463.0745276	572.441871	353.7071842	0.617891881	-0.694573679	0.001237703	0.01598219
YLR460C	2007.18143	2400.159097	1614.203763	0.672540318	-0.572307337	0.001242875	0.016016479
YKL042W	673.2810953	824.5027681	522.0594225	0.633180922	-0.659310309	0.001256576	0.016138095
YMR194C+AC0-B	1125.909981	860.31497	1391.504992	1.617436683	0.693709237	0.001257382	0.016138095
YNL313C	1334.054635	1602.659851	1065.449418	0.664800717	-0.589006157	0.0012758	0.016341531
YCR021C	7813.311418	5229.781024	10396.84181	1.988007101	0.99132291	0.001293904	0.016535855
YJL190C	2821.23483	2277.204006	3365.265653	1.47780596	0.563456853	0.001296166	0.016535855
YGR175C	14000.35552	11444.36546	16556.34557	1.446680956	0.532746792	0.001320516	0.016812808
YPL143W	265.3481668	338.4041207	192.2922129	0.56823248	-0.815446796	0.001330179	0.016902035
YGL156W	5867.490744	4789.870066	6945.111421	1.449958209	0.536011319	0.001346186	0.01707136
YNL166C	1489.086264	1790.156151	1188.016378	0.663638408	-0.59153071	0.001376117	0.017416222
YLL046C	51.32621396	75.97686952	26.67555841	0.351101047	-1.510041798	0.001405519	0.017753044
YPL231W	15263.06556	11569.52941	18956.60171	1.638493758	0.712370176	0.001433949	0.018076276
YNR034W	2897.437101	2358.816807	3436.057394	1.456686837	0.542690756	0.001444852	0.018162524
YMR196W	9689.297497	6884.099033	12494.49596	1.814979113	0.859952946	0.001447196	0.018162524
YDR374C	447.7315193	717.6398849	177.8231537	0.247788839	-2.01281689	0.00144935	0.018162524
YPR175W	826.0986314	998.0078288	654.189434	0.655495293	-0.609342674	0.001482627	0.018528345
YGR152C	475.7231133	589.1901304	362.2560963	0.614837346	-0.701723295	0.001484363	0.018528345
YBR257W	1119.43048	1362.837308	876.0236524	0.642794006	-0.637571619	0.001502099	0.018713042
YHR058C	660.3800712	802.1499899	518.6101525	0.646525162	-0.629221575	0.001514236	0.018827392
YML118W	726.39645	569.132977	883.659923	1.55264228	0.634725479	0.001522767	0.018876019
YLR003C	605.7905415	741.87034	469.710743	0.633143985	-0.659394472	0.001524077	0.018876019
YKL220C	614.2421719	468.8815241	759.6028196	1.620031459	0.696021829	0.00153508	0.018975378
YPL131W	12518.65206	10267.16406	14770.14006	1.43858031	0.524645763	0.001548597	0.019105367
YNL050C	1219.812345	1461.9644	977.66029	0.668730572	-0.580503021	0.001554307	0.019138719
YDR279W	591.9670742	723.2747062	460.6594421	0.636907994	-0.650843116	0.00156782	0.019267845
YFR039C	2609.727222	3093.594818	2125.859625	0.687181014	-0.541237917	0.001593737	0.01954861
YPL126W	2134.126061	2543.680877	1724.571244	0.677982549	-0.560679956	0.001599094	0.019576601
YBR054W	8902.490737	6381.033526	11423.94795	1.790297434	0.840199292	0.001603991	0.019598867
YMR116C	4838.001973	3932.446598	5743.557349	1.460555714	0.546517392	0.00161458	0.019665733
YNL075W	1660.138168	2073.008698	1247.267639	0.601670239	-0.732955098	0.001615642	0.019665733
YBR118W	8799.41599	7195.209932	10403.62205	1.445909452	0.531977208	0.001635521	0.019869711
YMR095C	1075.063649	852.2488077	1297.878491	1.522886837	0.606808741	0.001653254	0.020046886
YAL040C	1664.087347	1345.401459	1982.773236	1.473740959	0.559482962	0.001687959	0.0204288
YOR195W	1125.609991	1353.321661	897.8983215	0.663477389	-0.591880795	0.001694403	0.020459693
YKL015W	1379.146493	1648.257342	1110.035645	0.673460155	-0.570335503	0.00169694	0.020459693
YIL123W	1172.012234	874.531722	1469.492746	1.680319546	0.748735616	0.001710356	0.020582475
YHR016C	2950.03608	2418.078621	3481.993539	1.439983592	0.526052373	0.001729824	0.02077747
YDR261C	1555.173516	1246.070577	1864.276456	1.496124289	0.581230031	0.001734908	0.020799297
YJR008W	2465.318395	2004.8913	2925.74549	1.459303799	0.545280256	0.001743448	0.020861269
YCL025C	3239.80463	2202.096666	4277.512594	1.942472671	0.957894302	0.001746632	0.020861269
YMR127C	588.345964	716.5859439	460.1059842	0.642080672	-0.639173524	0.001760704	0.020989964
YMR299C	856.5304081	1041.696104	671.364712	0.64449191	-0.633765845	0.001788415	0.021280471
YLR450W	2197.29471	1774.234528	2620.354892	1.47689319	0.562565493	0.001796957	0.021342223
YCL054W	1309.398888	1568.773466	1050.02431	0.669328193	-0.579214311	0.001805291	0.021397579
YMR319C	3620.896912	2947.944542	4293.849282	1.456557008	0.542562168	0.001808341	0.021397579
YDL199C	1462.209339	1184.019094	1740.399584	1.469908377	0.555726231	0.001814904	0.021435392
YER124C	376.7559089	287.8982795	465.6135383	1.617284894	0.69357384	0.001826838	0.021495298
YLR326W	861.8054271	682.5627322	1041.048122	1.525205044	0.609003208	0.001827586	0.021495298
YPL012W	1852.772754	2200.867017	1504.67849	0.683675332	-0.548616722	0.001830105	0.021495298
YPR186C	637.3204546	775.5700928	499.0708163	0.643488991	-0.636012629	0.001857775	0.021753512
YPL110C	1574.465126	1269.63128	1879.298973	1.480192717	0.565785023	0.00185995	0.021753512
YGL145W	2436.179726	2897.100986	1975.258466	0.681805182	-0.552568529	0.001862341	0.021753512
YMR096W	18019.34128	14487.93423	21550.74833	1.487496284	0.572886064	0.001866554	0.021762791
YBR196C	17667.24877	12579.68468	22754.81285	1.808853991	0.85507596	0.001880966	0.02189073
YMR173W+AC0-A	1846.477308	1406.587979	2286.366636	1.625470053	0.700856976	0.001897636	0.022044435
YGR283C	641.6892002	778.1691182	505.2092822	0.649228131	-0.623202582	0.00190533	0.022093497
YAR008W	363.3889357	448.0681528	278.7097186	0.622025281	-0.684954878	0.001915897	0.022175632
YMR090W	10718.05261	8810.016119	12626.0891	1.433151646	0.519191273	0.001921825	0.022203882
YHR052W	1343.538911	1601.53327	1085.544553	0.677815799	-0.561034831	0.001930452	0.022263153
YLR069C	2182.629503	1768.380426	2596.87858	1.468506743	0.55434989	0.001958644	0.022547424
YOR295W	327.0630745	407.7838157	246.3423334	0.60410032	-0.727139945	0.001965245	0.022582576
YBR180W	120.6848793	159.8212341	81.54852445	0.510248372	-0.970728422	0.001987617	0.022798503
YBL102W	1250.14024	1004.854587	1495.425893	1.488201291	0.573569676	0.002004164	0.022946442
YBR156C	920.2544057	1108.855716	731.6530957	0.65982714	-0.599839975	0.002007724	0.022946442
YBR035C	3273.033543	2664.009542	3882.057544	1.457223588	0.543222254	0.002011528	0.022948724
YLR153C	11136.35313	8663.505071	13609.20119	1.570865496	0.651559657	0.002041092	0.023237393
YNR012W	925.1194256	1116.386607	733.8522447	0.657345977	-0.605275199	0.002047654	0.023237393
YPL213W	984.797532	1182.083588	787.5114761	0.666206252	-0.585959203	0.002047782	0.023237393
YIL074C	4438.929033	3633.832215	5244.025851	1.443111718	0.52918299	0.002061746	0.023328851
YIL029C	268.0411	381.3785158	154.7036842	0.405643417	-1.30171602	0.00206317	0.023328851
YBR293W	1005.68684	1203.536409	807.8372714	0.671219637	-0.575143171	0.00208587	0.023543703
YGR123C	540.3138888	660.0811507	420.5466268	0.637113522	-0.650377637	0.00209917	0.023651892
YMR303C	2644.204809	1858.174492	3430.235126	1.846024224	0.884421485	0.002110517	0.023737727
YBR208C	2580.815332	2099.04641	3062.584254	1.459035989	0.545015469	0.002134784	0.023968318
YDL063C	540.7717572	658.0963945	423.4471199	0.643442395	-0.636117101	0.002141451	0.024000842
YBL063W	728.7449203	879.6788566	577.810984	0.656843096	-0.606379307	0.002152117	0.02407799
YLR222C	830.9872233	1003.389055	658.5853914	0.656360948	-0.607438691	0.002156453	0.024084172
YEL030W	346.8593337	431.7229052	261.9957621	0.606860926	-0.720562162	0.002193005	0.024449512
YGL103W	986.2624047	1188.721989	783.80282	0.659365964	-0.600848678	0.002221209	0.024720653
YIR016W	3690.525976	3018.606037	4362.445916	1.44518558	0.531254765	0.002227069	0.024742615
YLR303W	22494.82053	18493.50853	26496.13254	1.43272611	0.51876284	0.002248938	0.02494205
YLR257W	8715.146582	7198.194937	10232.09823	1.421481124	0.507394941	0.002274725	0.025184178
YLR237W	2326.131972	1898.217825	2754.04612	1.450858844	0.536907165	0.002310356	0.025534247
YLL057C	353.3642879	435.1938062	271.5347695	0.623939876	-0.68052108	0.002321216	0.025609816
YOL120C	4441.530699	3633.885477	5249.175922	1.444507802	0.530577996	0.002338683	0.02575788
YGR140W	945.2305347	1130.249042	760.2120274	0.67260577	-0.572166939	0.002370081	0.026058609
YPL262W	3559.968152	2916.13339	4203.802915	1.441567429	0.52763832	0.002388782	0.026218942
YOR086C	4683.213309	3863.103563	5503.323055	1.424585949	0.510542666	0.002436159	0.02667528
YNL312W	1209.113575	1432.707591	985.5195603	0.687872087	-0.539787781	0.002438739	0.02667528
YDR475C	2476.93459	2025.456198	2928.412982	1.445804152	0.531872139	0.002455135	0.02680856
YHR019C	5935.141482	4883.321541	6986.961424	1.430780539	0.5168024	0.002531311	0.027593023
YCR016W	790.0490472	950.1714321	629.9266623	0.662961063	-0.593003955	0.002538118	0.027619215
YJL219W	162.4983468	241.6979996	83.29869392	0.344639567	-1.536839753	0.002542391	0.027619215
YHR039C	4628.206237	3797.788424	5458.62405	1.437316522	0.523377803	0.002581884	0.028000461
YHL032C	3039.993627	2505.236447	3574.750807	1.426911544	0.512895903	0.002619538	0.028360504
YMR323W	188.0140432	114.6004646	261.4276218	2.281209092	1.189798688	0.002668443	0.028840934
YPR194C	2841.137399	2334.655106	3347.619692	1.433881897	0.5199262	0.002679578	0.028912196
YLR218C	463.7097021	359.4825666	567.9368375	1.579873102	0.659808683	0.002701407	0.029098408
YHR029C	2891.518607	2358.753301	3424.283913	1.451734656	0.537777786	0.002722175	0.029226664
YFR031C+AC0-A	3575.911254	2943.735135	4208.087372	1.429506114	0.51551679	0.002722496	0.029226664
YLR026C	1466.422641	1747.156575	1185.688706	0.678639066	-0.559283614	0.002743974	0.029381341
YGR097W	2316.374945	1900.124139	2732.625751	1.438130117	0.524194212	0.00274766	0.029381341
YPL093W	2601.375162	3063.38769	2139.362633	0.698364964	-0.517946912	0.002750751	0.029381341
YLR012C	127.3677982	179.3425608	75.39303563	0.420385631	-1.250214736	0.002799512	0.029852086
YBL034C	1107.046719	1320.615119	893.4783196	0.676562238	-0.56370544	0.002852738	0.030368777
YMR306W	304.3464574	381.3000733	227.3928415	0.596361914	-0.745739971	0.00287536	0.030558505
YDR487C	6195.406723	5090.334045	7300.4794	1.434184738	0.520230871	0.002887644	0.0306379
YAL017W	3354.401154	2786.943464	3921.858843	1.407225835	0.492853874	0.00291415	0.030857856
YGR192C	73815.08718	54281.01296	93349.1614	1.71973875	0.782189418	0.002918069	0.030857856
YJL162C	879.0054507	1051.868358	706.1425435	0.671322165	-0.574922818	0.002954548	0.0311918
YBR009C	2248.911309	1851.738215	2646.084403	1.428973265	0.514978925	0.002962349	0.03122237
YNL111C	2721.730923	2242.322064	3201.139782	1.427600358	0.513592169	0.002973289	0.031285879
YHR174W	54741.5269	38957.11783	70525.93597	1.810347887	0.856266961	0.002998163	0.031495551
YCR024C+AC0-B	5389.904641	3332.363546	7447.445737	2.23488393	1.160199906	0.003034621	0.031826022
YGL224C	3706.027217	3046.666957	4365.387476	1.432840392	0.518877913	0.003046681	0.031899951
YMR268C	448.1130627	549.2132054	347.01292	0.631836446	-0.662376936	0.003053783	0.031921807
YIR034C	6957.223526	5744.550169	8169.896884	1.422199588	0.508123943	0.003087754	0.032223999
YBR247C	801.6613765	962.5024839	640.8202691	0.665785574	-0.586870483	0.003108586	0.032388313
YMR290C	1570.042868	1864.476845	1275.608891	0.684164512	-0.547584822	0.003120149	0.032455668
YPR144C	1025.642795	1220.04712	831.2384706	0.681316694	-0.553602537	0.003163758	0.032855604
YPL189W	395.7096775	484.3543408	307.0650141	0.633967714	-0.657518725	0.0031752	0.032870566
YDR388W	4183.878936	3454.989375	4912.768497	1.421934473	0.507854983	0.003180307	0.032870566
YNR029C	1166.208399	1384.725789	947.6910089	0.684388936	-0.547111658	0.003180689	0.032870566
YGR173W	1796.939222	2122.482322	1471.396123	0.693243052	-0.528566843	0.003214022	0.033161201
YIL096C	463.5110395	561.8631492	365.1589299	0.649907242	-0.62169427	0.003225098	0.033221645
YJL200C	2238.106925	1839.748889	2636.464962	1.433056966	0.51909596	0.003238355	0.033298415
YMR226C	5744.736229	4727.768778	6761.703681	1.430210317	0.516227315	0.003243012	0.033298415
YBR131W	915.8397449	1091.883054	739.7964362	0.677541825	-0.561618088	0.003273652	0.033558891
YNL031C	6837.169624	5655.158004	8019.181245	1.418029565	0.503887612	0.003295972	0.033733376
YIL160C	15840.93406	12655.20942	19026.65871	1.503464548	0.588290849	0.00332377	0.033963273
YPR046W	317.687611	392.4140666	242.9611553	0.619144868	-0.691651084	0.003335589	0.034029423
YPR141C	1221.341157	1454.778692	987.9036216	0.67907485	-0.558357494	0.003354964	0.03416073
YER176W	2255.555614	1853.301011	2657.810217	1.434095272	0.52014087	0.003359192	0.03416073
YHL043W	445.1464686	347.9781518	542.3147854	1.558473665	0.640133776	0.003401131	0.03453206
YDR285W	587.9610949	708.6606198	467.2615699	0.659358735	-0.600864494	0.003409564	0.034562559
YDR529C	5760.660245	4786.706022	6734.614468	1.406941316	0.492562154	0.003434611	0.034722106
YLR110C	33424.09708	24822.61007	42025.58409	1.693036469	0.75961305	0.003436212	0.034722106
YNL182C	928.2687722	1113.849977	742.6875674	0.666775223	-0.584727598	0.003451048	0.034733044
YGL111W	1376.040765	1631.297825	1120.783706	0.687050328	-0.541512311	0.003452604	0.034733044
YLR129W	1308.442039	1547.980708	1068.903369	0.690514658	-0.534256056	0.003463536	0.034733044
YML080W	530.3425096	644.5413713	416.143648	0.645643036	-0.631191348	0.003463928	0.034733044
YOR073W	1041.666121	1243.869996	839.4622451	0.674879407	-0.567298363	0.003464575	0.034733044
YBR271W	667.9723837	805.3340923	530.6106751	0.65887025	-0.601933708	0.003499852	0.03503154
YGL032C	211.1000895	134.3834095	287.8167695	2.141758202	1.098795613	0.003508442	0.035062386
YHR025W	2292.519044	1784.872189	2800.165898	1.568832723	0.649691533	0.003522801	0.03512945
YPL211W	632.7177807	755.2845249	510.1510364	0.675442194	-0.56609579	0.003526189	0.03512945
YOR221C	2459.172186	2035.296414	2883.047957	1.416524854	0.502355916	0.003533955	0.035132627
YAR035C+AC0-A	134.4999404	195.5389469	73.46093388	0.37568441	-1.412406846	0.003537545	0.035132627
YDR293C	7885.195122	6172.609738	9597.780507	1.554898319	0.63682024	0.003545712	0.035158887
YOL163W	34.22983793	16.32463412	52.13504173	3.19364228	1.675202725	0.003582782	0.035471214
YER131W	3066.3153	2523.411356	3609.219244	1.430293652	0.516311376	0.003608884	0.035674157
YOR137C	1236.09656	1006.984193	1465.208928	1.455046602	0.541065361	0.003675518	0.036276512
YNL152W	841.4281404	1003.729116	679.1271649	0.67660403	-0.563616325	0.003693201	0.036377752
YHR042W	3427.353123	2826.141767	4028.564478	1.4254644	0.511432009	0.003697205	0.036377752
YCR054C	535.3158092	647.5800685	423.0515499	0.653280684	-0.614225112	0.003741884	0.036760544
YPR198W	1302.795116	1546.514622	1059.075611	0.684814483	-0.546214882	0.003754646	0.036829087
YGL157W	6355.921042	5279.338213	7432.503872	1.407847645	0.493491217	0.003807224	0.03728737
YER054C	2895.92516	2112.966675	3678.883645	1.741098754	0.799998034	0.003826224	0.037415891
YOR294W	767.4774268	915.4217498	619.5331039	0.676773415	-0.563255197	0.003835666	0.037450693
YIL094C	3853.650163	3191.206573	4516.093753	1.415168103	0.500973436	0.003858337	0.037614355
YOR374W	44601.59402	35220.06816	53983.11988	1.532737519	0.616110656	0.003871129	0.037681358
YDR042C	160.046148	205.7684742	114.3238218	0.555594447	-0.847895914	0.003943478	0.038326994
YMR322C	162.3176005	116.3110123	208.3241887	1.791095998	0.840842664	0.003980246	0.038538893
YHR137W	22556.45953	15416.15824	29696.76081	1.926339906	0.945862291	0.003982684	0.038538893
YIL125W	3799.238723	3167.518733	4430.958714	1.39887372	0.484265733	0.003983442	0.038538893
YMR003W	753.2315144	898.7021273	607.7609016	0.67626512	-0.56433915	0.003996804	0.038609491
YDL148C	1052.722996	1251.86685	853.5791421	0.681844992	-0.552484295	0.004030526	0.038876251
YDR393W	1547.690759	1821.069136	1274.312382	0.699760573	-0.515066714	0.004046291	0.038969275
YLR343W	357.8317406	277.9051899	437.7582913	1.575207327	0.655541727	0.004077575	0.03921124
YBL095W	787.3861739	632.0694812	942.7028667	1.491454492	0.576719958	0.004113969	0.039474771
YJR112W	579.4444623	697.2100223	461.6789024	0.66218053	-0.594703502	0.004121595	0.039474771
YPL266W	1799.364552	2113.410358	1485.318745	0.702806599	-0.508800358	0.004123582	0.039474771
YIR002C	3043.458241	3565.872257	2521.044226	0.706992299	-0.500233594	0.004138176	0.039554997
YOR363C	2454.255345	2037.48496	2871.025731	1.409102785	0.49477685	0.004193317	0.040012164
YOR280C	635.9271007	770.7785104	501.075691	0.650090375	-0.6212878	0.004198575	0.040012164
YNL061W	1461.021659	1723.271858	1198.77146	0.695636881	-0.523593672	0.004235457	0.040303316
YPL154C	29669.66635	24913.82226	34425.51043	1.381783577	0.46653167	0.004253704	0.04041654
YJR145C	2968.332123	2464.598903	3472.065344	1.40877501	0.494441222	0.00426266	0.040441277
YNR047W	2353.122055	2761.557111	1944.686999	0.70419945	-0.505943994	0.004304955	0.040726037
YGR049W	3634.382282	3015.957761	4252.806803	1.410101579	0.495799094	0.00430547	0.040726037
YJL112W	2752.297782	2295.452666	3209.142897	1.398043595	0.483409349	0.004314239	0.040748438
YNR036C	1532.608616	1253.592889	1811.624343	1.445145676	0.531214929	0.004355128	0.040920833
YIL034C	2416.18341	1993.291841	2839.07498	1.424314755	0.510267998	0.004355174	0.040920833
YDR385W	1140.87943	931.4635969	1350.295262	1.44964899	0.535703616	0.004355891	0.040920833
YMR049C	1258.234506	1481.217196	1035.251817	0.698919659	-0.516801469	0.004358204	0.040920833
YKR078W	911.1208217	1084.845652	737.3959915	0.679724337	-0.556978316	0.004371937	0.040989324
YML054C	12454.7533	7970.606788	16938.89981	2.125170675	1.087578711	0.004381126	0.041015068
YLR034C	5992.272297	4189.720357	7794.824237	1.860464082	0.895662538	0.004393256	0.04106823
YHR211W	265.5254696	202.9123976	328.1385415	1.617143878	0.693448042	0.004489249	0.041871699
YHR142W	1839.498108	2150.518616	1528.477599	0.710748369	-0.492589211	0.004492361	0.041871699
YDL039C	916.5813169	658.6539452	1174.508689	1.783195405	0.834464804	0.004504101	0.041919751
YPL053C	3547.042494	4204.615134	2889.469854	0.687213874	-0.541168933	0.004511983	0.041931799
YHR153C	57.59822711	81.09592247	34.10053175	0.420496256	-1.249835141	0.004557339	0.042291574
YHR030C	2473.378483	2048.05856	2898.698406	1.415339611	0.50114827	0.004580128	0.042441187
YNL051W	781.8376666	934.2704232	629.4049099	0.673686006	-0.569851763	0.00459284	0.042442429
YIL124W	1511.807042	1246.082612	1777.531472	1.426495688	0.512475386	0.004593596	0.042442429
YBR087W	793.9096463	944.7781707	643.041122	0.680626566	-0.555064631	0.004623785	0.042659438
YPL069C	898.3860773	1068.786648	727.985507	0.681132674	-0.553992255	0.004634524	0.042696645
YPL006W	1989.502187	1639.754964	2339.24941	1.426584741	0.512565447	0.004721154	0.043257562
YMR270C	931.4990387	1105.849112	757.1489655	0.68467656	-0.546505473	0.004721412	0.043257562
YER187W	261.2819607	163.9149829	358.6489385	2.188018034	1.129624629	0.004722074	0.043257562
YBR132C	2101.348712	1724.338389	2478.359035	1.437281134	0.523342282	0.00472259	0.043257562
YDR496C	1365.967328	1616.218886	1115.715769	0.69032467	-0.534653053	0.004778919	0.043683443
YNL135C	3212.684695	2658.703857	3766.665534	1.416730007	0.502564843	0.004782809	0.043683443
YHL005C	41.56211423	60.07987233	23.04435614	0.383562002	-1.382468288	0.004815996	0.043923541
YDR232W	5052.02143	4203.077948	5900.964912	1.403962759	0.489504668	0.004836869	0.044005165
YER081W	4064.734733	3389.618754	4739.850711	1.398343311	0.483718604	0.004838771	0.044005165
YDR111C	640.1899466	511.0584743	769.3214188	1.505349109	0.590098104	0.004875265	0.044273806
YMR262W	909.7931796	747.4714023	1072.114957	1.434322375	0.520369317	0.004908154	0.044508991
YLR031W	281.105434	353.3502444	208.8606236	0.591086682	-0.75855838	0.004931002	0.04464288
YPL092W	1544.280015	1271.80668	1816.75335	1.428482315	0.514483175	0.004938047	0.04464288
YPL272C	1232.970549	1019.239703	1446.701394	1.4193927	0.505273792	0.004943957	0.04464288
YPL052W	609.3028552	728.675991	489.9297195	0.672356062	-0.572702647	0.004957504	0.044701798
YDR161W	1649.912474	1931.655404	1368.169544	0.708288622	-0.497590729	0.005028509	0.045239797
YOL014W	1330.530371	1554.632255	1106.428487	0.711697884	-0.490663148	0.005031382	0.045239797
YOR317W	22807.57419	18358.83444	27256.31395	1.484642941	0.570116002	0.005177129	0.046484632
YOL144W	790.7894809	939.5766636	642.0022982	0.683288893	-0.549432419	0.0052596	0.047158615
YLR405W	944.0677073	1118.624402	769.5110121	0.687908301	-0.53971183	0.0052689	0.047175556
YPR036W+AC0-A	87073.7123	73736.31041	100411.1142	1.361759405	0.445471831	0.005280866	0.04720399
YNR050C	2609.420819	2168.046608	3050.795029	1.407163027	0.492789482	0.005293773	0.04720399
YAL034C	3836.526628	3214.266319	4458.786936	1.387186528	0.472161793	0.005294321	0.04720399
YER130C	2230.320911	1845.852574	2614.789248	1.416575345	0.502407338	0.005316373	0.047334305
YLR276C	1571.936195	1842.83338	1301.03901	0.705999264	-0.502261416	0.005338181	0.047400629
YNL253W	1237.432356	1455.877872	1018.98684	0.699912307	-0.514753919	0.005338714	0.047400629
YEL039C	19649.4708	12975.54553	26323.39607	2.028692822	1.020550433	0.005363039	0.047550285
YDR152W	2721.982626	3163.899651	2280.065601	0.720650417	-0.472628509	0.005379049	0.047625905
YBL101C	1766.726932	1470.97909	2062.474773	1.402110191	0.487599735	0.005411936	0.047850532
YBR240C	885.3860478	724.6119895	1046.160106	1.443752134	0.529823079	0.005477946	0.048366996
YLR015W	848.2088137	1008.258525	688.1591024	0.682522474	-0.551051544	0.005526114	0.048658298
YIL111W	4051.372992	3111.029001	4991.716982	1.604522806	0.682144296	0.005526225	0.048658298
YPR117W	2177.209896	1811.076601	2543.34319	1.40432668	0.48987858	0.005609016	0.049319057
YOR303W	18066.46686	15153.77555	20979.15816	1.384417903	0.469279503	0.005678282	0.049859233
YOL131W	117.8381565	155.1836354	80.49267768	0.518693079	-0.947046974	0.005723449	0.05018661
YJR006W	1946.461917	2277.13013	1615.793704	0.709574601	-0.494973725	0.005761422	0.05045009
YNL217W	2271.741683	1882.440497	2661.042869	1.413613271	0.499387489	0.005786583	0.050566558
YMR280C	2232.907992	1870.854183	2594.9618	1.387046528	0.472016183	0.00579061	0.050566558
YBL014C	1314.679416	1544.534988	1084.823845	0.702362752	-0.509711757	0.005810546	0.050671149
YKL048C	519.1498197	622.923087	415.3765524	0.666818362	-0.584634263	0.005826843	0.050743749
YDR377W	1225.615607	1007.236677	1443.994536	1.433619892	0.51966256	0.005859525	0.050946861
YDR129C	10410.83361	8795.67445	12025.99277	1.367262152	0.451289884	0.005866172	0.050946861
YLR048W	4563.694605	3839.768928	5287.620281	1.377067313	0.461599082	0.005908359	0.05124334
YLR196W	1596.564316	1894.062791	1299.06584	0.685862077	-0.544009606	0.006007582	0.052033019
YDL080C	1202.468468	989.7630576	1415.173878	1.429810768	0.515824223	0.006023722	0.052093362
YML072C	4931.551981	4154.956418	5708.147544	1.373816466	0.458189282	0.006030915	0.052093362
YCR018C+AC0-A	24.95207042	43.24860359	6.655537242	0.153890223	-2.70002652	0.00608547	0.052493363
YDL209C	597.0054227	712.4017177	481.6091277	0.676035888	-0.56482826	0.006103614	0.05249934
YJL052W	39676.27389	31251.11419	48101.43358	1.539190996	0.622172265	0.006111477	0.05249934
YDR276C	4654.530535	3766.415279	5542.645792	1.471597097	0.557382736	0.006113266	0.05249934
YCL026C+AC0-B	2740.28325	3293.17135	2187.39515	0.664221481	-0.590263715	0.00612372	0.05249934
YIL155C	7399.412761	4952.210523	9846.614999	1.988327224	0.991555204	0.006127397	0.05249934
YLR267W	3392.073285	4299.961442	2484.185127	0.577722652	-0.791551033	0.006137119	0.052511961
YOL117W	930.6094038	768.1348016	1093.084006	1.423036691	0.50897286	0.006145995	0.052517318
YNL242W	1803.788861	1503.412534	2104.165188	1.399592687	0.485007031	0.006203519	0.052937801
YML116W	3946.293243	2954.376808	4938.209679	1.671489454	0.741134253	0.00624602	0.05321721
YNL181W	1148.476213	1347.596362	949.3560635	0.704481023	-0.505367251	0.00625298	0.05321721
YDR312W	863.9299988	1024.064489	703.7955082	0.687257019	-0.541078359	0.006329353	0.053795279
YLR109W	33328.62288	28156.33866	38500.90709	1.3673975	0.451432693	0.006375313	0.05411366
YJL147C	565.8225473	678.269761	453.3753336	0.668429229	-0.581153274	0.006384691	0.054121092
YGL179C	1025.057861	841.7324817	1208.383241	1.435590602	0.521644384	0.006408093	0.054247231
YJR071W	52.31501447	73.42764981	31.20237913	0.424940458	-1.234667388	0.006457581	0.054593575
YGR003W	1815.640976	2118.646735	1512.635217	0.713962924	-0.486078938	0.006500775	0.05488585
YEL040W	3288.963806	2754.16996	3823.757652	1.388352102	0.473373498	0.006513219	0.054918086
YJL152W	222.9998577	168.884619	277.1150965	1.640854556	0.714447365	0.006540781	0.055020705
YLR438W	8059.852247	6817.05551	9302.648984	1.364613941	0.44849286	0.006542676	0.055020705
YKL074C	1619.31623	1888.444016	1350.188443	0.714974038	-0.484037239	0.00655279	0.055033063
YJL097W	946.9165484	772.3774119	1121.455685	1.45195298	0.537994734	0.006600572	0.055361322
YPR157W	1733.922677	1441.177875	2026.66748	1.406257697	0.491860993	0.006609933	0.055366887
YBR145W	5920.100197	4598.099619	7242.100775	1.575020416	0.65537053	0.006633778	0.055493604
YER088C	4143.878495	3498.030178	4789.726813	1.369264005	0.453400637	0.006655108	0.055598973
YBR140C	3868.43363	3244.567936	4492.299324	1.384560106	0.469427684	0.006718219	0.056052667
YMR068W	1600.773786	1870.937193	1330.61038	0.711199919	-0.491672935	0.006730841	0.056084471
YKL014C	1241.71761	1457.115544	1026.319677	0.704350236	-0.505635113	0.006780896	0.05642769
YAL063C	365.5101592	289.6672113	441.3531071	1.523655733	0.607536965	0.006808876	0.056532151
YER079W	2317.390032	1942.856974	2691.923091	1.38554877	0.470457494	0.00681121	0.056532151
YAL059W	355.7744505	436.239724	275.3091771	0.631096074	-0.664068446	0.006831935	0.05663034
YJL167W	8876.981154	7467.395626	10286.56668	1.377530695	0.462084466	0.006931455	0.057331406
YHL024W	6257.362755	4531.709245	7983.016265	1.761590568	0.81687865	0.006934524	0.057331406
YMR304W	3562.227555	3010.581102	4113.874007	1.366471743	0.450455627	0.006947976	0.057368111
YGR032W	8911.401414	7488.535787	10334.26704	1.380011705	0.464680504	0.006961261	0.057403352
YDR103W	1721.457611	2016.343008	1426.572214	0.707504729	-0.499188303	0.006992551	0.057576083
YPL021W	79.6638125	52.19577537	107.1318496	2.052500396	1.0373825	0.007000297	0.057576083
YDR403W	406.0431609	491.7489602	320.3373616	0.651424584	-0.618329929	0.007009786	0.057579738
YER096W	1487.737488	1247.888759	1727.586217	1.384407228	0.469268379	0.007029121	0.057664156
YMR219W	1836.778113	1535.181348	2138.374879	1.392913535	0.478105706	0.007111403	0.058264082
YHR014W	155.3509778	198.1500072	112.5519483	0.568013849	-0.816001989	0.007131592	0.05835439
YAL037C+AC0-B	178.3185803	131.5479464	225.0892141	1.711081171	0.774908201	0.007264825	0.059345218
YFL051C	350.1851026	426.1556018	274.2146034	0.64346122	-0.636074892	0.007271327	0.059345218
YMR118C	357.1482197	434.3923496	279.9040898	0.644357779	-0.634066128	0.007312409	0.059604094
YKL109W	4833.213495	3813.11349	5853.3135	1.535048331	0.61828408	0.007324486	0.059626187
YBR157C	635.4879455	757.0574685	513.9184225	0.678836738	-0.55886345	0.007350496	0.059761502
YBR177C	6373.634643	5414.470372	7332.798914	1.354296618	0.437543753	0.007388949	0.059959059
YJR010W	6374.876728	5385.287438	7364.466017	1.367515866	0.451557572	0.007393632	0.059959059
YGL099W	1096.05781	1285.952457	906.1631633	0.704663036	-0.504994556	0.007490178	0.060664722
YBR066C	1095.35541	1290.295234	900.4155865	0.697836869	-0.519038273	0.007509406	0.060743174
YPL191C	512.9679651	417.5364557	608.3994744	1.457117016	0.54311674	0.007539135	0.06088929
YDL001W	1207.453834	1419.812075	995.0955937	0.700864298	-0.512792959	0.007546599	0.06088929
YMR272C	10007.6847	8432.771218	11582.59819	1.373522166	0.457880193	0.007562369	0.060932369
YLR383W	947.9838254	1110.922371	785.04528	0.70666079	-0.500910234	0.007571081	0.060932369
YLR028C	10529.46453	8937.67176	12121.2573	1.35619853	0.439568386	0.007620429	0.061252082
YGR188C	451.5447545	540.598071	362.491438	0.670537794	-0.576609445	0.00766101	0.061469187
YBR165W	2173.94675	2525.258731	1822.63477	0.721761595	-0.470405715	0.007666751	0.061469187
YGL193C	864.5698661	1022.261799	706.8779336	0.69148425	-0.532231703	0.0076813	0.06148867
YOL017W	1123.92132	1408.099304	839.7433352	0.596366558	-0.745728736	0.007688498	0.06148867
YDL164C	1139.268446	1332.331346	946.2055462	0.710187859	-0.493727398	0.007850736	0.062707382
YLR194C	3151.730141	2399.788734	3903.671548	1.626673004	0.701924267	0.007969871	0.063579194
#�NOMBRE?	3474775.978	2952302.97	3997248.985	1.353942676	0.437166659	0.008023096	0.063923691
YAL008W	969.8940278	803.9384249	1135.849631	1.412856502	0.498614944	0.008057118	0.064114513
YMR307W	6222.595213	5239.975557	7205.214869	1.37504742	0.459481372	0.008107532	0.064435145
YGR281W	2465.917229	2082.243778	2849.590679	1.368519243	0.452615721	0.008137335	0.064591367
YGR205W	1447.876656	1208.886777	1686.866535	1.395388358	0.480666702	0.008169895	0.064769059
YBR111W+AC0-A	543.2001936	440.9975475	645.4028398	1.463506642	0.549429293	0.00818474	0.06478841
YJR116W	1578.443356	1285.23401	1871.652701	1.456273866	0.542281694	0.008192691	0.06478841
YOR202W	1817.495554	1512.811413	2122.179694	1.402805186	0.488314669	0.008252074	0.06517705
YNL311C	1058.923442	1242.529257	875.3176273	0.7044644	-0.505401293	0.00830929	0.065547631
YFR015C	19719.38738	13369.87053	26068.90423	1.949824733	0.963344448	0.008371548	0.065957023
YGR143W	3377.859765	2692.941102	4062.778429	1.508677047	0.59328401	0.008396108	0.066068755
YHR170W	1755.803419	2037.201063	1474.405775	0.723740922	-0.466454748	0.008422156	0.066191904
YJR123W	11411.11166	9723.870255	13098.35307	1.347030835	0.429782877	0.008441091	0.066194001
YJL074C	886.6580216	1036.772262	736.543781	0.710420029	-0.493255838	0.008443218	0.066194001
YEL017C+AC0-A	1693.882128	1145.66403	2242.100227	1.957031179	0.968666741	0.008455298	0.066207169
YPL209C	163.5356361	206.3249145	120.7463578	0.58522432	-0.77293837	0.008542922	0.066811106
YBL047C	6379.817019	5420.947322	7338.686716	1.353764625	0.436976923	0.008590967	0.067104411
YJR153W	83.09086835	56.09832501	110.0834117	1.962329743	0.972567487	0.008602895	0.067115234
YIL131C	777.8792898	919.6276999	636.1308796	0.691726532	-0.531726301	0.008619825	0.067164998
YNL188W	411.550144	493.0273041	330.0729838	0.669482159	-0.578882486	0.008657608	0.067376934
YML019W	628.696316	743.4354825	513.9571495	0.691327172	-0.532559465	0.008721602	0.067792085
YBL064C	12916.84722	11050.88166	14782.81278	1.337704378	0.419759328	0.008753758	0.067959049
YDR105C	1866.945108	1569.752421	2164.137796	1.378649121	0.463255324	0.008772148	0.068018873
YKR069W	5410.703177	4575.352962	6246.053391	1.36515225	0.449061858	0.008816658	0.068280835
YFL001W	1009.234335	1180.128024	838.3406469	0.710381103	-0.493334891	0.008882943	0.068632486
YJR130C	3720.003123	3130.421399	4309.584846	1.376678822	0.46119202	0.008883627	0.068632486
YLL019C	3124.322757	2518.634585	3730.010929	1.480965501	0.566538033	0.008919519	0.068826252
YNL144C	3949.525848	2682.353802	5216.697894	1.94482096	0.959637347	0.008940198	0.068902297
YJL106W	991.325314	1165.426916	817.2237115	0.701222616	-0.512055567	0.008970958	0.069055763
YKL148C	3804.116793	3220.075182	4388.158403	1.362750295	0.446521232	0.008984651	0.069077644
YPR035W	23583.29657	18288.04253	28878.55061	1.579094677	0.659097673	0.009109569	0.069953581
YCR097W	475.2107859	371.933288	578.4882838	1.555354959	0.637243866	0.009217745	0.070638316
YPL087W	4279.707907	3422.306473	5137.10934	1.501066424	0.585987819	0.00922093	0.070638316
YPL048W	4583.618115	3894.371419	5272.864811	1.353970704	0.437196523	0.009248029	0.070760763
YKL040C	1484.394696	1726.040914	1242.748479	0.719999433	-0.473932325	0.009304812	0.07110976
YPL161C	956.4925779	1121.182201	791.8029551	0.706221482	-0.501807389	0.009361758	0.071459171
YGR187C	868.9083424	1016.088805	721.7278803	0.710300002	-0.493499605	0.009393878	0.071618479
YMR208W	1786.076028	1496.424938	2075.727118	1.387124115	0.472096881	0.009406796	0.071631178
YOR177C	48.13869126	67.43672114	28.84066138	0.427669983	-1.225430143	0.009457975	0.071934848
YOR319W	1143.676045	1333.804346	953.5477451	0.714908261	-0.484169972	0.00947178	0.071953884
YJR108W	62.90293153	39.85670023	85.94916282	2.156454556	1.108661314	0.009490024	0.072006549
YLR249W	20905.60828	17803.41188	24007.80467	1.348494594	0.431349738	0.009587728	0.072635286
YJR110W	2315.794712	2681.608508	1949.980915	0.72716838	-0.459638628	0.009595708	0.072635286
YIL164C	1027.640622	853.0628545	1202.21839	1.409296376	0.494975044	0.009632002	0.072823425
YDL060W	1713.31041	1982.361578	1444.259243	0.728554901	-0.456890404	0.00970164	0.073262917
YER007W	464.3736371	552.8913522	375.8559219	0.679800689	-0.556816272	0.009730726	0.073395497
YLR381W	635.3342524	749.5557697	521.1127351	0.695228769	-0.524440312	0.009803003	0.073853154
YJR109C	5866.413042	4963.694449	6769.131634	1.36372851	0.447556462	0.009871957	0.074284726
YLL039C	41199.25871	35205.6951	47192.82233	1.340488299	0.422758626	0.009962837	0.074877309
YGL030W	6718.084992	5433.094768	8003.075217	1.473023306	0.558780257	0.009974232	0.074877309
YDL098C	500.0967878	647.9865367	352.207039	0.543540674	-0.879540096	0.009995268	0.074946854
YOR145C	1725.714036	1988.770455	1462.657617	0.735458239	-0.44328467	0.0103241	0.077321433
YOL091W	569.978049	677.4396675	462.5164304	0.682741877	-0.55058785	0.010548098	0.07890622
YNL175C	569.652624	670.1990318	469.1062162	0.699950603	-0.514674984	0.010567986	0.078962204
YOL077C	981.2947617	1144.501899	818.0876245	0.714797962	-0.484392575	0.010653423	0.079507258
YLR372W	1448.131329	1210.469632	1685.793026	1.392676843	0.477860533	0.010676582	0.07958679
YPR030W	5718.108053	4001.152404	7435.063701	1.858230567	0.893929521	0.010713714	0.079595948
YPL109C	640.0057826	526.4574154	753.5541497	1.431367719	0.517394348	0.010717669	0.079595948
YKR030W	931.5498825	1090.923602	772.1761635	0.707818735	-0.498548147	0.010720547	0.079595948
YHR062C	601.4709839	708.9514302	493.9905377	0.696790382	-0.521203385	0.010731374	0.079595948
YNR054C	475.184393	564.5125353	385.8562508	0.683521138	-0.54894214	0.010740327	0.079595948
YDR097C	1268.577055	1473.440178	1063.713931	0.721925428	-0.470078275	0.010764767	0.079639493
YLL020C	250.7235594	195.4015651	306.0455538	1.56623901	0.647304386	0.010771223	0.079639493
YLR149C	5862.168019	5031.242816	6693.093222	1.330306142	0.41175829	0.010800022	0.07969431
YNL110C	1011.368374	1180.26485	842.4718976	0.713799023	-0.486410167	0.010803674	0.07969431
YDR150W	3892.689096	3316.535177	4468.843015	1.347443273	0.430224538	0.010840277	0.079871762
YKL064W	3891.360819	3319.521722	4463.199916	1.344531017	0.427103037	0.010864339	0.079956512
YJL192C	4108.860638	4913.113192	3304.608084	0.672609801	-0.572158294	0.010894005	0.080081037
YPR167C	2700.717906	2274.80877	3126.627043	1.37445709	0.458861867	0.010906418	0.080081037
YGL006W	6618.312092	5638.901568	7597.722616	1.347376351	0.430152882	0.010941607	0.080246852
YOR272W	1408.165461	1631.368244	1184.962678	0.726361251	-0.461240854	0.011033928	0.080830822
YJL045W	128.2918683	164.0518095	92.53192715	0.564040881	-0.826128364	0.011071919	0.080945673
YKL108W	595.259775	702.5947052	487.9248448	0.694461318	-0.526033758	0.011075036	0.080945673
YIL093C	801.6628774	662.4311479	940.8946068	1.42036589	0.506262619	0.011129089	0.081247453
YIR030C	99.75065597	129.081736	70.41957592	0.545542523	-0.874236442	0.011145069	0.081270916
YHR187W	1096.479128	1274.787548	918.1707073	0.720253903	-0.473422521	0.011241398	0.081815586
YOR163W	1162.848472	971.7147303	1353.982214	1.393394761	0.478604044	0.01125269	0.081815586
YBR045C	1730.864794	1447.425855	2014.303732	1.391645538	0.476791793	0.011273337	0.081815586
YDR300C	1491.721419	1721.939142	1261.503697	0.732606435	-0.448889721	0.011280566	0.081815586
YOL040C	5888.402711	4995.396856	6781.408566	1.357531496	0.44098567	0.011284022	0.081815586
YIL091C	985.9369702	1148.849243	823.0246977	0.716390513	-0.481181864	0.011339409	0.082123636
YLL032C	608.3283954	717.1927449	499.4640459	0.696415363	-0.521980065	0.011363084	0.082201581
YDR099W	9466.803434	8134.067593	10799.53928	1.327692345	0.408920882	0.011453099	0.082758712
YGL183C	379.6844956	453.7894399	305.5795513	0.673395025	-0.570475032	0.011475715	0.082828119
YCL035C	5121.290662	4321.394455	5921.186868	1.37020282	0.454389459	0.011532222	0.083141703
YMR239C	592.3689769	699.4976238	485.2403299	0.693698325	-0.527619694	0.011570736	0.083325006
YDL079C	3893.891381	2632.079276	5155.703486	1.958794909	0.969966351	0.011618824	0.083563504
YHR180W	414.2529847	332.7412177	495.7647517	1.489940907	0.575255113	0.011646681	0.083563504
YDL046W	6863.747022	5854.134773	7873.359271	1.34492279	0.427523352	0.011651902	0.083563504
YHR195W	2138.51886	1814.801097	2462.236624	1.356752885	0.440157976	0.011656361	0.083563504
YDL102W	908.8886773	1058.693947	759.0834078	0.716999856	-0.479955265	0.011712253	0.083869741
YOR133W	2581.24057	2178.647054	2983.834085	1.369581218	0.453734822	0.01175462	0.08407855
YBL076C	6114.184652	5224.882237	7003.487066	1.34041051	0.422674904	0.011781383	0.084175405
YPR018W	653.216355	765.9966169	540.4360931	0.705533264	-0.503213992	0.011884435	0.084816493
YOR344C	1842.57853	1559.270409	2125.88665	1.363385489	0.447193533	0.012039453	0.085769595
YBR296C	835.0411285	1330.72263	339.3596265	0.255019054	-1.971323051	0.012044929	0.085769595
YBR142W	838.7717458	982.6220331	694.9214586	0.707211354	-0.499786658	0.012081721	0.085935462
YDR179W+AC0-A	643.1837505	754.4292511	531.93825	0.70508699	-0.504126834	0.012162038	0.086410191
YDR083W	598.3816218	703.3091407	493.4541029	0.701617645	-0.511243065	0.012181389	0.086451197
YKL212W	3421.191199	2924.715876	3917.666522	1.339503284	0.421698119	0.012262956	0.086808104
YNR002C	3491.62188	2689.631098	4293.612661	1.596357458	0.674783737	0.012269002	0.086808104
YPR101W	982.3283766	1142.238923	822.4178304	0.720005083	-0.473921003	0.012273495	0.086808104
YIL144W	3412.37312	3929.319214	2895.427027	0.736877527	-0.440503238	0.012286224	0.086808104
YKL149C	861.7136745	1003.757753	719.6695962	0.71697538	-0.480004515	0.012418758	0.087647246
YGL012W	6630.608747	5671.179237	7590.038256	1.338352737	0.420458404	0.012463576	0.08786614
YML064C	849.7488447	994.9691316	704.5285579	0.70809087	-0.49799358	0.012639335	0.089006646
YKR075C	4856.755783	5593.459727	4120.05184	0.736583803	-0.441078421	0.012661915	0.089067128
YDR245W	2749.661082	3156.555392	2342.766772	0.742190927	-0.430137731	0.012738493	0.089467762
YBL029C+AC0-A	2159.38096	2536.259967	1782.501952	0.702807273	-0.508798973	0.012757346	0.089467762
YPR176C	1794.208785	2061.372023	1527.045546	0.740790856	-0.432861804	0.012766136	0.089467762
YCR057C	1162.297469	1349.910254	974.6846835	0.722036654	-0.469856017	0.012775086	0.089467762
YKR026C	1085.608443	1258.073048	913.1438382	0.725827359	-0.462301656	0.012803149	0.089565766
YOR269W	541.6172839	636.3498621	446.8847056	0.702262595	-0.5099175	0.012853704	0.089743685
YNL164C	585.7898656	690.2934006	481.2863305	0.69721995	-0.520314243	0.012856777	0.089743685
YJR003C	806.0251219	942.246108	669.8041358	0.71085901	-0.492364647	0.012886635	0.089853583
YLL045C	3747.906706	3188.687101	4307.126311	1.350752261	0.433763097	0.012918911	0.089980076
YPL212C	3110.856211	3560.533368	2661.179053	0.747410227	-0.42002779	0.012933516	0.08998335
YKR071C	5807.658392	6664.036475	4951.280309	0.742985175	-0.42859467	0.012949592	0.089996836
YOR122C	6389.374351	5459.459396	7319.289306	1.340661918	0.422945471	0.012967118	0.090020361
YER037W	4225.565041	3615.031126	4836.098956	1.337775191	0.419835696	0.012981991	0.090025442
YBL070C	46.68879901	65.82578463	27.55181339	0.418556551	-1.256505537	0.013118559	0.090802961
YOR246C	2745.41565	3140.542737	2350.288563	0.748370189	-0.418176004	0.013136191	0.090802961
YBL071C+AC0-B	16.10510175	26.18089703	6.029306473	0.230294113	-2.11845056	0.013136903	0.090802961
YCL059C	1029.766488	1192.761921	866.7710557	0.726692427	-0.460583222	0.013172146	0.090947813
YDR386W	736.0601409	856.9150433	615.2052384	0.717930258	-0.478084391	0.013212497	0.091127579
YGL260W	48.47003328	68.22558752	28.71447903	0.420875511	-1.248534526	0.013233509	0.091173721
YOL082W	2940.021549	2518.288847	3361.754251	1.334935925	0.416770496	0.013267746	0.091290449
YER174C	1284.338945	1079.975627	1488.702264	1.378459131	0.463056494	0.013279132	0.091290449
YKR008W	2057.714679	2376.568647	1738.860712	0.731668624	-0.450737701	0.013354636	0.091697199
YOR185C	3614.005929	3050.87982	4177.132037	1.369156533	0.453287397	0.013367107	0.091697199
YJL025W	868.3924184	1032.384802	704.400035	0.682303763	-0.551513922	0.01346858	0.092293843
YOR360C	3509.881893	4026.341326	2993.422461	0.743459687	-0.427673579	0.013568892	0.092881257
YLR030W	271.1603275	327.0909049	215.2297501	0.658012029	-0.603814136	0.013719582	0.093761862
YIR013C	78.61271091	103.444689	53.78073282	0.519898444	-0.943698258	0.013726996	0.093761862
YPL147W	1758.921545	1497.801783	2020.041308	1.348670653	0.431538083	0.013775281	0.093990824
YPL123C	1386.146752	1177.238188	1595.055315	1.354912992	0.438200209	0.013793785	0.094016309
YER127W	768.7062709	896.8593198	640.5532219	0.71421817	-0.485563258	0.014032324	0.095488198
YHR040W	1012.539504	1171.422412	853.656596	0.728735072	-0.456533669	0.01404036	0.095488198
YCR072C	592.5084379	698.3274696	486.6894062	0.696935789	-0.520902352	0.014054735	0.095488198
YDR049W	1348.248502	1555.241958	1141.255047	0.733811894	-0.446517806	0.014080874	0.095563797
YER060W	666.6917372	553.4935863	779.889888	1.409031482	0.494703846	0.014111267	0.095614107
YDR295C	1904.553128	2243.685083	1565.421173	0.697700932	-0.519319334	0.014118326	0.095614107
YBR189W	5545.13539	4753.410947	6336.859833	1.33311845	0.414804972	0.014159822	0.095793228
YLR288C	814.0437012	947.0451586	681.0422437	0.719123304	-0.475688932	0.014229558	0.096162806
YPL032C	999.7646871	840.5285686	1159.000806	1.378895196	0.463512808	0.014319022	0.096664786
YIL062C	2631.623026	2229.347551	3033.898501	1.360890768	0.444551274	0.014365043	0.096872737
YDL166C	829.2066309	961.9288866	696.4843752	0.724049756	-0.465839254	0.01442797	0.097194132
YBR127C	12762.66508	10967.44487	14557.88528	1.327372551	0.408573346	0.014448982	0.09723279
YFL023W	2170.952413	2665.764648	1676.140178	0.628765251	-0.669406606	0.014465246	0.097239444
YOL109W	9111.586048	10391.33535	7831.836746	0.753689154	-0.407958464	0.014480596	0.09723995
YMR198W	943.1615328	1096.022596	790.3004694	0.721062204	-0.471804372	0.014556955	0.097557751
YOR230W	15525.13643	12966.8728	18083.40005	1.394584518	0.479835371	0.014558571	0.097557751
YER133W	4165.871205	3592.174489	4739.56792	1.319414726	0.399898112	0.01458442	0.097628202
YOR249C	738.9625049	921.4739638	556.4510459	0.603870611	-0.727688632	0.014638384	0.097762723
YPL255W	461.913317	543.6041197	380.2225143	0.699447448	-0.515712428	0.01463945	0.097762723
YPL011C	903.9204154	1054.720978	753.1198527	0.714046528	-0.48591001	0.014650587	0.097762723
YOR021C	1964.220125	2377.903709	1550.536541	0.652060273	-0.61692277	0.014740138	0.098225777
YHR161C	6518.05161	5612.098253	7424.004968	1.322857269	0.403657409	0.014750839	0.098225777
YMR291W	6389.499793	4267.633287	8511.366299	1.994399642	0.995954529	0.014783593	0.098341017
YER004W	2066.436617	2358.837421	1774.035814	0.752080579	-0.411040851	0.014828057	0.098445962
YDL141W	2505.265432	2121.242304	2889.288561	1.362073798	0.445804872	0.014830298	0.098445962
YDR132C	805.5475587	976.5177926	634.5773249	0.64983693	-0.62185036	0.014979788	0.099235501
YNL237W	1035.282124	876.4117449	1194.152503	1.362547353	0.446306369	0.014980414	0.099235501
YOR022C	1020.704786	1179.738158	861.6714137	0.730392086	-0.453256962	0.015070353	0.09972751
YOR144C	470.7470899	554.9219023	386.5722774	0.696624653	-0.521546566	0.015156821	0.100195555
YEL014C	250.3841969	301.4784831	199.2899107	0.661041905	-0.597186365	0.015225754	0.100546836
YOR130C	1177.8783	995.0143703	1360.74223	1.36756038	0.451604531	0.015320896	0.100995451
YPL066W	1887.900047	2170.239721	1605.560374	0.739807846	-0.434777493	0.015325417	0.100995451
YCR011C	4270.021376	3668.090754	4871.951998	1.328198326	0.409470585	0.015354734	0.101084012
YOR329C	1708.750939	1453.898793	1963.603084	1.35057756	0.433576492	0.015390011	0.1011392
YLR284C	1643.459026	1393.929457	1892.988595	1.358023238	0.441508167	0.01541	0.1011392
YOR328W	3087.244155	2630.756249	3543.732061	1.347039302	0.429791944	0.01541078	0.1011392
YMR240C	1378.538784	1585.549807	1171.527762	0.738877931	-0.436592056	0.015441966	0.1012395
YOL013W+AC0-B	56.98312518	77.16418076	36.80206961	0.476932033	-1.068144411	0.015542156	0.101791529
YNL045W	2988.194084	2564.513752	3411.874417	1.330417673	0.411879238	0.015569829	0.101867965
YDR520C	1175.197014	1358.764728	991.6293007	0.729802063	-0.454422867	0.015590911	0.101901172
YJL189W	126.2348643	159.131979	93.33774971	0.586543009	-0.769691196	0.015719356	0.102635305
YPL031C	2035.965278	1728.207735	2343.722821	1.356158044	0.439525317	0.015746129	0.102704773
YMR014W	1522.970988	1817.048027	1228.893948	0.676313411	-0.564236134	0.01577967	0.102818199
YGL189C	6794.800441	5814.922645	7774.678237	1.337021782	0.419022969	0.015883963	0.103342947
YAL037W	200.0003897	244.4378632	155.5629162	0.636410882	-0.65196959	0.015892671	0.103342947
YLL054C	634.6044523	751.067095	518.1418096	0.689874198	-0.535594792	0.015934362	0.103499834
YOL164W+AC0-A	10.23996979	2.731840266	17.74809931	6.49675588	2.699719496	0.015949315	0.103499834
YIL145C	962.0135134	807.4596868	1116.56734	1.382814967	0.467608124	0.016029461	0.103906435
YBR148W	647.452076	538.5222821	756.3818699	1.40455074	0.490108743	0.016044616	0.103906435
YIR006C	2929.244887	2507.707224	3350.782551	1.336193683	0.418129143	0.016199051	0.104799961
YPL061W	46255.37093	39839.87488	52670.86698	1.322064066	0.402792091	0.016226948	0.104828853
YJL193W	438.9057427	519.4366157	358.3748698	0.689929934	-0.535478239	0.016236451	0.104828853
YMR001C	1207.805046	1395.445904	1020.164188	0.731066812	-0.451924836	0.016333713	0.105349969
YOL022C	1195.789324	1376.007031	1015.571616	0.738056996	-0.438195863	0.016387519	0.105590025
YLR344W	3392.61942	2906.321811	3878.917028	1.33464815	0.416459458	0.016426661	0.105735212
YNL194C	5493.713071	3678.25887	7309.167272	1.987126934	0.990684032	0.016497401	0.10608329
YGR168C	1136.575897	1322.868406	950.2833874	0.718350656	-0.477239841	0.016596411	0.106612163
YOL155C	6412.740976	4305.22522	8520.256732	1.979050176	0.984808191	0.016613143	0.106612163
YLL034C	701.3570639	816.8178936	585.8962341	0.717291135	-0.479369294	0.016652267	0.106755621
YIL104C	674.40351	785.7755502	563.0314698	0.716529637	-0.480901717	0.016723703	0.107077855
YJL183W	1751.335826	2016.932652	1485.738999	0.736632925	-0.440982212	0.016736171	0.107077855
YHR148W	340.7475404	406.0984484	275.3966325	0.678152388	-0.560318596	0.016802588	0.107394852
YOR283W	1760.427716	2013.759474	1507.095957	0.748399189	-0.418120099	0.016875372	0.107751871
YMR182W+AC0-A	60.62860593	39.51207265	81.74513922	2.068864874	1.04883942	0.016895547	0.107772595
YPR197C	39.36906593	57.26903438	21.46909748	0.37488143	-1.415493734	0.016935419	0.107830485
YOL013W+AC0-A	168.0850535	212.2368455	123.9332615	0.583938483	-0.776111704	0.016938499	0.107830485
YGR019W	6007.389365	5167.675724	6847.103005	1.324986971	0.405978173	0.016963977	0.10783806
YBR287W	5728.494386	4929.014076	6527.974697	1.324397658	0.405336365	0.016973568	0.10783806
YOR076C	1284.313447	1485.759195	1082.867699	0.728831228	-0.456343319	0.017128914	0.108716519
YKR068C	2266.49272	2607.076002	1925.909438	0.738723933	-0.436892776	0.017151966	0.108754399
YML117W	3784.921952	3249.033714	4320.81019	1.329875456	0.411291142	0.017355338	0.10993441
YAL062W	706.9745695	594.1477315	819.8014075	1.379793886	0.464452773	0.017379222	0.10997627
YHR136C	630.9650155	529.1142697	732.8157614	1.384985821	0.469871207	0.017572465	0.111088692
YJR070C	1952.169857	2234.978916	1669.360799	0.74692463	-0.420965423	0.01759428	0.111116256
YGL246C	831.3810911	963.0955843	699.666598	0.7264768	-0.461011369	0.017619018	0.111162211
YPR107C	981.0202544	1163.341994	798.6985151	0.686555217	-0.542552339	0.017658857	0.111303253
YDR147W	1338.512749	1549.806914	1127.218584	0.7273284	-0.459321184	0.017686873	0.111369567
YBL054W	776.2266776	911.5649941	640.888361	0.703063814	-0.508272454	0.017777559	0.111829979
YPR068C	645.2213304	752.2080571	538.2346037	0.715539535	-0.482896613	0.017798758	0.111852804
YDR484W	1133.455346	1314.648815	952.2618771	0.724346963	-0.465247179	0.018217224	0.114369674
YPR137W	1135.019395	1307.553585	962.4852057	0.736096185	-0.4420338	0.018310343	0.114788639
YBR141C	266.2886044	318.0441219	214.5330869	0.674538758	-0.568026755	0.018333132	0.114788639
YEL046C	2560.65129	2064.825087	3056.477494	1.480259763	0.565850369	0.018338053	0.114788639
YBR195C	558.0449409	652.4254682	463.6644136	0.71067798	-0.492732097	0.018381233	0.114945904
YDL129W	1257.047078	1449.991677	1064.10248	0.733867992	-0.446407521	0.018512679	0.115654285
YJL120W	31.57475518	45.83102704	17.31848331	0.377876832	-1.404012026	0.018608833	0.116141011
YFL018C	6520.99664	5637.94088	7404.052399	1.313254707	0.393146755	0.018652753	0.116192978
YNR004W	278.9548259	342.9833353	214.9263165	0.626637782	-0.674296338	0.018653664	0.116192978
YKL183W	555.2404382	463.7745061	646.7063702	1.394441397	0.479687305	0.01867235	0.116195677
YBR010W	3782.939194	3268.88029	4296.998099	1.314516812	0.394532594	0.018698999	0.116247876
YKL085W	4702.327844	3913.995133	5490.660555	1.40282764	0.488337761	0.018899802	0.117381599
YLR135W	1159.908761	1334.897168	984.920354	0.737824889	-0.43864964	0.018924277	0.11741905
YNL329C	1474.488865	1258.737678	1690.240052	1.342805639	0.425250501	0.018962541	0.117514775
YML093W	1122.93648	1295.771505	950.1014551	0.733232249	-0.447657854	0.018976624	0.117514775
YKR011C	2909.014113	3311.324536	2506.703689	0.757009367	-0.401616944	0.019064954	0.117947036
YKL033W+AC0-A	1874.309127	1596.65121	2151.967043	1.347800339	0.430606794	0.019145189	0.118319616
YKL008C	1990.486075	1712.032518	2268.939633	1.325290033	0.406308121	0.019171947	0.118319616
YBR083W	1489.922646	1270.781931	1709.063362	1.344891142	0.427489403	0.019194488	0.118319616
YLR363C	679.0886906	791.3010713	566.8763098	0.716385116	-0.481192731	0.019199523	0.118319616
YLR345W	3697.188047	3198.825041	4195.551054	1.311591288	0.391318224	0.019243266	0.118474497
YFR048W	1033.887997	1191.113769	876.6622252	0.736002091	-0.442218229	0.019290769	0.118571899
YBR059C	3719.494899	3211.605453	4227.384345	1.316283836	0.396470617	0.019296338	0.118571899
YIL019W	629.1259611	733.4011659	524.8507563	0.715639381	-0.482695315	0.019437903	0.119326609
YOR242C	358.3152439	423.2697778	293.3607101	0.693082109	-0.528901818	0.019559284	0.119956073
YDR184C	431.9941962	509.2277019	354.7606905	0.696664163	-0.521464744	0.019662471	0.120472848
YHR162W	21375.28741	18451.28962	24299.28519	1.316942376	0.397192221	0.019695734	0.120560619
YJL170C	284.874886	340.4758978	229.2738743	0.673392377	-0.570480705	0.01971611	0.120569413
YKR066C	13559.45311	11758.94295	15359.96327	1.306236738	0.385416389	0.019741575	0.120609274
YIL146C	1032.223018	879.9370184	1184.509017	1.346129317	0.42881701	0.019763989	0.120630447
YFR005C	998.373234	1153.274474	843.4719944	0.731371424	-0.451323835	0.019801258	0.120742155
YLL015W	3266.335294	2798.001975	3734.668613	1.334762679	0.416583254	0.01985864	0.120976177
YNL123W	2272.016821	2587.606146	1956.427496	0.756076228	-0.403396399	0.019885969	0.121026842
YKL128C	1288.702376	1090.396909	1487.007844	1.363730796	0.447558881	0.019960419	0.121363922
YLR231C	596.8902232	497.2790482	696.5013982	1.400624862	0.486070601	0.020030919	0.121676363
YDR001C	13569.33568	11517.01129	15621.66008	1.356398782	0.439781394	0.020054978	0.12170638
YJR056C	893.7740009	1030.719493	756.8285089	0.734272044	-0.445613422	0.020098813	0.121822508
YBR111C	2656.505639	2124.535276	3188.476003	1.500787508	0.585719725	0.020116059	0.121822508
YDR418W	1647.07696	1401.590261	1892.56366	1.350297381	0.433277173	0.020137311	0.121822508
YNL299W	757.7053625	887.6344831	627.7762418	0.707246343	-0.499715284	0.02015066	0.121822508
YGR233C	1590.861136	1829.630453	1352.09182	0.738997221	-0.436359156	0.020176259	0.121861544
YKL023C+AC0-A	306.2996629	366.0797411	246.5195847	0.673404062	-0.570455671	0.020300941	0.12242331
YJL163C	1203.35385	1022.042518	1384.665182	1.354801936	0.438081953	0.020307731	0.12242331
YPL158C	783.5485271	662.7591737	904.3378805	1.364504508	0.448377161	0.02036266	0.122638312
YIL101C	1743.126167	1485.900589	2000.351745	1.346221786	0.42891611	0.020517628	0.123454838
YLR356W	1218.575464	1035.274082	1401.876846	1.354111795	0.437346852	0.020559596	0.123590547
YDL075W	5219.327807	4511.55094	5927.104675	1.313762108	0.393704061	0.020691673	0.124267158
YLR364W	183.5892036	221.3998415	145.7785656	0.658440244	-0.60287558	0.020727158	0.124362947
YGR074W	409.5287166	480.9332454	338.1241879	0.703058462	-0.508283435	0.020770705	0.12450688
YKR102W	757.1300028	614.0680583	900.1919473	1.465948172	0.551834098	0.02086254	0.124875342
YOR003W	1127.679055	958.7367608	1296.621348	1.352426861	0.435550576	0.020871405	0.124875342
YHL008C	380.4626411	309.9069853	451.0182968	1.455334401	0.541350688	0.020926964	0.124982469
YNL304W	573.9072687	669.37295	478.4415874	0.714760863	-0.484467454	0.020944925	0.124982469
YDR176W	1775.979515	2031.990977	1519.968054	0.748019096	-0.418852994	0.020948208	0.124982469
YFR002W	3497.025597	3983.009157	3011.042037	0.755971658	-0.403595947	0.020993688	0.125136531
YLR226W	693.0047985	807.0406284	578.9689687	0.717397549	-0.479155279	0.021041223	0.125302549
YPL156C	871.3124229	1006.211928	736.4129177	0.731866615	-0.450347358	0.021063157	0.125315939
YJL115W	1096.743529	1255.723606	937.763453	0.746791291	-0.421222991	0.021121851	0.125504645
YER183C	619.7218739	714.6223564	524.8213913	0.734403824	-0.445354524	0.021134304	0.125504645
YKL086W	340.5070124	276.8174899	404.1965349	1.460155336	0.546121855	0.021256784	0.126114342
YML110C	3010.901883	2592.417232	3429.386535	1.322852855	0.403652595	0.021296389	0.126179184
YJR041C	581.8406859	679.8560723	483.8252996	0.711658422	-0.490743145	0.021307355	0.126179184
YMR176W	1484.993459	1272.321893	1697.665025	1.334304656	0.416088108	0.021391829	0.126561696
YMR017W	276.5470022	331.3712859	221.7227186	0.669106612	-0.579691993	0.021440289	0.126699823
YPL095C	18399.02997	15940.25968	20857.80026	1.308498148	0.387911882	0.021454981	0.126699823
YMR152W	3787.490819	3270.330885	4304.650753	1.316273767	0.396459581	0.021600648	0.127441818
YGL057C	752.8163681	869.6937904	635.9389458	0.73122167	-0.451619269	0.021632459	0.127511326
YOR312C	5310.37557	4595.425052	6025.326088	1.311157514	0.390841012	0.021665623	0.127588676
YBL093C	2437.535211	2766.009868	2109.060554	0.762492057	-0.391205786	0.021757944	0.128013932
YHR213W+AC0-B	15.53950646	6.335556261	24.74345666	3.905490796	1.96550386	0.021805201	0.128173511
YEL054C	915.7308647	774.8476339	1056.614095	1.36364112	0.447464009	0.021880792	0.128445546
YDL168W	21787.83375	24657.47778	18918.18971	0.767239451	-0.38225119	0.021922234	0.128445546
YDR231C	904.3719297	765.7636355	1042.980224	1.362013258	0.445740746	0.021926208	0.128445546
YPL199C	1246.534403	1424.735917	1068.332888	0.749846252	-0.415333278	0.021932188	0.128445546
YHR099W	2611.859378	2243.879738	2979.839018	1.327985171	0.409239037	0.021982658	0.128622796
YPR151C	523.2779647	439.0133465	607.5425829	1.383881806	0.468720731	0.022055962	0.128907416
YPL160W	5574.534805	4813.572038	6335.497572	1.316173836	0.396350048	0.022071801	0.128907416
R0040C	11488.68971	13171.56901	9805.810406	0.744467907	-0.425718438	0.022110444	0.129014742
YOL087C	2842.494669	2442.951982	3242.037355	1.327098273	0.408275207	0.022212138	0.129489443
YOR125C	691.6661303	563.9681301	819.3641305	1.452855377	0.538891099	0.022262257	0.129580376
YER043C	8587.614183	7436.473382	9738.754985	1.309593202	0.389118738	0.022268447	0.129580376
YLR265C	652.4706372	755.2015156	549.7397588	0.727937838	-0.458112837	0.022340418	0.129880456
YOR323C	2178.709121	1868.474994	2488.943248	1.332072014	0.413672079	0.022371953	0.129945122
YFL002C	1097.054906	1260.215244	933.8945685	0.741059571	-0.432338574	0.022422084	0.130117579
YOR368W	903.7982338	1038.063751	769.5327161	0.741315468	-0.43184048	0.022445444	0.130134517
YGL123W	9336.599602	8102.804858	10570.39435	1.304535223	0.383535899	0.022491058	0.130179187
YER052C	5940.578313	5120.962452	6760.194174	1.320102273	0.400649705	0.022494047	0.130179187
YLR412C+AC0-A	39.42382585	55.16004181	23.68760989	0.429434227	-1.219490914	0.022730531	0.131428302
YER091C	22571.19023	17714.39205	27427.98842	1.54834489	0.630726864	0.022802642	0.131725608
YKL139W	1248.962328	1439.013955	1058.910701	0.735858535	-0.442499652	0.022898012	0.132156613
YLR215C	802.5361607	930.0106558	675.0616657	0.725864442	-0.46222795	0.023012426	0.132696653
YML109W	1029.537839	1183.525049	875.5506285	0.739782085	-0.434827731	0.023097132	0.133064562
YDR323C	693.2564373	803.6773619	582.8355127	0.725210813	-0.46352766	0.023159644	0.133304063
YLR216C	8853.829972	10000.85401	7706.805931	0.770614782	-0.375918236	0.023222361	0.133544311
YJL050W	1695.898302	1940.747981	1451.048623	0.747674936	-0.419516923	0.023398202	0.134434077
YNL014W	919.6148266	785.3605035	1053.86915	1.34189222	0.4242688	0.023535625	0.135101704
YOR291W	1964.19279	1698.842736	2229.542844	1.312389191	0.392195617	0.023719044	0.13603192
YJL118W	196.903198	237.6706584	156.1357375	0.656941579	-0.606163017	0.023752465	0.136100983
YDL031W	1694.358621	1930.452602	1458.26464	0.755400386	-0.404686574	0.023779879	0.136135532
YCL069W	84.46074357	61.37938498	107.5421022	1.752088298	0.809075483	0.0238475	0.136399985
YDR100W	1195.04995	1027.37684	1362.72306	1.326410142	0.407526943	0.023927883	0.136736895
YIL087C	980.04056	823.5061008	1136.575019	1.380165876	0.464841669	0.023961816	0.136807999
YPR128C	1351.346598	1541.291946	1161.40125	0.753524505	-0.408273666	0.024043226	0.137035857
YER148W	2445.909818	2776.251431	2115.568205	0.762023274	-0.392093033	0.024044777	0.137035857
YBL006C	491.6123055	410.8894756	572.3351354	1.392917486	0.478109798	0.024158704	0.137561995
YML023C	829.1651189	958.2387048	700.091533	0.730602437	-0.452841529	0.02425633	0.137994458
YDL105W	283.5712077	335.3442547	231.7981608	0.691224488	-0.532773766	0.024305353	0.138149892
YHR129C	353.0280263	415.5230627	290.5329899	0.69919823	-0.516226563	0.024346599	0.138260884
YJL126W	708.2690407	814.2143014	602.32378	0.739760747	-0.434869344	0.024547997	0.139280345
YLR341W	73.81367151	108.6965569	38.93078613	0.358160251	-1.48132286	0.024672082	0.139859729
YOL038C+AC0-A	80.35564029	110.8845472	49.82673342	0.449356873	-1.154066425	0.024712967	0.139966856
YBR014C	2475.318151	2133.532809	2817.103494	1.3203938	0.40096827	0.024737594	0.139981796
YBL028C	682.3481504	876.7180466	487.9782542	0.556596566	-0.845296087	0.02476808	0.140029837
YGL029W	291.7798061	344.85589	238.7037223	0.692183979	-0.530772544	0.025064154	0.141578001
YJL024C	641.7484933	739.6239656	543.8730211	0.735337207	-0.44352211	0.025097817	0.141642465
YDR280W	1479.028592	1685.589447	1272.467736	0.754909648	-0.405624111	0.025236038	0.142274349
YNL294C	1487.501465	1278.338002	1696.664928	1.327242815	0.408432332	0.025254479	0.142274349
YDL181W	720.1031587	608.6450496	831.5612678	1.366249949	0.450221442	0.025297652	0.142391558
YLL004W	498.4697584	582.871176	414.0683409	0.710394265	-0.493308159	0.025336158	0.142482316
YHR143W	584.0758602	490.723656	677.4280644	1.380467512	0.465156936	0.025365506	0.142508389
YBR190W	38.51712162	52.59422023	24.44002301	0.464690282	-1.105658622	0.025385566	0.142508389
#�NOMBRE?	590266.419	514741.793	665791.045	1.293446644	0.371220543	0.025526559	0.143105421
YNL309W	265.83106	316.3255509	215.336569	0.68074352	-0.55481675	0.025551425	0.143105421
YLL061W	1860.557711	2555.985513	1165.12991	0.455843706	-1.133388838	0.025559357	0.143105421
YDL205C	1353.633791	1173.585222	1533.682359	1.306835099	0.386077108	0.025699568	0.143764015
YPR131C	1198.295719	1430.215645	966.3757941	0.675685375	-0.565576466	0.025820914	0.144230112
YHR216W	530.761159	446.4285795	615.0937386	1.37780995	0.462376901	0.025828201	0.144230112
YOR346W	1569.288039	1352.491012	1786.085065	1.320589231	0.401181786	0.026016856	0.145156269
YKL078W	292.7940547	345.2921055	240.2960039	0.695920932	-0.523004693	0.026166816	0.145865104
YKR063C	1084.823363	1239.041198	930.6055268	0.751069075	-0.412982498	0.026296378	0.14645909
YDL013W	2308.546634	2620.023543	1997.069724	0.762233503	-0.391695073	0.026564359	0.147822298
YJL078C	1262.127826	943.0114596	1581.244193	1.676802733	0.745712973	0.026748908	0.148719257
YCL038C	1889.395738	1631.484457	2147.307019	1.316167622	0.396343237	0.026826562	0.149020852
YAL015C	1461.831364	1662.680784	1260.981944	0.758402909	-0.398963596	0.027015181	0.149937785
YML011C	655.1041828	752.0752421	558.1331235	0.742124048	-0.430267737	0.027081931	0.150033026
YOR267C	4448.475753	3882.75937	5014.192137	1.291399147	0.368934979	0.027091443	0.150033026
YGR120C	730.9230678	839.1454914	622.7006442	0.742065173	-0.430382196	0.027103044	0.150033026
YCR095C	1173.324078	1347.322153	999.3260022	0.741712737	-0.431067551	0.027135458	0.150081953
YDL174C	14062.92088	12297.01463	15828.82712	1.287208936	0.364246247	0.027188921	0.150247113
YIL033C	4967.342661	4337.565536	5597.119786	1.29038276	0.367799068	0.027231382	0.150351237
YOR227W	4004.757714	3510.11967	4499.395758	1.281835431	0.358211052	0.027278964	0.150483436
YOL010W	1496.059496	1700.50749	1291.611502	0.75954473	-0.396793167	0.027313209	0.150541894
YDL072C	4430.972958	3817.798118	5044.147797	1.321219101	0.401869732	0.027428218	0.15092039
YNL234W	1310.39612	1492.168627	1128.623613	0.756364658	-0.402846142	0.027429295	0.15092039
YIL169C	1637.806149	1179.6362	2095.976099	1.776798727	0.829280264	0.027489351	0.151120214
YOR318C	334.7191254	391.0149428	278.423308	0.712052859	-0.489943751	0.027531721	0.151222548
YJL149W	2818.116331	3235.664768	2400.567895	0.741908717	-0.430686404	0.027776371	0.152434806
YDR096W	4346.571238	3594.143199	5098.999277	1.41869675	0.504566243	0.027892053	0.152744423
YGR086C	38232.29138	31894.02036	44570.56239	1.397458266	0.482805199	0.027899811	0.152744423
YDR380W	25782.04224	17398.01528	34166.0692	1.963791194	0.973641539	0.02790477	0.152744423
YPR028W	8148.042332	7103.574419	9192.510245	1.294068268	0.371913728	0.027976165	0.153003663
YOL076W	1050.040302	1200.446795	899.6338084	0.749415811	-0.41616168	0.028120119	0.153658949
YKL009W	1455.601505	1810.46869	1100.73432	0.607983074	-0.717896935	0.02821134	0.153856617
YJL011C	395.7687884	466.1199365	325.4176402	0.698141433	-0.518408761	0.028233852	0.153856617
YGL101W	1588.117925	1919.846479	1256.389372	0.654421792	-0.611707305	0.028236847	0.153856617
YPR115W	2941.791682	2461.564773	3422.018591	1.390180193	0.475271895	0.028252967	0.153856617
YBR280C	2018.066092	1746.359685	2289.772498	1.311168895	0.390853534	0.0283027	0.153995716
YDR410C	630.6661246	743.3313044	518.0009447	0.69686416	-0.521050637	0.028440811	0.154615034
YMR043W	2387.750753	1916.009656	2859.49185	1.492420375	0.577653962	0.028565628	0.15516108
YIR010W	1690.248578	1927.445998	1453.051157	0.753873862	-0.407604943	0.028618255	0.155314415
YML057W	2863.451207	2491.215461	3235.686953	1.298838661	0.377222233	0.028643703	0.155320114
YJL005W	4387.805054	3836.881439	4938.728669	1.287172603	0.364205524	0.028807799	0.155945173
YOR228C	1057.484208	908.9322098	1206.036205	1.326871457	0.408028614	0.028807968	0.155945173
YER018C	609.3362526	499.85746	718.8150452	1.438040047	0.524103853	0.02891434	0.156388009
YKR025W	1390.56671	1576.648429	1204.484991	0.763952806	-0.388444579	0.028952231	0.156460021
YOR250C	724.5113359	829.3269991	619.6956727	0.747227177	-0.420381167	0.028990481	0.156533846
YOL128C	763.0805657	874.9256	651.2355315	0.744332468	-0.425980926	0.029216531	0.157620709
YOR255W	41.93576666	61.39999852	22.47153481	0.365985918	-1.450139957	0.029388708	0.1583005
YPR199C	1154.356859	1369.816325	938.8973932	0.685418458	-0.544943052	0.02939227	0.1583005
YER182W	1939.837815	1676.990915	2202.684714	1.313474447	0.393388134	0.029482936	0.158654583
YPL096C+AC0-A	311.3054841	256.6315332	365.9794349	1.42608911	0.512064133	0.0295417	0.158783754
YLR150W	4275.968742	3727.445821	4824.491663	1.294315704	0.372189557	0.029556825	0.158783754
YNL058C	407.1241274	337.8602706	476.3879842	1.410014807	0.495710313	0.029649756	0.159029782
YDL057W	358.8734244	296.6250601	421.1217887	1.419710757	0.505597034	0.029652584	0.159029782
YHR001W+AC0-A	2059.815323	1692.352085	2427.278561	1.434263344	0.52030994	0.029764938	0.159321406
YDR309C	1581.224869	1835.921881	1326.527858	0.72254047	-0.468849699	0.029766295	0.159321406
YOR040W	867.4452001	741.0402465	993.8501536	1.341155434	0.423476449	0.029782041	0.159321406
YIL107C	3759.201653	3104.138545	4414.26476	1.422057906	0.507980213	0.029971212	0.160198769
YDR457W	3418.798964	2970.125624	3867.472304	1.30212415	0.380867008	0.030065902	0.16057008
YBR024W	1375.456912	1187.609664	1563.304159	1.316345098	0.396537761	0.030096759	0.16060014
YDL140C	5542.405213	4850.08664	6234.723786	1.285487095	0.362315127	0.030156859	0.160786069
YOR129C	956.761903	1097.982172	815.541634	0.742764004	-0.429024195	0.030230293	0.160924065
YNL254C	653.0733577	775.7326551	530.4140603	0.68375884	-0.548440515	0.030233299	0.160924065
YDR061W	2698.669851	2338.238763	3059.100938	1.3082928	0.387685456	0.030279928	0.161037613
YPR110C	1690.314831	1918.00077	1462.628892	0.762579929	-0.391039534	0.030596885	0.162587452
YGR255C	3602.671645	3152.238351	4053.104938	1.285786317	0.362650903	0.030631713	0.162636766
YOR026W	1310.376168	1482.764626	1137.987709	0.767476974	-0.381804627	0.03066613	0.16268382
YAR068W	48.85050904	33.04370144	64.65731664	1.956721367	0.968438334	0.030916056	0.163873114
YJL033W	1313.222877	1489.358344	1137.08741	0.763474696	-0.389347752	0.030962309	0.163981748
YNL047C	962.2708753	1099.567928	824.9738225	0.750270903	-0.414516486	0.031210019	0.165156258
YKR096W	2893.072607	2529.515597	3256.629617	1.287451882	0.364518514	0.031281323	0.1653961
YBR234C	4421.19695	3853.725298	4988.668603	1.294505502	0.372401098	0.03155885	0.166725012
YDL083C	3346.940787	2916.389886	3777.491688	1.295262923	0.373244977	0.031659523	0.166818204
YCR053W	5153.010818	4505.396214	5800.625423	1.287483974	0.364554475	0.031664296	0.166818204
YPR070W	1073.121324	1231.032865	915.2097833	0.7434487	-0.427694899	0.031666089	0.166818204
YDR183C+AC0-A	153.5887952	188.326948	118.8506425	0.631086755	-0.66408975	0.031681308	0.166818204
YKL097C	38.24140626	24.42054371	52.06226882	2.131904574	1.092142863	0.031742881	0.166875471
YAR050W	478.4843958	403.2046011	553.7641906	1.373407419	0.457759662	0.031744611	0.166875471
YFR028C	1935.3178	2195.284223	1675.351378	0.763159212	-0.389944027	0.031826009	0.166973244
YHR190W	10236.97477	8993.626345	11480.32319	1.27649546	0.352188406	0.031840119	0.166973244
YFR024C+AC0-A	2628.42712	2293.651086	2963.203155	1.291915398	0.369511597	0.031841897	0.166973244
YDR345C	29779.64504	24918.85823	34640.43185	1.390129175	0.475218949	0.031878705	0.167005161
YLR061W	283.9846364	338.3045094	229.6647633	0.678869944	-0.558792882	0.031922892	0.167005161
YJL068C	2039.605754	1768.018642	2311.192867	1.307222001	0.38650417	0.031926686	0.167005161
YBR105C	10757.69452	8932.075139	12583.31391	1.408778331	0.494444624	0.03200505	0.167085878
YER100W	2754.635185	3098.152308	2411.118062	0.778243876	-0.361705775	0.032016103	0.167085878
YDL073W	1842.264817	2085.158794	1599.370839	0.767025918	-0.382652767	0.032020856	0.167085878
YDR155C	12566.43148	11002.6201	14130.24286	1.284261633	0.360939142	0.032213754	0.16779355
YBR230W+AC0-A	377.0139913	259.3507833	494.6771994	1.907367285	0.931582678	0.032221538	0.16779355
YER118C	832.3720871	947.0577488	717.6864255	0.757806402	-0.400098766	0.03223555	0.16779355
YGR093W	1094.606738	1247.357499	941.8559767	0.755081023	-0.405296635	0.032312519	0.168056778
YKR104W	351.7276	292.569082	410.8861181	1.404407176	0.489961273	0.032412942	0.16832292
YEL044W	1561.382701	1228.939919	1893.825483	1.541023653	0.623889005	0.032416572	0.16832292
YPR138C	1136.256206	959.6841778	1312.828235	1.367979451	0.452046559	0.032629307	0.169289462
YIL079C	609.7773634	704.3304333	515.2242935	0.731509344	-0.451051801	0.032891405	0.170421068
YDR246W	1136.494879	972.9438239	1300.045934	1.336198352	0.418134185	0.032900957	0.170421068
YML061C	856.1343511	975.8170576	736.4516446	0.754702573	-0.406019901	0.032973919	0.170660139
YER006W	1653.015409	1862.786356	1443.244463	0.774777236	-0.368146529	0.033082046	0.171080669
YDL235C	1623.192604	1836.459498	1409.92571	0.767741249	-0.381307931	0.03312809	0.171179723
YAL047C	674.2435412	775.258669	573.2284134	0.739402778	-0.435567631	0.033178565	0.171219834
YLR403W	4507.334472	3961.518996	5053.149947	1.275558682	0.351129271	0.033200648	0.171219834
YFR042W	707.6440363	809.1364755	606.151597	0.749133941	-0.416704407	0.03321654	0.171219834
YMR202W	4646.23835	4054.17204	5238.304659	1.292077546	0.369692658	0.033255157	0.171280203
YLR093C	3709.759428	3252.141164	4167.377691	1.28142583	0.357749977	0.033285597	0.171298392
YJR036C	1134.766686	971.3197419	1298.21363	1.336546117	0.418509619	0.033378068	0.171635528
YOR038C	1047.847123	1199.089454	896.6047925	0.747738035	-0.419395174	0.033489847	0.172053069
YLR390W	451.5003012	351.9139052	551.0866972	1.565970225	0.647056782	0.033513322	0.172053069
YFR038W	1347.184897	1529.55566	1164.814134	0.761537592	-0.393012841	0.033578989	0.172251283
YNL022C	910.5122987	1038.146761	782.8778365	0.754110947	-0.407151303	0.03360964	0.172269701
YLR068W	247.6921293	293.4655829	201.9186757	0.688048914	-0.539416963	0.033893861	0.173586741
YGL187C	1897.820095	1646.738548	2148.901641	1.304944032	0.383987932	0.034133231	0.174672144
YHR139C	716.2425388	575.1702548	857.3148228	1.490540958	0.575836019	0.034251872	0.175099805
YOR119C	1330.517005	1156.704703	1504.329308	1.300530122	0.379099814	0.034274541	0.175099805
YBL069W	602.7530171	694.7357886	510.7702457	0.735200711	-0.443789933	0.034329121	0.175099805
YHL030W	2276.167195	2566.352548	1985.981843	0.773853867	-0.369866938	0.034350839	0.175099805
YLR064W	2615.232629	2941.171104	2289.294154	0.778361432	-0.361487868	0.034354329	0.175099805
YDR082W	767.3504253	876.7563724	657.9444781	0.750430221	-0.414210167	0.03447398	0.175569083
YGL143C	522.6363494	439.2085573	606.0641416	1.379900577	0.464564323	0.034520617	0.175666067
YJR072C	1735.112843	1952.966832	1517.258855	0.776899449	-0.364200207	0.034888058	0.177394072
YKL087C	1740.03053	1509.104074	1970.956986	1.306044441	0.385203988	0.034923558	0.177432857
YDR416W	1082.711959	1232.012375	933.4115431	0.757631629	-0.400431534	0.034962614	0.177489632
YNR023W	1400.582358	1592.914679	1208.250037	0.758515225	-0.398749956	0.035000456	0.177540162
YOR037W	984.3150759	1120.056175	848.5739769	0.757617337	-0.400458749	0.035029574	0.177546393
YLR348C	808.4758942	689.2761197	927.6756687	1.345869445	0.428538469	0.035100969	0.17776672
YLR427W	1919.077412	1674.895623	2163.2592	1.291578514	0.369135347	0.035174692	0.177998482
YMR184W	1545.986854	1744.897055	1347.076653	0.772009242	-0.373309976	0.035262887	0.178173154
YGL127C	1299.827995	1464.979028	1134.676963	0.774534613	-0.368598383	0.035265186	0.178173154
YOL021C	2748.488058	3104.843292	2392.132823	0.770452032	-0.376222957	0.035328508	0.178351534
YBR281C	1328.381431	1510.594785	1146.168076	0.758752835	-0.398298094	0.035368334	0.178411103
YJL148W	1066.299586	1203.365268	929.2339044	0.772196048	-0.372960924	0.035427466	0.178567895
YMR177W	1242.270807	1408.698637	1075.842977	0.763714075	-0.388895483	0.035534133	0.178963837
YBR183W	4259.216601	3743.976591	4774.456612	1.275236769	0.350765133	0.035573032	0.179018122
YLR225C	4222.78201	4721.678793	3723.885227	0.78867822	-0.342491293	0.035640703	0.179216992
YJL153C	3089.37771	2602.773216	3575.982204	1.373912326	0.458289944	0.03588523	0.1801195
YKL013C	2247.605692	1952.824883	2542.386501	1.301901939	0.380620787	0.03590688	0.1801195
YIL133C	3895.668883	3406.209018	4385.128748	1.287392736	0.364452234	0.035920259	0.1801195
YKL038W	1597.027006	1389.293524	1804.760488	1.299049091	0.377455951	0.035933359	0.1801195
YGR059W	147.7612412	179.7495842	115.7728981	0.644078809	-0.63469087	0.03599167	0.180269842
YGL119W	1621.452848	1839.195905	1403.70979	0.763219288	-0.389830463	0.036122595	0.180783365
YBR172C	3001.785469	3423.77188	2579.799058	0.753496187	-0.408327883	0.036491294	0.182384649
YEL048C	167.1302444	202.0817489	132.1787399	0.654085491	-0.612448882	0.03649985	0.182384649
YHR122W	1437.350756	1627.63517	1247.066343	0.766182967	-0.384239142	0.036579943	0.182641506
YJR065C	6038.69345	5311.062343	6766.324557	1.274005862	0.349371915	0.036780864	0.183500766
YOR340C	504.6010197	581.7668741	427.4351653	0.734718982	-0.444735547	0.036944275	0.184157743
YGL255W	1489.335219	2004.301531	974.3689078	0.486138883	-1.040559564	0.036970405	0.184157743
YDR032C	7916.846536	6977.985183	8855.707889	1.269092389	0.343797101	0.037068754	0.184503277
YBR250W	119.9207174	147.1833253	92.6581095	0.629542166	-0.667625083	0.037350256	0.185759163
YOR107W	1677.296885	2193.629158	1160.964613	0.529243792	-0.917995654	0.037683567	0.187157286
YPR026W	2919.715482	2573.261701	3266.169264	1.269272092	0.344001371	0.037690173	0.187157286
YJR096W	3006.172594	2627.307197	3385.037991	1.288405861	0.365587128	0.038185376	0.189394238
YPL221W	3615.689384	3159.555638	4071.82313	1.288732846	0.365953224	0.038200157	0.189394238
YGL117W	3128.047838	2676.207779	3579.887896	1.337671882	0.41972428	0.038319777	0.189839457
YER088C+AC0-A	148.4624685	113.9363898	182.9885472	1.60605885	0.683524758	0.038362654	0.189904084
YPR190C	1165.081071	1320.731332	1009.430809	0.76429686	-0.387794992	0.038483094	0.190352272
YMR263W	954.0270298	1079.514786	828.5392733	0.767510815	-0.381741016	0.038560304	0.190586097
YBR243C	1236.753821	1398.414737	1075.092904	0.768794032	-0.379330959	0.03859226	0.190596066
YDR480W	844.4161117	957.9438828	730.8883406	0.762976155	-0.390290125	0.038848914	0.191714872
YPR143W	696.7485022	794.0907405	599.4062639	0.754833463	-0.405769713	0.038929921	0.191965823
YGR047C	1498.593269	1698.103675	1299.082863	0.765019758	-0.386431085	0.038963795	0.191984147
YJR076C	3195.998139	3590.346618	2801.64966	0.780328463	-0.35784657	0.039064855	0.19233323
YGR243W	27186.43906	23934.61436	30438.26377	1.271725682	0.346787507	0.039183469	0.192768134
YDR028C	3773.691856	3323.761431	4223.62228	1.270735691	0.345663986	0.039582313	0.194420207
YEL029C	872.3656023	753.2791552	991.4520494	1.316181448	0.396358392	0.039617617	0.194420207
YOR316C	3039.221956	2668.736938	3409.706973	1.277648211	0.353490657	0.039625909	0.194420207
YBR026C	2021.614902	1774.076533	2269.153271	1.279061658	0.355085811	0.039641443	0.194420207
YIL053W	9440.384319	8270.612577	10610.15606	1.282874269	0.359379782	0.039734511	0.194726635
YKL073W	2920.033316	3264.795675	2575.270958	0.78880004	-0.342268471	0.039783336	0.194732034
YGR023W	2044.098232	1682.133357	2406.063107	1.430364065	0.516382397	0.039796792	0.194732034
YOL161C	126.3342726	170.2631293	82.40541596	0.483988614	-1.046954987	0.039925186	0.195210242
YNL093W	244.1550169	200.2091942	288.1008397	1.438999048	0.525065637	0.040050531	0.195592922
YHR196W	1697.47613	1917.152964	1477.799295	0.770830144	-0.375515105	0.040064903	0.195592922
YMR099C	2223.08199	1938.559991	2507.603989	1.293539535	0.371324148	0.040208169	0.196087089
YDR472W	976.0034626	1102.212192	849.794733	0.770990141	-0.375215684	0.040237447	0.196087089
YDL214C	6910.948951	5925.491076	7896.406825	1.33261644	0.414261597	0.040258534	0.196087089
YOR176W	1824.398276	1588.380704	2060.415849	1.297180106	0.375378803	0.040450739	0.196872635
YBL106C	1416.301544	1234.072118	1598.53097	1.295330271	0.373319989	0.040494156	0.196933382
YIL148W	4972.634794	4334.959167	5610.31042	1.294201445	0.372062194	0.040793113	0.198122654
YDR043C	4973.389578	5578.756954	4368.022201	0.782974099	-0.352963511	0.040823956	0.198122654
YBR175W	658.9237055	751.9882211	565.85919	0.752484114	-0.410266971	0.040860741	0.198122654
YER039C+AC0-A	295.519606	345.1799041	245.8593079	0.712264257	-0.4895155	0.040863186	0.198122654
YBR060C	1099.024757	1249.935911	948.1136035	0.758529773	-0.398722285	0.041156207	0.199391485
YGL055W	18477.79165	16222.24232	20733.34099	1.27808108	0.353979362	0.041222385	0.199560232
YOL154W	477.8765925	405.350809	550.402376	1.357842056	0.441315675	0.041394297	0.200240196
YHL034W+AC0-A	182.569178	146.3114496	218.8269064	1.495623938	0.580747467	0.041456492	0.200388786
YBL027W	7737.485467	6827.570851	8647.400084	1.266541245	0.340894059	0.041490314	0.200400108
YPL151C	1667.808504	1876.490796	1459.126212	0.777582398	-0.362932534	0.041731535	0.201392343
YAL056W	2848.535552	2511.790728	3185.280376	1.268131274	0.342704098	0.041759016	0.201392343
YGR179C	854.3112005	970.5978382	738.0245628	0.76038142	-0.395204814	0.041851389	0.201609697
YGL061C	514.5844165	588.0440462	441.1247868	0.750156029	-0.414737393	0.041867424	0.201609697
YOL081W	7511.656849	6068.826474	8954.487224	1.475489085	0.561193249	0.042025082	0.202113461
YER089C	1193.598788	996.2817896	1390.915787	1.396106806	0.481409316	0.042035536	0.202113461
YFR041C	1273.77929	1434.998649	1112.559931	0.775303818	-0.367166325	0.042089249	0.202218988
YBL100C	185.5942946	142.0602607	229.1283285	1.612895311	0.6896528	0.042137395	0.202292679
YKL062W	4946.702489	3713.539257	6179.86572	1.664144443	0.734780661	0.042168141	0.202292679
YMR290W+AC0-A	101.5281912	77.26379197	125.7925904	1.628092373	0.703182556	0.042258612	0.202574041
YMR018W	324.7455834	377.2063246	272.2848421	0.721845909	-0.470237195	0.042646291	0.204223316
YGL031C	4820.442305	4241.686732	5399.197878	1.272889352	0.348107017	0.042666825	0.204223316
YDR088C	1644.751225	1853.029704	1436.472745	0.775202223	-0.367355387	0.042748899	0.204462425
YHR101C	560.2951002	477.5831243	643.007076	1.346377297	0.429082755	0.042997069	0.205311399
YMR156C	518.3128334	590.3648514	446.2608153	0.755906816	-0.403719696	0.04301714	0.205311399
YFR047C	1364.781267	1167.24911	1562.313425	1.338457584	0.420571421	0.043071814	0.205311399
YEL038W	2437.375297	2142.015683	2732.73491	1.275777265	0.351376474	0.043081623	0.205311399
YOR007C	8694.436242	9656.746873	7732.125611	0.800696727	-0.320672187	0.043181883	0.205311399
YDR533C	14002.47111	12304.08216	15700.86007	1.276069183	0.351706548	0.043199857	0.205311399
YOL162W	38.20022863	16.37443973	60.02601753	3.665836421	1.874142411	0.043203147	0.205311399
YOR187W	6837.665369	6011.315755	7664.014983	1.274931362	0.350419579	0.043209931	0.205311399
YJR066W	2032.513207	1784.758878	2280.267537	1.277633391	0.353473923	0.043216663	0.205311399
YDR354W	1341.335491	1168.225164	1514.445817	1.29636466	0.374471597	0.043362564	0.205841193
YGL206C	7532.130952	6676.91718	8387.344724	1.25617025	0.329032008	0.04339285	0.205841193
YOR281C	1053.12066	1186.832833	919.4084864	0.774673957	-0.368338856	0.043461303	0.206012402
YNL072W	695.0374931	788.8434395	601.2315467	0.762168406	-0.39181829	0.043664654	0.206583122
YLR274W	1396.406837	1584.997934	1207.81574	0.762029851	-0.392080581	0.043667381	0.206583122
YDR351W	1440.397617	1628.873952	1251.921281	0.768580822	-0.379731116	0.043729263	0.206583122
YMR292W	1317.393089	1135.554172	1499.232006	1.320264628	0.400827126	0.043735254	0.206583122
YKL082C	1049.770252	1191.770376	907.7701275	0.761698852	-0.392707373	0.04374396	0.206583122
YBR155W	961.341661	1083.587922	839.0954005	0.774367621	-0.368909466	0.043823726	0.206806403
YKR037C	790.9689456	906.6068377	675.3310534	0.744899581	-0.424882145	0.043860937	0.206828686
YAR028W	330.2470008	276.4436703	384.0503314	1.389253482	0.474309856	0.043900388	0.206861487
YDL238C	277.5709593	223.0857641	332.0561545	1.488468598	0.573828786	0.043938304	0.206887016
YLR211C	627.8839687	719.2347748	536.5331627	0.745977783	-0.422795431	0.044176789	0.207762901
YNL125C	5842.829753	4612.206945	7073.45256	1.53363729	0.616957321	0.044189596	0.207762901
YFL047W	1925.118721	2160.657666	1689.579775	0.781974767	-0.35480604	0.044434734	0.208761265
YIL018W	6300.321487	5547.446635	7053.19634	1.271431129	0.346453317	0.04455203	0.209157981
YMR060C	1575.985647	1807.309768	1344.661526	0.744012758	-0.426600734	0.044631751	0.209377841
YML129C	984.7148364	799.5212173	1169.908455	1.463261299	0.549187419	0.044667086	0.209389302
YPR134W	534.0126997	609.1888996	458.8364997	0.753192483	-0.408909494	0.044723136	0.209497781
YLR022C	830.0298627	947.5844417	712.4752836	0.751885797	-0.411414545	0.045009736	0.210614674
YML015C	849.7308294	963.8352003	735.6264586	0.763228463	-0.38981312	0.045054305	0.210614674
YNL155W	3127.358899	3500.601247	2754.116552	0.786755291	-0.346013119	0.045060821	0.210614674
YNL225C	957.8055164	1089.549658	826.0613747	0.758167715	-0.399411071	0.045187672	0.211052617
YLL008W	1158.017612	1365.234764	950.8004588	0.696437333	-0.521934552	0.045221205	0.211054394
YPL223C	444.2059149	378.8212728	509.5905571	1.345200478	0.427821196	0.045473079	0.211938848
YOL150C	189.1436787	225.0327496	153.2546079	0.681032464	-0.554204524	0.045532188	0.211938848
YOR315W	337.352347	284.9672168	389.7374772	1.36765724	0.45170671	0.045539485	0.211938848
YLL055W	3391.544066	3796.644006	2986.444126	0.786601041	-0.346296	0.045543881	0.211938848
YHR207C	1462.924488	1648.016892	1277.832085	0.775375599	-0.367032761	0.045870148	0.213301215
YGL086W	1393.875415	1569.386625	1218.364206	0.776331458	-0.365255347	0.045925636	0.213403356
YMR133W	498.3160083	428.5760182	568.0559984	1.325449802	0.406482033	0.046096399	0.214040608
YGR245C	1112.564404	1256.687069	968.4417392	0.770630782	-0.37588828	0.046190923	0.21432319
YPL091W	4424.12219	3915.95761	4932.286769	1.259535281	0.332891534	0.046299156	0.214668921
YHR204W	1233.737331	1386.689931	1080.784731	0.779398989	-0.359566034	0.046374958	0.214677722
YBR151W	5736.479312	5058.633429	6414.325195	1.267995652	0.342549799	0.046391537	0.214677722
YOL018C	1509.720005	1699.34937	1320.090639	0.776821213	-0.364345497	0.046429633	0.214677722
YGL166W	526.2386752	601.6580088	450.8193415	0.749295006	-0.416394258	0.046435945	0.214677722
YBR130C	1934.238403	2170.991372	1697.485434	0.781894141	-0.354954798	0.046506205	0.214846519
YBL044W	42.64911839	56.88719139	28.41104539	0.499427809	-1.001651938	0.046546104	0.214874906
YPL234C	2842.940505	2489.749374	3196.131637	1.283716213	0.360326305	0.046589671	0.214920177
YKR082W	2270.607106	2553.972245	1987.241966	0.778098497	-0.361975302	0.046687564	0.215215811
YBR084C+AC0-A	6464.943508	5712.459687	7217.427329	1.263453525	0.337372597	0.046730974	0.215247302
YKR031C	1475.787274	1289.867042	1661.707505	1.288278133	0.365444098	0.04676202	0.215247302
YPR085C	1310.916964	1476.251016	1145.582912	0.776008213	-0.365856174	0.046893335	0.21569579
YOR054C	2813.267201	2479.192376	3147.342026	1.269502946	0.344263743	0.046972268	0.215902857
YHR075C	1024.836535	895.7378608	1153.93521	1.288251016	0.365413731	0.047123274	0.216361424
YOR179C	503.2400506	427.2347233	579.2453778	1.355801264	0.439145721	0.047140009	0.216361424
YPR036W	10196.34955	9036.38257	11356.31652	1.256732595	0.329677709	0.047180852	0.216392869
YDR116C	1198.669664	1041.995493	1355.343835	1.300719479	0.379309856	0.04730498	0.216805975
YPL086C	1040.972688	1172.808946	909.1364294	0.775178628	-0.367399299	0.047465079	0.217383231
YGL128C	479.793436	548.6813904	410.9054816	0.748896334	-0.417162068	0.047674095	0.218183529
YOR153W	5358.127049	4398.62825	6317.625849	1.436271831	0.522328821	0.047716318	0.218219885
YLR142W	10134.54827	8249.129883	12019.96666	1.457119337	0.543119038	0.047789112	0.218395901
YDR136C	59.87986393	43.5268237	76.23290415	1.751400577	0.808509092	0.047971309	0.21907127
YOR052C	4510.311137	3984.85252	5035.769754	1.263728012	0.337685991	0.048017433	0.219124715
YLL018C+AC0-A	163.3819167	130.8380777	195.9257556	1.497467397	0.582524593	0.048211154	0.21985115
YKL166C	1306.301568	1475.59552	1137.007615	0.77054152	-0.376055397	0.048308415	0.220046116
YBL088C	1315.523037	1143.268794	1487.77728	1.301336386	0.379993937	0.04832304	0.220046116
YGL087C	1206.893163	1051.000494	1362.785832	1.296655748	0.374795506	0.048616618	0.220950022
YNL193W	3355.36522	2980.799945	3729.930495	1.251318627	0.323449194	0.048617613	0.220950022
YKL168C	1289.346349	1128.675876	1450.016821	1.284706134	0.361438392	0.048625665	0.220950022
YJR141W	492.7053648	563.1626618	422.2480678	0.749779942	-0.415460864	0.048709387	0.221125857
YML002W	1931.248419	1709.997401	2152.499437	1.258773514	0.332018728	0.048733832	0.221125857
YLR145W	701.1200691	795.7680845	606.4720536	0.76212161	-0.391906872	0.048798143	0.221259958
YKL051W	1462.043921	1281.116191	1642.971651	1.282453272	0.35890626	0.048846481	0.221321492
YIL117C	1004.339395	1139.429195	869.2495939	0.762881623	-0.390468884	0.048973553	0.221739428
YMR269W	555.0981175	632.5217433	477.6744917	0.755190627	-0.405087236	0.049285181	0.222855958
YJR011C	575.9735648	728.4636231	423.4835064	0.581337891	-0.78255115	0.049290165	0.222855958
YGR117C	1523.053941	1712.456143	1333.651738	0.778794682	-0.360685062	0.049370509	0.223060796
YKL110C	1315.630699	1151.651502	1479.609895	1.284772253	0.361512641	0.049411254	0.223086556
YOR005C	1534.083175	1719.642962	1348.523389	0.784188008	-0.350728515	0.049615818	0.223851381
YPR071W	235.9925144	276.7218904	195.2631384	0.705629534	-0.50301715	0.049675878	0.223963626
YGR061C	4163.522318	3667.495307	4659.549328	1.270499057	0.345395304	0.049761403	0.224190442
YJL176C	1319.430059	1480.929842	1157.930276	0.78189408	-0.35495491	0.049929794	0.224790008
YGL062W	21287.02244	17723.38804	24850.65683	1.402139183	0.487629565	0.050026261	0.225065144
YLR395C	1184.025063	1029.199589	1338.850538	1.300865792	0.379472129	0.05008736	0.225180885
YGR169C	579.3937457	676.5838385	482.203653	0.712703475	-0.488626136	0.050249342	0.225689211
YCL031C	2099.134112	2356.190936	1842.077289	0.781803062	-0.355122859	0.050271332	0.225689211
YKL004W	2905.414646	3234.720807	2576.108486	0.796392839	-0.328447847	0.050410852	0.226156083
YGL173C	4383.369625	3872.643835	4894.095415	1.263760785	0.337723405	0.050662324	0.227124191
YHR127W	335.8231693	388.9145287	282.73181	0.726976724	-0.460018922	0.050810418	0.227481228
YNR055C	2069.485421	1828.219294	2310.751549	1.263935654	0.337923019	0.050813432	0.227481228
YIR038C	3432.969914	3023.118844	3842.820984	1.271144531	0.346128076	0.050950439	0.22784824
YIL106W	1657.86079	1852.369641	1463.35194	0.789989162	-0.340095234	0.050966996	0.22784824
YOL143C	2112.429061	1637.599622	2587.258499	1.579909072	0.659841529	0.051505881	0.229939381
YOR103C	42.64590227	56.16473249	29.12707205	0.518600744	-0.947303819	0.051540929	0.229939381
YJR142W	1123.196181	975.8497061	1270.542656	1.301986	0.380713936	0.051543119	0.229939381
YML081W	2520.852802	2821.070854	2220.634749	0.787160218	-0.345270784	0.051602011	0.2300409
YML058W	5718.113527	5056.466052	6379.761002	1.261703517	0.335372937	0.051664809	0.230159673
YNL023C	1446.218761	1620.130014	1272.307508	0.785311979	-0.348662191	0.051715401	0.230223945
YBR034C	1018.037391	1147.586945	888.4878369	0.774222677	-0.36917953	0.051881269	0.230800948
YLR167W	11481.24938	10195.63094	12766.86782	1.25219007	0.324453566	0.052085739	0.231548755
YPL081W	976.0607338	853.2534984	1098.867969	1.287856389	0.364971725	0.052207135	0.231926463
YNL132W	1008.209793	1137.075186	879.3443996	0.773338835	-0.370827432	0.052334047	0.232328135
YDR025W	3906.191406	3459.825086	4352.557726	1.258028258	0.331164329	0.052853986	0.234277475
YKL021C	1188.747092	1337.200816	1040.293368	0.777963456	-0.362225707	0.052859304	0.234277475
YGL001C	6042.647995	5335.250031	6750.045958	1.265178936	0.339341442	0.052883558	0.234277475
YGR214W	4621.750383	4094.448354	5149.052412	1.257569266	0.330637865	0.052964412	0.234470926
YDL029W	4232.755428	3754.993193	4710.517663	1.254467697	0.327075321	0.05300089	0.234470926
YGR157W	3074.195013	2709.928145	3438.46188	1.268838765	0.343508753	0.053181379	0.235106012
YKL072W	1175.487163	1320.341465	1030.63286	0.780580544	-0.35738059	0.053280178	0.235366979
YGL150C	2002.394094	1766.383635	2238.404552	1.267224462	0.34167209	0.053314355	0.235366979
YDR249C	642.9908745	732.649515	553.3322341	0.755248209	-0.404977237	0.053352077	0.235370285
YML108W	373.8953868	441.4417863	306.3489874	0.693973695	-0.527047117	0.053562306	0.236134099
YNL141W	1067.131397	1201.584301	932.6784934	0.776207289	-0.365486113	0.053854119	0.237256278
YER045C	3192.275921	2790.183605	3594.368236	1.288219252	0.365378158	0.053907339	0.237277805
YBR039W	3435.789167	3039.431999	3832.146335	1.260810025	0.334350912	0.053960143	0.237277805
YIR033W	6155.571963	6854.28813	5456.855796	0.796122908	-0.32893692	0.053983482	0.237277805
YLR328W	1852.186364	2070.97179	1633.400938	0.788712307	-0.34242894	0.054008096	0.237277805
YIL020C	653.8805879	742.3145788	565.4465969	0.761734463	-0.392639926	0.054209712	0.237999328
YCR061W	863.7687169	688.7705956	1038.766838	1.508146319	0.592776404	0.054274018	0.238117437
YBR252W	612.0064482	752.0208696	471.9920268	0.627631554	-0.67201021	0.054324933	0.238176669
YOR074C	379.3051683	433.2050384	325.4052982	0.751157695	-0.412812281	0.05442545	0.238453142
YPL018W	3434.648011	3048.178837	3821.117184	1.253573818	0.326046954	0.054471853	0.23849231
YNL082W	645.139526	727.9953143	562.2837376	0.772372743	-0.372630843	0.054637426	0.239052822
YHL015W	5562.553561	4950.120603	6174.98652	1.247441631	0.318972312	0.054785707	0.239479253
YPR016C	3099.59884	3460.207484	2738.990196	0.791568196	-0.337214447	0.054837798	0.239479253
YJL122W	635.9255048	718.6743229	553.1766867	0.769718173	-0.377597785	0.054847746	0.239479253
YBR213W	530.0760103	453.9640372	606.1879835	1.335321598	0.417187241	0.055124707	0.240523567
YLR032W	1042.40346	1175.192147	909.6147738	0.774013659	-0.369569069	0.055215606	0.240755169
YCR047C	701.4149176	793.1198088	609.7100264	0.768748958	-0.379415546	0.055477774	0.241633145
YER023W	1410.371294	1238.202526	1582.540062	1.27809468	0.353994714	0.055492877	0.241633145
YDR211W	2615.541149	2920.401181	2310.681116	0.791220443	-0.337848393	0.055734984	0.242521468
YOL116W	2026.840925	1797.732835	2255.949015	1.254885582	0.327555828	0.055933362	0.24321843
YJL151C	1905.341775	1501.90411	2308.779441	1.537234918	0.620337652	0.055991283	0.243304101
YLR115W	688.1360059	779.6060126	596.6659991	0.765342993	-0.38582165	0.056099613	0.243608553
YLR313C	333.3023161	386.5937235	280.0109086	0.72430278	-0.465335182	0.056143335	0.243632223
YNL035C	771.0102609	872.8790032	669.1415186	0.766591379	-0.383470321	0.056304955	0.244167129
YEL050C	1243.217593	1088.279338	1398.155848	1.284739864	0.36147627	0.056539784	0.245018561
YHR080C	2512.404597	2239.831784	2784.97741	1.243386861	0.314275239	0.056669504	0.245413648
YLR312C	2114.432026	1782.554285	2446.309766	1.372362001	0.456661085	0.056822794	0.245910201
YBR222C	3448.575549	3050.579751	3846.571347	1.260931253	0.334489621	0.056893762	0.24605006
YHR185C	15.54362338	23.46565863	7.621588117	0.324797536	-1.622387405	0.056944046	0.246100338
YPR066W	337.598563	389.1011609	286.095965	0.735273995	-0.443646134	0.057004122	0.246105911
YPR020W	846.239754	710.7026497	981.7768582	1.381417191	0.466149083	0.057022654	0.246105911
YOR324C	1298.747522	1457.065183	1140.429861	0.782689665	-0.353487699	0.057153747	0.246444845
YDR497C	11252.54572	10084.37411	12420.71733	1.231679546	0.30062695	0.057178611	0.246444845
YDR440W	523.4259484	596.5349442	450.3169526	0.754887802	-0.405665861	0.057231812	0.246507251
YML069W	2558.306262	2855.758141	2260.854383	0.791682724	-0.337005726	0.057340512	0.246808451
YDR204W	1534.808783	1350.175329	1719.442237	1.273495524	0.348793888	0.057383953	0.246828542
YKR040C	4.979571012	0.888477597	9.070664428	10.20922132	3.351800928	0.057562026	0.247427318
YJL020C	3440.130831	3072.903892	3807.35777	1.239009713	0.309187497	0.057624802	0.247530021
YPL157W	375.5485724	431.4200599	319.6770849	0.740987994	-0.432477927	0.057687343	0.247631575
YOR215C	1792.602485	1584.03336	2001.17161	1.263339309	0.337242172	0.058082042	0.249108835
YMR253C	1113.956218	983.7389252	1244.173511	1.264739535	0.338840302	0.058109742	0.249108835
YMR242W+AC0-A	23.91895266	34.27680662	13.5610987	0.395634834	-1.33775864	0.058265731	0.249382633
YGL120C	1814.484212	2026.449409	1602.519016	0.790801393	-0.338612682	0.058301181	0.249382633
YDL194W	1227.787846	1079.245145	1376.330547	1.275271474	0.350804394	0.058307053	0.249382633
YMR163C	932.5606273	1052.511819	812.6094354	0.772066803	-0.373202413	0.058330308	0.249382633
YIR037W	2300.401165	2030.66974	2570.132589	1.265657599	0.339887163	0.058419959	0.249598293
YPR121W	291.6910962	338.5082987	244.8738936	0.723391109	-0.467152229	0.058607061	0.250229744
YOL165C	74.05538673	55.30945863	92.80131483	1.677856141	0.746619025	0.059067944	0.252028506
YBR186W	212.1453956	248.8510591	175.439732	0.704998936	-0.504307014	0.059323756	0.252950456
YLR141W	249.2134424	208.3428744	290.0840104	1.392339485	0.477511017	0.059443495	0.253185269
YBR086C	5553.006997	4729.138584	6376.875409	1.34842219	0.431272274	0.059458369	0.253185269
YGR014W	1421.093575	1251.115199	1591.071951	1.271722982	0.346784444	0.059513476	0.253250525
YOR289W	1700.155622	1495.261697	1905.049548	1.274057613	0.349430518	0.059626649	0.253562622
YBL036C	3042.153116	3380.657327	2703.648905	0.799740596	-0.322395972	0.059767549	0.253992134
YOR096W	4116.582492	3667.833702	4565.331282	1.244694185	0.315791323	0.059812002	0.254011479
YHR143W+AC0-A	747.5459042	839.57714	655.5146685	0.780767647	-0.357034821	0.059863782	0.254061891
YIL112W	3211.679332	2839.064809	3584.293855	1.26249103	0.336273138	0.05998255	0.254367786
YIL118W	2374.447445	2653.858457	2095.036433	0.789430358	-0.341116094	0.060015774	0.254367786
YER020W	4739.344436	4104.037196	5374.651676	1.309601112	0.389127452	0.060224698	0.255083452
YPL239W	1551.825141	1725.762138	1377.888143	0.798422976	-0.324774857	0.060284159	0.25516553
YBR041W	2145.232566	1901.310895	2389.154237	1.256582626	0.329505538	0.060346893	0.255261341
YMR295C	1896.526692	1672.400221	2120.653164	1.268029709	0.342588547	0.060578623	0.255549161
YCR046C	1099.183292	960.6379525	1237.728631	1.288444443	0.36563033	0.06058241	0.255549161
YBL017C	4431.578962	3929.891701	4933.266223	1.255318619	0.328053589	0.060654997	0.255549161
YHL011C	1344.469167	1181.199122	1507.739211	1.276447961	0.352134723	0.060656099	0.255549161
YIL011W	2398.179327	1890.401246	2905.957409	1.537217252	0.620321073	0.060731844	0.255549161
YLR342W	4679.377376	4134.528902	5224.225849	1.263560123	0.337494313	0.060740652	0.255549161
YNR039C	1840.331214	2051.715538	1628.94689	0.793943829	-0.332891153	0.060790261	0.255549161
YMR002W	8969.172683	9897.636934	8040.708433	0.812386682	-0.299761505	0.060804323	0.255549161
YKR054C	1221.850776	1074.138682	1369.56287	1.275033562	0.350535223	0.06082248	0.255549161
YDR371W	1138.17812	1283.838343	992.5178977	0.773086349	-0.371298531	0.060844727	0.255549161
YMR136W	2921.75322	2597.069086	3246.437354	1.250038889	0.321972978	0.060856508	0.255549161
YER156C	1256.322466	1406.029193	1106.61574	0.78705033	-0.3454722	0.060944239	0.255748864
YBR256C	5757.12335	5067.262389	6446.984312	1.272281523	0.347417937	0.060995934	0.255797177
YJR045C	26339.15734	23459.97272	29218.34196	1.24545507	0.316672977	0.061124147	0.256166108
YOR342C	742.526613	650.0256653	835.0275607	1.284607063	0.361327134	0.061207901	0.256173413
YPL038W	572.8569263	652.1552714	493.5585812	0.756811457	-0.401994166	0.061221916	0.256173413
YPL258C	916.5720663	803.3705049	1029.773628	1.281816573	0.358189829	0.061246612	0.256173413
YGL085W	661.2937439	750.3978981	572.1895896	0.762514915	-0.391162537	0.061415759	0.25659615
YPR094W	360.5682481	433.428886	287.7076102	0.663794268	-0.591191923	0.061463507	0.25659615
YKL114C	951.371134	1064.79251	837.9497578	0.786960605	-0.345636679	0.061468603	0.25659615
YCR083W	971.7856683	838.987496	1104.583841	1.316567703	0.396781712	0.061700706	0.257396261
YDR020C	264.821949	307.3119716	222.3319264	0.72347304	-0.466988839	0.061841438	0.257814403
YPR192W	1220.771415	886.4460615	1555.096768	1.754305012	0.810899603	0.062017401	0.258378777
YGR149W	1794.618643	1588.119085	2001.118201	1.260055508	0.333487289	0.062092901	0.258524139
YBR164C	1675.02592	1864.301137	1485.750702	0.796947806	-0.327442852	0.062163857	0.258600861
YGR158C	810.9687852	908.6711468	713.2664236	0.78495551	-0.349317208	0.062217645	0.258600861
YMR234W	717.6186499	808.7088386	626.5284612	0.774726863	-0.368240331	0.062238938	0.258600861
YMR023C	786.3266288	880.7831585	691.8700991	0.785516949	-0.348285691	0.062273817	0.258600861
YOL031C	2503.406437	2768.62494	2238.187934	0.808411389	-0.306838448	0.062355003	0.258769196
YJL141C	6317.511261	5343.668039	7291.354483	1.364484925	0.448356456	0.062469254	0.259074442
YDR013W	455.2052972	517.0202109	393.3903835	0.760880088	-0.394258987	0.062527987	0.259149197
YHR123W	870.8609879	759.7314798	981.9904959	1.292549436	0.370219461	0.062601143	0.259283589
YDR465C	891.9879569	1004.517982	779.4579315	0.775952193	-0.365960325	0.062827203	0.260050698
YDL050C	67.35548576	84.45462209	50.25634942	0.595069259	-0.748870503	0.063035214	0.260705335
YFR043C	734.8972038	851.3511964	618.4432112	0.726425491	-0.461113265	0.063092781	0.260705335
YJR046W	2341.709533	2590.723286	2092.695779	0.807765071	-0.307992332	0.063108219	0.260705335
YLR368W	935.6343498	1048.384867	822.8838329	0.784906249	-0.34940775	0.063258041	0.261154792
YLR350W	5177.279661	4286.331003	6068.228318	1.415716218	0.501532105	0.063574047	0.262289296
YBR055C	974.3697619	1089.55367	859.1858541	0.788566803	-0.342695118	0.064015563	0.263939816
YBR259W	506.4215746	571.1091546	441.7339946	0.773466843	-0.370588648	0.064293165	0.264705299
YKR029C	1480.951778	1659.762312	1302.141244	0.78453477	-0.350090706	0.064308041	0.264705299
YOR162C	1667.618053	1868.786418	1466.449687	0.784706948	-0.34977412	0.064325966	0.264705299
YLR199C	1278.814372	1422.917735	1134.711009	0.797453698	-0.32652734	0.064382082	0.264765072
YGL017W	930.1355706	1046.409244	813.8618969	0.777766348	-0.36259128	0.064435871	0.264815208
YPL278C	185.814385	218.1945704	153.4341997	0.703198981	-0.507995114	0.06463105	0.265445976
YLR449W	1330.262314	1488.984525	1171.540104	0.786804755	-0.345922419	0.064753909	0.265682703
YHR194W	1152.792247	1017.322465	1288.262029	1.266326139	0.340649015	0.064772157	0.265682703
YHR028C	3966.335071	3531.586872	4401.08327	1.246205581	0.317542083	0.06493721	0.266188202
YIL052C	4149.204916	3692.665281	4605.744551	1.247268355	0.3187719	0.065376421	0.267816151
YEL027W	6243.789358	5576.543783	6911.034933	1.239304344	0.309530523	0.06548701	0.268096659
YDR390C	2160.343551	2408.496011	1912.191091	0.793935752	-0.332905832	0.065644927	0.268565087
YGR181W	425.5214605	364.6182214	486.4246995	1.334065801	0.415829827	0.065819576	0.268565087
YML097C	1259.88908	1406.684134	1113.094026	0.791289245	-0.337722947	0.065837999	0.268565087
YJR074W	551.1579513	477.6661336	624.6497689	1.307712071	0.387044927	0.065854826	0.268565087
YBR028C	1292.6242	1446.18016	1139.06824	0.787639239	-0.34439311	0.065873628	0.268565087
YMR048W	558.187513	675.9151968	440.4598291	0.651649543	-0.617831803	0.065874147	0.268565087
YOR025W	1012.072986	1132.221208	891.9247649	0.787765464	-0.344161925	0.065896743	0.268565087
YNL119W	1018.792087	1143.659215	893.9249586	0.781635776	-0.355431592	0.066027197	0.26892459
YDR303C	993.5387037	1113.206516	873.8708915	0.785003392	-0.349229206	0.06624972	0.269658385
YLR190W	2643.942469	3002.893326	2284.991612	0.760929998	-0.394164357	0.066476404	0.270408172
Q0045	71.37363978	88.07092829	54.67635127	0.620821789	-0.687748902	0.066603524	0.270652875
YKL034W	1828.256519	1620.507846	2036.005191	1.256399466	0.329295235	0.066621592	0.270652875
YOR169C	96.3215313	131.8839954	60.75906718	0.460700838	-1.118097874	0.066731955	0.270928333
YML047W+AC0-A	23.76942546	33.40493089	14.13392003	0.423108794	-1.240899423	0.066831848	0.271072521
YPL244C	919.8722748	1025.696039	814.0485102	0.793654727	-0.333416584	0.066852632	0.271072521
YBR053C	4526.677304	4036.063663	5017.290946	1.243114917	0.313959669	0.066953851	0.271310133
YKL144C	661.7021409	745.7728896	577.6313922	0.774540615	-0.368587203	0.06701002	0.271365005
YGR118W	5619.655143	5023.847087	6215.4632	1.237191955	0.307069357	0.067077036	0.271463705
YLR445W	63.31141263	80.35686169	46.26596358	0.575756228	-0.796469983	0.067221678	0.271876241
YLR238W	711.3838787	800.4262968	622.3414606	0.777512512	-0.363062203	0.067316812	0.272088144
YMR054W	3049.173362	2684.372317	3413.974408	1.271796161	0.346867459	0.06786275	0.273953178
YGL076C	2344.897412	2082.704619	2607.090206	1.251781065	0.323982259	0.067864304	0.273953178
YLR291C	1224.914981	1371.557175	1078.272786	0.786166852	-0.347092561	0.067928426	0.274038249
YLR370C	2185.401937	1938.721443	2432.08243	1.254477501	0.327086596	0.067996908	0.274140794
YDR436W	1503.460726	1336.545875	1670.375578	1.249770479	0.321663167	0.068133707	0.274518468
YIL037C	291.5287312	335.6058729	247.4515896	0.737327948	-0.439621653	0.0681971	0.274600089
YOR075W	1671.125607	1902.824566	1439.426648	0.756468396	-0.402648284	0.068303632	0.274795235
YDR151C	1284.519449	1443.60687	1125.432028	0.779597307	-0.359198988	0.068331897	0.274795235
YLR112W	257.3739943	297.9623433	216.7856453	0.727560546	-0.458860783	0.068427567	0.275006245
YDR072C	4482.367253	4006.498206	4958.236299	1.237548614	0.307485198	0.068515337	0.275031947
YJL128C	1808.794364	1608.729778	2008.85895	1.248723669	0.320454257	0.068520369	0.275031947
YJR086W	879.5098592	1059.925942	699.0937767	0.659568512	-0.600405568	0.068603439	0.275191865
YDL133W	1964.475922	2181.511154	1747.44069	0.801023037	-0.320084361	0.068693434	0.275231608
YEL018W	325.65215	372.846946	278.4573539	0.746840914	-0.42112713	0.068699815	0.275231608
YLR133W	648.9854948	567.2111718	730.7598178	1.288338196	0.365511359	0.069007201	0.27625952
YNL151C	847.4156163	945.4594025	749.3718301	0.792600748	-0.335333765	0.069043182	0.27625952
YHR085W	485.1406049	548.8559876	421.4252223	0.76782477	-0.381150993	0.069193623	0.276687565
YLR051C	750.1718901	904.2482619	596.0955182	0.659216659	-0.601175393	0.069491083	0.277581331
YHR106W	1588.356012	1410.98914	1765.722883	1.251407848	0.323552057	0.069504342	0.277581331
YMR142C	6948.127578	6203.505691	7692.749465	1.240064868	0.31041559	0.069579907	0.277708895
YEL020W+AC0-A	529.3804256	440.798325	617.9625262	1.401916684	0.487400613	0.069628744	0.277729689
YIL001W	1150.583711	1282.734041	1018.433382	0.793955216	-0.332870463	0.069743177	0.278011937
YPR124W	1005.791327	862.1789462	1149.403708	1.333138222	0.41482637	0.069801178	0.278069022
YDL116W	1829.073638	2037.130088	1621.017188	0.795735725	-0.329638724	0.069985369	0.278528208
YPR059C	10.48464635	16.81867853	4.150614163	0.246785986	-2.018667623	0.070003948	0.278528208
YGL059W	2420.549916	2157.601812	2683.498021	1.243741086	0.314686186	0.070197265	0.279122916
YDR171W	72836.03988	59934.28016	85737.7996	1.43053023	0.516549985	0.070294245	0.279270879
YDR419W	897.8310693	1006.344743	789.3173955	0.784340954	-0.350447163	0.070322215	0.279270879
YML113W	765.4414033	902.1575369	628.7252697	0.696912949	-0.520949633	0.070407315	0.279305366
YDL185W	12187.17128	10930.96804	13443.37452	1.229842999	0.298474154	0.070425438	0.279305366
YLR375W	3860.699979	3267.627127	4453.772831	1.362999099	0.446784609	0.070462522	0.279305366
YOL125W	1146.011645	1280.177353	1011.845937	0.790395123	-0.339354049	0.070610358	0.279717201
YGR040W	518.963094	588.8082874	449.1179005	0.762757438	-0.390703752	0.070667212	0.279768326
YDL180W	1549.144654	1727.282042	1371.007266	0.793736768	-0.333267458	0.070888114	0.280468448
YGR087C	390.7073765	444.4896173	336.9251358	0.758004513	-0.399721657	0.071008203	0.28076908
YGR103W	1830.308284	2033.584756	1627.031812	0.800080649	-0.321782662	0.071365703	0.282007489
YDR332W	984.5809314	1101.087277	868.0745862	0.788379454	-0.343037916	0.071439977	0.282125864
YFR010W	5795.930887	6400.854242	5191.007533	0.81098668	-0.302249875	0.071672186	0.282867414
YOL102C	571.2387585	644.0135679	498.463949	0.773996037	-0.369601916	0.071978093	0.283898722
YPL111W	25443.11203	22906.22887	27979.9952	1.221501599	0.288655753	0.072109134	0.284239473
YER057C	1696.194617	1350.996289	2041.392945	1.511027797	0.5955302	0.072294974	0.28479567
YCL036W	826.330643	923.1152028	729.5460832	0.790308816	-0.339511593	0.072357473	0.284865597
YOL094C	605.1438556	680.9975896	529.2901216	0.777227599	-0.363590963	0.072751249	0.286238844
YGR051C	456.3469525	530.5803563	382.1135486	0.720180354	-0.473569851	0.072928586	0.286759346
YBR089C+AC0-A	2008.904492	1777.941312	2239.867671	1.259809678	0.333205799	0.073202651	0.287659308
YDL137W	8507.061588	7540.011019	9474.112156	1.256511712	0.329424119	0.073308734	0.287898458
YER126C	863.9353427	964.4740946	763.3965907	0.79151591	-0.337309745	0.073575742	0.288768911
YJL214W	443.0093849	357.789176	528.2295938	1.476371085	0.562055387	0.073678939	0.288995764
YBL025W	315.4474759	363.1028845	267.7920674	0.737510163	-0.439265166	0.073776133	0.289198809
YLR191W	988.3148644	1103.831707	872.7980217	0.790698452	-0.338800495	0.073895687	0.289489197
YJL166W	5120.857161	4561.948036	5679.766286	1.245030904	0.316181553	0.074220318	0.290388347
YDL195W	5272.093783	4743.677685	5800.509881	1.222787522	0.290173735	0.074248032	0.290388347
YPL135W	4921.464371	4420.447547	5422.481195	1.226681493	0.294760702	0.074262053	0.290388347
YLL029W	7546.295284	6579.073428	8513.517141	1.29402981	0.371870853	0.074378995	0.290667084
YNL322C	4816.181792	4292.968724	5339.39486	1.243753496	0.314700581	0.074453637	0.290780277
YJL010C	753.1749675	843.0194042	663.3305309	0.786850845	-0.345837909	0.074634607	0.291308343
YBR162C	4952.74346	4417.68707	5487.79985	1.242233722	0.312936637	0.0748439	0.291946242
YOR084W	1781.845431	1573.083039	1990.607822	1.265418145	0.339614188	0.075059587	0.29257663
YDR075W	824.395228	927.3366444	721.4538116	0.777984798	-0.362186131	0.075097426	0.29257663
YEL019C	171.4595779	203.0120088	139.9071469	0.689157	-0.537095408	0.075317421	0.293098255
YCL057C+AC0-A	1704.358756	1480.992793	1927.724719	1.301643552	0.380334428	0.075323397	0.293098255
YDR216W	3209.591719	2789.024931	3630.158507	1.301586969	0.380271713	0.075381962	0.293146958
YPL203W	2440.98511	2187.889048	2694.081172	1.231360966	0.300253742	0.075445611	0.293215359
YNR027W	683.7524731	768.334024	599.1709221	0.779831302	-0.35876603	0.075511256	0.293250292
YIL137C	1594.466737	1422.428813	1766.504662	1.241893194	0.312541103	0.075581543	0.293250292
YDR387C	1370.305257	1219.013792	1521.596722	1.248219447	0.319871594	0.075592794	0.293250292
YIL132C	131.9838411	157.9280658	106.0396164	0.671442507	-0.574664223	0.07564521	0.293274913
YMR244W	77.97674437	96.23324535	59.72024339	0.620578088	-0.688315337	0.07590217	0.294092036
YHL028W	1457.200623	1619.088108	1295.313137	0.800026342	-0.321880591	0.076066722	0.294550336
YDL051W	744.0167896	832.0382258	655.9953534	0.78841973	-0.342964215	0.076183318	0.294822496
YDL211C	246.3312132	281.9571564	210.7052699	0.747295343	-0.420249563	0.076527481	0.295804899
YCR098C	374.1960946	425.4577681	322.9344211	0.759028146	-0.39777471	0.076530108	0.295804899
YMR265C	2008.694337	2228.070317	1789.318357	0.803079841	-0.316384669	0.076656973	0.296078754
YOR142W	4851.64903	4361.234428	5342.063631	1.224897152	0.292660619	0.076869586	0.296078754
YMR132C	263.7220465	304.2893211	223.1547719	0.733363797	-0.447399047	0.076956268	0.296078754
YJL204C	669.5788755	752.5818767	586.5758743	0.779418017	-0.359530813	0.076986571	0.296078754
YBR178W	49.05097788	63.55478503	34.54717074	0.543580955	-0.879433185	0.077001123	0.296078754
YOL048C	1871.856125	1616.371204	2127.341047	1.316121594	0.396292784	0.077035881	0.296078754
YBR236C	1783.462664	1974.168959	1592.756369	0.806798406	-0.309719861	0.077045811	0.296078754
YMR013C	995.0840277	1110.088266	880.0797897	0.792801633	-0.334968161	0.077056163	0.296078754
YJL088W	4370.675183	3892.091841	4849.258524	1.245926027	0.317218415	0.077189408	0.296078754
YLR143W	624.9172376	701.7233846	548.1110907	0.78109281	-0.356434113	0.077232847	0.296078754
YDR450W	5658.97437	5072.91949	6245.02925	1.231052309	0.299892065	0.077251026	0.296078754
YDR373W	1420.171518	1610.33047	1230.012566	0.763826177	-0.388683732	0.077260509	0.296078754
YMR276W	2288.918048	2036.83292	2541.003176	1.247526565	0.319070537	0.07731408	0.296078754
YMR077C	931.1213402	1058.485591	803.7570897	0.759346274	-0.397170167	0.077314315	0.296078754
YJL132W	640.3958528	564.5079684	716.2837372	1.26886382	0.343537241	0.077329566	0.296078754
YMR065W	490.0709057	558.4712458	421.6705655	0.755044362	-0.405366683	0.07734511	0.296078754
YOR370C	3968.504806	3569.834301	4367.175311	1.223355188	0.290843335	0.077495977	0.296478
YGR216C	987.5890056	1105.496461	869.6815504	0.786688679	-0.346135273	0.077663498	0.296922779
YOR098C	2949.660609	3321.386809	2577.934408	0.776162054	-0.365570192	0.077705522	0.296922779
YHL035C	2182.820313	1840.506217	2525.134409	1.371978201	0.456257559	0.077875744	0.297394713
YCL061C	404.7778357	461.4869047	348.0687668	0.754233248	-0.406917347	0.077960716	0.297540717
YOR092W	5258.41164	4419.8492	6096.974081	1.379452965	0.464096266	0.078139189	0.297829283
YMR108W	9022.83192	8092.224901	9953.438938	1.230000285	0.29865865	0.078182471	0.297829283
YDR014W	375.1311015	427.9199668	322.3422363	0.753276924	-0.408747761	0.078209401	0.297829283
YMR111C	630.4621453	711.2596452	549.6646454	0.772804487	-0.371824624	0.07824524	0.297829283
YOR337W	1267.138929	1124.92731	1409.350548	1.252836992	0.325198717	0.07829654	0.297829283
YOR014W	2986.315111	2643.626584	3329.003638	1.259256378	0.332572039	0.078317031	0.297829283
YGR293C	16.94282066	24.8149769	9.070664428	0.365531851	-1.451930974	0.078410687	0.29790669
YJR120W	45.02929784	32.45004582	57.60854986	1.775299492	0.828062427	0.078457674	0.29790669
YML063W	6311.711669	5687.593239	6935.830099	1.219466619	0.286250267	0.078477776	0.29790669
YLR103C	446.2297095	504.311883	388.1475361	0.769657724	-0.37771109	0.078585423	0.298007847
YML120C	7060.363537	6044.067285	8076.659789	1.336295479	0.418239049	0.078611908	0.298007847
YLR351C	1810.442643	1611.876109	2009.009176	1.246379399	0.317743293	0.078644861	0.298007847
YPL254W	734.0951865	824.0957447	644.0946283	0.781577423	-0.355539302	0.078870937	0.298686726
YOR051C	2896.970254	2579.65052	3214.289989	1.246017615	0.317324464	0.07905012	0.299187317
R0020C	14765.2865	16265.45827	13265.11473	0.815538948	-0.294174317	0.07929207	0.299924727
YGL195W	4480.452309	4014.052611	4946.852006	1.23238345	0.301451214	0.079406642	0.300072893
YOR085W	2282.131016	2038.023688	2526.238345	1.239552984	0.30981994	0.079436387	0.300072893
YMR204C	479.9635359	542.2422112	417.6848607	0.770292043	-0.376522572	0.079477858	0.300072893
YMR056C	691.8811626	612.1783465	771.5839787	1.260390837	0.333871172	0.079563376	0.300072893
YLR108C	5935.513964	6575.986716	5295.041213	0.805208624	-0.312565471	0.079566925	0.300072893
YBR103C+AC0-A	54.89358915	69.89034129	39.896837	0.57084908	-0.808818717	0.0796314	0.300138244
YCR090C	512.2077568	607.1749514	417.2405622	0.687183424	-0.541232858	0.079849942	0.300783864
YNL069C	4537.333858	4075.765144	4998.902573	1.226494265	0.294540487	0.079946312	0.300968789
YGL232W	771.6168299	860.5433845	682.6902753	0.793324645	-0.334016727	0.080153376	0.301489304
YMR100W	1166.683112	1307.250184	1026.116041	0.784942357	-0.349341383	0.080196555	0.301489304
YPL256C	397.6954568	343.2827241	452.1081895	1.317014105	0.397270796	0.080283661	0.301489304
YCR088W	3257.508275	2918.09062	3596.925929	1.232629962	0.301739764	0.080310316	0.301489304
YGL223C	1255.373501	1393.572794	1117.174207	0.801661895	-0.318934193	0.080321373	0.301489304
YAL021C	1660.901373	1461.355808	1860.446938	1.273096482	0.348341758	0.08041634	0.301667897
YJL019W	392.212304	457.8419616	326.5826464	0.713308682	-0.487401561	0.080514609	0.301858658
YJR094C	549.0561751	717.2682861	380.8440641	0.530964594	-0.913312434	0.08060026	0.302001915
YNL037C	6742.011969	6052.837639	7431.186299	1.227719417	0.295980885	0.080772782	0.302470312
YGR029W	1437.859532	1277.809643	1597.909421	1.250506622	0.322512697	0.080916473	0.302818488
YJL056C	961.8281787	1070.788561	852.8677964	0.796485719	-0.328279601	0.080960896	0.302818488
YOR106W	1173.820161	1309.604193	1038.036129	0.79263348	-0.335274188	0.081093582	0.303136666
YHR003C	1299.585073	1439.628224	1159.541921	0.805445394	-0.312141312	0.081376626	0.304016199
YLR329W	222.0102258	256.4323108	187.5881409	0.731530829	-0.45100943	0.081446569	0.304099038
YKL106W	1659.574553	1476.865841	1842.283266	1.247427637	0.318956128	0.082086782	0.306224742
YKL065C	5724.01412	5139.78607	6308.242171	1.227335552	0.295529733	0.08220657	0.306224742
YDR284C	3552.168269	2997.260851	4107.075686	1.370276359	0.454466887	0.082259785	0.306224742
YPL183C	955.7682053	1065.773131	845.7632797	0.793567838	-0.333574537	0.082292193	0.306224742
YOR348C	3915.999707	3039.291035	4792.70838	1.576916565	0.657106329	0.082360227	0.306224742
YOR252W	664.6556262	754.0926468	575.2186055	0.76279567	-0.390631441	0.08237117	0.306224742
YNL291C	736.3217225	825.5074588	647.1359862	0.783925062	-0.351212345	0.082403528	0.306224742
YDR391C	1756.652883	1557.172341	1956.133424	1.256208688	0.329076152	0.08241071	0.306224742
YEL063C	3499.330032	3103.358257	3895.301806	1.255189212	0.327904858	0.082495484	0.306224742
YDR534C	1552.163829	1381.513605	1722.814054	1.2470482	0.318517228	0.082496926	0.306224742
YIL138C	1778.977116	1966.450325	1591.503908	0.809328304	-0.305203044	0.082755329	0.306907789
YHR026W	3340.143639	2983.155065	3697.132214	1.239336251	0.309567666	0.08277736	0.306907789
YBR150C	2871.84817	3181.492815	2562.203526	0.805346319	-0.312318784	0.082850887	0.307001598
YPR025C	2630.222772	2908.149127	2352.296417	0.808863753	-0.306031383	0.082922165	0.30708697
YML052W	2114.610308	1885.089883	2344.130733	1.243511386	0.314419717	0.082983266	0.307134577
YOR382W	3680.709816	2468.942665	4892.476966	1.981608174	0.986671724	0.083159454	0.307607834
YDR165W	1035.16041	1150.754446	919.5663742	0.799098693	-0.323554399	0.083565061	0.308928675
YJL069C	1026.029773	1138.216704	913.8428419	0.802872457	-0.316757272	0.083670731	0.3091398
YDL017W	501.4394421	564.9773876	437.9014966	0.775077917	-0.367586746	0.083963908	0.310043063
YLR221C	932.0183082	1048.347096	815.6895203	0.778071999	-0.362024434	0.084233845	0.310859513
YKR010C	1047.005587	1171.966262	922.0449123	0.786750389	-0.346022108	0.084289545	0.310884282
YHR167W	359.8240269	410.9930985	308.6549553	0.750997903	-0.413119215	0.084368973	0.310884282
YBR036C	4205.425997	3768.844149	4642.007845	1.231679438	0.300626824	0.084387062	0.310884282
YIL020C+AC0-A	130.5220841	154.1623428	106.8818254	0.693306961	-0.528433849	0.084568157	0.311262217
YER035W	6189.792215	5547.832059	6831.752371	1.231427393	0.300331567	0.084587439	0.311262217
YLL002W	351.6270692	399.6964846	303.5576537	0.759470412	-0.396934335	0.084674283	0.31127065
YPR135W	504.448175	565.679233	443.2171169	0.783513149	-0.351970609	0.084687522	0.31127065
YBR093C	796.631863	705.0986861	888.1650398	1.259632243	0.333002592	0.085032196	0.312357159
YKL057C	1876.659815	2082.031411	1671.28822	0.802719984	-0.317031281	0.085256436	0.313000271
YML125C	1181.804885	1306.403489	1057.20628	0.809249431	-0.305343648	0.085434446	0.313441957
YJL008C	2410.55086	2654.524753	2166.576967	0.81618262	-0.293036105	0.085475218	0.313441957
YDR179C	573.4095622	688.5531056	458.2660189	0.665549273	-0.587382617	0.085592052	0.313689698
YOR296W	665.8936302	584.1168714	747.670389	1.280001359	0.356145342	0.085844163	0.31435431
YPL198W	462.0178665	403.5492287	520.4865044	1.289772021	0.367116079	0.085914975	0.31435431
YDL054C	2913.217809	2611.873261	3214.562356	1.230749747	0.299537443	0.085921536	0.31435431
YJL102W	494.5755717	554.4318695	434.7192738	0.784080602	-0.350926127	0.086248628	0.315271203
YNL092W	514.830607	447.3210687	582.3401452	1.301839296	0.380551368	0.086281744	0.315271203
YOR002W	2419.746221	2161.458568	2678.033875	1.238993851	0.309169028	0.086320721	0.315271203
YNR066C	98.26966508	78.87071681	117.6686134	1.491917636	0.577167891	0.086839033	0.316982386
YPR170W+AC0-B	370.1835469	306.4149155	433.9521782	1.416224068	0.50204954	0.087030689	0.317499924
YCR023C	1955.407341	1742.390728	2168.423954	1.244510728	0.315578667	0.087146523	0.31759062
YGL171W	583.8771307	656.1247838	511.6294777	0.779774656	-0.358870829	0.087155327	0.31759062
YLR363W+AC0-A	283.9961552	356.6631501	211.3291602	0.592517506	-0.755070316	0.087249682	0.317752562
YOR266W	752.0105864	840.0837746	663.9373982	0.790322844	-0.339485985	0.0873237	0.317840294
YER073W	2679.58763	2318.433969	3040.741291	1.311549663	0.391272437	0.08752498	0.318390871
YBR170C	1849.983181	2048.482185	1651.484177	0.806198945	-0.310792199	0.087579403	0.3184069
YHR027C	7945.556758	8715.583218	7175.530298	0.823298925	-0.280511752	0.08768366	0.318603984
YLR340W	4749.044094	4244.681856	5253.406331	1.237644306	0.30759675	0.087918748	0.319275956
YOL118C	249.8288186	212.1830282	287.4746089	1.354842616	0.438125272	0.088275246	0.32015017
YER060W+AC0-A	399.6116156	349.5518729	449.6713584	1.286422398	0.36336443	0.088308809	0.32015017
YOL142W	1246.092868	1379.967965	1112.217771	0.805973616	-0.311195483	0.08834385	0.32015017
YLR436C	2142.437373	1933.179875	2351.694871	1.216490457	0.282725003	0.088360642	0.32015017
YGL216W	1414.958163	1564.604176	1265.31215	0.808710707	-0.306304382	0.088495901	0.320457854
YML046W	642.0597949	723.8477483	560.2718415	0.774018905	-0.369559291	0.08868688	0.320763037
YKL217W	5846.681224	4798.904009	6894.45844	1.436673546	0.522732277	0.088719026	0.320763037
YJL131C	876.6633488	776.8484367	976.4782609	1.256973966	0.32995477	0.08873134	0.320763037
YFL011W	35.02503198	46.07604341	23.97402056	0.520314219	-0.942544961	0.089362976	0.322733663
YIL050W	1636.196149	1462.583236	1809.809062	1.237405856	0.307318767	0.089377859	0.322733663
YPL226W	2889.64522	2602.005519	3177.284922	1.22109077	0.288170447	0.089732528	0.323830654
YPL075W	2051.630026	1838.823196	2264.436857	1.231459806	0.30036954	0.089811325	0.323931387
YGR174W+AC0-A	32.76125842	21.68870344	43.83381341	2.021043514	1.015100384	0.089920772	0.324142489
YMR275C	1738.956513	1920.101739	1557.811288	0.811317055	-0.301662279	0.090672661	0.326667888
YML112W	774.2460297	862.905972	685.5860874	0.794508451	-0.331865529	0.090747138	0.326751291
YHL034C	2697.379476	2429.948832	2964.810119	1.22011216	0.287013776	0.090852754	0.326946654
YGR251W	489.9560963	550.7949498	429.1172428	0.779087105	-0.360143459	0.091069289	0.327540733
YJR004C	1211.231431	1079.361913	1343.10095	1.244347177	0.315389058	0.091510119	0.328940381
YHR124W	305.9872381	349.6388939	262.3355822	0.750304348	-0.414452177	0.091687166	0.329389634
YHR022C+AC0-A	17.41884899	24.99759746	9.840100531	0.393641851	-1.345044483	0.091832443	0.329389634
YDR170C	2749.276128	2471.830405	3026.721851	1.224486051	0.292176339	0.091889627	0.329389634
YKL055C	148.0761312	173.3476205	122.8046419	0.708429925	-0.497302939	0.091892085	0.329389634
YLR197W	2898.731146	3183.124365	2614.337928	0.821311903	-0.283997889	0.091916515	0.329389634
YCL014W	1249.051498	1383.99185	1114.111145	0.804998343	-0.312942282	0.091945551	0.329389634
YLR181C	1091.873849	1211.905416	971.8422808	0.801912647	-0.318483003	0.092003246	0.329410948
YOL034W	986.2295305	1092.663341	879.7957196	0.805184622	-0.312608476	0.092073868	0.329478494
YJR103W	2300.543513	2054.406706	2546.680321	1.239618384	0.309896056	0.092235597	0.329725872
YGL091C	1419.774574	1571.753779	1267.795369	0.806611943	-0.310053328	0.092246588	0.329725872
YPL238C	16.70508893	23.90989743	9.500280427	0.397336729	-1.331565937	0.092303296	0.329740461
YHR113W	2924.550514	2638.145191	3210.955838	1.217126278	0.283478857	0.092451025	0.329740461
YDR346C	3601.899058	3234.206149	3969.591967	1.227377534	0.295579081	0.092453337	0.329740461
YOR222W	4248.562478	3798.324806	4698.800149	1.237071706	0.306929128	0.092457858	0.329740461
YEL058W	3168.964309	2830.557309	3507.371309	1.239109803	0.309304037	0.092531131	0.32981701
YHL012W	614.2413103	705.3843744	523.0982463	0.74157901	-0.431327684	0.092638818	0.330016069
YJL105W	512.8050334	579.4460689	446.163998	0.769983648	-0.377100287	0.092807978	0.330433775
YOR293W	4205.325848	3786.124904	4624.526793	1.221440631	0.288583742	0.092899895	0.330576149
YER165W	5913.743997	5311.822573	6515.665421	1.226634612	0.294705565	0.093232334	0.331230386
YPL043W	1278.793637	1413.111278	1144.475997	0.809897999	-0.304187873	0.093281857	0.331230386
YBR248C	2316.288939	2071.176134	2561.401745	1.236689484	0.306483304	0.093291608	0.331230386
YDR098C	2753.504128	3018.742309	2488.265948	0.824272394	-0.278806918	0.093291876	0.331230386
YML014W	742.7683895	828.4345098	657.1022691	0.793185534	-0.334269729	0.093502917	0.331794633
YJL143W	2152.692477	1922.605165	2382.77979	1.239349521	0.309583113	0.093637157	0.332085873
YBR258C	339.6482581	383.8241126	295.4724036	0.769811989	-0.377421955	0.093896054	0.33281864
YMR010W	1581.737517	1758.998149	1404.476886	0.798452736	-0.324721084	0.094141423	0.333460836
YMR067C	1007.603382	1117.092464	898.1142997	0.803974898	-0.314777637	0.094181996	0.333460836
YHR169W	652.1788784	726.8331835	577.5245734	0.794576509	-0.331741953	0.094273577	0.33359955
YPR058W	558.7278528	490.1214219	627.3342838	1.279956876	0.356095204	0.094381987	0.333797626
YBL007C	4712.364077	4050.172655	5374.555498	1.326994169	0.408162032	0.094502826	0.334039416
YML041C	1677.344696	1948.730024	1405.959368	0.721474679	-0.470979332	0.094661556	0.334414798
YNL207W	991.9137118	1097.715987	886.1114367	0.807231968	-0.308944785	0.095186181	0.336081658
YGL113W	727.8123413	815.8091913	639.8154913	0.784271001	-0.350575838	0.095488606	0.336962565
YLR337C	1275.589154	1140.342298	1410.836011	1.237203963	0.30708336	0.095575159	0.337081144
YEL024W	4067.286896	3672.905726	4461.668066	1.214751589	0.280661319	0.095821974	0.337764499
YMR153W	1215.142175	1345.783302	1084.501048	0.80585117	-0.311414678	0.095914705	0.337904268
YOL147C	1701.766083	1514.580344	1888.951821	1.247178354	0.318667794	0.096000021	0.338017774
YKR079C	1081.656056	1201.688479	961.6236332	0.800227055	-0.321518688	0.096244373	0.338690811
YER166W	2367.730558	2116.516573	2618.944543	1.237384378	0.307293725	0.096467234	0.339287521
YAR070C	3.621490687	0.444238798	6.798742575	15.30425213	3.935860641	0.096540481	0.339357649
YNL231C	4538.491237	4113.801441	4963.181034	1.206470731	0.270792917	0.096615062	0.339432388
YER132C	767.2236752	661.9210569	872.5262935	1.31817274	0.398539441	0.096755007	0.339691092
YDR459C	1031.009494	1147.450119	914.56887	0.797044556	-0.32726772	0.096807666	0.339691092
YPL172C	781.8611671	693.2496437	870.4726904	1.255641021	0.328424067	0.09684878	0.339691092
YDL049C	400.0326867	348.7630065	451.302367	1.294008707	0.371847324	0.097059747	0.340243584
YPL064C	1691.850425	1864.890781	1518.810069	0.814423067	-0.296149672	0.097480114	0.341469521
YDR513W	6630.619941	5792.213329	7469.026552	1.289494383	0.366805489	0.097516744	0.341469521
YGR020C	2579.761859	2206.370259	2953.153458	1.338466853	0.420581412	0.097588602	0.341533284
YJL145W	1146.169224	1268.074716	1024.263733	0.807731375	-0.308052516	0.097766525	0.341967967
YMR251W+AC0-A	29088.76603	26330.08839	31847.44366	1.209545642	0.27446521	0.098317855	0.343608248
YGR185C	3594.986119	3246.710688	3943.261549	1.214540478	0.280410572	0.098388744	0.343608248
YLR179C	2859.327118	2566.919232	3151.735003	1.227827882	0.296108336	0.098417394	0.343608248
YDL160C	1068.298604	958.2970889	1178.300119	1.229577062	0.298162157	0.098451374	0.343608248
YLR227C	1251.979999	1381.399738	1122.56026	0.812625216	-0.299337962	0.098711138	0.344326086
YAL063C+AC0-A	3.54988802	0.444238798	6.655537242	14.98189097	3.905147823	0.098771173	0.344346817
YIL056W	7517.152824	6436.428645	8597.877002	1.335814856	0.417720064	0.098875193	0.344520789
YBR070C	650.1616469	753.3701879	546.953106	0.726008428	-0.461941798	0.098960806	0.344630464
YCR030C	3706.786023	3343.344599	4070.227447	1.217411884	0.283817354	0.099085806	0.344877113
YDL241W	216.2221781	183.2743026	249.1700536	1.359547138	0.443126174	0.099140845	0.34488012
YJR083C	645.0652747	721.8051632	568.3253861	0.787366751	-0.344892304	0.099198157	0.344891025
YDR084C	768.4770145	679.8434821	857.110547	1.260746877	0.334278652	0.099345269	0.345213964
YIL127C	555.8677096	619.8008252	491.9345941	0.793697869	-0.333338163	0.099470281	0.345459799
YOL057W	8204.978375	9039.403555	7370.553196	0.815380479	-0.294454678	0.099790011	0.34637173
YPL210C	2418.735263	2665.446437	2172.02409	0.814881913	-0.295337086	0.099841678	0.34637173
YLR263W	327.5688833	373.1583698	281.9793968	0.755656096	-0.404198291	0.099910502	0.346421708
YMR200W	2229.033271	2010.340044	2447.726497	1.217568393	0.284002813	0.100658123	0.348823957
YLR275W	587.4581096	655.895814	519.0204051	0.791315319	-0.337675409	0.100722844	0.34885834
YML095C	223.2650141	256.9927627	189.5372656	0.737519857	-0.439246202	0.10086652	0.349165994
YLR277C	1014.679042	1138.445118	890.9129656	0.782569973	-0.353708339	0.100982227	0.349376553
YJR089W	1724.9109	1901.763157	1548.058643	0.814012322	-0.296877462	0.101241016	0.349771511
YIL069C	1848.402986	1660.56778	2036.238193	1.226230099	0.294229722	0.101302298	0.349771511
YGR015C	478.0544308	536.2054886	419.9033731	0.783101594	-0.352728609	0.101345109	0.349771511
YJL031C	831.0830903	927.9841173	734.1820633	0.791158005	-0.337962245	0.101360835	0.349771511
YJR111C	1414.547763	1264.570611	1564.524915	1.237198541	0.307077038	0.101371102	0.349771511
YBR008C	1579.077057	1757.624206	1400.529908	0.796831258	-0.327653852	0.101432929	0.349795246
YCL050C	5024.704295	5493.345226	4556.063363	0.829378671	-0.269897149	0.101598492	0.349991552
YJL185C	866.178874	773.2366974	959.1210506	1.240397738	0.3108028	0.10159981	0.349991552
YLR314C	3604.511126	3957.771666	3251.250586	0.821485134	-0.283693628	0.10173172	0.350118898
YML006C	972.1456717	1073.959518	870.3318256	0.810395374	-0.303302155	0.101746774	0.350118898
YLR056W	17038.69228	14887.74902	19189.63555	1.288954799	0.366201672	0.101836763	0.350239239
YFL042C	1643.978157	1475.159304	1812.79701	1.228882199	0.297346625	0.101995176	0.350594648
YHR192W	906.7921598	1000.395041	813.1892782	0.812868162	-0.298906713	0.102132674	0.35087782
YGR072W	1388.008945	1532.822772	1243.195118	0.811049484	-0.302138156	0.102289926	0.351228515
YNL315C	1375.36838	1227.985034	1522.751727	1.240040949	0.310387762	0.102515872	0.351814576
YAL067C	87.13204033	103.9513236	70.31275704	0.676400786	-0.564049758	0.102697521	0.352248072
YNL097C	943.0752209	844.6967482	1041.453694	1.23293205	0.302093292	0.102831026	0.352325615
YLR311C	365.2512115	319.7958967	410.7065263	1.284277036	0.360956445	0.102879496	0.352325615
YDR407C	1720.884512	1896.751738	1545.017285	0.814559572	-0.295907882	0.102886164	0.352325615
YOR034C	1368.71986	1229.151732	1508.287988	1.227096663	0.2952489	0.103035983	0.352495231
YAR073W	64.94954563	50.53503326	79.364058	1.570476022	0.651201916	0.103046438	0.352495231
YJL051W	537.4501801	476.661443	598.2389172	1.255060434	0.327756834	0.103220375	0.352900594
YKL162C+AC0-A	72.61065322	57.03660821	88.18469822	1.546106983	0.62864015	0.103482533	0.353605532
YGL210W	1270.571442	1398.812627	1142.330257	0.816642798	-0.292222918	0.103583564	0.353605532
YLR279W	61.03575014	46.15905276	75.91244752	1.644584171	0.717722848	0.103593201	0.353605532
YNL065W	2052.633414	1858.837457	2246.429371	1.208513075	0.273233082	0.103789443	0.354085527
YIL088C	2072.300621	1850.484496	2294.116747	1.239738432	0.310035763	0.10396716	0.354501842
YIR008C	743.5175393	824.5273933	662.5076853	0.803499909	-0.315630235	0.104077741	0.35468892
YOL097C	2523.656148	2280.032556	2767.27974	1.213701854	0.279414067	0.104143634	0.354723581
YHR063W+AC0-A	251.0227931	293.6316016	208.4139846	0.709780499	-0.494555158	0.104362196	0.355034186
YMR131C	1582.902823	1743.287229	1422.518417	0.815997727	-0.293362961	0.104388571	0.355034186
YML130C	8244.695778	9219.554055	7269.8375	0.788523768	-0.342773853	0.104409302	0.355034186
YLR073C	225.1855958	260.5134693	189.8577222	0.728782749	-0.456439286	0.104457906	0.355034186
YDR397C	26.08436993	34.90366597	17.26507388	0.494649298	-1.015522065	0.104663509	0.355543168
YGR063C	417.1511066	363.5139195	470.7882938	1.295103897	0.37306784	0.105109536	0.356867896
YLR387C	2335.03843	2559.605956	2110.470903	0.824529611	-0.27835679	0.105170145	0.356883337
YDR370C	770.9183006	858.1315467	683.7050546	0.796736884	-0.32782473	0.105427711	0.357566761
YAL068C	77.14566467	94.83813314	59.4531962	0.626891254	-0.673712893	0.105664999	0.358001512
YPL028W	10453.68216	9447.577792	11459.78652	1.212986733	0.278563772	0.10566837	0.358001512
YDR383C	938.9187941	1074.631616	803.2059723	0.747424476	-0.420000287	0.105811521	0.35829582
YER125W	4221.941009	3841.769731	4602.112287	1.197914662	0.260525135	0.105932483	0.358514719
YPR100W	483.4507256	412.778077	554.1233741	1.342424429	0.424840874	0.106197737	0.359221464
YOR100C	3062.772207	2403.786203	3721.758211	1.54829003	0.630675746	0.106286542	0.359330922
YBL092W	8617.118179	7798.963913	9435.272445	1.209811015	0.274781701	0.106373722	0.359434774
YOR206W	1501.53889	1655.16594	1347.91184	0.814366589	-0.296249722	0.106535542	0.359547893
YMR245W	88.30815545	106.1433255	70.47298536	0.663941751	-0.590871419	0.106575805	0.359547893
YLR146C	452.4953973	507.325955	397.6648395	0.783844855	-0.351359963	0.106576638	0.359547893
YML018C	2002.996544	2207.805363	1798.187726	0.814468411	-0.29606935	0.107229242	0.36155792
YBR245C	1257.101819	1384.900386	1129.303253	0.815440059	-0.294349263	0.107399884	0.361941588
YBR084W	1546.847323	1705.834899	1387.859746	0.813595587	-0.29761624	0.107548299	0.362130475
YOR147W	2950.511064	3244.439688	2656.58244	0.818810856	-0.288397864	0.107569703	0.362130475
YCR043C	512.1040537	573.0853322	451.1227752	0.787182554	-0.345229849	0.107673065	0.362286858
YBR229C	1359.587725	1224.577084	1494.598366	1.220501662	0.28747426	0.107974261	0.362952186
YFR014C	2911.213374	2636.209685	3186.217062	1.208635671	0.273379427	0.107984832	0.362952186
YOR377W	2250.475184	2033.398124	2467.552244	1.213511616	0.279187919	0.108067036	0.362976847
YEL006W	1192.794636	1310.67128	1074.917993	0.820127831	-0.2860793	0.108106205	0.362976847
YDL130W+AC0-A	1888.163371	1669.367881	2106.958862	1.262129747	0.335860227	0.108163898	0.362979111
YOR065W	7986.934318	7276.625857	8697.242779	1.195230173	0.257288473	0.108315718	0.363297082
YER129W	1625.53107	1471.178312	1779.883828	1.209835554	0.274810963	0.108589148	0.363890627
YMR091C	1816.857508	2002.770272	1630.944744	0.814344394	-0.296289042	0.108607005	0.363890627
YOR381W	948.3058763	846.4078511	1050.203901	1.240777599	0.311244546	0.108705567	0.364025465
YBL024W	1474.26826	1625.996707	1322.539813	0.813371766	-0.298013183	0.108761614	0.364025465
YOR270C	8481.567121	7736.53793	9226.596312	1.192600152	0.254110426	0.108907625	0.364290806
YKR053C	849.153045	756.2852039	942.020886	1.24558947	0.316828653	0.109052177	0.364290806
YGL075C	510.0029076	571.0845294	448.9212858	0.786085531	-0.347241799	0.109110197	0.364290806
YBL091C	3371.36978	3035.944496	3706.795064	1.220969312	0.28802694	0.109124622	0.364290806
YJR024C	854.4400683	943.4082389	765.4718978	0.81138988	-0.301532786	0.109127013	0.364290806
YDR235W	1018.90649	1127.533248	910.2797315	0.807319636	-0.308788113	0.10969381	0.365990983
YCR086W	364.7589339	406.9743358	322.543532	0.792540226	-0.335443933	0.109967314	0.366636723
YOR108W	1657.48101	1444.84053	1870.12149	1.294344566	0.372221727	0.110002535	0.366636723
YGL134W	2015.835148	2213.508938	1818.161359	0.821393276	-0.283854957	0.110145922	0.366763217
YGR289C	1001.947661	897.6728114	1106.22251	1.232322619	0.30138	0.110155713	0.366763217
YML060W	212.9222262	243.5161819	182.3282705	0.748731641	-0.417479372	0.110597702	0.368042326
YEL021W	896.9703381	1056.341048	737.5996278	0.698258985	-0.518165863	0.110663181	0.36806782
YPL078C	4158.646869	3758.528836	4558.764901	1.212912046	0.278474938	0.110833742	0.368287715
YGR244C	9198.866747	8386.208723	10011.52477	1.193808204	0.255571073	0.110902064	0.368287715
YDR335W	3512.405511	3180.001548	3844.809475	1.209058995	0.273884641	0.11095576	0.368287715
YBL081W	758.7520952	843.3892122	674.1149783	0.799292863	-0.323203887	0.110960703	0.368287715
YBR012C	486.0677983	544.3969977	427.738599	0.785710797	-0.347929709	0.111132711	0.368666408
YLR005W	2661.682659	2413.22921	2910.136109	1.205909533	0.27012168	0.111245087	0.368846992
YHR120W	540.2257024	602.0438634	478.4075414	0.794639013	-0.33162847	0.111331935	0.368935486
YDR333C	2342.48721	2575.105064	2109.869356	0.81933331	-0.287477626	0.111387685	0.368935486
YJR039W	1568.30945	1414.67642	1721.94248	1.217198827	0.283564849	0.111542769	0.369257029
YNL117W	1341.965232	1165.268921	1518.661543	1.303271302	0.38213744	0.112144547	0.370892875
YOR018W	954.6059484	854.7482218	1054.463675	1.233654131	0.302937975	0.112175372	0.370892875
YIL065C	973.3334187	864.6079412	1082.058896	1.25150238	0.323661035	0.112211699	0.370892875
YER145C+AC0-A	42.40566306	54.27156421	30.53976191	0.56272124	-0.829507676	0.112393254	0.371288475
YEL013W	2476.402544	2251.929854	2700.875234	1.199360286	0.262265107	0.112448033	0.371288475
YJL057C	1846.078598	1675.414293	2016.742904	1.203727886	0.267509294	0.112525024	0.371350079
YLR361C+AC0-A	353.3148544	298.7632447	407.8664641	1.365182871	0.449094218	0.112686342	0.371689767
YGR203W	252.4342058	216.0151587	288.8532528	1.337189735	0.419204185	0.112760632	0.371742197
YHR215W	56.9615056	43.59323118	70.32978003	1.613318814	0.690031563	0.112887055	0.371966352
YKL018C+AC0-A	441.4692286	388.4285076	494.5099496	1.273104162	0.348350461	0.113225709	0.37288922
YDR122W	3348.202406	3041.537535	3654.867278	1.201651216	0.265018209	0.113594552	0.373910505
YML101C	370.238539	321.6976435	418.7794344	1.301779614	0.380485227	0.113851833	0.374563706
YPR179C	1017.366511	1126.3173	908.4157217	0.806536241	-0.310188734	0.113956594	0.37471471
YER180C	646.8914331	716.6151359	577.1677303	0.805408233	-0.312207875	0.114028922	0.374758966
YMR316W	2267.905874	1921.059525	2614.752222	1.361099012	0.444772018	0.114132793	0.37490679
YFL036W	3064.336564	2788.334565	3340.338563	1.197969069	0.260590659	0.114375623	0.375510685
YDL112W	1406.917498	1542.09797	1271.737027	0.824679788	-0.278094046	0.114519002	0.375787611
YDR435C	1186.815548	1065.577365	1308.05373	1.227553975	0.295786461	0.114641701	0.37599643
YLL056C	875.5360002	963.9514133	787.1205871	0.816556287	-0.292375757	0.114853354	0.376496628
YER164W	1319.533589	1185.613428	1453.453749	1.225908643	0.293851471	0.114978816	0.376713918
YKR022C	869.6875486	962.4561347	776.9189625	0.807225321	-0.308956665	0.115164731	0.37698065
YMR033W	2080.590745	2282.477043	1878.704448	0.823098946	-0.280862225	0.115178662	0.37698065
YGR084C	2008.894376	2198.100863	1819.687889	0.827845491	-0.272566566	0.115315856	0.377189421
YCR093W	2732.015197	2477.693086	2986.337307	1.205289438	0.269379637	0.115461128	0.377189421
YGR077C	1398.731472	1537.896031	1259.566914	0.819019549	-0.288030207	0.115524213	0.377189421
YGL058W	1431.636649	1568.581712	1294.691587	0.825389954	-0.276852216	0.115529995	0.377189421
YKR065C	1294.556554	1161.150547	1427.96256	1.229782446	0.298403119	0.115538701	0.377189421
YFL019C	59.37306592	45.71481396	73.03131788	1.597541619	0.675853516	0.115697734	0.377224054
YDL125C	3690.302248	3336.420634	4044.183861	1.212132493	0.277547402	0.11571966	0.377224054
YER147C+AC0-A	279.4496167	318.3555458	240.5436876	0.755581898	-0.404339956	0.115727078	0.377224054
YOR183W	24.86775674	37.39048987	12.34502361	0.3301648	-1.598741777	0.115882144	0.377536198
YBR296C+AC0-A	10.97286697	16.68586358	5.25987037	0.315229137	-1.665527205	0.116230507	0.378436491
YDL100C	4510.161898	4899.895328	4120.428468	0.840921732	-0.249956565	0.116277376	0.378436491
YGR278W	893.3910206	985.3332598	801.4487814	0.813378391	-0.298001432	0.116372485	0.378552498
YMR004W	2074.102159	2278.288805	1869.915513	0.820754379	-0.284977553	0.116654816	0.379277098
YML096W	716.6910636	795.1372135	638.2449136	0.802685251	-0.317093706	0.116885424	0.379586358
YPL207W	1737.959511	1909.918006	1566.001016	0.819931019	-0.286425555	0.116927383	0.379586358
YNR053C	1244.439851	1367.537857	1121.341845	0.819971336	-0.286354616	0.116978326	0.379586358
YJL158C	2062.0809	1756.023639	2368.13816	1.348579887	0.431440986	0.116988444	0.379586358
YDR499W	764.1590159	849.462595	678.8554368	0.799158716	-0.323446038	0.117122733	0.379828486
YML119W	1266.844202	1393.884773	1139.80363	0.817717255	-0.290326012	0.117200262	0.37988639
YDL153C	1019.455933	1127.687787	911.2240784	0.808046419	-0.307489922	0.117279055	0.379948329
YMR191W	6204.175904	6757.57343	5650.778378	0.836214129	-0.258055676	0.117363752	0.38002932
YMR238W	1873.285709	1681.966228	2064.605191	1.227495033	0.295717186	0.117440961	0.380085999
YAL012W	10908.22675	12662.81467	9153.638828	0.722875527	-0.468180846	0.117681656	0.380671455
YJR019C	1682.894769	1515.991503	1849.798035	1.220190239	0.287106095	0.117775693	0.380782153
YLL027W	3909.380821	3529.893481	4288.868162	1.21501348	0.28097232	0.118050153	0.381395094
YJL090C	1073.319296	1187.539245	959.0993466	0.807635917	-0.308223024	0.118085098	0.381395094
YJL100W	1139.933763	1029.698756	1250.168771	1.21411118	0.27990054	0.118739406	0.383313925
YGR094W	6903.463992	6277.255564	7529.672419	1.199516627	0.262453155	0.119086154	0.384207792
YMR086W	1953.301353	1668.947587	2237.655119	1.340758174	0.423049049	0.119137006	0.384207792
YBR129C	1002.416219	1104.786037	900.0464015	0.814679378	-0.295695705	0.119722511	0.385900507
YPR132W	5930.934504	5384.498142	6477.370867	1.202966497	0.266596463	0.119883713	0.386105845
YJL210W	1759.166239	1498.034764	2020.297714	1.348632063	0.431496802	0.119907517	0.386105845
YLR055C	1663.308169	1823.391606	1503.224732	0.824411348	-0.278563731	0.120062582	0.386409707
YDL229W	2118.158718	1919.517217	2316.800219	1.206970272	0.271390143	0.120380516	0.387237174
YGL211W	1624.036804	1780.881508	1467.192099	0.823857226	-0.279533754	0.120917457	0.388767945
YJL043W	23.90962523	32.66587011	15.15338034	0.463890302	-1.10814441	0.121064717	0.388985604
YPL134C	1035.157438	927.125387	1143.189489	1.233047336	0.302228186	0.121107362	0.388985604
YMR006C	2060.218196	1869.691497	2250.744895	1.203805493	0.267602305	0.121387751	0.389316397
YDR522C	109.4854854	130.053223	88.91774787	0.683702763	-0.548558839	0.12145819	0.389316397
YLR042C	273.9740525	316.4704008	231.4777042	0.731435558	-0.451197332	0.121470136	0.389316397
YPL106C	20025.61975	21983.2218	18068.0177	0.82190035	-0.282964607	0.121514951	0.389316397
YBL072C	1903.56422	1721.170334	2085.958107	1.211941704	0.277320305	0.121576472	0.389316397
YKL122C	1512.945479	1676.413861	1349.477098	0.804978489	-0.312977863	0.121577285	0.389316397
YGR075C	914.2180818	1066.539718	761.8964455	0.714362937	-0.485270863	0.121786962	0.38972559
YDL022W	34191.91947	30064.30319	38319.53574	1.27458586	0.350028561	0.121827509	0.38972559
YJL066C	793.5439191	709.9108821	877.1769561	1.235615594	0.305229983	0.122089066	0.390366144
YLR401C	760.1533654	841.8034561	678.5032747	0.80601151	-0.311127654	0.122472748	0.391396343
YOL077W+AC0-A	757.3710359	635.7304709	879.011601	1.382679675	0.467466967	0.122930173	0.392357496
YLR016C	737.7013047	812.2129434	663.189666	0.816521913	-0.292436492	0.122974423	0.392357496
YGL027C	1847.946686	1659.517295	2036.376077	1.227089397	0.295240357	0.123018332	0.392357496
YJL093C	970.8637257	869.9599755	1071.767476	1.231973316	0.300971008	0.123020038	0.392357496
YJL108C	3681.80657	3327.681138	4035.932001	1.212836156	0.278384668	0.123551519	0.393658521
YER157W	1371.427945	1510.918244	1231.937647	0.81535692	-0.294496361	0.123551637	0.393658521
[truncated: 4,614 more rows]
