# Supplementary material for: Identification of Nitrogen Consumption Genetic Variants in Yeast Through QTL Mapping and Bulk Segregant RNA-Seq Analyses
Source: G3 (Bethesda). 2017 Jun 5;7(6):1693–705. doi: 10.1534/g3.117.042127 (PMC5473750; doi:10.1534/g3.117.042127)
Supplement: Supplementary file 3 [file 1693File003.xlsx]

## Sheet: WALD
Table S4. List of QTLs mapped in SGRP-4X for nitrogen traits
QTL	Phenotype	Chromosome	Position	pvalue (-log10)	FDR
QTL01	Phenylalanine	II	667348	9.52	0.359428
QTL02	Arginine	III	215826	7.49	0.142952
QTL03	Tryptophan	IV	923098	8.35	0.213404
QTL04	Lysine	IV	1167355	12.26	0.0373146
QTL04	Arginine	IV	1175788	8.54	0.140126
QTL05	Lysine	VII	394529	8.71	0.0994957
QTL06	Isoleucine	VII	618624	7.06	0.360089
QTL07	Isoleucine	IX	139065	10.74	0.102505
QTL08	Arginine	X	88578	9.82	0.12486
QTL09	Lysine	X	235087	7.72	0.141536
QTL10	Phenylalanine	X	456231	14.39	0.00872233
QTL10	Methionine	X	456990	10.1	0.304118
QTL11	Tryptophan	X	521275	7.18	0.443707
QTL12	Aspartic Acid	XI	54205	12.06	0.207781
QTL13	Isoleucine	XI	361417	7.67	0.30272
QTL14	Ammonium	XI	444705	8.94	0.267043
QTL15	Arginine	XI	630147	7.62	0.142952
QTL16	Isoleucine	XII	827501	8.36	0.220527
QTL17	Tryptophan	XIII	86906	9.78	0.158083
QTL18	Arginine	XIII	156612	7.69	0.142952
QTL19	Arginine	XIV	157918	11.19	0.051778
QTL20	Tryptophan	XIV	281995	10.3	0.158083
QTL21	Isoleucine	XIV	323949	11.62	0.102505
QTL22	Serine	XIV	679241	10.33	0.503292
QTL23	Arginine	XV	323814	9.59	0.137198
QTL24	Phenylalanine	XV	965981	11.39	0.130428
QTL24	Isoleucine	XV	966419	9.22	0.128947
QTL25	Methionine	XV	1019354	11.79	0.273785
QTL26	Lysine	XVI	125111	7.76	0.137176
