# Supplementary material for: Identification of Nitrogen Consumption Genetic Variants in Yeast Through QTL Mapping and Bulk Segregant RNA-Seq Analyses
Source: G3 (Bethesda). 2017 Jun 5;7(6):1693–705. doi: 10.1534/g3.117.042127 (PMC5473750; doi:10.1534/g3.117.042127)
Supplement: Supplementary file 5 [file 1693File005.xlsx]

## Sheet: Table S9
Table S9. KEGG Pathways enriched within genes exhibiting significant frequency differences between pools
Pathway	# of genes	Fold Enrichment	FDR
Biosynthesis of secondary metabolites	115	1.35012	7.75829e-05
Biosynthesis of antibiotics	88	1.41725	0.000117615
Metabolic pathways	220	1.1938	0.000173794
Carbon metabolism	46	1.52066	0.00345884
Pyruvate metabolism	22	1.90596	0.00353538
Biosynthesis of amino acids	49	1.41503	0.0199567
Citrate cycle (TCA cycle)	17	1.85699	0.037191
