# Supplementary material for: Identification of Nitrogen Consumption Genetic Variants in Yeast Through QTL Mapping and Bulk Segregant RNA-Seq Analyses
Source: G3 (Bethesda). 2017 Jun 5;7(6):1693–705. doi: 10.1534/g3.117.042127 (PMC5473750; doi:10.1534/g3.117.042127)
Supplement: Supplementary file 6 [file 1693File006.csv]

Table S2. Segregant's nitrogen consumption levels (mg/L). HLA segregants are highlighted in bold, while LLA segregants in italic.
Segregant	Aspartic Acid	Glutamic Acid	Serine	Histidine	Glutamine	Arginine	Threonine	Tyrosine	Ammonium	Methionine	Tryptophane	Isoleucine	Leucine	Phenylalanine	Lysine
Mat_a_1	37.12574041	92.30075121	22.95593264	30.10905299	287.454295	75.23121329	37.87609543	8.895905953	236.1801253	2.401041775	121.2521921	27.75292474	36.92616619	29.28215621	75.60418371
Mat_a_2	39.64168083	97.46231654	39.63894859	34.49515993	286.9230676	92.98727197	47.52187329	11.5535984	168.8527249	3.765227161	124.6184393	30.28537813	43.28152942	33.76803333	123.517561
Mat_a_3	33.6757801	57.49987335	19.48298953	23.9538828	273.4329975	70.09349198	32.66583639	4.735757117	204.989187	3.765227161	130.7136995	27.06394044	43.5911156	19.66668523	101.4434566
Mat_a_4	35.84593471	67.73589683	36.49477232	30.80271365	282.2850051	47.97680736	44.22408606	8.917950585	130.3037637	3.765227161	116.5720177	29.99527649	42.6088864	28.32399974	109.8010398
Mat_a_5	40.67809509	99.43226374	19.3444615	29.76924472	273.2360389	61.74271386	35.21651762	5.687598414	205.5258238	3.765227161	128.2412547	28.7203566	42.30606475	32.55401935	109.7110314
Mat_a_6	39.300325	89.51794149	10.91369884	23.00678194	265.9741958	60.27811024	21.8025799	-0.200696552	183.8391222	0.941688396	127.1732768	8.406087903	23.72485703	6.21042917	88.47836736
Mat_a_7	27.73706893	45.44102779	14.36302677	25.2282549	272.7615957	44.42568679	31.20214774	4.109661762	190.908952	3.035077681	126.9665366	29.03309371	43.28290233	20.23909829	95.8856977
Mat_a_8	40.2005056	100.0672738	33.73157233	33.45006485	270.4713868	63.83064391	48.94501402	12.0622522	116.7450292	3.765227161	116.2424295	29.89308999	43.19038107	31.12485127	103.5557885
Mat_a_9	40.86180094	99.15119116	18.02239812	20.7019551	267.1115787	49.38927844	26.81250552	3.450353422	174.3458163	3.457553946	130.0625732	21.41814818	39.41651195	32.14772589	83.9061061
Mat_a_10	38.7635739	98.27917887	33.86434728	37.50959614	293.0101399	74.63630069	44.05953807	7.245562769	206.3792775	2.719487046	123.5256031	27.63284968	37.03110727	29.7062756	122.1672738
Mat_a_11	35.0299427	39.63274232	34.35916468	35.42311573	287.2477852	76.59144548	45.43178157	5.157873565	172.9479353	3.765227161	118.0954241	28.07540203	42.1879674	31.17313201	120.3924517
Mat_a_12	37.85468577	82.55047322	38.32347186	33.98751771	287.3389949	95.68012783	50.31822334	8.577906926	204.5644055	3.765227161	126.2729936	29.89244569	43.67819069	33.47155177	117.6107531
Mat_a_13	38.52870897	95.68383355	42.78535762	31.871856	292.1527355	68.35207387	49.52125254	5.130780226	209.0161633	3.014573735	125.8467627	28.03293565	40.23467411	28.76173983	121.1708278
Mat_a_14	40.57416691	104.0235086	30.06257034	32.58019013	286.8876292	62.66689257	38.11547808	2.301237011	296.7029899	2.690368067	120.181642	26.49128862	40.41513421	24.94528687	114.6218455
Mat_a_15	39.6686227	95.98895672	19.01342467	23.37525811	271.9801323	55.25846586	33.11934875	-0.371379025	192.1422598	3.539779715	130.26537	13.58423835	33.86762752	14.46162213	99.44904744
Mat_a_17	40.08605979	98.83449229	33.56159212	37.99930228	289.3931911	93.17007772	42.69544578	6.629912536	237.4906156	3.674815279	121.2956882	29.35257694	41.93504322	32.52524398	121.9664689
Mat_a_18	40.35922258	102.7397939	21.46857785	33.38362022	277.8123509	53.55009592	34.12355526	2.57461826	206.4612492	3.28363921	120.2664473	24.99851299	39.32740022	30.13479857	107.6906335
Mat_a_19	38.04585114	86.58108188	23.17916425	34.34175103	275.2216454	57.65007438	39.46965402	4.322987036	156.5685943	3.765227161	124.83592	29.55138819	43.75940137	34.1118964	109.9634197
Mat_a_20	40.9048908	104.4200488	27.01444752	38.81649496	283.5184878	82.04030579	38.97182204	8.65832463	237.4610376	3.765227161	123.7328953	30.09435523	43.85872353	30.18813087	113.2955995
Mat_a_21	36.65539131	65.13857745	34.14551907	32.02975307	292.0362266	75.6638176	45.58012704	4.487146524	190.0798147	3.765227161	130.0823773	27.04359789	41.29850495	32.09120661	121.1805727
Mat_a_22	38.62405348	79.95520026	45.82575508	38.03118312	295.7293015	42.70589054	50.96122857	7.279345993	174.5551687	3.311700037	112.0990142	29.1824935	40.30612896	30.88597336	123.1444052
Mat_a_25	38.38651849	88.10435159	23.64572232	20.24267237	250.5456652	21.84076661	36.75278457	1.635350053	118.9139106	2.842015515	127.1213593	26.61974895	43.45287923	32.13897162	82.57188042
Mat_a_26	35.93712552	73.87258092	40.72234453	32.64305747	294.4512758	46.38972039	49.89689955	2.630056684	249.5549262	2.37163201	124.22595	25.72280067	37.29255984	27.54695886	98.65024801
Mat_a_27	40.24992126	99.7942629	21.51472161	28.09996434	283.6403549	38.03014462	33.54427772	4.152109847	281.7321458	3.463230075	124.4941472	27.94674273	42.0865086	32.15375602	116.0369985
Mat_a_29	39.39664125	99.88098766	36.6747702	31.17213383	282.4855032	37.80783302	43.89951945	6.372706622	197.3751707	3.23033211	118.5386647	28.86745399	41.61775603	30.74594466	121.0549693
Mat_a_30	41.21236922	101.9603356	17.43420659	23.19786819	258.4760241	34.55479932	28.51251284	2.949321365	150.6430698	3.267822994	125.5665892	28.19810163	42.2729604	32.07947694	88.68088636
Mat_a_31	37.57774084	86.20757937	21.74201684	22.01925453	242.6986421	3.902555543	31.40005827	7.072376805	59.24356408	3.765227161	123.9738945	28.81470738	43.6086179	33.04920439	80.08801933
Mat_a_32	42.13405187	105.25567	12.16868259	21.30244092	252.6089443	9.540800846	18.94856353	0.230571548	175.2310989	3.051333865	123.3874777	25.28707023	42.95621391	30.2500852	85.328648
Mat_a_33	41.62835823	101.0006994	29.98733368	35.54348451	265.1289999	57.22468748	37.31969791	5.74471974	144.1763416	3.765227161	124.4413305	29.54511582	43.77232125	31.5949901	109.0782151
Mat_a_34	42.48114473	106.3287378	18.32738604	24.93445439	251.5844654	70.16218659	25.32985842	2.611294408	193.7483445	3.765227161	130.6039665	23.7871695	43.15859507	22.96491698	87.14420003
Mat_a_35	31.77709249	39.10634749	43.05831284	36.37775206	295.8566575	39.67457586	51.65200876	6.118783064	216.8936301	3.765227161	120.279517	29.98685332	43.79966121	25.65669715	123.6767461
Mat_a_36	39.51441191	93.49234597	18.80660388	18.29842188	262.9283018	33.03060264	33.051866	1.164735415	187.920243	3.223374056	128.3385916	25.82882449	42.65248304	30.3897304	88.05656765
Mat_a_37	39.01682561	86.18069686	23.82444008	19.85226881	274.7743745	35.73455053	28.26928355	2.857192885	269.5276803	3.765227161	130.8917769	20.9655051	38.91390947	30.39027258	98.24625306
Mat_a_38	39.03842293	85.04204028	38.56315892	33.04437505	296.9344683	34.94710766	51.77550093	3.415429718	239.7062678	3.527288505	129.2388956	25.36352298	41.15219479	28.97661623	122.8013374
Mat_a_39	41.39453173	101.3702331	25.20229275	29.95872451	268.8881596	47.41655355	39.87643218	1.564111817	159.1810896	3.587299483	124.9686474	20.46128081	37.38624489	25.3371133	104.7652861
Mat_a_40	40.88361484	96.95504229	19.18460314	23.0684403	251.207102	40.5749295	30.2461408	1.568159128	114.843489	2.55163591	127.6123484	25.01175886	43.96861071	30.08817083	79.59335947
Mat_a_41	39.04358647	87.17367527	22.31227929	24.92092367	266.8535667	39.10090525	33.66246619	5.462840529	174.8079292	3.258316977	113.836829	28.65751924	41.5162164	25.79404138	97.1954154
Mat_a_42	37.18458764	74.50377721	22.7340928	27.0983928	272.6620872	34.15372372	35.49499114	7.500626807	171.8022127	3.765227161	124.9644644	29.79577357	43.57632274	33.53913951	104.9884181
Mat_a_43	31.9841105	52.42237657	31.20012566	31.75266309	282.8516492	31.55946536	42.99408503	7.616315921	216.6865751	3.765227161	118.6213698	30.15632089	44.15292685	27.13513777	121.8222001
Mat_a_44	39.64877832	85.71996315	21.8553221	35.34686672	281.9868064	37.68840378	36.66802525	7.388623388	241.1041859	3.765227161	131.1808438	28.44824773	43.40024504	33.43837281	121.1137009
Mat_a_47	41.52382033	101.2454015	24.37066311	32.07094144	279.9345814	50.09925944	38.54234703	5.297137222	245.2880005	3.765227161	129.3705055	29.87544777	44.15337137	34.25925118	116.9374112
Mat_a_48	40.91415087	97.30648895	22.85885957	30.18877991	280.4846062	44.89866305	37.3973218	4.431638558	256.4391827	3.765227161	128.7880633	29.84400067	43.95243585	34.10476868	116.0959197
Mat_a_49	28.5835849	29.01803826	27.7970829	26.59071746	265.5309763	31.84626268	39.82436098	6.049992687	89.3436283	3.765227161	117.9840455	29.87039767	43.06220967	24.12208108	89.16313177
Mat_a_50	39.47277014	94.33179126	29.03452458	32.93033275	282.9967789	20.04060633	43.39103843	10.01008475	208.5821647	3.765227161	120.2708907	29.87998624	43.67109885	30.82597617	121.878233
Mat_a_51	40.85224299	101.6815988	14.44988123	24.96219486	247.1089578	33.95826091	29.10084914	4.29514265	90.79541293	3.602327609	128.5649624	29.7955746	43.95783251	24.67777904	72.36320863
Mat_a_52	36.70432111	79.78283595	25.81503723	32.72347998	282.6168671	39.95047868	41.95828942	7.521836941	171.5630137	3.765227161	117.7274078	30.0608805	43.4734183	28.27825801	109.1103235
Mat_a_53	41.24524631	103.0225202	26.70543317	31.66400953	280.0439678	22.75870036	40.48893072	4.11924457	164.385071	3.765227161	121.3675454	29.45243262	42.78107269	21.35779384	101.9102678
Mat_a_54	36.53414335	57.36026208	37.57426837	28.83285913	275.7116405	22.60063135	50.61509746	7.823910982	93.71894478	3.765227161	125.9904943	29.36566174	43.10226948	33.54309348	93.6016714
Mat_a_55	36.60643293	69.43371163	39.0975111	33.79856789	280.8105	39.07613812	46.23349822	4.849735512	170.5971952	3.765227161	121.3537467	29.26924543	42.99586458	33.42771428	109.4516116
Mat_a_56	40.46339846	101.3937669	43.83258281	30.9062891	288.9974442	30.52656958	51.9471344	6.973029926	201.7285144	3.765227161	120.8480043	29.97372115	43.8971013	34.20542959	120.6909019
Mat_a_57	37.28983052	74.4142102	31.71724091	29.75712172	275.3248894	31.46026008	45.50946374	6.718118879	137.7737067	3.765227161	120.1020784	28.35277892	42.17355641	32.73332326	101.5125676
Mat_a_60	40.00227133	101.8104819	42.10998415	33.03607775	290.1982874	40.8475199	51.74819977	7.473338752	200.0882108	3.577429458	112.7119696	28.82458019	41.21639415	32.17433253	119.1673011
Mat_a_61	35.22077463	80.53957696	21.90864047	29.62943278	287.1926455	28.80504115	34.86551576	1.873181725	332.5227278	2.184447652	127.4400475	27.08993002	40.67002228	26.28360623	95.92442905
Mat_a_62	40.71568796	103.0748589	28.82451837	29.00705269	286.8524086	54.65188384	38.69886037	5.207247977	279.0556497	3.621751308	118.1973953	29.30783659	42.20254204	24.02280869	69.77252633
Mat_a_63	35.02111133	82.0226521	21.50991373	21.86145683	268.1883548	46.24116318	34.56764251	3.37754355	160.5105977	3.354036141	125.648548	28.07578102	41.10770712	30.80809736	95.16514144
Mat_a_64	34.50524304	52.21426194	36.0416406	28.36504725	289.0510375	38.70505658	48.12948442	3.830772832	212.3365754	3.765227161	121.054203	29.65761098	44.06449605	33.36868245	122.3387275
Mat_a_65	39.62722863	69.03257212	38.17977126	27.01146164	275.6678925	35.09651577	50.06154746	3.704722045	126.6159846	3.765227161	127.5071315	25.06371906	41.82229203	29.57623101	101.1875525
Mat_a_66	33.06960698	42.01827799	33.26261032	26.5359818	281.4763585	30.05456577	46.30796653	3.67038249	186.795363	3.765227161	119.6187957	29.75689817	44.24906677	33.79661034	115.6320845
Mat_a_68	40.39061348	99.90012892	20.96919817	27.7834415	258.0323907	26.76023326	32.91672567	2.648193087	165.1948201	3.406644258	118.840968	28.82702471	41.97296639	32.76541785	98.32856629
Mat_a_69	34.94736414	76.22012347	32.72786368	25.63189108	280.0870297	43.66822279	44.03353577	0.468876102	208.1335485	1.956420471	126.8965366	22.48796551	37.52727253	25.49035275	117.9223399
Mat_a_70	40.08083654	92.37139401	25.01253026	26.68371012	269.8947669	28.79894813	40.05786543	0.273464699	148.4655642	1.657748392	102.7579316	23.77146963	42.6014036	26.95652151	98.04213666
Mat_a_72	40.05813666	88.49791521	32.21633778	33.49753002	275.2444941	48.06116755	43.05922815	10.9415226	163.3734636	3.765227161	129.7281978	30.33046905	43.98859515	32.26412333	109.3095164
Mat_a_73	31.2280232	45.45813297	47.1902335	29.87045187	297.5294281	23.68573565	56.83793071	7.177064466	198.9366152	2.800473709	125.2457661	27.89933047	41.45856237	29.85085334	123.9149476
Mat_a_74	40.68715511	98.09161628	25.51829936	30.90099771	285.4734314	68.2070418	36.35984017	7.335479831	251.4086442	3.765227161	125.5022649	29.19925929	43.20433291	33.68587276	118.7808957
Mat_a_75	41.36485565	104.7703482	35.59452989	37.03327166	287.3432968	61.98742225	49.46893156	13.75469576	186.3737032	3.765227161	130.5722242	30.21787914	44.08476235	34.53263045	118.4413327
Mat_a_76	41.84636067	106.793492	24.95371185	28.99401881	275.7926021	58.34926724	38.97646798	3.563330421	217.1632964	3.455166212	127.6785332	22.12083315	38.50546484	26.92978263	101.1745837
Mat_a_78	40.94342682	94.02521079	16.60693084	25.97877109	261.0712929	43.91363012	24.60965393	0.676860595	238.2697307	3.765227161	128.603144	21.20682063	42.31388396	25.92614891	46.20241448
Mat_a_79	37.06340637	70.89698404	56.88336291	40.0136078	313.3351478	44.70599603	61.17925678	12.03358722	290.3956752	3.413815038	124.4280352	28.66060805	40.32695897	31.30459157	112.2661406
Mat_a_80	41.66093999	106.4676566	48.19269925	35.38330196	290.4731038	44.83884206	54.72142039	9.417202381	138.2822384	3.765227161	112.1444022	30.19919469	42.98715434	34.07590074	114.5808967
Mat_a_81	39.51439286	97.96301744	33.77455301	22.5829242	289.0732872	41.14630573	40.28171165	0.773411909	276.6303302	3.006657684	123.5194067	22.77071465	38.76993599	23.39689141	80.29556393
Mat_a_82	40.42329051	102.4718164	33.47423156	28.92234076	297.3052536	46.79710174	44.66129598	2.56399233	304.6545915	3.398426374	126.970789	26.77341243	40.81091354	29.00797028	94.40163787
Mat_a_83	39.52931187	103.8929822	24.27181871	29.9250716	280.7850484	46.4709657	36.95796375	5.24703958	225.8061777	2.855602856	122.7377259	28.52841463	39.88388251	31.83852286	92.00901062
Mat_a_84	39.08033145	96.71914597	31.29917101	28.12103053	283.313971	37.60500084	43.44705618	9.714797954	208.2313606	3.330216867	124.0487023	29.56298543	41.79591583	31.31228792	115.2371341
Mat_a_85	38.01243102	84.61980612	35.0155299	36.53082974	282.7908572	81.10860577	42.41653098	7.497539168	188.5676606	3.727032455	126.8333926	27.35824893	40.71326433	31.13509986	114.8221835
Mat_a_86	34.005799	45.56688258	40.84223644	27.62123845	297.0559542	58.10047152	54.22840919	7.250917459	217.1254647	3.765227161	129.905685	30.48658652	44.26294537	34.65056188	119.2493955
Mat_a_87	37.05492749	67.30287246	27.37368413	22.77212245	270.4839764	48.92535814	38.17182055	6.171008674	171.6864668	3.765227161	128.5803372	28.99938212	44.30745627	24.49494433	77.31641568
Mat_a_88	33.18171871	60.69739302	21.32251052	23.06767847	262.7734793	52.76019153	35.41007362	4.541291477	124.9606464	3.604186267	121.7276816	28.39083948	43.68475519	34.01214794	77.05490249
Mat_a_89	38.0547873	87.23006549	27.03626905	26.54896599	275.2446574	53.02826915	39.64787341	8.450409678	122.0414128	3.765227161	109.1584078	28.71464325	43.34704713	33.91783454	97.61499772
Mat_a_90	34.71470944	73.78305524	22.24540061	29.16286301	282.2969196	48.63160172	38.50725267	5.577889862	266.7789299	3.571499153	128.0171784	28.33563887	42.83719825	32.88111442	78.96076202
Mat_a_91	41.0332553	98.6063889	29.64828124	29.73540963	289.7650873	71.92505941	45.52653217	7.912798831	201.8309859	3.765227161	115.7832032	30.37684855	44.07138786	34.8929706	121.9361476
Mat_a_92	38.01022079	94.40824259	37.59493631	26.93897208	277.3760361	59.02726369	48.87154483	2.866233271	173.6112488	2.794065456	127.269569	25.12918096	38.96079746	27.96570931	73.09329091
Mat_a_93	42.28887238	105.9129736	29.4164535	26.4183291	262.3919557	64.94484578	37.85971806	7.342656506	144.1836411	3.765227161	125.3042585	29.93056311	43.65633327	25.63541977	94.2233132
Mat_a_94	40.25379868	92.1059383	42.66463959	35.15637668	286.190253	89.71819282	47.93120755	6.893321545	198.4928438	3.765227161	125.7807895	30.20611135	44.06381414	33.48697092	119.8631233
Mat_a_95	36.41394334	80.63233763	20.54815125	31.68707966	261.2414604	37.9134656	31.69691573	6.17128684	129.3868003	3.700502889	114.2147387	29.59763504	43.05895469	33.29383474	89.76659682
Mat_a_96	34.16500185	72.12529032	30.13809725	22.67793736	277.1267258	27.06532483	38.58306148	4.70564568	147.690136	3.579817192	113.7151579	25.32729107	38.12995181	27.34944554	105.0786162
Mat_alpha_1	41.68643378	101.0816053	58.00841476	29.06857855	309.588349	65.19432526	62.58545396	6.118268458	178.752128	3.765227161	129.1879466	28.93608997	42.66045682	32.34731537	96.62730456
Mat_alpha_2	41.65685298	102.6904215	22.73607251	25.71913691	286.0189529	47.90534734	32.75263561	3.305234377	281.6131855	3.391944899	127.556338	27.84286023	43.71555924	17.05464564	55.8098532
Mat_alpha_3	40.72229958	102.3561214	38.65746337	32.08677421	255.1211931	58.81466141	52.4387718	13.98037159	97.39631193	3.765227161	127.6367174	30.68607049	44.20008661	32.90129421	88.88216537
Mat_alpha_4	41.41286135	104.0755476	46.98408254	38.15749746	287.449808	75.91078998	50.34674011	7.902464976	234.6605605	3.765227161	127.2102608	29.56427401	42.11676712	29.18302928	109.3257675
Mat_alpha_5	37.84856955	74.90241554	27.50702471	25.93079251	275.5710305	51.27717211	43.39236227	9.413474961	172.3875008	3.765227161	125.7106333	29.94558078	43.34276475	33.92945842	61.85554687
Mat_alpha_6	42.22364218	104.8632846	24.76694126	25.39004391	293.1425819	29.44599326	33.35550921	2.548039528	320.800236	2.852886356	124.13625	27.1876349	44.3597591	16.6324834	47.43824356
Mat_alpha_7	41.95860578	107.7227834	19.31155802	22.94979392	248.0040876	30.67579535	27.07394392	0.366775382	147.5132703	3.765227161	131.0249556	20.19498952	35.6319596	19.01488863	45.81284713
Mat_alpha_8	41.72760874	78.37762809	58.91578715	33.39413676	310.2492849	28.0845759	62.64713344	11.01210714	149.6299247	3.765227161	127.818391	30.63429031	44.3597591	34.50422535	87.52107575
Mat_alpha_9	42.26016804	96.42272525	23.15996993	29.55003709	299.0541394	40.33484026	36.88654278	5.936056016	366.224746	3.765227161	129.9080282	29.60619085	43.96497387	34.09179596	95.92027874
Mat_alpha_10	41.75582721	101.0143422	16.03251545	18.52407193	271.4157862	57.92157077	25.95657787	2.67566195	272.1761268	2.237030205	128.2330623	26.2292326	43.22185794	31.54881197	75.67670105
Mat_alpha_11	42.20972348	102.9073626	22.82895544	32.74799095	294.1231276	11.66158153	34.23501628	6.302024718	289.6528911	3.765227161	106.0996189	29.3646953	44.14053332	28.04751283	98.55465963
Mat_alpha_12	42.12500138	100.9094787	41.59859221	32.48469668	291.2151319	27.04283688	52.56549449	4.612404538	191.1173317	3.765227161	125.1808517	27.28197621	41.95792805	31.72488923	64.34534531
Mat_alpha_13	41.33127358	101.0157581	26.69141143	24.192103	280.9782715	58.15438182	41.33080397	8.870328617	214.350888	3.765227161	125.2148363	30.20307939	44.25121152	32.20317402	84.78082188
Mat_alpha_14	42.10179403	102.1441103	27.8293091	22.13902709	258.2560752	33.3807005	42.78786509	6.801665947	134.9299418	3.765227161	127.31277	30.16757704	44.05494934	34.03480062	56.22169654
Mat_alpha_15	35.76207003	68.19935911	18.31835824	28.55672972	273.0975199	28.96975018	36.37448155	12.31203109	220.6332287	3.765227161	113.7199657	30.51930326	44.06564165	32.01485137	92.33680475
Mat_alpha_16	36.78850017	83.60934013	27.69488191	35.96240693	288.2278408	23.97058806	42.82315927	4.181317246	279.479718	2.501865174	119.3674866	28.52234124	42.4043595	18.14239708	83.84818413
Mat_alpha_17	37.7487379	75.01767648	34.4801432	30.88091692	274.0813001	29.24319147	41.87884213	6.466837895	228.5188565	3.633861254	127.7571562	29.2683548	43.29636774	24.47940616	45.73942533
Mat_alpha_19	37.89732786	72.75559777	46.27183871	44.16931155	295.863388	66.09019651	56.73489567	10.27837557	174.0347335	3.765227161	123.0814599	30.05312058	42.994919	32.94997167	99.18363193
Mat_alpha_20	38.97627942	91.50311281	16.6139566	29.58852595	277.5599477	34.10704604	28.46500432	2.838291526	256.2690885	2.433412539	127.0328222	21.8852215	39.6490789	27.25211707	100.506902
Mat_alpha_21	42.10539007	105.8224351	42.38367619	28.45083567	286.2687533	77.02558444	52.34038271	4.837955195	158.136023	3.743220256	119.0961824	28.72500876	42.02089088	32.4668469	115.6242142
Mat_alpha_22	41.40551616	105.434742	46.04039055	30.12857896	289.2738942	58.57378206	55.08127285	6.16390154	129.5213324	3.765227161	120.0481161	29.3686558	42.45425697	32.75669002	119.8625471
Mat_alpha_23	39.23570451	91.54741055	24.8974239	27.14287691	282.7322107	34.56727406	37.63779517	6.351746837	237.3969628	3.746127389	123.3889009	28.52836726	40.73178495	31.98467425	71.38854992
Mat_alpha_24	41.82572556	106.1091715	42.77581628	26.05535134	282.9194874	69.0089195	52.54535374	5.821159674	124.3722088	3.765227161	117.4966145	29.04242646	42.33909637	32.63967105	113.8235931
Mat_alpha_25	41.56197273	104.8194726	23.71955233	19.64841366	283.8423341	44.51489405	34.38770796	-0.924553242	327.1365358	1.915434674	127.2759736	19.99449175	41.85930599	21.86948241	69.89109823
Mat_alpha_26	36.21417525	82.60690478	17.65990167	26.31208726	255.3917185	22.01608144	27.73063719	0.957974851	153.5330219	-2.06720921	104.0334654	16.33772157	37.63862354	14.7414547	60.67082712
Mat_alpha_27	41.22172457	100.9943637	19.40306407	23.94295223	275.0370259	36.02373339	30.82305374	1.547046351	241.186667	2.933089768	124.3427092	15.92954406	32.56654729	17.5368844	73.23673549
Mat_alpha_28	41.96096843	103.4578597	26.77503583	25.98364016	283.588526	42.9858503	32.82880244	1.960901278	266.8067571	3.620119892	117.792843	24.39567423	41.6211292	27.55370309	62.9185364
Mat_alpha_29	40.36474559	95.33493975	17.28569066	18.4670011	219.4418313	4.589410424	20.52855064	0.467081933	87.978623	1.977532922	125.4507706	16.16963733	32.00384601	14.92479192	41.14250293
Mat_alpha_31	39.04048072	86.4928068	26.05601929	30.12652534	259.7874516	21.01049028	41.53347701	9.275407416	132.2034791	3.765227161	123.3577455	30.22608438	44.09132685	33.61827179	73.30087927
Mat_alpha_32	40.98826961	86.6409138	30.42038542	26.43533773	295.7351934	49.85339627	42.5752424	7.843326948	291.7869792	3.765227161	128.6645003	30.22494739	44.3597591	27.41916235	103.9569607
Mat_alpha_33	41.53337574	106.4912214	42.95446705	25.09518347	285.2678855	44.25833391	50.98263488	4.212471804	149.572186	3.765227161	120.0061821	28.35135769	43.04334355	31.66723269	116.209415
Mat_alpha_34	40.71543074	90.89305251	43.4837211	35.26639453	310.0541341	37.38492284	49.21994896	8.049948429	360.8534587	3.765227161	127.255996	29.5038717	42.87842185	32.75444195	84.21483361
Mat_alpha_35	41.07582117	93.23333958	44.37928217	38.41262692	283.5799768	22.30242292	58.39698609	15.0878466	74.64181126	3.765227161	123.5841476	30.97296004	44.34303368	34.59454511	73.32880085
Mat_alpha_36	41.16748833	100.3441399	19.72307105	28.1458893	260.3731762	29.95007278	30.2692373	2.909641028	250.7964228	3.11454413	128.8833869	24.95774262	42.82429655	27.29430156	45.18202944
Mat_alpha_38	38.41624474	67.10966155	47.58592369	33.48380056	307.2944373	26.84272453	58.63532799	13.41989552	282.4197109	3.765227161	130.9049574	30.54498964	44.03664693	34.57875568	72.80260156
Mat_alpha_39	42.05541742	101.7661532	16.13871308	24.19294764	245.7705104	24.89926436	22.36135867	2.266355032	183.6788194	3.431918833	125.0533833	25.00534438	43.41716545	28.82780681	44.51312227
Mat_alpha_40	41.54694195	95.50958819	19.40242401	29.94226241	277.6493931	65.82281784	34.12344703	4.625631317	270.3955941	3.765227161	118.1752306	24.92903375	40.54085984	30.34195217	70.50994641
Mat_alpha_41	37.04220917	78.74920821	17.69135385	26.46837787	242.1896862	20.90001064	29.22146882	6.748661473	162.6105132	3.765227161	125.2545313	29.66743642	44.06636902	27.00271287	50.87741228
Mat_alpha_42	39.50593304	91.92439611	29.83925687	33.41328182	266.8194461	23.26697358	38.36172141	9.579289534	198.8187294	3.765227161	119.3741863	30.22636863	43.60898159	30.29043156	61.75653758
Mat_alpha_44	41.28612593	96.90606259	26.2787969	31.79590509	290.0239924	38.77195823	41.17926962	10.17662256	268.1383401	3.765227161	119.9338563	30.37501042	43.06498276	33.57582283	107.9861442
Mat_alpha_49	37.52632454	67.82051317	42.20995237	31.43060872	284.9982858	25.14451975	49.69968008	11.86354453	166.4744726	3.765227161	119.4994156	30.18136298	42.64648226	31.6198644	104.656408
Mat_alpha_50	41.2577074	87.53125085	65.06746484	32.58630131	331.2185114	14.82080401	65.80450161	14.43656334	360.6975283	3.765227161	122.3814081	30.51185601	43.06605158	33.31582622	116.3639757
Mat_alpha_51	41.43850757	105.3695873	31.65648	33.64557302	289.8882287	25.88244354	45.41708607	9.303849859	251.0628562	3.765227161	111.9331699	30.02299049	43.03694271	33.10339625	65.91403059
Mat_alpha_52	40.57352861	99.56131218	34.15054279	28.27982192	293.314176	9.976231346	42.65518926	3.427738551	303.6458651	3.490024864	104.1893468	25.50745577	40.55434343	27.32643582	91.7258779
Mat_alpha_53	41.9557001	106.0826404	26.19538089	30.16592508	285.9126486	33.31834202	34.84531673	2.057925474	266.0303562	3.765227161	108.7635058	27.85595451	41.96588364	31.05397076	84.11501468
Mat_alpha_54	39.10329111	97.16137922	53.47870512	39.95744785	294.0882011	43.28841957	56.59191218	8.450340136	173.6159639	3.633622965	118.9575884	29.12044256	43.13638306	27.36634578	98.45387789
Mat_alpha_55	41.52957454	96.28475732	27.09424645	31.73580351	270.8526708	22.63986371	34.94100818	7.415800177	214.5333859	3.765227161	122.2649613	29.48035507	41.92238701	32.31083042	54.97238807
Mat_alpha_56	36.53436247	72.49182674	24.53052891	25.92820892	261.4768741	25.20073962	35.49626503	3.9811353	174.9713908	3.468705895	125.0450521	28.96098046	43.72497866	32.99761766	57.78947006
Mat_alpha_59	31.27912511	56.46061279	19.70733751	24.062377	263.272895	32.85548534	34.65864639	7.121417418	229.1993444	3.699274831	119.1710597	29.99737043	43.51169606	26.58707005	104.0169906
Mat_alpha_60	36.79701716	81.29538779	17.43387167	26.68162337	261.5415105	42.23473763	25.16441954	3.081575247	234.0082797	1.498046758	125.0115534	26.51624544	42.19791416	17.77662188	96.90314325
Mat_alpha_61	38.07780412	90.28445984	19.00977783	24.71494865	271.4987735	24.44704387	30.42914768	5.339988648	244.3835056	2.952840865	123.9737904	28.49677803	41.24208844	29.22067794	64.56262016
Mat_alpha_63	36.79088188	64.62524663	31.8980798	24.88182204	263.2043161	1.239556994	44.4966231	-0.08952763	130.1759291	0.191807175	129.524009	18.57579067	41.90198433	18.40236725	80.57770466
Mat_alpha_64	41.60792063	100.1747625	26.40724773	27.59040099	269.3583881	16.19642829	32.38737953	4.554003649	229.4586542	3.425496063	129.0559655	28.68601966	44.12482316	21.50200131	66.73380037
Mat_alpha_65	37.98887117	95.09289383	28.1715544	33.76200016	287.2259929	20.41127762	44.53404043	3.572704605	206.1463035	1.858896515	91.12451901	26.42584568	34.105577	25.5485118	68.67904772
Mat_alpha_66	38.86350081	70.00683303	22.94115176	36.64642881	285.6425044	11.52048485	34.37699231	11.34035657	267.5727274	3.765227161	128.5915496	30.68984149	44.19996841	34.28753726	109.8179109
Mat_alpha_67	42.17723699	103.2706744	23.14307536	22.75428575	280.6918675	10.30030092	30.32343165	3.427641193	248.7208515	3.765227161	109.137163	27.6465693	43.1238996	31.65591296	41.85971852
Mat_alpha_68	38.75598101	84.58316695	21.06580981	34.04505227	275.556426	24.54912092	37.7922936	12.55676127	228.4611827	3.693576607	124.5344844	29.78970965	42.96556968	32.71906781	86.99165979
Mat_alpha_69	37.9156289	85.94329157	20.9802429	28.62004422	275.484678	18.84189232	32.0346292	4.383418534	259.1515836	2.851960131	126.8432513	27.94981259	41.81113601	27.35263252	62.15106487
Mat_alpha_70	39.67805426	87.08430463	4.136817855	19.1824401	250.3674277	7.741962496	17.42061432	2.854341687	223.9993092	2.924833903	121.4125168	26.74777342	43.62680211	15.48199741	39.39137185
Mat_alpha_71	40.47492592	97.29844797	26.30131803	22.76672341	247.9588149	28.49782234	29.9270694	0.901715838	162.4160471	2.51330307	125.361102	20.21503835	37.18772787	22.87035232	39.31543361
Mat_alpha_72	41.80616698	101.9807791	28.40981249	24.6439165	259.9084801	20.72521242	32.32260275	1.028114332	199.9001271	3.765227161	124.8960266	22.18225875	39.8121458	25.87786817	46.50111268
Mat_alpha_74	40.57399542	92.23617531	31.10778604	26.44534086	277.73421	42.71174044	42.41346699	8.075178058	204.7486541	3.765227161	128.2383561	29.61943672	43.72573331	32.00726081	91.98238738
Mat_alpha_75	42.08777053	100.2801221	46.96671908	30.36297347	277.9383783	11.86603953	53.10433234	6.948537436	133.6825536	3.765227161	125.3917889	29.58838756	44.0995552	34.53535459	56.45275712
Mat_alpha_76	40.00555808	80.7678974	38.87960092	26.1337699	277.1156609	19.35338678	43.69972723	8.513900999	180.7179469	3.765227161	124.1616604	29.91475902	44.19667806	34.87755144	77.1969612
Mat_alpha_77	39.52654909	93.14940538	18.12023033	18.57065935	260.2564494	-19.15439883	33.06287306	-0.653452952	243.9609195	-0.398944308	125.7144865	16.92031253	36.59204043	21.65904926	23.77545365
Mat_alpha_79	40.91799019	102.3908691	18.8862093	33.0992432	279.4266602	2.747130827	28.37409203	4.363362787	320.9358796	3.244999697	126.3210926	24.50118641	40.61395127	31.98647271	64.31578257
Mat_alpha_81	40.10386544	102.7247869	46.07641245	31.84401616	298.0684533	24.15652389	53.24590039	6.476128629	297.0314415	2.728780337	109.4783804	28.67286854	40.45984009	31.96682188	101.019352
Mat_alpha_82	41.50794863	104.1684323	21.13681166	23.19152515	252.1331724	2.250451057	34.05300853	5.077567128	161.4928586	3.765227161	127.1337694	29.83897899	44.14711601	34.68412433	71.62949392
Mat_alpha_83	42.07777689	108.5981237	16.38063291	19.78903711	240.9760464	33.42821388	22.97578886	-0.601714132	174.9193121	1.912749946	130.4805456	17.78544418	38.60295039	16.08704725	72.75768487
Mat_alpha_84	41.49223889	102.3898356	28.39340169	23.26485935	258.4914454	22.47485079	33.17038752	1.265236682	174.0375125	3.498090097	123.5556824	21.90697581	36.53665132	24.6213391	45.21175265
Mat_alpha_85	40.91525599	97.85383374	34.86964119	21.02293297	276.6102445	32.81093489	39.84295308	1.577644578	233.2043943	3.673110642	115.8902079	24.67560934	38.61996172	27.98817685	80.92272731
Mat_alpha_86	34.47527163	68.06758211	11.98599051	15.50258054	276.8107644	13.1793813	22.74230938	0.600170312	361.5977713	2.585986212	120.8752197	23.24387084	37.10060732	28.79058132	48.27786043
Mat_alpha_87	40.61207416	102.3264896	35.60514295	29.21244805	279.3099444	3.0362833	44.62759207	6.072718824	219.7489372	3.634067772	125.4368298	28.46651529	41.98957767	33.04802746	57.79490412
Mat_alpha_88	40.78666284	100.4915337	33.82158243	34.5852709	281.5440879	16.86638682	40.42322975	4.903185051	243.1452141	3.461689136	124.4586526	27.91575043	41.3871166	32.13356301	75.09214945
Mat_alpha_89	41.24732316	99.99988668	21.49000493	20.36981479	269.9005498	3.089540232	36.50222002	1.19145323	263.5331529	2.294871014	126.7164425	20.55804769	38.56747299	26.42310596	29.42330853
Mat_alpha_90	36.54558507	73.56558703	36.20580819	28.77116765	271.9315815	18.67841405	45.45965723	10.08336751	164.3409588	3.55409781	122.8800169	29.71482974	42.18871295	30.15885299	119.1391826
Mat_alpha_91	27.22157219	35.32359327	16.41919272	26.31478678	249.7771617	5.285670738	31.23423639	8.440381804	117.5175487	3.765227161	119.6037994	30.42022452	44.15009417	34.56485728	79.87426021
Mat_alpha_92	40.26942268	67.24715405	52.77325634	33.55395496	302.3821575	37.07259866	61.8952566	10.44928057	74.61128842	3.765227161	122.8514476	29.84473024	43.64700477	34.4121468	83.02080666
Mat_alpha_93	40.04102647	104.3927632	32.72560115	23.98154046	281.0921884	37.52322372	43.21670731	1.86081726	239.6420077	2.454938025	121.9531811	27.1303593	40.53216778	31.20694572	72.91570293
Mat_alpha_94	39.58411973	103.3040682	32.3173033	21.39483737	279.1338741	26.7902881	43.0596611	1.74971788	224.3525219	2.260525552	120.0205535	27.02444917	39.73938169	31.04951428	65.03253135
