# Supplementary material for: Identification of Nitrogen Consumption Genetic Variants in Yeast Through QTL Mapping and Bulk Segregant RNA-Seq Analyses
Source: G3 (Bethesda). 2017 Jun 5;7(6):1693–705. doi: 10.1534/g3.117.042127 (PMC5473750; doi:10.1534/g3.117.042127)
Supplement: Supplementary file 7 [file 1693File007.xlsx]

## Sheet: Table S7a
Table S7.
a. KEGG Pathways enriched within genes exhibiting differential expression between HLA and LLA pools
Pathway	# of genes	Fold Enrichment	FDR
Glycolysis / Gluconeogenesis	28	3.79492	1.99e-08
Pyruvate metabolism	19	3.58957	0.000281
Pentose phosphate pathway	15	3.46362	0.0144353
Starch and sucrose metabolism	18	2.87747	0.0317736
Citrate cycle (TCA cycle)	16	3.02279	0.0526561
Phenylalanine, tyrosine and tryptophan biosynthesis	10	3.66736	0.455802
Alanine, aspartate and glutamate metabolism	12	2.99257	0.791202
Lysine biosynthesis	8	3.83662	1.8251
Valine, leucine and isoleucine biosynthesis	9	3.11726	3.94247

## Sheet: Table S7b
Table S7.
b. Genes mapped by RNA-seq and QTL mapping
Phenylalanine, tyrosine and tryptophan biosynthesis
Gene	Gene Position	QTL position	Phenotype	LOD
YHR137W	VIII.375	-
YKL211C	XI.36	XI.46	Asp, Glu	6.6/4.7
YGL202W	VII.116	-
YBR249C	II.716	-
YPR060C	XVI.674	-
YDR035W	IV.521	-
YDR127W	IV.704	IV.713	Amm	6.94
YGL148W	VII.226	-
YIL116W	IX.142	IX.136	Iso, Leu, Phe	9.7
YGL026C	VII.446	IV.458	Arg	7
Alanine, aspartate and glutamate metabolism
Gene	Gene Position	QTL position	Phenotype	LOD
YOL058W	XV.219	-
YOR303W	XV.882	-
YNL220W	XIV.234	-
YPR145W	XVI.822	XVI.832	Lys	6.22
YJL130C	X.165	-
YDL171C	IV.149	IV.154	Asp, Glu	6.3/5.1
YBR006W	II.247	II.249	Tryp	6.7
YMR250W	XIII.770	-
YHR018C	VIII.140	-
YDR111C	IV.678	-
YDL215C	IV.70	-
YLR089C	XII.318	XII.325	Ser/Thre	6.4/6.1
