# Supplementary material for: Identification of Nitrogen Consumption Genetic Variants in Yeast Through QTL Mapping and Bulk Segregant RNA-Seq Analyses
Source: G3 (Bethesda). 2017 Jun 5;7(6):1693–705. doi: 10.1534/g3.117.042127 (PMC5473750; doi:10.1534/g3.117.042127)
Supplement: Supplementary file 9 [file 1693File009.xlsx]

## Sheet: CPS1
Table S5. Reciprocal hemizygotes nitrogen consumption (mg/L)
CPS1	D/WE R1	D/WE R2	D/WE R3	D/WE R4	SA/D R1	SA/D R2	SA/D R3	SA/D R4	ANOVA p-value
Aspartic Acid	33.8446	32.4889	31.9175	36.4437	33.0377	32.0408	31.7212	34.3083	0.470353
Glutamic Acid	42.5203	41.7348	44.0499	57.0316	45.5214	40.8548	40.4313	33.0373	0.200092
Serine	48.7277	46.7849	46.3039	56.3188	46.4121	43.3442	44.2088	47.3481	0.143789
Histidine	40.7719	38.965	37.0191	44.7501	39.5167	36.5129	36.8926	41.7895	0.440669
Glutamine	456.751	451.791	447.333	467.437	449.592	443.507	443.646	457.268	0.224197
Arginine	95.489	77.483	78.1257	89.8624	80.3943	70.9842	63.1069	70.8235	0.0498719
Threonine	56.4736	54.8526	54.6438	62.1998	55.779	52.7426	53.6802	55.5883	0.224353
Tyrosine	13.0678	13.17	13.1274	11.9913	13.3154	13.7211	13.0996	14.5954	0.100625
Ammonium	276.872	261.208	230.419	375.173	265.35	207.085	227.124	304.902	0.395324
Methionine	ND	ND	ND	ND	ND	ND	ND	ND	-
Tryptophan	166.05	166.902	170.055	171.269	171.009	175.217	174.039	172.311	0.0258025
Isoleucine	32.3512	32.3042	32.2451	32.0471	31.7754	32.365	31.7486	32.4223	0.444877
Leucine	47.909	47.8294	47.4806	48.0153	46.1306	47.852	46.1772	47.9118	0.173703
Phenylalanine	36.4197	36.3509	36.0044	36.4272	34.6781	36.251	34.9203	36.3469	0.144136
Lysine	18.0015	18.3989	17.9777	15.8487	18.4388	17.4121	17.4838	18.2192	0.618886

## Sheet: ALP1
ALP1	D/WE R1	D/WE R2	D/WE R3	D/WE R4	WA/D R1	WA/D R2	WA/D R3	WA/D R4	ANOVA p-value
Aspartic Acid	30.8014	31.147	32.6819	31.6007	32.4672	31.0066	30.5794	30.2832	0.483208
Glutamic Acid	44.9659	44.9256	43.4958	43.563	44.4009	43.8811	42.6633	41.6657	0.192349
Serine	49.1041	49.7519	51.9651	50.087	51.0834	50.1769	49.9315	47.679	0.610754
Histidine	36.5633	36.668	39.7788	37.8768	37.9551	37.5382	37.7998	35.4185	0.589388
Glutamine	448.186	450.447	457.797	451.656	454.697	449.429	449.977	443.731	0.432087
Arginine	62.8632	65.5047	61.3731	58.8591	49.4489	57.8111	56.2663	48.7	0.0153037
Threonine	59.5717	60.2635	62.2264	60.4939	61.4831	60.9094	60.7769	59.4495	0.982962
Tyrosine	12.8144	12.5247	13.0817	12.8808	12.8382	12.0164	11.8039	12.031	0.0430968
Ammonium	168.175	174.824	198.953	179.571	184.948	183.469	185.706	154.134	0.754257
Methionine	ND	ND	ND	ND	ND	ND	ND	ND	-
Tryptophan	135.293	131.25	131.32	133.788	126.467	155.641	146.849	145.891	0.133798
Isoleucine	32.1534	32.1294	32.4107	32.2966	32.2322	31.4978	31.115	31.9608	0.0768388
Leucine	46.702	46.6908	47.4866	47.1717	47.1081	45.5704	44.7941	46.2889	0.0900501
Phenylalanine	35.1752	34.9678	35.8118	35.4717	35.3415	34.11	33.4906	34.4288	0.0552548
Lysine	21.8623	21.6632	21.371	21.6291	21.9865	21.6682	21.1056	21.9283	0.862247

## Sheet: ASI2
ASI2	D/WE R1	D/WE R2	D/WE R3	D/WE R4	WA/D R1	WA/D R2	WA/D R3	WA/D R4	ANOVA p-value
Aspartic Acid	30.5147	32.8643	30.3519	31.0629	30.1835	31.9743	28.8682	28.7799	0.23418
Glutamic Acid	48.0034	45.6174	46.6082	45.0844	41.0103	44.432	43.2688	44.2422	0.022574
Serine	47.3128	50.7755	47.1367	48.4871	47.3375	50.974	44.9714	44.4222	0.413487
Histidine	37.6348	41.8669	39.3615	41.6846	39.1591	40.5732	37.712	36.7583	0.271811
Glutamine	444.592	456.094	445.141	449.985	443.75	453.181	436.67	432.561	0.207419
Arginine	67.2953	58.8938	70.0449	61.249	46.9251	63.4644	49.7614	52.9925	0.0469097
Threonine	59.2832	62.4887	59.4435	61.714	59.4299	61.8674	57.5856	56.8962	0.240769
Tyrosine	12.9171	13.056	12.8157	11.964	12.0614	12.4933	11.8425	12.222	0.107335
Ammonium	162.359	185.941	181.09	186.649	179.704	210.656	151.444	153.349	0.739607
Methionine	ND	ND	ND	ND	ND	ND	ND	ND	-
Tryptophan	132.077	123.104	139.216	143.21	148.846	133.541	152.808	165.28	0.0935022
Isoleucine	32.2787	32.3743	31.7683	31.4504	31.323	31.6545	31.109	31.5641	0.0682407
Leucine	47.1349	47.2823	45.9479	45.1614	45.1268	45.1589	44.5075	45.6543	0.0626952
Phenylalanine	35.8439	35.8227	34.5072	34.1642	33.4259	34.1102	33.1376	34.0565	0.0307661
Lysine	22.1959	21.6005	21.5538	21.4599	21.3506	20.7006	21.6035	22.012	0.408368

## Sheet: LYP1
LYP1	D/WE R1	D/WE R2	D/WE R3	D/WE R4	WA/D R1	WA/D R2	WA/D R3	WA/D R4	ANOVA p-value
Aspartic Acid	29.8927	31.7826	32.9054	31.5584	32.2867	30.7229	29.2716	30.9209	0.433921
Glutamic Acid	43.7101	44.2086	47.1809	44.5705	44.4423	43.0814	42.3824	42.9044	0.102464
Serine	46.9773	50.6093	53.3053	51.0629	50.0655	48.5545	46.1015	49.0507	0.236995
Histidine	37.9749	38.9097	40.5617	38.095	40.4601	38.0974	38.0641	36.9872	0.627312
Glutamine	442.152	451.5	457.222	451.374	452.871	446.11	441.219	447.993	0.406848
Arginine	57.7163	55.7581	74.5371	59.5857	44.9867	41.5495	48.0385	45.4491	0.00934555
Threonine	59.8168	61.6807	63.7611	62.0564	62.1916	61.0491	58.9246	60.2288	0.290744
Tyrosine	11.749	12.1775	12.2988	12.1003	12.2337	11.5113	11.5403	12.1859	0.389587
Ammonium	161.719	213.111	229.777	191.545	184.111	163.515	171.232	182.497	0.176726
Methionine	ND	ND	ND	ND	ND	ND	ND	ND	-
Tryptophan	156.077	147.148	154.801	146.294	129.219	141.206	157.041	135.996	0.164033
Isoleucine	31.7664	32.1881	31.9572	31.7914	32.3259	31.7008	31.3956	32.2737	0.994405
Leucine	45.7153	46.8692	46.5905	46.0291	47.3023	45.5078	44.9832	47.3627	0.986194
Phenylalanine	34.4853	35.3364	34.9141	34.5242	35.711	34.1751	33.9125	35.7315	0.902042
Lysine	21.6125	21.8536	21.4996	21.7039	21.2145	21.2335	21.2224	21.4966	0.0100139

## Sheet: PDC1
PDC1	D/WE R1	D/WE R2	D/WE R3	D/WE R4	NA/D R1	NA/D R2	NA/D R3	NA/D R4	ANOVA p-value
Aspartic Acid	33.6777	34.3308	37.5106	37.1337	31.8802	34.2554	35.2855	31.057	0.116215
Glutamic Acid	40.0835	39.7697	49.1968	52.2761	39.8277	45.6352	47.9731	38.8789	0.582317
Serine	56.5464	57.7356	62.82	63.9904	52.446	58.3343	58.4918	52.3535	0.102752
Histidine	37.7705	39.71	43.6421	43.4563	37.4084	42.85	44.608	35.8749	0.719602
Glutamine	460.021	461.735	471.061	470.31	452.04	464.921	466.283	449.616	0.193242
Arginine	43.4118	46.6348	52.8966	73.4748	49.3642	70.3108	62.5913	56.7057	0.511429
Threonine	66.4278	66.8071	68.7409	69.391	61.7763	65.4257	65.8004	61.3437	0.021598
Tyrosine	12.6868	13.2766	13.8693	11.9612	11.3835	11.0468	12.0376	10.3537	0.0176925
Ammonium	150.732	173.221	252.289	286.353	208.5	285.999	292.339	206.36	0.44395
Methionine	ND	ND	ND	ND	ND	ND	ND	ND	-
Tryptophan	140.863	143.534	159.355	171.467	175.869	171.471	159.541	173.15	0.0898291
Isoleucine	32.2253	32.2081	32.306	31.4165	31.7071	31.0361	31.8439	30.8197	0.0793951
Leucine	47.9348	47.8697	48.0132	46.4617	47.9426	46.3795	47.9007	45.8772	0.43056
Phenylalanine	36.2067	36.3551	36.5458	34.8608	35.8558	34.5637	35.9107	34.0225	0.18786
Lysine	21.0561	21.2869	19.7211	18.9874	20.8304	20.5465	20.0772	21.3843	0.492932

## Sheet: ARO1
PDC1	D/WE R1	D/WE R2	D/WE R3	D/WE R4	SA/D R1	SA/D R2	SA/D R3	SA/D R4	ANOVA p-value
Aspartic Acid	31.1992	30.5596	29.2926	29.253	30.3796	29.4723	30.9618	28.8178	0.811964
Glutamic Acid	37.0185	37.1092	36.1655	33.8091	39.5397	39.4207	43.7079	46.8232	0.0171958
Serine	48.3324	46.5893	44.4711	43.7176	45.2841	43.7396	46.6686	43.9772	0.515524
Histidine	40.8782	39.1603	37.4587	38.1075	42.3324	37.3662	40.843	33.8486	0.886325
Glutamine	328.76	319.892	311.826	306.631	316.684	306.052	321.214	303.994	0.480443
Arginine	96.4883	79.7771	68.4279	66.9375	80.0862	71.998	93.3879	104.533	0.370492
Threonine	50.8948	49.7171	47.9628	47.2685	48.2145	46.9233	49.0967	46.097	0.241679
Tyrosine	10.3514	9.83547	10.0912	10.2043	10.815	9.6898	10.3483	10.719	0.363934
Ammonium	320.04	306.999	277.796	292.306	315.041	289.631	307.033	257.05	0.668535
Methionine	-	-	-	-	-	-	-	-	-
Tryptophan	164.495	162.348	162.668	167.591	149.334	158.599	153.248	162.086	0.0330093
Isoleucine	32.3999	32.3284	32.3846	32.5728	31.8716	31.4063	31.7269	31.7183	0.000556642
Leucine	51.4233	51.3251	51.002	51.4933	52.1573	51.5605	52.3113	51.6254	0.0322813
Phenylalanine	33.4004	33.3022	33.2745	33.3391	33.6828	32.6866	33.4853	33.1928	0.768595
Lysine	21.3029	21.5891	20.6735	21.9768	20.3633	21.1651	21.0687	22.0705	0.640649
