# Supplementary material for: Identification of Nitrogen Consumption Genetic Variants in Yeast Through QTL Mapping and Bulk Segregant RNA-Seq Analyses
Source: G3 (Bethesda). 2017 Jun 5;7(6):1693–705. doi: 10.1534/g3.117.042127 (PMC5473750; doi:10.1534/g3.117.042127)
Supplement: Supplementary file 11 [file 1693File011.csv]

Marker	Aspartic.Acid	Glutamic.Acid	Serine	Histidine	Glutamine	Arginine	Threonine	Tyrosine	Ammonium	Methionine	Tryptophane	Isoleucine	Leucine	Phenylalanine	Lysine
Iat70676	1.129145767	2.415480864	3.286370336	0.294825453	1.690695581	1.795299282	4.526476826	5.399109938	0.678436026	6.286688103	1.725791274	5.653263921	2.522028474	1.862547431	1.366230625
Iat70687	1.129145767	2.415480864	3.286370336	0.294825453	1.690695581	1.795299282	4.526476826	5.399109938	0.678436026	6.286688103	1.725791274	5.653263921	2.522028474	1.862547431	1.366230625
Iat70698	1.129145767	2.415480864	3.286370336	0.294825453	1.690695581	1.795299282	4.526476826	5.399109938	0.678436026	6.286688103	1.725791274	5.653263921	2.522028474	1.862547431	1.366230625
Iat70721	0.478535262	1.324821602	2.461204594	0.271046458	1.228957948	1.522852923	3.369459546	4.827983504	0.701352285	6.737246089	1.364937001	5.5683595	2.609213545	1.937863242	1.188350721
Iat70724	0.478535262	1.324821602	2.461204594	0.271046458	1.228957948	1.522852923	3.369459546	4.827983504	0.701352285	6.737246089	1.364937001	5.5683595	2.609213545	1.937863242	1.188350721
Iat70878	1.137488205	1.687182081	2.49985832	0.101334908	1.950324902	1.270170973	3.659293004	4.396778978	0.520548207	7.028701487	0.422358977	5.439046856	2.301338031	1.921144241	1.803278309
Iat70944	0.516328382	1.020568452	2.556561379	0.037247181	1.803574024	1.551696221	3.276342173	3.895915391	0.770146893	6.343406054	0.393766599	4.76221412	1.884271557	1.5332394	1.887311047
Iat71009	0.072362221	0.423540769	3.061319216	0.007292742	2.713379816	1.48665632	3.673454446	2.338177377	0.7436242	6.541176636	0.313287408	4.435701444	1.821126979	1.596499044	1.780111865
Iat71024	0.035258795	0.304220439	3.006649506	0.012871007	2.67351135	1.779469835	3.535056717	2.441380939	0.73623674	6.414612477	0.328556378	4.264127703	1.684839455	1.486140879	1.728318118
Iat71039	0.072362221	0.423540769	3.061319216	0.007292742	2.713379816	1.48665632	3.673454446	2.338177377	0.7436242	6.541176636	0.313287408	4.435701444	1.821126979	1.596499044	1.780111865
Iat71617	0.09131539	0.16346461	3.379364898	0.165527618	2.604355437	2.123957834	3.163889027	1.859170334	0.359319156	6.069000745	0.288771135	3.768976547	1.756937113	0.865593702	1.851418937
Iat71715	0.09131539	0.16346461	3.379364898	0.165527618	2.604355437	2.123957834	3.163889027	1.859170334	0.359319156	6.069000745	0.288771135	3.768976547	1.756937113	0.865593702	1.851418937
Iat99917	0.029909334	0.12791171	0.510136617	0.039865079	0.425222245	1.099482527	0.905434735	1.378529897	0.11740883	6.178812682	1.69883753	1.476212997	0.973881929	2.101896138	0.441242704
Iat99930	0.029909334	0.12791171	0.510136617	0.039865079	0.425222245	1.099482527	0.905434735	1.378529897	0.11740883	6.178812682	1.69883753	1.476212997	0.973881929	2.101896138	0.441242704
Iat100064	0.019368825	0.12336202	0.504421057	0.041593751	0.443137682	1.049635572	0.902630729	1.351321033	0.117671977	6.079495572	1.660777743	1.449518378	0.942132291	2.006610922	0.400862158
Iat100274	0.029909334	0.12791171	0.510136617	0.039865079	0.425222245	1.099482527	0.905434735	1.378529897	0.11740883	6.178812682	1.69883753	1.476212997	0.973881929	2.101896138	0.441242704
IIat47897	6.811440292	5.460539588	0.520621879	0.262476111	0.874748098	0.483276468	0.40218328	1.726578388	0.80024234	0.515320614	0.59362152	0.211905164	0.170326419	0.868092064	0.163044563
IIat47945	6.811440292	5.460539588	0.520621879	0.262476111	0.874748098	0.483276468	0.40218328	1.726578388	0.80024234	0.515320614	0.59362152	0.211905164	0.170326419	0.868092064	0.163044563
IIat47968	6.811440292	5.460539588	0.520621879	0.262476111	0.874748098	0.483276468	0.40218328	1.726578388	0.80024234	0.515320614	0.59362152	0.211905164	0.170326419	0.868092064	0.163044563
IIat78534	0.616305681	0.279015116	0.820566513	0.402826255	0.73139354	6.553582739	0.400937035	2.402936166	0.011645754	2.992852061	0.396271692	1.927548223	2.778956377	0.201321549	0.256217238
IIat78621	0.976969525	0.605843797	0.698762928	0.409367577	0.760726921	6.719551118	0.424514648	2.738944592	0.023671145	3.202621789	0.418939564	1.872282686	2.45998816	0.027759839	0.686783431
IIat78698	0.976969525	0.605843797	0.698762928	0.409367577	0.760726921	6.719551118	0.424514648	2.738944592	0.023671145	3.202621789	0.418939564	1.872282686	2.45998816	0.027759839	0.686783431
IIat78960	0.976969525	0.605843797	0.698762928	0.409367577	0.760726921	6.719551118	0.424514648	2.738944592	0.023671145	3.202621789	0.418939564	1.872282686	2.45998816	0.027759839	0.686783431
IIat79034	0.976969525	0.605843797	0.698762928	0.409367577	0.760726921	6.719551118	0.424514648	2.738944592	0.023671145	3.202621789	0.418939564	1.872282686	2.45998816	0.027759839	0.686783431
IIat79038	0.976969525	0.605843797	0.698762928	0.409367577	0.760726921	6.719551118	0.424514648	2.738944592	0.023671145	3.202621789	0.418939564	1.872282686	2.45998816	0.027759839	0.686783431
IIat79118	0.976969525	0.605843797	0.698762928	0.409367577	0.760726921	6.719551118	0.424514648	2.738944592	0.023671145	3.202621789	0.418939564	1.872282686	2.45998816	0.027759839	0.686783431
IIat79276	0.976969525	0.605843797	0.698762928	0.409367577	0.760726921	6.719551118	0.424514648	2.738944592	0.023671145	3.202621789	0.418939564	1.872282686	2.45998816	0.027759839	0.686783431
IIat79292	0.976969525	0.605843797	0.698762928	0.409367577	0.760726921	6.719551118	0.424514648	2.738944592	0.023671145	3.202621789	0.418939564	1.872282686	2.45998816	0.027759839	0.686783431
IIat79326	0.976969525	0.605843797	0.698762928	0.409367577	0.760726921	6.719551118	0.424514648	2.738944592	0.023671145	3.202621789	0.418939564	1.872282686	2.45998816	0.027759839	0.686783431
IIat79356	0.976969525	0.605843797	0.698762928	0.409367577	0.760726921	6.719551118	0.424514648	2.738944592	0.023671145	3.202621789	0.418939564	1.872282686	2.45998816	0.027759839	0.686783431
IIat81134	1.036349206	0.672668479	0.497949975	1.013007542	0.680555997	6.229416863	0.419875891	2.260153463	0.145868681	2.999376077	1.08235073	1.524868585	2.25521872	0.038048563	0.669481803
IIat81421	0.913561595	0.731260573	0.487592328	1.052003095	0.620535057	6.957169854	0.32701183	1.913701884	0.146017695	2.702880348	1.143112746	1.30830779	1.955719069	0.063413622	0.592850739
IIat81653	1.081640454	0.588516173	0.84071956	1.344008784	0.961947205	6.496913627	0.619510537	2.110419254	0.143044184	2.938732239	1.199256661	1.279460505	2.093198782	0.05956228	0.420942828
IIat81824	1.033584289	0.53767419	0.7386853	1.341971532	1.053814776	6.470940608	0.697333094	2.149569884	0.096210252	3.172469087	1.729359397	1.328813369	2.064387846	0.048083259	0.526332819
IIat81995	0.769574566	0.452133075	0.661367765	1.729414573	1.193853981	6.429305026	0.710261079	2.010690362	0.190671429	2.633383123	1.582596128	1.391767267	2.121335755	0.032297942	0.531575578
IIat82085	1.033584289	0.53767419	0.7386853	1.341971532	1.053814776	6.470940608	0.697333094	2.149569884	0.096210252	3.172469087	1.729359397	1.328813369	2.064387846	0.048083259	0.526332819
IIat82571	1.082906641	0.585344034	0.858968094	1.346538182	0.924304954	6.294496166	0.647973875	2.087040508	0.167724098	2.815199269	1.796640048	1.664004356	2.594153259	0.091540286	0.370685378
IIat102895	1.243444915	0.579350821	1.142650252	0.605813146	1.466297472	6.162712983	0.873151482	0.156930524	0.14663123	0.562896889	0.396001285	1.215134244	1.236181751	0.057102187	0.999503848
IIat249664	0.778547708	0.195483368	0.106932913	1.408828446	0.844758838	1.026737648	0.078821449	0.035204223	0.395757562	1.751378668	6.730206908	0.813472432	0.081999781	0.048081803	1.433204186
IIat468396	1.183222966	0.816597665	1.386921055	0.425743546	1.800135551	1.71009556	1.269737465	4.03499699	0.548901367	8.844114407	1.140138956	3.656599808	0.965445931	1.022733377	1.261657679
IIat468560	1.183222966	0.816597665	1.386921055	0.425743546	1.800135551	1.71009556	1.269737465	4.03499699	0.548901367	8.844114407	1.140138956	3.656599808	0.965445931	1.022733377	1.261657679
IIat468798	1.183222966	0.816597665	1.386921055	0.425743546	1.800135551	1.71009556	1.269737465	4.03499699	0.548901367	8.844114407	1.140138956	3.656599808	0.965445931	1.022733377	1.261657679
IIat641225	5.523489268	7.739996615	0.235226392	0.032597946	0.240285616	2.183863556	0.09064234	0.350270851	0.116145532	1.069036797	1.243167637	0.220646949	0.018619112	0.026313883	0.456002123
IIat641284	5.523489268	7.739996615	0.235226392	0.032597946	0.240285616	2.183863556	0.09064234	0.350270851	0.116145532	1.069036797	1.243167637	0.220646949	0.018619112	0.026313883	0.456002123
IIat641297	5.523489268	7.739996615	0.235226392	0.032597946	0.240285616	2.183863556	0.09064234	0.350270851	0.116145532	1.069036797	1.243167637	0.220646949	0.018619112	0.026313883	0.456002123
IIat641342	5.523489268	7.739996615	0.235226392	0.032597946	0.240285616	2.183863556	0.09064234	0.350270851	0.116145532	1.069036797	1.243167637	0.220646949	0.018619112	0.026313883	0.456002123
IIat641363	5.533389068	7.767797576	0.229552711	0.022509614	0.246860547	2.150554191	0.08564957	0.273131967	0.103447022	1.126597646	1.327319193	0.231915071	0.039827475	0.021308226	0.391441852
IIat641428	6.282116778	8.648706991	0.212244852	0.022802322	0.195646157	1.908530321	0.102973193	0.398318409	0.116239489	1.315490411	0.641423846	0.220034299	0.018300088	0.054258796	0.536492532
IIat641462	6.282116778	8.648706991	0.212244852	0.022802322	0.195646157	1.908530321	0.102973193	0.398318409	0.116239489	1.315490411	0.641423846	0.220034299	0.018300088	0.054258796	0.536492532
IIat641600	5.693330135	7.737084467	0.244581875	0.017353904	0.127378594	1.712562055	0.13741577	0.354816518	0.133015796	0.414517731	0.693592326	0.063941927	0.026942142	0.009610249	0.716257246
IIat641837	4.692116029	7.100144405	0.06755303	0.004508094	0.084994415	1.596403568	0.012655483	0.302214778	0.065082569	0.068838511	0.406773029	0.029360884	0.077088373	0.046689528	0.226685898
IIat641909	4.692116029	7.100144405	0.06755303	0.004508094	0.084994415	1.596403568	0.012655483	0.302214778	0.065082569	0.068838511	0.406773029	0.029360884	0.077088373	0.046689528	0.226685898
IIat642044	4.692116029	7.100144405	0.06755303	0.004508094	0.084994415	1.596403568	0.012655483	0.302214778	0.065082569	0.068838511	0.406773029	0.029360884	0.077088373	0.046689528	0.226685898
IIat642160	4.692116029	7.100144405	0.06755303	0.004508094	0.084994415	1.596403568	0.012655483	0.302214778	0.065082569	0.068838511	0.406773029	0.029360884	0.077088373	0.046689528	0.226685898
IIat642351	4.692116029	7.100144405	0.06755303	0.004508094	0.084994415	1.596403568	0.012655483	0.302214778	0.065082569	0.068838511	0.406773029	0.029360884	0.077088373	0.046689528	0.226685898
IIat642401	4.692116029	7.100144405	0.06755303	0.004508094	0.084994415	1.596403568	0.012655483	0.302214778	0.065082569	0.068838511	0.406773029	0.029360884	0.077088373	0.046689528	0.226685898
IIat642478	4.692116029	7.100144405	0.06755303	0.004508094	0.084994415	1.596403568	0.012655483	0.302214778	0.065082569	0.068838511	0.406773029	0.029360884	0.077088373	0.046689528	0.226685898
IIat642487	4.692116029	7.100144405	0.06755303	0.004508094	0.084994415	1.596403568	0.012655483	0.302214778	0.065082569	0.068838511	0.406773029	0.029360884	0.077088373	0.046689528	0.226685898
IIat642576	4.278866167	6.782471026	0.164550348	0.007487298	0.086988733	0.74007485	0.046551053	0.428351563	0.091474315	0.061418527	0.367906422	0.047110372	0.136900648	0.049761752	0.472680407
IIat642768	4.692116029	7.100144405	0.06755303	0.004508094	0.084994415	1.596403568	0.012655483	0.302214778	0.065082569	0.068838511	0.406773029	0.029360884	0.077088373	0.046689528	0.226685898
IIat642771	4.692116029	7.100144405	0.06755303	0.004508094	0.084994415	1.596403568	0.012655483	0.302214778	0.065082569	0.068838511	0.406773029	0.029360884	0.077088373	0.046689528	0.226685898
IIat642801	5.71258944	8.068335076	0.124643265	0.005333721	0.195764003	1.544902514	0.015725548	0.450891168	0.328516563	0.051744096	0.402439274	0.042919035	0.177039816	0.049237246	0.233650026
IIat642964	4.702685023	6.511711404	0.229209617	0.002831739	0.234314839	1.589417148	0.042632961	0.566696197	0.242152465	0.094547865	0.416110772	0.036894642	0.059319218	0.047484011	0.255251491
IIat643093	4.702685023	6.511711404	0.229209617	0.002831739	0.234314839	1.589417148	0.042632961	0.566696197	0.242152465	0.094547865	0.416110772	0.036894642	0.059319218	0.047484011	0.255251491
IIat643129	4.702685023	6.511711404	0.229209617	0.002831739	0.234314839	1.589417148	0.042632961	0.566696197	0.242152465	0.094547865	0.416110772	0.036894642	0.059319218	0.047484011	0.255251491
IIat643171	5.187481591	6.856909747	0.210230992	0.037399092	0.241829645	1.495976795	0.053956887	0.582057843	0.318338519	0.154166118	0.574698434	0.042694776	0.032388163	0.042265799	0.260983824
IIat643323	5.105844548	6.578073924	0.158435834	0.184865685	0.276937445	1.158673549	0.044976601	0.665901203	0.23660232	0.204770128	0.825018107	0.071482336	0.034318985	0.016091211	0.236532639
IIat645016	5.411696349	6.319819733	0.061234519	0.008740547	0.059202695	0.880355502	0.057877428	0.401446601	0.028468902	0.16185664	0.347999441	0.018246654	0.038058449	0.099816242	0.456341646
IIat645053	5.441002237	6.423401216	0.05587339	0.00239816	0.053090874	0.806492869	0.045351573	0.562482047	0.076808347	0.18710343	0.285947662	0.026726713	0.03859723	0.085180481	0.427074364
IIat645076	5.441002237	6.423401216	0.05587339	0.00239816	0.053090874	0.806492869	0.045351573	0.562482047	0.076808347	0.18710343	0.285947662	0.026726713	0.03859723	0.085180481	0.427074364
IIat645079	5.441002237	6.423401216	0.05587339	0.00239816	0.053090874	0.806492869	0.045351573	0.562482047	0.076808347	0.18710343	0.285947662	0.026726713	0.03859723	0.085180481	0.427074364
IIat645122	5.441002237	6.423401216	0.05587339	0.00239816	0.053090874	0.806492869	0.045351573	0.562482047	0.076808347	0.18710343	0.285947662	0.026726713	0.03859723	0.085180481	0.427074364
IIat645127	5.441002237	6.423401216	0.05587339	0.00239816	0.053090874	0.806492869	0.045351573	0.562482047	0.076808347	0.18710343	0.285947662	0.026726713	0.03859723	0.085180481	0.427074364
IIat645153	5.441002237	6.423401216	0.05587339	0.00239816	0.053090874	0.806492869	0.045351573	0.562482047	0.076808347	0.18710343	0.285947662	0.026726713	0.03859723	0.085180481	0.427074364
IIat645234	6.270048534	7.07055201	0.016031049	0.069040594	0.026718862	1.731548697	0.012987676	1.075676662	0.064519363	0.522618785	0.515431351	0.072973669	0.048063415	0.060655997	0.066255745
IIat645284	6.270048534	7.07055201	0.016031049	0.069040594	0.026718862	1.731548697	0.012987676	1.075676662	0.064519363	0.522618785	0.515431351	0.072973669	0.048063415	0.060655997	0.066255745
IIat645336	6.270048534	7.07055201	0.016031049	0.069040594	0.026718862	1.731548697	0.012987676	1.075676662	0.064519363	0.522618785	0.515431351	0.072973669	0.048063415	0.060655997	0.066255745
IIat645464	6.909064276	8.324269838	0.110354299	0.002492176	0.448562276	1.693686883	0.241783484	1.278022292	0.182908959	0.2212221	0.961405953	0.429636735	0.21968524	0.047911779	0.238227127
IIat645471	6.909064276	8.324269838	0.110354299	0.002492176	0.448562276	1.693686883	0.241783484	1.278022292	0.182908959	0.2212221	0.961405953	0.429636735	0.21968524	0.047911779	0.238227127
IIat645587	6.909064276	8.324269838	0.110354299	0.002492176	0.448562276	1.693686883	0.241783484	1.278022292	0.182908959	0.2212221	0.961405953	0.429636735	0.21968524	0.047911779	0.238227127
IIat645671	6.909064276	8.324269838	0.110354299	0.002492176	0.448562276	1.693686883	0.241783484	1.278022292	0.182908959	0.2212221	0.961405953	0.429636735	0.21968524	0.047911779	0.238227127
IIat645696	6.909064276	8.324269838	0.110354299	0.002492176	0.448562276	1.693686883	0.241783484	1.278022292	0.182908959	0.2212221	0.961405953	0.429636735	0.21968524	0.047911779	0.238227127
IIat645733	6.909064276	8.324269838	0.110354299	0.002492176	0.448562276	1.693686883	0.241783484	1.278022292	0.182908959	0.2212221	0.961405953	0.429636735	0.21968524	0.047911779	0.238227127
IIat645802	6.673396835	7.784471968	0.101736697	0.00253783	0.351980419	1.678033671	0.211918206	1.318434886	0.18011679	0.241340017	1.032850199	0.44577634	0.232572004	0.051498118	0.211524155
IIat646204	6.546803084	7.816704448	0.089319806	0.006841189	0.403935912	1.647742922	0.229521038	1.050099265	0.15209239	0.15470384	0.897526745	0.297590883	0.123090698	0.057767675	0.253286708
IIat646344	6.909064276	8.324269838	0.110354299	0.002492176	0.448562276	1.693686883	0.241783484	1.278022292	0.182908959	0.2212221	0.961405953	0.429636735	0.21968524	0.047911779	0.238227127
IIat646519	5.206866571	6.025030028	0.110469717	0.008989907	0.618712282	1.334815133	0.238203007	0.82104007	0.212910199	0.224028039	1.182106135	0.388402832	0.139456426	0.03330478	0.256286957
IIat646644	5.206866571	6.025030028	0.110469717	0.008989907	0.618712282	1.334815133	0.238203007	0.82104007	0.212910199	0.224028039	1.182106135	0.388402832	0.139456426	0.03330478	0.256286957
IIat648174	4.068630847	6.18950827	0.107909769	0.01172649	0.63618258	1.533623781	0.269946599	0.792524106	0.222087561	0.223693901	1.121551862	0.349036289	0.181472448	0.121850449	0.26664484
IIat648203	4.068630847	6.18950827	0.107909769	0.01172649	0.63618258	1.533623781	0.269946599	0.792524106	0.222087561	0.223693901	1.121551862	0.349036289	0.181472448	0.121850449	0.26664484
IIat648270	4.068630847	6.18950827	0.107909769	0.01172649	0.63618258	1.533623781	0.269946599	0.792524106	0.222087561	0.223693901	1.121551862	0.349036289	0.181472448	0.121850449	0.26664484
IIat648381	4.068630847	6.18950827	0.107909769	0.01172649	0.63618258	1.533623781	0.269946599	0.792524106	0.222087561	0.223693901	1.121551862	0.349036289	0.181472448	0.121850449	0.26664484
IIat648663	4.068630847	6.18950827	0.107909769	0.01172649	0.63618258	1.533623781	0.269946599	0.792524106	0.222087561	0.223693901	1.121551862	0.349036289	0.181472448	0.121850449	0.26664484
IIat649178	3.962837095	6.265689996	0.114836053	0.020649162	0.601993468	1.224993052	0.203689226	0.601077125	0.228264414	0.037528167	0.539626658	0.320145462	0.378248268	0.169458172	0.327212867
IIat649512	4.218676683	7.60407031	0.161529503	0.007820795	0.685162255	1.398729555	0.243724692	0.529502573	0.398645696	0.011031349	0.674362533	0.343597974	0.556998126	0.078691528	0.52522416
IIat666703	2.12041837	1.05795444	1.832873588	0.820043083	0.296790229	0.055281675	2.2188549	1.818334211	1.105763547	4.018005836	1.57003405	1.177802214	2.136761356	8.060248994	2.367660307
IIat666870	2.12041837	1.05795444	1.832873588	0.820043083	0.296790229	0.055281675	2.2188549	1.818334211	1.105763547	4.018005836	1.57003405	1.177802214	2.136761356	8.060248994	2.367660307
IIat666880	2.12041837	1.05795444	1.832873588	0.820043083	0.296790229	0.055281675	2.2188549	1.818334211	1.105763547	4.018005836	1.57003405	1.177802214	2.136761356	8.060248994	2.367660307
IIat666881	2.12041837	1.05795444	1.832873588	0.820043083	0.296790229	0.055281675	2.2188549	1.818334211	1.105763547	4.018005836	1.57003405	1.177802214	2.136761356	8.060248994	2.367660307
IIat666919	2.224499508	1.442227648	2.027420946	0.834743561	0.396712162	0.117768788	2.371281715	1.727312023	1.251697015	3.937270378	1.389639741	1.139592141	2.078135344	8.067242639	2.435530633
IIat666961	2.098644197	1.05583304	1.826225348	0.7992082	0.291388796	0.064107907	2.209750054	1.761916784	0.950813167	3.930840702	1.554053518	1.133572256	2.065448735	7.84273694	2.395579062
IIat666982	2.136156093	0.998375454	1.711827213	0.754676721	0.281669176	0.059266612	2.141497534	1.801841806	1.091357004	3.93462059	1.581124003	1.180955249	2.149352139	7.90972715	2.342437814
IIat667126	1.873562422	0.671337963	1.712570279	0.946503861	0.368979124	0.027801134	2.140517812	2.249783942	1.200666261	3.794237077	1.304696084	1.321612654	2.330027088	7.496910268	2.428784917
IIat667165	2.504062291	1.073252587	3.077695773	1.25146877	0.777151401	0.025388092	3.874855853	2.633362293	1.165605003	4.830212309	1.232280974	1.498073439	2.016588774	9.461001564	2.474890536
IIat667348	2.46429624	1.08851958	3.179081784	1.27964279	0.785182148	0.022381581	3.935162334	2.66583649	1.191438063	4.897630544	1.216188141	1.470611762	1.991916083	9.519707684	2.501007565
IIat667552	2.46429624	1.08851958	3.179081784	1.27964279	0.785182148	0.022381581	3.935162334	2.66583649	1.191438063	4.897630544	1.216188141	1.470611762	1.991916083	9.519707684	2.501007565
IIat667774	2.533570203	1.383418746	3.085102127	0.913068437	0.756426564	0.034931877	3.444149186	1.742079121	0.984721983	4.683676964	0.70471064	1.274680736	2.303420435	8.717787616	1.58519384
IIat667990	2.636958099	1.414217099	3.190297252	0.991905661	0.78873991	0.020749346	3.414595553	1.9168473	1.058341652	4.690252735	0.654169063	1.414755239	2.420016022	8.788284957	1.639488569
IIat668251	2.247097643	1.455256254	3.315357691	1.397893293	0.752117264	0.001369732	3.81051244	3.253831964	1.476130923	6.369400324	0.656708015	2.303090646	3.360697124	8.100765264	2.396567281
IIat668368	2.251380394	1.452724024	3.249558201	1.228055105	0.819413233	0.000727705	3.582674906	2.257299293	1.372634425	5.296028465	0.61683493	1.821188005	2.990194954	8.53512607	1.909649762
IIat682723	0.2444538	0.616050466	1.706552069	3.155287757	0.297173116	1.697028181	1.425893688	5.347270359	0.13767725	1.861881758	0.375531945	2.891930813	3.57179246	1.538091142	7.76049865
IIIat91321	0.224099208	0.73639963	5.239189363	0.976849387	1.865360999	0.402504817	6.060868437	1.473717118	0.03024369	4.009756356	0.718799151	1.546230216	0.77354968	1.089969138	1.884525753
IIIat131278	2.007194626	1.175922328	1.489816354	3.470026959	1.817096759	1.505771619	1.209815	2.752352006	0.166092475	3.565689276	0.84937813	2.141587471	0.478398966	6.621503755	2.636911064
IIIat131369	1.351917973	0.786062815	1.459562581	3.439313386	1.82359387	1.590766687	1.224348901	2.694832121	0.098564987	3.751817628	0.792501349	2.431466722	0.7645982	7.159581039	2.590069426
IIIat131511	1.351917973	0.786062815	1.459562581	3.439313386	1.82359387	1.590766687	1.224348901	2.694832121	0.098564987	3.751817628	0.792501349	2.431466722	0.7645982	7.159581039	2.590069426
IIIat131517	1.351917973	0.786062815	1.459562581	3.439313386	1.82359387	1.590766687	1.224348901	2.694832121	0.098564987	3.751817628	0.792501349	2.431466722	0.7645982	7.159581039	2.590069426
IIIat131859	1.043296479	0.624672272	1.054990679	2.995895929	1.640964212	1.39994986	1.068744564	2.723626671	0.174660513	2.968830557	0.61290445	2.615959329	0.592151528	6.484266963	2.531536036
IIIat132018	1.043296479	0.624672272	1.054990679	2.995895929	1.640964212	1.39994986	1.068744564	2.723626671	0.174660513	2.968830557	0.61290445	2.615959329	0.592151528	6.484266963	2.531536036
IIIat132063	1.043296479	0.624672272	1.054990679	2.995895929	1.640964212	1.39994986	1.068744564	2.723626671	0.174660513	2.968830557	0.61290445	2.615959329	0.592151528	6.484266963	2.531536036
IIIat134372	1.057771482	0.63682336	1.212871743	3.665521319	1.719795078	1.84917721	1.24941563	4.241310763	0.001454995	3.082467703	1.220788106	3.169068496	0.751574113	6.19770915	3.145413532
IIIat134466	1.057771482	0.63682336	1.212871743	3.665521319	1.719795078	1.84917721	1.24941563	4.241310763	0.001454995	3.082467703	1.220788106	3.169068496	0.751574113	6.19770915	3.145413532
IIIat135042	0.997203418	0.569896035	0.776600338	2.59595629	0.755883587	0.890167334	0.991341594	3.648611748	0.008224021	3.827391839	1.17005042	3.266621227	1.322856457	7.902176829	2.01105897
IIIat135177	0.997203418	0.569896035	0.776600338	2.59595629	0.755883587	0.890167334	0.991341594	3.648611748	0.008224021	3.827391839	1.17005042	3.266621227	1.322856457	7.902176829	2.01105897
IIIat135315	0.997203418	0.569896035	0.776600338	2.59595629	0.755883587	0.890167334	0.991341594	3.648611748	0.008224021	3.827391839	1.17005042	3.266621227	1.322856457	7.902176829	2.01105897
IIIat135486	0.997203418	0.569896035	0.776600338	2.59595629	0.755883587	0.890167334	0.991341594	3.648611748	0.008224021	3.827391839	1.17005042	3.266621227	1.322856457	7.902176829	2.01105897
IIIat135663	0.85605154	0.455033291	0.777048448	2.439704103	0.810341212	0.827117388	1.005457589	3.296692043	0.018821172	3.400752976	1.622599516	3.031096862	1.189926442	7.282330368	2.057576767
IIIat135693	0.85605154	0.455033291	0.777048448	2.439704103	0.810341212	0.827117388	1.005457589	3.296692043	0.018821172	3.400752976	1.622599516	3.031096862	1.189926442	7.282330368	2.057576767
IIIat135765	0.85605154	0.455033291	0.777048448	2.439704103	0.810341212	0.827117388	1.005457589	3.296692043	0.018821172	3.400752976	1.622599516	3.031096862	1.189926442	7.282330368	2.057576767
IIIat135822	0.85605154	0.455033291	0.777048448	2.439704103	0.810341212	0.827117388	1.005457589	3.296692043	0.018821172	3.400752976	1.622599516	3.031096862	1.189926442	7.282330368	2.057576767
IIIat136230	0.913855218	0.472163489	0.823592962	2.140300216	0.606843057	0.774828367	1.016270077	3.100235236	0.13739619	3.061152489	1.616310413	2.620369742	1.065582964	6.529999692	1.68347874
IIIat136538	0.990650033	0.47683769	0.907771089	1.991322547	0.575267131	0.842105097	1.01706026	3.128406025	0.130058995	3.190209945	1.276634509	2.640387474	1.168034692	6.423869402	1.593199973
IIIat136716	0.970210572	0.471835439	0.740429837	2.276490909	0.606433429	0.751020362	0.905725398	3.20439222	0.143505769	3.226296875	1.338971214	2.677717604	1.19065033	6.652962551	1.74045788
IIIat136787	1.004579293	0.329181448	1.006025641	2.499965263	0.751191286	0.751774357	1.100212392	3.238599351	0.127371219	3.245838445	1.36171916	2.803896193	1.276434522	6.616683145	1.699354145
IIIat136850	1.004579293	0.329181448	1.006025641	2.499965263	0.751191286	0.751774357	1.100212392	3.238599351	0.127371219	3.245838445	1.36171916	2.803896193	1.276434522	6.616683145	1.699354145
IIIat214892	1.740576537	1.766417522	3.059626005	0.742971851	1.262918818	7.148953082	3.897641919	1.620930432	0.313412823	0.619882107	0.403511056	0.316762256	0.275204034	1.144337379	1.439454397
IIIat215328	2.978772563	2.505657183	1.887536483	1.309941088	1.868038337	6.88188541	2.916896813	1.282664319	0.515803096	0.679876996	0.971703037	0.302099575	0.111419431	0.361664804	1.244003976
IIIat215332	2.978772563	2.505657183	1.887536483	1.309941088	1.868038337	6.88188541	2.916896813	1.282664319	0.515803096	0.679876996	0.971703037	0.302099575	0.111419431	0.361664804	1.244003976
IIIat215667	2.296843252	2.041969176	1.759971296	2.561734949	1.840883534	8.301460579	2.80222231	3.791767398	0.595816955	1.551314135	1.421131393	1.688458505	1.01203119	0.686846524	1.052175538
IIIat215826	1.778642091	1.663499976	1.667909853	2.466835087	2.008172945	7.489230455	2.714072326	4.780730532	0.518402196	1.445782349	1.356801248	2.254358364	1.203694184	0.883861117	0.538234463
IIIat215866	1.778642091	1.663499976	1.667909853	2.466835087	2.008172945	7.489230455	2.714072326	4.780730532	0.518402196	1.445782349	1.356801248	2.254358364	1.203694184	0.883861117	0.538234463
IIIat216264	1.473124954	1.083560296	1.117726489	2.657752981	1.228371138	6.167775407	1.441883525	3.911045241	0.426944099	0.45384288	0.440456191	1.264291013	0.82940251	0.674129045	1.238907865
IIIat216348	1.473124954	1.083560296	1.117726489	2.657752981	1.228371138	6.167775407	1.441883525	3.911045241	0.426944099	0.45384288	0.440456191	1.264291013	0.82940251	0.674129045	1.238907865
IIIat216396	1.445194922	0.939150071	0.802688597	2.50395691	1.000637553	6.3394606	1.100737881	3.783708154	0.598484644	0.481550402	0.652653039	1.177253347	0.894361659	0.551853297	1.257908281
IIIat216420	1.445194922	0.939150071	0.802688597	2.50395691	1.000637553	6.3394606	1.100737881	3.783708154	0.598484644	0.481550402	0.652653039	1.177253347	0.894361659	0.551853297	1.257908281
IIIat217193	1.476452764	1.243494354	2.262517034	3.475305668	1.610092936	3.760157475	2.376135115	6.865110202	0.308196266	0.723556612	1.073190288	2.215742338	1.483967981	0.380055849	1.949275338
IIIat217262	1.464794439	1.101998527	2.07610176	3.29501113	1.295164441	2.870812215	2.090198579	6.193444395	0.322741037	0.712775098	0.816623026	2.462324661	1.544018844	0.516418801	1.784910707
IIIat217439	1.623000134	1.022118447	2.821310495	3.430847121	1.72379482	2.995748718	2.618042354	6.879593863	0.264623518	1.064767517	0.959839578	2.763204788	1.510757197	0.643385056	1.803907824
IIIat217451	1.623000134	1.022118447	2.821310495	3.430847121	1.72379482	2.995748718	2.618042354	6.879593863	0.264623518	1.064767517	0.959839578	2.763204788	1.510757197	0.643385056	1.803907824
IIIat217463	1.623000134	1.022118447	2.821310495	3.430847121	1.72379482	2.995748718	2.618042354	6.879593863	0.264623518	1.064767517	0.959839578	2.763204788	1.510757197	0.643385056	1.803907824
IIIat217508	1.623000134	1.022118447	2.821310495	3.430847121	1.72379482	2.995748718	2.618042354	6.879593863	0.264623518	1.064767517	0.959839578	2.763204788	1.510757197	0.643385056	1.803907824
IIIat218031	2.313239755	2.149432792	2.871269418	3.426762184	1.362453799	2.931098172	2.951211274	7.681432988	0.345924247	1.224902662	1.019744084	2.714823253	1.138253991	1.39786855	2.258320792
IIIat218033	2.313239755	2.149432792	2.871269418	3.426762184	1.362453799	2.931098172	2.951211274	7.681432988	0.345924247	1.224902662	1.019744084	2.714823253	1.138253991	1.39786855	2.258320792
IIIat218139	2.625439245	2.115455046	1.896270754	2.898294682	0.79596567	2.667839774	1.900448207	6.636486186	0.241331554	0.762763065	0.875652912	1.089450431	0.572149869	0.589966441	2.291172298
IIIat218543	2.17808258	2.151858691	2.041312813	3.300161799	0.792320791	3.043313084	2.202181691	7.106639927	0.080879644	0.794241714	0.807942298	1.227223126	0.672269748	0.584635334	2.2699933
IIIat218831	1.903363738	2.208707252	1.933673486	3.543517537	0.909297351	2.843714732	2.320720031	6.77668329	0.081122911	0.54055104	0.595602465	1.204920376	0.714135789	0.570400033	2.128229619
IIIat218876	1.903363738	2.208707252	1.933673486	3.543517537	0.909297351	2.843714732	2.320720031	6.77668329	0.081122911	0.54055104	0.595602465	1.204920376	0.714135789	0.570400033	2.128229619
IIIat218902	2.17808258	2.151858691	2.041312813	3.300161799	0.792320791	3.043313084	2.202181691	7.106639927	0.080879644	0.794241714	0.807942298	1.227223126	0.672269748	0.584635334	2.2699933
IIIat218911	2.17808258	2.151858691	2.041312813	3.300161799	0.792320791	3.043313084	2.202181691	7.106639927	0.080879644	0.794241714	0.807942298	1.227223126	0.672269748	0.584635334	2.2699933
IIIat218945	2.17808258	2.151858691	2.041312813	3.300161799	0.792320791	3.043313084	2.202181691	7.106639927	0.080879644	0.794241714	0.807942298	1.227223126	0.672269748	0.584635334	2.2699933
IIIat219272	2.234162291	2.325746712	1.793315962	1.973345733	0.59369062	2.889685019	1.842652428	6.429413639	0.058353705	0.867579959	0.887391226	0.824835624	0.544837058	0.734387624	2.241809593
IIIat219314	2.224364764	2.373490536	2.194632438	2.23951683	0.72772715	3.037689522	2.263398033	6.677047917	0.077553516	0.928345905	0.774420641	0.910750728	0.529352426	0.810017822	2.601876003
IIIat219408	1.85635329	2.352102973	2.287478386	2.469057567	0.917346272	2.644707136	2.534241644	6.239964243	0.067697407	0.58762501	0.683653602	0.843587594	0.41314546	0.698729855	2.379926753
IIIat219473	1.85635329	2.352102973	2.287478386	2.469057567	0.917346272	2.644707136	2.534241644	6.239964243	0.067697407	0.58762501	0.683653602	0.843587594	0.41314546	0.698729855	2.379926753
IIIat219557	1.85635329	2.352102973	2.287478386	2.469057567	0.917346272	2.644707136	2.534241644	6.239964243	0.067697407	0.58762501	0.683653602	0.843587594	0.41314546	0.698729855	2.379926753
IIIat219692	1.816059778	2.136883029	1.915524803	2.215747926	0.756693986	2.553574992	2.106372574	6.06926126	0.064270407	0.535465286	0.610522568	0.798442609	0.409506903	0.707092137	1.681386968
IIIat219719	1.816059778	2.136883029	1.915524803	2.215747926	0.756693986	2.553574992	2.106372574	6.06926126	0.064270407	0.535465286	0.610522568	0.798442609	0.409506903	0.707092137	1.681386968
IIIat220050	1.668172376	2.067981813	2.43683183	2.647243969	1.070395058	2.891853362	2.638411029	6.452314223	0.034658795	0.561469121	0.615821209	0.74618388	0.393000844	0.649054096	1.842913017
IIIat220076	1.668172376	2.067981813	2.43683183	2.647243969	1.070395058	2.891853362	2.638411029	6.452314223	0.034658795	0.561469121	0.615821209	0.74618388	0.393000844	0.649054096	1.842913017
IIIat220079	1.372420183	1.876894613	2.353411812	2.441225257	1.060795849	2.79341021	2.489762228	6.248509431	0.099590208	0.503397708	0.60626036	0.708243627	0.429795357	0.643869954	1.622944839
IIIat220090	1.531422675	1.980022735	2.586798335	2.919401774	1.108693211	2.767916466	2.801416251	6.736066417	0.043772967	0.511514729	0.586222679	0.779431573	0.389077415	0.635018844	1.688607212
IIIat220108	1.570041003	2.018586278	2.442778786	2.602178365	1.162235672	3.194907341	2.63330749	6.209948987	0.009842763	0.621564839	0.615801957	0.669760549	0.331925585	0.500010856	1.872232396
IIIat220154	1.570041003	2.018586278	2.442778786	2.602178365	1.162235672	3.194907341	2.63330749	6.209948987	0.009842763	0.621564839	0.615801957	0.669760549	0.331925585	0.500010856	1.872232396
IIIat220473	1.498951541	1.696905383	2.516045969	2.839785282	1.588575017	3.804153849	2.451292525	6.609410495	0.051968642	1.655216412	0.642507735	1.161088459	0.574971023	0.161207984	2.370941276
IIIat220571	1.685185685	1.787153153	1.994001137	2.381835619	1.167878278	3.374137429	1.933809828	6.212928305	0.056323876	1.603993663	0.637867798	1.211167293	0.597813659	0.173911229	2.181224745
IIIat220620	1.685185685	1.787153153	1.994001137	2.381835619	1.167878278	3.374137429	1.933809828	6.212928305	0.056323876	1.603993663	0.637867798	1.211167293	0.597813659	0.173911229	2.181224745
IIIat220636	1.685185685	1.787153153	1.994001137	2.381835619	1.167878278	3.374137429	1.933809828	6.212928305	0.056323876	1.603993663	0.637867798	1.211167293	0.597813659	0.173911229	2.181224745
IIIat220900	1.702381531	1.715162557	2.189027243	2.509352865	1.288393961	3.546305624	2.045281526	6.15934801	0.045045034	1.512741268	0.630306007	1.211731841	0.631667234	0.175409395	1.960681915
IIIat221698	1.455408002	1.040786474	3.089599099	2.232449757	0.833883431	2.783993034	2.619620271	6.835856684	0.053266789	2.439046398	0.56412308	1.493537494	0.68559377	0.809282848	2.691559501
IIIat221716	1.455408002	1.040786474	3.089599099	2.232449757	0.833883431	2.783993034	2.619620271	6.835856684	0.053266789	2.439046398	0.56412308	1.493537494	0.68559377	0.809282848	2.691559501
IIIat250838	1.016945522	0.608987596	0.29397429	1.874699023	1.520293609	0.552150428	0.443622033	2.615853845	2.90079172	4.386024156	0.135302198	4.166962496	1.632612306	6.00906022	1.06752384
IIIat250852	1.016945522	0.608987596	0.29397429	1.874699023	1.520293609	0.552150428	0.443622033	2.615853845	2.90079172	4.386024156	0.135302198	4.166962496	1.632612306	6.00906022	1.06752384
IIIat250934	1.016945522	0.608987596	0.29397429	1.874699023	1.520293609	0.552150428	0.443622033	2.615853845	2.90079172	4.386024156	0.135302198	4.166962496	1.632612306	6.00906022	1.06752384
IIIat251366	1.016945522	0.608987596	0.29397429	1.874699023	1.520293609	0.552150428	0.443622033	2.615853845	2.90079172	4.386024156	0.135302198	4.166962496	1.632612306	6.00906022	1.06752384
IIIat251375	1.016945522	0.608987596	0.29397429	1.874699023	1.520293609	0.552150428	0.443622033	2.615853845	2.90079172	4.386024156	0.135302198	4.166962496	1.632612306	6.00906022	1.06752384
IIIat251396	1.842378295	1.156434423	0.262657774	1.705796653	1.344258639	0.709167084	0.379503846	2.220210191	2.673383162	3.988006411	0.165076138	3.615908781	1.305295203	6.129174536	1.183627799
IIIat251441	1.842378295	1.156434423	0.262657774	1.705796653	1.344258639	0.709167084	0.379503846	2.220210191	2.673383162	3.988006411	0.165076138	3.615908781	1.305295203	6.129174536	1.183627799
IIIat278402	1.497527663	1.191372605	1.082648248	0.841881098	0.55319619	0.39589268	1.978832387	1.898456355	1.019744412	0.622712004	0.616416633	3.787127791	6.113315014	3.261254907	0.13564791
IIIat278425	1.497527663	1.191372605	1.082648248	0.841881098	0.55319619	0.39589268	1.978832387	1.898456355	1.019744412	0.622712004	0.616416633	3.787127791	6.113315014	3.261254907	0.13564791
IIIat278428	1.497527663	1.191372605	1.082648248	0.841881098	0.55319619	0.39589268	1.978832387	1.898456355	1.019744412	0.622712004	0.616416633	3.787127791	6.113315014	3.261254907	0.13564791
IIIat278459	1.489953673	1.280616305	1.384182315	1.00770631	0.694340239	0.443038187	2.356485653	1.89683222	1.003644715	0.540861912	0.867080799	3.716630454	6.18545661	3.31325717	0.274048193
IIIat278480	1.489953673	1.280616305	1.384182315	1.00770631	0.694340239	0.443038187	2.356485653	1.89683222	1.003644715	0.540861912	0.867080799	3.716630454	6.18545661	3.31325717	0.274048193
IIIat278522	1.489953673	1.280616305	1.384182315	1.00770631	0.694340239	0.443038187	2.356485653	1.89683222	1.003644715	0.540861912	0.867080799	3.716630454	6.18545661	3.31325717	0.274048193
IIIat278555	1.489953673	1.280616305	1.384182315	1.00770631	0.694340239	0.443038187	2.356485653	1.89683222	1.003644715	0.540861912	0.867080799	3.716630454	6.18545661	3.31325717	0.274048193
IIIat278582	1.489953673	1.280616305	1.384182315	1.00770631	0.694340239	0.443038187	2.356485653	1.89683222	1.003644715	0.540861912	0.867080799	3.716630454	6.18545661	3.31325717	0.274048193
IVat29570	0.918813014	1.002831401	4.580248372	3.067732243	2.190031521	2.123272088	6.006703299	2.291190446	0.578362528	0.839459818	0.806067115	2.352805872	0.944959215	0.760490157	1.834474648
IVat29654	0.846200242	0.91698477	4.519141733	2.979615535	2.181189891	2.524126561	6.035482905	2.210983373	0.550527912	0.824366807	0.835103361	2.35715886	0.916167883	0.805213254	1.823372528
IVat29693	0.846200242	0.91698477	4.519141733	2.979615535	2.181189891	2.524126561	6.035482905	2.210983373	0.550527912	0.824366807	0.835103361	2.35715886	0.916167883	0.805213254	1.823372528
IVat29701	0.846200242	0.91698477	4.519141733	2.979615535	2.181189891	2.524126561	6.035482905	2.210983373	0.550527912	0.824366807	0.835103361	2.35715886	0.916167883	0.805213254	1.823372528
IVat29835	0.846200242	0.91698477	4.519141733	2.979615535	2.181189891	2.524126561	6.035482905	2.210983373	0.550527912	0.824366807	0.835103361	2.35715886	0.916167883	0.805213254	1.823372528
IVat30086	0.662500154	0.92197502	4.52488261	2.905121764	2.515604199	2.679307886	6.149760063	2.721065708	0.548746402	0.973806085	0.864791508	2.903083664	1.33469537	0.894233337	2.027115516
IVat30128	0.846200242	0.91698477	4.519141733	2.979615535	2.181189891	2.524126561	6.035482905	2.210983373	0.550527912	0.824366807	0.835103361	2.35715886	0.916167883	0.805213254	1.823372528
IVat30446	1.031166557	1.162960479	5.053293401	2.952302114	2.195078056	2.489293735	7.503844095	2.980712397	0.458314879	0.934745195	0.825265866	3.15611826	1.07357508	1.5099584	2.71562465
IVat30464	1.031166557	1.162960479	5.053293401	2.952302114	2.195078056	2.489293735	7.503844095	2.980712397	0.458314879	0.934745195	0.825265866	3.15611826	1.07357508	1.5099584	2.71562465
IVat30492	1.031166557	1.162960479	5.053293401	2.952302114	2.195078056	2.489293735	7.503844095	2.980712397	0.458314879	0.934745195	0.825265866	3.15611826	1.07357508	1.5099584	2.71562465
IVat30545	0.996166381	1.115766015	4.585879012	3.794659075	2.101004545	2.028305965	6.592332494	3.277002827	0.615516992	0.823608931	0.750680738	4.223160039	1.761481318	1.929917034	2.27197719
IVat30752	1.199300978	1.421714873	6.067984939	3.260905777	2.366562624	2.426661947	8.407126578	3.483428476	1.325734487	0.845556331	0.987564552	4.496032983	1.722408028	1.827770639	2.777949504
IVat30826	1.199300978	1.421714873	6.067984939	3.260905777	2.366562624	2.426661947	8.407126578	3.483428476	1.325734487	0.845556331	0.987564552	4.496032983	1.722408028	1.827770639	2.777949504
IVat30908	1.199300978	1.421714873	6.067984939	3.260905777	2.366562624	2.426661947	8.407126578	3.483428476	1.325734487	0.845556331	0.987564552	4.496032983	1.722408028	1.827770639	2.777949504
IVat31112	1.199300978	1.421714873	6.067984939	3.260905777	2.366562624	2.426661947	8.407126578	3.483428476	1.325734487	0.845556331	0.987564552	4.496032983	1.722408028	1.827770639	2.777949504
IVat31412	1.094538576	1.241373515	6.209188867	3.377502393	2.610502267	2.710108058	8.495003886	3.423350408	1.256578427	0.764817414	0.794647153	4.441839467	1.834933624	1.488482743	2.429944236
IVat31492	1.181705101	1.388941538	6.053356369	3.267037859	2.577129419	2.516075895	8.354646827	3.676161125	1.290831663	0.77956055	0.780055415	4.749869788	2.042750511	1.696657622	2.462274891
IVat31511	1.094538576	1.241373515	6.209188867	3.377502393	2.610502267	2.710108058	8.495003886	3.423350408	1.256578427	0.764817414	0.794647153	4.441839467	1.834933624	1.488482743	2.429944236
IVat31685	1.094538576	1.241373515	6.209188867	3.377502393	2.610502267	2.710108058	8.495003886	3.423350408	1.256578427	0.764817414	0.794647153	4.441839467	1.834933624	1.488482743	2.429944236
IVat31709	1.094538576	1.241373515	6.209188867	3.377502393	2.610502267	2.710108058	8.495003886	3.423350408	1.256578427	0.764817414	0.794647153	4.441839467	1.834933624	1.488482743	2.429944236
IVat31730	1.094538576	1.241373515	6.209188867	3.377502393	2.610502267	2.710108058	8.495003886	3.423350408	1.256578427	0.764817414	0.794647153	4.441839467	1.834933624	1.488482743	2.429944236
IVat31776	0.875790094	1.063820423	6.142499264	3.129360554	2.265772779	2.600598893	7.963815008	2.659650641	1.321409793	0.86574017	0.850847376	3.545642364	1.604087232	1.285046616	1.717262766
IVat31987	0.875790094	1.063820423	6.142499264	3.129360554	2.265772779	2.600598893	7.963815008	2.659650641	1.321409793	0.86574017	0.850847376	3.545642364	1.604087232	1.285046616	1.717262766
IVat32114	0.875790094	1.063820423	6.142499264	3.129360554	2.265772779	2.600598893	7.963815008	2.659650641	1.321409793	0.86574017	0.850847376	3.545642364	1.604087232	1.285046616	1.717262766
IVat32217	0.875790094	1.063820423	6.142499264	3.129360554	2.265772779	2.600598893	7.963815008	2.659650641	1.321409793	0.86574017	0.850847376	3.545642364	1.604087232	1.285046616	1.717262766
IVat32255	0.875790094	1.063820423	6.142499264	3.129360554	2.265772779	2.600598893	7.963815008	2.659650641	1.321409793	0.86574017	0.850847376	3.545642364	1.604087232	1.285046616	1.717262766
IVat32273	0.875790094	1.063820423	6.142499264	3.129360554	2.265772779	2.600598893	7.963815008	2.659650641	1.321409793	0.86574017	0.850847376	3.545642364	1.604087232	1.285046616	1.717262766
IVat32290	0.875790094	1.063820423	6.142499264	3.129360554	2.265772779	2.600598893	7.963815008	2.659650641	1.321409793	0.86574017	0.850847376	3.545642364	1.604087232	1.285046616	1.717262766
IVat32295	0.875790094	1.063820423	6.142499264	3.129360554	2.265772779	2.600598893	7.963815008	2.659650641	1.321409793	0.86574017	0.850847376	3.545642364	1.604087232	1.285046616	1.717262766
IVat32301	0.875790094	1.063820423	6.142499264	3.129360554	2.265772779	2.600598893	7.963815008	2.659650641	1.321409793	0.86574017	0.850847376	3.545642364	1.604087232	1.285046616	1.717262766
IVat32363	0.875790094	1.063820423	6.142499264	3.129360554	2.265772779	2.600598893	7.963815008	2.659650641	1.321409793	0.86574017	0.850847376	3.545642364	1.604087232	1.285046616	1.717262766
IVat32409	0.875790094	1.063820423	6.142499264	3.129360554	2.265772779	2.600598893	7.963815008	2.659650641	1.321409793	0.86574017	0.850847376	3.545642364	1.604087232	1.285046616	1.717262766
IVat32706	0.810304921	1.321653338	5.933517353	3.450670521	2.538254053	3.008908305	7.928028187	3.312744598	1.959824326	1.20619923	1.11476143	4.053267945	1.964152159	1.876235851	2.1552495
IVat32904	0.810304921	1.321653338	5.933517353	3.450670521	2.538254053	3.008908305	7.928028187	3.312744598	1.959824326	1.20619923	1.11476143	4.053267945	1.964152159	1.876235851	2.1552495
IVat33027	0.810304921	1.321653338	5.933517353	3.450670521	2.538254053	3.008908305	7.928028187	3.312744598	1.959824326	1.20619923	1.11476143	4.053267945	1.964152159	1.876235851	2.1552495
IVat33135	0.810304921	1.321653338	5.933517353	3.450670521	2.538254053	3.008908305	7.928028187	3.312744598	1.959824326	1.20619923	1.11476143	4.053267945	1.964152159	1.876235851	2.1552495
IVat33211	0.639325612	1.206794852	6.102553598	3.405660819	2.500055109	3.001831098	7.992017335	3.420633129	2.252182953	0.723204358	1.155153209	3.826464118	1.968029825	1.939044014	1.880795362
IVat33253	0.737152082	1.21072393	5.874440288	2.984614111	1.575887478	1.957329373	7.286252271	2.323367893	2.135937379	0.631383626	0.918776178	3.651072899	1.827884173	1.702382834	1.195601666
IVat33295	0.737152082	1.21072393	5.874440288	2.984614111	1.575887478	1.957329373	7.286252271	2.323367893	2.135937379	0.631383626	0.918776178	3.651072899	1.827884173	1.702382834	1.195601666
IVat33298	0.737152082	1.21072393	5.874440288	2.984614111	1.575887478	1.957329373	7.286252271	2.323367893	2.135937379	0.631383626	0.918776178	3.651072899	1.827884173	1.702382834	1.195601666
IVat33374	0.737152082	1.21072393	5.874440288	2.984614111	1.575887478	1.957329373	7.286252271	2.323367893	2.135937379	0.631383626	0.918776178	3.651072899	1.827884173	1.702382834	1.195601666
IVat33397	0.737152082	1.21072393	5.874440288	2.984614111	1.575887478	1.957329373	7.286252271	2.323367893	2.135937379	0.631383626	0.918776178	3.651072899	1.827884173	1.702382834	1.195601666
IVat33853	0.524070593	0.979703208	5.855591001	3.410991192	1.430140775	1.507130491	7.406938178	2.509307226	2.051338009	0.578916006	0.680312446	3.624020151	1.535276985	2.698978452	1.333606603
IVat33856	0.524070593	0.979703208	5.855591001	3.410991192	1.430140775	1.507130491	7.406938178	2.509307226	2.051338009	0.578916006	0.680312446	3.624020151	1.535276985	2.698978452	1.333606603
IVat33904	0.550956868	1.030629854	5.725784287	3.385446088	1.527303549	1.636042643	7.293012727	2.984924466	2.082393397	0.6437294	0.379190386	3.896484979	1.530446936	2.969031948	1.514091405
IVat34160	0.432643567	0.74360069	4.479900993	2.326250147	1.400003389	0.672152142	6.047767998	2.499989308	1.222873719	0.474988369	0.296944648	3.187658604	1.304988684	1.827658716	0.786317174
IVat34173	0.432643567	0.74360069	4.479900993	2.326250147	1.400003389	0.672152142	6.047767998	2.499989308	1.222873719	0.474988369	0.296944648	3.187658604	1.304988684	1.827658716	0.786317174
IVat34238	0.432643567	0.74360069	4.479900993	2.326250147	1.400003389	0.672152142	6.047767998	2.499989308	1.222873719	0.474988369	0.296944648	3.187658604	1.304988684	1.827658716	0.786317174
IVat35499	0.358187919	0.634586662	4.328075111	1.746650424	2.709249512	1.32762204	6.317531182	2.486508206	0.763085085	0.840108297	1.660909636	2.748377079	0.364428268	1.932300895	0.984313766
IVat35585	0.358187919	0.634586662	4.328075111	1.746650424	2.709249512	1.32762204	6.317531182	2.486508206	0.763085085	0.840108297	1.660909636	2.748377079	0.364428268	1.932300895	0.984313766
IVat36579	1.534286605	2.35568546	4.910373097	3.09939393	2.951620069	0.301082703	6.549577576	2.886651541	0.150409409	0.753347404	2.39326318	2.699528045	0.397163348	1.585059708	1.875693747
IVat37037	1.401557156	1.695935611	4.453619746	2.869581831	2.997806142	0.37085354	6.123734735	3.138442375	0.038748018	1.581355837	2.083030999	2.79397949	0.548795547	1.454111421	2.306321935
IVat37070	1.401557156	1.695935611	4.453619746	2.869581831	2.997806142	0.37085354	6.123734735	3.138442375	0.038748018	1.581355837	2.083030999	2.79397949	0.548795547	1.454111421	2.306321935
IVat37097	1.320168786	1.797117273	4.989371939	2.911238323	3.024496792	0.244119709	6.948619362	3.219206838	0.079659091	1.55191362	2.019654144	2.959703234	0.609918264	1.567770822	2.258524871
IVat37148	0.914413025	1.268069474	4.720050836	2.795202343	3.13405488	0.587063494	6.141910296	2.826170885	0.081481654	1.370005926	2.721755035	2.529125887	0.480843436	1.641233791	1.705852705
IVat37406	1.224266436	1.310720768	4.456172811	2.787179253	2.919575523	0.42441246	6.103371109	3.321113448	0.039583395	1.54851577	2.03004141	2.87272684	0.580088297	1.389771287	2.018088031
IVat37432	1.224266436	1.310720768	4.456172811	2.787179253	2.919575523	0.42441246	6.103371109	3.321113448	0.039583395	1.54851577	2.03004141	2.87272684	0.580088297	1.389771287	2.018088031
IVat40470	1.434400943	1.843592479	4.552075856	3.233077545	2.793804451	0.316919478	7.081072755	3.244434736	0.057904908	1.738188413	2.208178576	3.694744347	0.905741679	0.673238926	1.791310074
IVat40599	1.434400943	1.843592479	4.552075856	3.233077545	2.793804451	0.316919478	7.081072755	3.244434736	0.057904908	1.738188413	2.208178576	3.694744347	0.905741679	0.673238926	1.791310074
IVat40605	1.434400943	1.843592479	4.552075856	3.233077545	2.793804451	0.316919478	7.081072755	3.244434736	0.057904908	1.738188413	2.208178576	3.694744347	0.905741679	0.673238926	1.791310074
IVat40667	1.434400943	1.843592479	4.552075856	3.233077545	2.793804451	0.316919478	7.081072755	3.244434736	0.057904908	1.738188413	2.208178576	3.694744347	0.905741679	0.673238926	1.791310074
IVat40683	1.434400943	1.843592479	4.552075856	3.233077545	2.793804451	0.316919478	7.081072755	3.244434736	0.057904908	1.738188413	2.208178576	3.694744347	0.905741679	0.673238926	1.791310074
IVat40839	1.434400943	1.843592479	4.552075856	3.233077545	2.793804451	0.316919478	7.081072755	3.244434736	0.057904908	1.738188413	2.208178576	3.694744347	0.905741679	0.673238926	1.791310074
IVat41151	1.434400943	1.843592479	4.552075856	3.233077545	2.793804451	0.316919478	7.081072755	3.244434736	0.057904908	1.738188413	2.208178576	3.694744347	0.905741679	0.673238926	1.791310074
IVat41243	1.434400943	1.843592479	4.552075856	3.233077545	2.793804451	0.316919478	7.081072755	3.244434736	0.057904908	1.738188413	2.208178576	3.694744347	0.905741679	0.673238926	1.791310074
IVat41304	1.434400943	1.843592479	4.552075856	3.233077545	2.793804451	0.316919478	7.081072755	3.244434736	0.057904908	1.738188413	2.208178576	3.694744347	0.905741679	0.673238926	1.791310074
IVat41319	1.434400943	1.843592479	4.552075856	3.233077545	2.793804451	0.316919478	7.081072755	3.244434736	0.057904908	1.738188413	2.208178576	3.694744347	0.905741679	0.673238926	1.791310074
IVat41340	1.434400943	1.843592479	4.552075856	3.233077545	2.793804451	0.316919478	7.081072755	3.244434736	0.057904908	1.738188413	2.208178576	3.694744347	0.905741679	0.673238926	1.791310074
IVat41361	1.434400943	1.843592479	4.552075856	3.233077545	2.793804451	0.316919478	7.081072755	3.244434736	0.057904908	1.738188413	2.208178576	3.694744347	0.905741679	0.673238926	1.791310074
IVat41424	1.434400943	1.843592479	4.552075856	3.233077545	2.793804451	0.316919478	7.081072755	3.244434736	0.057904908	1.738188413	2.208178576	3.694744347	0.905741679	0.673238926	1.791310074
IVat41591	1.434400943	1.843592479	4.552075856	3.233077545	2.793804451	0.316919478	7.081072755	3.244434736	0.057904908	1.738188413	2.208178576	3.694744347	0.905741679	0.673238926	1.791310074
IVat41660	1.434400943	1.843592479	4.552075856	3.233077545	2.793804451	0.316919478	7.081072755	3.244434736	0.057904908	1.738188413	2.208178576	3.694744347	0.905741679	0.673238926	1.791310074
IVat41738	1.594510296	2.020921707	4.705925318	3.202355738	2.935083236	0.311205362	7.147682469	3.172614746	0.046945624	1.830855224	2.332065078	3.817077765	0.919395999	0.676555756	1.785572084
IVat41817	1.434400943	1.843592479	4.552075856	3.233077545	2.793804451	0.316919478	7.081072755	3.244434736	0.057904908	1.738188413	2.208178576	3.694744347	0.905741679	0.673238926	1.791310074
IVat41928	3.202660146	3.446824015	3.669314095	2.754649803	1.925981385	0.299629497	6.000595184	3.225121956	0.210506836	1.534906942	2.373438066	3.877239527	0.993735579	0.68080168	1.891214556
IVat42022	3.301122585	3.618659673	3.66775895	2.792483392	1.92367888	0.333902405	6.001776007	3.18886802	0.206177831	1.497960468	2.367124729	3.864289453	0.983488961	0.661832227	1.90745466
IVat42042	3.193234236	3.538718032	3.80894795	2.618574758	1.921627421	0.146201079	6.039320933	2.466379696	0.192902805	0.605478964	2.591953575	3.434848368	1.012752587	0.687864216	2.078090266
IVat127477	0.763157622	0.237787107	1.634182222	2.386704038	1.259416136	0.001876165	1.274617763	1.093039655	0.30709359	6.500900632	0.759055231	0.542432689	0.272389187	1.932986347	0.51060748
IVat153846	6.259939031	5.171196058	0.008838863	0.532582643	0.121662001	0.286427091	0.001493091	0.43969635	0.56293452	0.670114993	0.03310609	0.040585044	0.01850282	0.425173606	0.351893951
IVat154049	6.259939031	5.171196058	0.008838863	0.532582643	0.121662001	0.286427091	0.001493091	0.43969635	0.56293452	0.670114993	0.03310609	0.040585044	0.01850282	0.425173606	0.351893951
IVat154130	6.259939031	5.171196058	0.008838863	0.532582643	0.121662001	0.286427091	0.001493091	0.43969635	0.56293452	0.670114993	0.03310609	0.040585044	0.01850282	0.425173606	0.351893951
IVat154373	6.259939031	5.171196058	0.008838863	0.532582643	0.121662001	0.286427091	0.001493091	0.43969635	0.56293452	0.670114993	0.03310609	0.040585044	0.01850282	0.425173606	0.351893951
IVat154681	6.259939031	5.171196058	0.008838863	0.532582643	0.121662001	0.286427091	0.001493091	0.43969635	0.56293452	0.670114993	0.03310609	0.040585044	0.01850282	0.425173606	0.351893951
IVat154697	6.259939031	5.171196058	0.008838863	0.532582643	0.121662001	0.286427091	0.001493091	0.43969635	0.56293452	0.670114993	0.03310609	0.040585044	0.01850282	0.425173606	0.351893951
IVat197575	1.349999247	2.220654055	0.536713747	0.327718367	0.616676402	1.351723267	0.371976056	0.2659672	1.524818056	2.106674049	0.565986858	0.999988679	1.251618259	6.349152171	1.137013978
IVat355333	0.811889024	0.272319226	0.073570824	0.242851554	0.327826809	2.339340514	0.476102618	0.742767988	0.263119634	1.977692743	0.421572472	3.882976935	6.395081024	3.248743961	0.279197532
IVat355411	0.653806816	0.201657937	0.081028183	0.462282297	0.328388451	2.265677703	0.490387775	0.915002731	0.448884771	2.097162555	0.431842905	4.154185595	6.712643227	3.273995631	0.369656781
IVat355569	0.79034234	0.308127528	0.18932102	0.45798746	0.35409411	2.68888022	0.618733797	0.933285148	0.481951023	1.946095023	0.476696465	3.93581876	6.193821905	3.525723458	0.330992507
IVat355572	0.79034234	0.308127528	0.18932102	0.45798746	0.35409411	2.68888022	0.618733797	0.933285148	0.481951023	1.946095023	0.476696465	3.93581876	6.193821905	3.525723458	0.330992507
IVat355621	0.79034234	0.308127528	0.18932102	0.45798746	0.35409411	2.68888022	0.618733797	0.933285148	0.481951023	1.946095023	0.476696465	3.93581876	6.193821905	3.525723458	0.330992507
IVat356766	0.765473943	0.208674756	0.234342219	0.975559412	0.663035026	2.880697255	0.991309695	0.453188963	0.260685091	1.118081866	0.219068745	3.503718567	6.149087956	3.924072198	0.809839023
IVat356807	0.765473943	0.208674756	0.234342219	0.975559412	0.663035026	2.880697255	0.991309695	0.453188963	0.260685091	1.118081866	0.219068745	3.503718567	6.149087956	3.924072198	0.809839023
IVat356822	0.765473943	0.208674756	0.234342219	0.975559412	0.663035026	2.880697255	0.991309695	0.453188963	0.260685091	1.118081866	0.219068745	3.503718567	6.149087956	3.924072198	0.809839023
IVat356853	0.765473943	0.208674756	0.234342219	0.975559412	0.663035026	2.880697255	0.991309695	0.453188963	0.260685091	1.118081866	0.219068745	3.503718567	6.149087956	3.924072198	0.809839023
IVat356898	0.765473943	0.208674756	0.234342219	0.975559412	0.663035026	2.880697255	0.991309695	0.453188963	0.260685091	1.118081866	0.219068745	3.503718567	6.149087956	3.924072198	0.809839023
IVat356934	0.765473943	0.208674756	0.234342219	0.975559412	0.663035026	2.880697255	0.991309695	0.453188963	0.260685091	1.118081866	0.219068745	3.503718567	6.149087956	3.924072198	0.809839023
IVat356951	0.765473943	0.208674756	0.234342219	0.975559412	0.663035026	2.880697255	0.991309695	0.453188963	0.260685091	1.118081866	0.219068745	3.503718567	6.149087956	3.924072198	0.809839023
IVat356965	0.765473943	0.208674756	0.234342219	0.975559412	0.663035026	2.880697255	0.991309695	0.453188963	0.260685091	1.118081866	0.219068745	3.503718567	6.149087956	3.924072198	0.809839023
IVat356968	0.765473943	0.208674756	0.234342219	0.975559412	0.663035026	2.880697255	0.991309695	0.453188963	0.260685091	1.118081866	0.219068745	3.503718567	6.149087956	3.924072198	0.809839023
IVat358672	1.154594497	0.46353036	0.125028149	1.535892973	0.809317368	1.675684074	0.973861623	1.243171335	0.570017769	2.755343227	0.623714585	3.432833208	5.755846265	6.368334958	1.096125982
IVat367539	2.557997096	2.05844602	1.03983716	0.446840536	1.134015368	1.912080346	1.831556171	0.60115597	0.157651	0.292795646	0.826442859	7.053121211	4.026800041	1.753809294	0.970604714
IVat368207	5.165606856	6.645490105	0.726517262	0.718002945	0.970189589	0.645468619	1.788130006	0.934668351	0.055039499	0.498429423	0.684949721	4.663719219	3.009303653	1.750359113	1.407319028
IVat368272	5.165606856	6.645490105	0.726517262	0.718002945	0.970189589	0.645468619	1.788130006	0.934668351	0.055039499	0.498429423	0.684949721	4.663719219	3.009303653	1.750359113	1.407319028
IVat368337	5.165606856	6.645490105	0.726517262	0.718002945	0.970189589	0.645468619	1.788130006	0.934668351	0.055039499	0.498429423	0.684949721	4.663719219	3.009303653	1.750359113	1.407319028
IVat368345	5.165606856	6.645490105	0.726517262	0.718002945	0.970189589	0.645468619	1.788130006	0.934668351	0.055039499	0.498429423	0.684949721	4.663719219	3.009303653	1.750359113	1.407319028
IVat368534	5.165606856	6.645490105	0.726517262	0.718002945	0.970189589	0.645468619	1.788130006	0.934668351	0.055039499	0.498429423	0.684949721	4.663719219	3.009303653	1.750359113	1.407319028
IVat368620	5.165606856	6.645490105	0.726517262	0.718002945	0.970189589	0.645468619	1.788130006	0.934668351	0.055039499	0.498429423	0.684949721	4.663719219	3.009303653	1.750359113	1.407319028
IVat368869	4.770463057	6.411785653	0.615291845	0.889078018	1.146892824	0.601179309	1.771110012	1.831868354	0.041874781	0.33502974	0.809593526	5.663301145	2.90937919	1.736332377	1.12569458
IVat368891	4.547181659	6.180387368	0.641435708	0.891008301	1.303936231	0.578343922	1.934177277	1.858837033	0.052118174	0.30002519	0.82582936	5.679701454	2.777702486	1.755025409	1.314806713
IVat369401	4.887449739	6.250905848	0.774645578	0.854332154	1.76686374	0.722144387	1.879290658	1.376941977	0.113739671	0.285670759	1.279053938	4.234885285	1.54538392	1.653225834	1.355798378
IVat369742	4.998519098	6.600453398	0.519447344	0.944170221	1.409320682	0.356923447	1.436864629	0.991338244	0.182894649	0.335183986	1.850417485	4.0044262	1.581514082	1.731946792	0.90081935
IVat370146	4.998519098	6.600453398	0.519447344	0.944170221	1.409320682	0.356923447	1.436864629	0.991338244	0.182894649	0.335183986	1.850417485	4.0044262	1.581514082	1.731946792	0.90081935
IVat370769	6.105076397	8.198851594	0.372109715	0.393023393	2.159307679	0.460130892	1.456240469	0.938700518	0.231891896	0.391173797	1.031259409	3.477523136	1.824786364	1.016871169	1.058907814
IVat370873	6.697632313	9.075199074	0.336525575	0.297355788	2.057757187	0.062089976	1.133060774	0.847448331	0.227974717	0.572041889	0.35153977	2.467917843	1.206365827	1.037907213	1.130651092
IVat370912	6.38086292	8.44997944	0.442669833	0.408435466	2.22536686	0.467792837	1.4990408	0.802626998	0.238024102	0.413193656	0.844393623	3.105352362	1.82650978	1.23609433	1.056282415
IVat371139	6.62295227	8.831567239	0.428651676	0.486625274	2.319164061	0.394890558	1.522805447	0.846522212	0.224829044	0.355952999	0.961712945	3.257510748	1.822160455	1.021966665	1.098746767
IVat371201	6.475893034	8.551426084	0.481571914	0.528993511	2.357334174	0.376631711	1.591954109	0.760701913	0.24071906	0.400495625	0.93707669	3.173402022	1.867386535	0.971283788	1.089971967
IVat371208	6.475893034	8.551426084	0.481571914	0.528993511	2.357334174	0.376631711	1.591954109	0.760701913	0.24071906	0.400495625	0.93707669	3.173402022	1.867386535	0.971283788	1.089971967
IVat371305	7.243426806	9.532623862	0.494121151	0.737531546	2.387970529	0.213069765	1.706549929	0.797442359	0.243998299	0.297527132	0.939505845	3.414607858	1.902534568	0.943774294	1.082700632
IVat371380	5.320189069	7.421363955	0.144110754	0.341387503	2.032207043	0.346591617	1.02877407	0.486245811	0.136002035	0.264708157	1.259046298	2.971512295	1.488336701	1.511327113	0.784849836
IVat371434	5.248096449	7.404999888	0.114049713	0.250910372	1.741233664	0.346091036	1.07543536	0.558373883	0.079898113	0.372778029	0.974537786	2.35076317	1.255666352	1.64570553	0.617588959
IVat371458	5.248096449	7.404999888	0.114049713	0.250910372	1.741233664	0.346091036	1.07543536	0.558373883	0.079898113	0.372778029	0.974537786	2.35076317	1.255666352	1.64570553	0.617588959
IVat409321	0.852538601	0.997764151	0.588418009	0.095247848	2.478452941	1.155575772	1.25550315	0.644374319	0.725968609	2.915423406	1.477692128	2.877156627	1.484728662	6.387892148	0.085490621
IVat409411	0.852538601	0.997764151	0.588418009	0.095247848	2.478452941	1.155575772	1.25550315	0.644374319	0.725968609	2.915423406	1.477692128	2.877156627	1.484728662	6.387892148	0.085490621
IVat409785	0.913886344	1.083436201	0.656690317	0.097516081	2.662321448	1.324561892	1.268473618	0.573115858	0.816596864	2.685466732	1.41994183	2.724000562	1.34512099	6.035683424	0.099666028
IVat410474	0.643913917	0.532496286	1.078853728	0.122900053	2.744716671	0.912156948	1.828568252	0.959270361	0.968942126	2.666505412	1.256229212	3.349423359	1.666202932	6.039437823	0.100453578
IVat410482	0.668090955	0.423700209	1.092987356	0.089277331	2.698876447	0.797068948	1.835445173	1.083892295	1.100672723	2.899804043	1.277971801	3.808121366	1.967108485	6.961413856	0.099442827
IVat410496	0.839839002	0.559818089	1.201626159	0.160525017	2.384258165	0.972513683	1.926270649	1.539310658	1.072730037	2.800964294	1.549955459	3.647135568	1.725874145	6.252019538	0.08471982
IVat411045	0.524736967	0.408331975	1.132096622	0.117252452	2.586105123	0.947633109	1.923009295	0.835372215	0.850118476	2.813610722	1.063320896	3.342996212	1.759671227	6.13132237	0.119372276
IVat411186	0.490759635	0.405398363	1.041791833	0.112977784	2.578076575	0.94430394	1.793719352	0.976698472	0.909187093	2.904984377	1.089500886	3.329841157	1.672923995	6.087237475	0.081127668
IVat411857	0.596805867	0.498541468	0.947695924	0.190402931	2.187933777	1.274221349	1.679291099	1.485993649	0.960421645	3.287413611	1.858613854	3.430204528	2.046834145	6.171130419	0.027078792
IVat412379	0.588730056	0.494532957	0.60034171	0.084535541	1.684403251	1.447024052	1.045433702	1.37723344	0.767027829	3.429716483	1.960513561	4.093648985	3.384586421	6.141653004	0.014716576
IVat412385	0.588730056	0.494532957	0.60034171	0.084535541	1.684403251	1.447024052	1.045433702	1.37723344	0.767027829	3.429716483	1.960513561	4.093648985	3.384586421	6.141653004	0.014716576
IVat412571	0.492044935	0.351097829	0.656901297	0.021287652	1.820792595	1.917719037	1.165662754	1.656449616	0.522629826	3.094213746	1.901211239	4.253556684	3.617213333	6.481673552	0.020077232
IVat412631	0.492044935	0.351097829	0.656901297	0.021287652	1.820792595	1.917719037	1.165662754	1.656449616	0.522629826	3.094213746	1.901211239	4.253556684	3.617213333	6.481673552	0.020077232
IVat424514	0.410348797	0.010192256	1.231605668	0.437818186	1.438320896	2.28789257	1.231331089	2.761009968	0.500636967	4.850393869	0.803135663	5.742912327	4.086783122	6.899483474	0.080113901
IVat424523	0.410348797	0.010192256	1.231605668	0.437818186	1.438320896	2.28789257	1.231331089	2.761009968	0.500636967	4.850393869	0.803135663	5.742912327	4.086783122	6.899483474	0.080113901
IVat425033	0.524274088	0.033321716	1.043349458	0.506010588	0.947943729	2.880287219	1.132689135	3.766974306	0.618133677	4.849980919	0.661409022	6.495581468	4.550854361	6.962612753	0.140215728
IVat425095	0.381262599	0.010771654	1.134471453	0.586926535	1.283364243	2.894822721	1.180629143	3.394430661	0.54173533	4.923367439	0.819317925	5.831521608	4.11608761	6.900541228	0.082548156
IVat425210	0.405425314	0.002304326	1.248426603	0.399949299	1.462716204	2.187803845	1.198651581	3.083250923	0.482736045	5.729312048	0.743904573	5.635463991	4.502134093	6.219195749	0.098931832
IVat425301	0.405425314	0.002304326	1.248426603	0.399949299	1.462716204	2.187803845	1.198651581	3.083250923	0.482736045	5.729312048	0.743904573	5.635463991	4.502134093	6.219195749	0.098931832
IVat434365	1.449421413	0.459999208	1.307359109	0.36338372	1.331317634	1.178050852	1.050722336	2.199241867	0.241509832	2.552205387	0.524894717	4.537555958	4.918758453	6.030072235	0.002485621
IVat434944	0.846673412	0.306607776	0.662415359	0.135858481	1.3942076	1.565297644	0.579855113	0.59250837	0.380803083	3.084781133	0.959037901	4.768995126	5.764837454	6.565425568	0.076875508
IVat435001	1.46291636	0.624625579	0.62360778	0.132401902	1.305155972	1.748148118	0.542721303	0.540508691	0.383649337	2.922219547	1.107101938	4.470366076	5.525063764	6.788117402	0.08962256
IVat435110	1.46291636	0.624625579	0.62360778	0.132401902	1.305155972	1.748148118	0.542721303	0.540508691	0.383649337	2.922219547	1.107101938	4.470366076	5.525063764	6.788117402	0.08962256
IVat435136	1.46291636	0.624625579	0.62360778	0.132401902	1.305155972	1.748148118	0.542721303	0.540508691	0.383649337	2.922219547	1.107101938	4.470366076	5.525063764	6.788117402	0.08962256
IVat435197	1.46291636	0.624625579	0.62360778	0.132401902	1.305155972	1.748148118	0.542721303	0.540508691	0.383649337	2.922219547	1.107101938	4.470366076	5.525063764	6.788117402	0.08962256
IVat435507	1.445432825	0.463891367	0.593555091	0.285469436	1.168078189	1.549871848	0.622445794	0.41746499	0.182371447	3.394248944	1.030675922	4.712111869	6.213408304	7.649267701	0.144090939
IVat435529	1.445432825	0.463891367	0.593555091	0.285469436	1.168078189	1.549871848	0.622445794	0.41746499	0.182371447	3.394248944	1.030675922	4.712111869	6.213408304	7.649267701	0.144090939
IVat435561	1.454996227	0.513883887	0.529605126	0.249392287	1.155868532	1.572426507	0.605416896	0.404651473	0.182361985	3.247559421	1.058681366	4.623134508	6.024943998	7.429204569	0.164120237
IVat435987	1.445432825	0.463891367	0.593555091	0.285469436	1.168078189	1.549871848	0.622445794	0.41746499	0.182371447	3.394248944	1.030675922	4.712111869	6.213408304	7.649267701	0.144090939
IVat435988	1.445432825	0.463891367	0.593555091	0.285469436	1.168078189	1.549871848	0.622445794	0.41746499	0.182371447	3.394248944	1.030675922	4.712111869	6.213408304	7.649267701	0.144090939
IVat436008	1.445432825	0.463891367	0.593555091	0.285469436	1.168078189	1.549871848	0.622445794	0.41746499	0.182371447	3.394248944	1.030675922	4.712111869	6.213408304	7.649267701	0.144090939
IVat436159	1.445432825	0.463891367	0.593555091	0.285469436	1.168078189	1.549871848	0.622445794	0.41746499	0.182371447	3.394248944	1.030675922	4.712111869	6.213408304	7.649267701	0.144090939
IVat436174	1.445432825	0.463891367	0.593555091	0.285469436	1.168078189	1.549871848	0.622445794	0.41746499	0.182371447	3.394248944	1.030675922	4.712111869	6.213408304	7.649267701	0.144090939
IVat436494	1.311770255	0.452675503	0.567904462	0.278204646	1.143095582	2.169712807	0.525606212	0.233863529	0.182412744	2.955380553	0.939972648	3.844117431	4.95937474	6.135568229	0.286101931
IVat436522	1.311770255	0.452675503	0.567904462	0.278204646	1.143095582	2.169712807	0.525606212	0.233863529	0.182412744	2.955380553	0.939972648	3.844117431	4.95937474	6.135568229	0.286101931
IVat436540	1.311770255	0.452675503	0.567904462	0.278204646	1.143095582	2.169712807	0.525606212	0.233863529	0.182412744	2.955380553	0.939972648	3.844117431	4.95937474	6.135568229	0.286101931
IVat436739	1.593940491	0.424172701	0.537796196	0.308193307	1.247833376	1.700243143	0.611175265	0.383769926	0.220300416	3.624541768	1.129583512	4.36929292	6.176072608	7.050376431	0.230837025
IVat437714	1.270908231	0.344947593	0.520682511	0.360127627	1.113448975	2.161568969	0.495549539	0.279070829	0.200728618	3.363326885	0.93453655	3.939050337	5.133234467	6.134221578	0.257869153
IVat441647	0.741837889	0.155447176	1.642113861	0.035188068	2.940544731	1.148613229	2.519147947	0.953305122	0.146675641	1.881336915	1.736865556	6.489200127	4.98698537	5.438016576	0.170362111
IVat442341	0.751990383	0.387433478	2.153217013	0.14774303	3.784778212	1.035053798	3.262495995	1.198378025	0.25760532	1.435834885	2.955097937	6.548024446	3.947513415	4.991152701	0.402322786
IVat466596	0.347225895	0.091359159	2.017582851	0.432469814	1.761144248	0.840325514	2.773214715	2.34232482	0.022847843	2.460397437	3.751596375	6.805155724	2.874750402	4.982722953	0.353104109
IVat466957	0.347225895	0.091359159	2.017582851	0.432469814	1.761144248	0.840325514	2.773214715	2.34232482	0.022847843	2.460397437	3.751596375	6.805155724	2.874750402	4.982722953	0.353104109
IVat467303	0.347225895	0.091359159	2.017582851	0.432469814	1.761144248	0.840325514	2.773214715	2.34232482	0.022847843	2.460397437	3.751596375	6.805155724	2.874750402	4.982722953	0.353104109
IVat467592	0.347225895	0.091359159	2.017582851	0.432469814	1.761144248	0.840325514	2.773214715	2.34232482	0.022847843	2.460397437	3.751596375	6.805155724	2.874750402	4.982722953	0.353104109
IVat467787	0.347225895	0.091359159	2.017582851	0.432469814	1.761144248	0.840325514	2.773214715	2.34232482	0.022847843	2.460397437	3.751596375	6.805155724	2.874750402	4.982722953	0.353104109
IVat467800	0.347225895	0.091359159	2.017582851	0.432469814	1.761144248	0.840325514	2.773214715	2.34232482	0.022847843	2.460397437	3.751596375	6.805155724	2.874750402	4.982722953	0.353104109
IVat467827	0.347225895	0.091359159	2.017582851	0.432469814	1.761144248	0.840325514	2.773214715	2.34232482	0.022847843	2.460397437	3.751596375	6.805155724	2.874750402	4.982722953	0.353104109
IVat468165	0.391357515	0.137629684	1.398697716	0.3221756	1.238909589	0.847375617	1.89713306	2.4099065	0.020078814	2.251244228	3.814899682	6.398440096	2.69921223	4.238494806	0.458749052
IVat468192	0.391357515	0.137629684	1.398697716	0.3221756	1.238909589	0.847375617	1.89713306	2.4099065	0.020078814	2.251244228	3.814899682	6.398440096	2.69921223	4.238494806	0.458749052
IVat468855	0.221197409	0.090469076	1.735485874	0.235197413	1.731992271	0.894777246	2.672128113	2.535301225	0.20996293	2.318532532	3.753345813	6.890258186	3.107679259	5.191597317	0.240458451
IVat469062	0.221197409	0.090469076	1.735485874	0.235197413	1.731992271	0.894777246	2.672128113	2.535301225	0.20996293	2.318532532	3.753345813	6.890258186	3.107679259	5.191597317	0.240458451
IVat469191	0.270952591	0.139700237	1.159642841	0.136951565	1.218250737	0.89616188	1.822369687	2.598031822	0.197565914	2.119679736	3.824192747	6.481245428	2.92970535	4.439488643	0.329062469
IVat469197	0.270952591	0.139700237	1.159642841	0.136951565	1.218250737	0.89616188	1.822369687	2.598031822	0.197565914	2.119679736	3.824192747	6.481245428	2.92970535	4.439488643	0.329062469
IVat469319	0.270952591	0.139700237	1.159642841	0.136951565	1.218250737	0.89616188	1.822369687	2.598031822	0.197565914	2.119679736	3.824192747	6.481245428	2.92970535	4.439488643	0.329062469
IVat469776	0.270952591	0.139700237	1.159642841	0.136951565	1.218250737	0.89616188	1.822369687	2.598031822	0.197565914	2.119679736	3.824192747	6.481245428	2.92970535	4.439488643	0.329062469
IVat470604	0.270952591	0.139700237	1.159642841	0.136951565	1.218250737	0.89616188	1.822369687	2.598031822	0.197565914	2.119679736	3.824192747	6.481245428	2.92970535	4.439488643	0.329062469
IVat470648	0.270952591	0.139700237	1.159642841	0.136951565	1.218250737	0.89616188	1.822369687	2.598031822	0.197565914	2.119679736	3.824192747	6.481245428	2.92970535	4.439488643	0.329062469
IVat470728	0.140770771	0.218883002	1.262929218	0.162831396	1.207449048	0.884086443	1.929818365	2.637393229	0.191365836	2.210081278	3.788739447	6.610423798	3.084077725	4.348471095	0.35562792
IVat470730	0.140770771	0.218883002	1.262929218	0.162831396	1.207449048	0.884086443	1.929818365	2.637393229	0.191365836	2.210081278	3.788739447	6.610423798	3.084077725	4.348471095	0.35562792
IVat470845	0.140770771	0.218883002	1.262929218	0.162831396	1.207449048	0.884086443	1.929818365	2.637393229	0.191365836	2.210081278	3.788739447	6.610423798	3.084077725	4.348471095	0.35562792
IVat471110	0.140770771	0.218883002	1.262929218	0.162831396	1.207449048	0.884086443	1.929818365	2.637393229	0.191365836	2.210081278	3.788739447	6.610423798	3.084077725	4.348471095	0.35562792
IVat471246	0.140770771	0.218883002	1.262929218	0.162831396	1.207449048	0.884086443	1.929818365	2.637393229	0.191365836	2.210081278	3.788739447	6.610423798	3.084077725	4.348471095	0.35562792
IVat471359	0.140770771	0.218883002	1.262929218	0.162831396	1.207449048	0.884086443	1.929818365	2.637393229	0.191365836	2.210081278	3.788739447	6.610423798	3.084077725	4.348471095	0.35562792
IVat471527	0.140770771	0.218883002	1.262929218	0.162831396	1.207449048	0.884086443	1.929818365	2.637393229	0.191365836	2.210081278	3.788739447	6.610423798	3.084077725	4.348471095	0.35562792
IVat471693	0.140770771	0.218883002	1.262929218	0.162831396	1.207449048	0.884086443	1.929818365	2.637393229	0.191365836	2.210081278	3.788739447	6.610423798	3.084077725	4.348471095	0.35562792
IVat471698	0.140770771	0.218883002	1.262929218	0.162831396	1.207449048	0.884086443	1.929818365	2.637393229	0.191365836	2.210081278	3.788739447	6.610423798	3.084077725	4.348471095	0.35562792
IVat472641	0.164942344	0.148629707	1.291632559	0.168223346	1.207078601	1.209076168	2.024943569	2.622309566	0.185963845	1.931244391	4.039406105	6.291908367	2.488653435	4.414363311	0.352046203
IVat562714	1.140679309	1.359813011	2.391434096	1.346353556	2.008031941	0.087307003	3.534242633	1.578123442	0.23127915	1.766647292	1.978870384	3.345360253	0.522231098	6.331763991	2.880460175
IVat562833	1.140679309	1.359813011	2.391434096	1.346353556	2.008031941	0.087307003	3.534242633	1.578123442	0.23127915	1.766647292	1.978870384	3.345360253	0.522231098	6.331763991	2.880460175
IVat562923	1.140679309	1.359813011	2.391434096	1.346353556	2.008031941	0.087307003	3.534242633	1.578123442	0.23127915	1.766647292	1.978870384	3.345360253	0.522231098	6.331763991	2.880460175
IVat562968	1.188999413	1.297170262	1.805063905	1.045436709	1.892274933	0.209816542	2.840602464	1.28003454	0.137229322	1.634465115	2.153562042	3.03336755	0.430539879	6.446660942	2.429447793
IVat563078	1.113264127	1.152776196	2.205453695	1.31429889	1.378034423	0.215491233	3.114924946	1.858519941	0.370485356	2.299974334	2.292610375	3.318678166	0.828956853	6.625528718	2.412526237
IVat563380	1.083132091	1.175435376	2.231411638	1.405749495	1.91031959	0.151918255	3.477287881	1.753010134	0.199293889	1.736926167	1.883590776	3.535004019	0.741238373	6.3992372	2.80840839
IVat563466	1.117562234	1.201415866	2.284440337	1.424177321	1.884379261	0.155141358	3.443180705	1.584266119	0.206966805	1.810809777	2.126446007	3.336952601	0.594248638	6.375062746	2.8622396
IVat713071	1.877096119	1.803899029	3.218224851	1.256440309	0.113662438	0.954682635	2.44478492	1.276021491	6.077526414	0.611292946	1.993308209	0.155726646	0.007313442	0.330797203	0.380920077
IVat713105	1.877096119	1.803899029	3.218224851	1.256440309	0.113662438	0.954682635	2.44478492	1.276021491	6.077526414	0.611292946	1.993308209	0.155726646	0.007313442	0.330797203	0.380920077
IVat713106	1.877096119	1.803899029	3.218224851	1.256440309	0.113662438	0.954682635	2.44478492	1.276021491	6.077526414	0.611292946	1.993308209	0.155726646	0.007313442	0.330797203	0.380920077
IVat713332	2.674060971	2.687144688	2.967593147	1.296010379	0.260263072	0.477796657	1.854847171	1.266409896	6.347264162	0.513120271	2.203443292	0.061404829	0.029424719	0.289314694	0.0822277
IVat713412	3.346077862	3.072097758	3.447115637	1.280126827	0.278671349	0.369091014	1.933669399	1.352452963	6.937763866	0.495949532	2.388125146	0.047112215	0.043860584	0.243778523	0.067581094
IVat713436	3.346077862	3.072097758	3.447115637	1.280126827	0.278671349	0.369091014	1.933669399	1.352452963	6.937763866	0.495949532	2.388125146	0.047112215	0.043860584	0.243778523	0.067581094
IVat713448	3.346077862	3.072097758	3.447115637	1.280126827	0.278671349	0.369091014	1.933669399	1.352452963	6.937763866	0.495949532	2.388125146	0.047112215	0.043860584	0.243778523	0.067581094
IVat809667	0.338985769	0.271708543	0.086445962	1.296876687	1.400459148	1.309500683	0.064902704	1.750651334	0.796818635	7.305436404	1.306095467	2.06777045	1.67472011	3.425088222	1.437599156
IVat809985	0.338985769	0.271708543	0.086445962	1.296876687	1.400459148	1.309500683	0.064902704	1.750651334	0.796818635	7.305436404	1.306095467	2.06777045	1.67472011	3.425088222	1.437599156
IVat834534	5.724715499	6.451349691	0.087831834	0.47237482	0.150531889	1.507366282	0.134683825	0.969652121	0.455366371	0.574417504	0.360487314	1.983870133	2.831625021	0.80301105	0.454668679
IVat834717	5.728729112	6.543703602	0.123346166	0.524526483	0.168653348	1.367226436	0.13476829	1.022578305	0.402056234	0.560535838	0.373306412	2.146289445	3.216262392	0.818384004	0.429699196
IVat894072	0.295474285	0.139623607	3.046059798	2.647420474	1.07442137	2.104937479	3.175527445	0.497442434	0.997418005	1.482657283	6.434673363	2.36158678	1.063879571	0.745904228	1.747377722
IVat894154	0.12826598	0.023843973	2.996897778	1.550925826	0.90018067	1.782074979	3.118961456	0.183902856	0.774985024	1.804371078	6.034865331	2.056394467	1.983129617	0.539000279	1.052799956
IVat894413	0.10487665	0.10209713	3.237521154	1.808703319	1.047886353	1.471848078	2.956186859	0.467984366	0.753061269	2.086787477	6.359448893	1.946123793	0.571936623	0.619852792	1.516134553
IVat894449	0.10487665	0.10209713	3.237521154	1.808703319	1.047886353	1.471848078	2.956186859	0.467984366	0.753061269	2.086787477	6.359448893	1.946123793	0.571936623	0.619852792	1.516134553
IVat895468	0.649263198	0.463911719	2.341024432	0.601055205	1.207842267	1.533139661	2.234831795	0.281394631	0.29830413	1.86839413	6.621198347	0.770735995	0.375939657	0.731135077	1.470381488
IVat922006	0.294497732	0.654126349	0.784121809	0.12840438	1.192820108	0.611578633	1.625154852	0.645159335	0.048547648	1.445620309	6.017009647	0.794475032	1.067579328	1.539531038	0.575217885
IVat922012	0.294497732	0.654126349	0.784121809	0.12840438	1.192820108	0.611578633	1.625154852	0.645159335	0.048547648	1.445620309	6.017009647	0.794475032	1.067579328	1.539531038	0.575217885
IVat922378	0.524784536	0.982458026	0.930123114	0.315623275	1.285343134	0.76963825	1.62436262	0.571943548	0.060019644	1.060164217	6.019852028	0.555049941	0.788188912	1.610382361	0.722403318
IVat922753	0.393401969	0.851390831	0.92040087	0.307161399	1.017077779	0.916811561	1.802925124	1.102739764	0.010228721	1.245848846	7.521768679	0.924657866	1.071677362	1.643607733	0.581403475
IVat922756	0.393401969	0.851390831	0.92040087	0.307161399	1.017077779	0.916811561	1.802925124	1.102739764	0.010228721	1.245848846	7.521768679	0.924657866	1.071677362	1.643607733	0.581403475
IVat922831	0.393401969	0.851390831	0.92040087	0.307161399	1.017077779	0.916811561	1.802925124	1.102739764	0.010228721	1.245848846	7.521768679	0.924657866	1.071677362	1.643607733	0.581403475
IVat922900	0.393401969	0.851390831	0.92040087	0.307161399	1.017077779	0.916811561	1.802925124	1.102739764	0.010228721	1.245848846	7.521768679	0.924657866	1.071677362	1.643607733	0.581403475
IVat922936	0.393401969	0.851390831	0.92040087	0.307161399	1.017077779	0.916811561	1.802925124	1.102739764	0.010228721	1.245848846	7.521768679	0.924657866	1.071677362	1.643607733	0.581403475
IVat922957	0.393401969	0.851390831	0.92040087	0.307161399	1.017077779	0.916811561	1.802925124	1.102739764	0.010228721	1.245848846	7.521768679	0.924657866	1.071677362	1.643607733	0.581403475
IVat922975	0.393401969	0.851390831	0.92040087	0.307161399	1.017077779	0.916811561	1.802925124	1.102739764	0.010228721	1.245848846	7.521768679	0.924657866	1.071677362	1.643607733	0.581403475
IVat923077	0.361694737	0.741286204	2.083022628	0.737761345	1.096720254	0.656288155	2.851119105	1.721699214	0.02938445	1.1983021	7.340959483	1.404780534	1.183431442	1.920821894	1.160076334
IVat923098	0.505997365	1.152167568	1.232676633	0.604576012	1.042387957	0.673871464	2.116762858	1.706805482	0.006134933	1.183093387	8.353088406	1.440569102	1.097658515	2.03651798	1.327641599
IVat923380	0.195930225	0.678568322	1.007140106	0.94053706	1.322611576	0.814030691	1.894953271	1.401297599	0.214128456	1.681330248	8.000076161	1.66266124	1.426364955	1.870142082	0.988782695
IVat923419	0.195930225	0.678568322	1.007140106	0.94053706	1.322611576	0.814030691	1.894953271	1.401297599	0.214128456	1.681330248	8.000076161	1.66266124	1.426364955	1.870142082	0.988782695
IVat923671	0.108378743	0.581408442	0.440783836	0.588146421	0.809257238	0.809975668	0.99382224	0.744100577	0.233460579	1.060254477	6.447131242	1.072967331	1.325440743	0.906187575	0.470806354
IVat923780	0.108378743	0.581408442	0.440783836	0.588146421	0.809257238	0.809975668	0.99382224	0.744100577	0.233460579	1.060254477	6.447131242	1.072967331	1.325440743	0.906187575	0.470806354
IVat923828	0.108378743	0.581408442	0.440783836	0.588146421	0.809257238	0.809975668	0.99382224	0.744100577	0.233460579	1.060254477	6.447131242	1.072967331	1.325440743	0.906187575	0.470806354
IVat923948	0.109321478	0.668021899	0.370751339	0.316754838	0.860395787	1.188145953	0.782996211	0.936459491	0.180666679	0.90492509	7.568132891	1.168327257	1.632009596	1.052028683	0.483345592
IVat924005	0.109321478	0.668021899	0.370751339	0.316754838	0.860395787	1.188145953	0.782996211	0.936459491	0.180666679	0.90492509	7.568132891	1.168327257	1.632009596	1.052028683	0.483345592
IVat924079	0.109321478	0.668021899	0.370751339	0.316754838	0.860395787	1.188145953	0.782996211	0.936459491	0.180666679	0.90492509	7.568132891	1.168327257	1.632009596	1.052028683	0.483345592
IVat924090	0.109321478	0.668021899	0.370751339	0.316754838	0.860395787	1.188145953	0.782996211	0.936459491	0.180666679	0.90492509	7.568132891	1.168327257	1.632009596	1.052028683	0.483345592
IVat924106	0.109321478	0.668021899	0.370751339	0.316754838	0.860395787	1.188145953	0.782996211	0.936459491	0.180666679	0.90492509	7.568132891	1.168327257	1.632009596	1.052028683	0.483345592
IVat924175	0.109321478	0.668021899	0.370751339	0.316754838	0.860395787	1.188145953	0.782996211	0.936459491	0.180666679	0.90492509	7.568132891	1.168327257	1.632009596	1.052028683	0.483345592
IVat924230	0.109321478	0.668021899	0.370751339	0.316754838	0.860395787	1.188145953	0.782996211	0.936459491	0.180666679	0.90492509	7.568132891	1.168327257	1.632009596	1.052028683	0.483345592
IVat924295	0.10639773	0.683699586	0.368585269	0.241115696	0.811724618	1.216447398	0.787565843	0.812524575	0.161831789	0.8663438	7.494134966	1.001132782	1.43166721	1.003307743	0.558760418
IVat924307	0.10639773	0.683699586	0.368585269	0.241115696	0.811724618	1.216447398	0.787565843	0.812524575	0.161831789	0.8663438	7.494134966	1.001132782	1.43166721	1.003307743	0.558760418
IVat924338	0.078471253	0.620502838	0.355391383	0.240200249	0.796680957	1.437450651	0.802631564	0.858149584	0.16743559	0.970792116	7.418263569	1.10871861	1.457689784	1.016322544	0.563867525
IVat924347	0.10639773	0.683699586	0.368585269	0.241115696	0.811724618	1.216447398	0.787565843	0.812524575	0.161831789	0.8663438	7.494134966	1.001132782	1.43166721	1.003307743	0.558760418
IVat924460	0.10639773	0.683699586	0.368585269	0.241115696	0.811724618	1.216447398	0.787565843	0.812524575	0.161831789	0.8663438	7.494134966	1.001132782	1.43166721	1.003307743	0.558760418
IVat924557	0.10639773	0.683699586	0.368585269	0.241115696	0.811724618	1.216447398	0.787565843	0.812524575	0.161831789	0.8663438	7.494134966	1.001132782	1.43166721	1.003307743	0.558760418
IVat924651	0.10639773	0.683699586	0.368585269	0.241115696	0.811724618	1.216447398	0.787565843	0.812524575	0.161831789	0.8663438	7.494134966	1.001132782	1.43166721	1.003307743	0.558760418
IVat924663	0.10639773	0.683699586	0.368585269	0.241115696	0.811724618	1.216447398	0.787565843	0.812524575	0.161831789	0.8663438	7.494134966	1.001132782	1.43166721	1.003307743	0.558760418
IVat924694	0.10639773	0.683699586	0.368585269	0.241115696	0.811724618	1.216447398	0.787565843	0.812524575	0.161831789	0.8663438	7.494134966	1.001132782	1.43166721	1.003307743	0.558760418
IVat925126	0.437867355	1.339013967	0.355402042	0.152458979	1.000881937	0.405721069	0.734537867	0.515348585	0.333491684	0.969774747	6.641434716	0.709879923	1.232626621	1.294140705	0.495193261
IVat925314	0.361521711	1.220011008	0.351015637	0.121083391	0.979300268	0.339219086	0.727136048	0.491384736	0.31800775	0.725348434	6.960162407	0.705507862	1.23162447	1.321565487	0.425180914
IVat925614	0.355041626	1.153461714	0.491268481	0.180054547	1.047070642	0.396221004	0.828866728	0.739555165	0.254545766	0.917851558	7.459651927	0.831859881	1.259852807	1.187366333	0.570714801
IVat925671	0.355041626	1.153461714	0.491268481	0.180054547	1.047070642	0.396221004	0.828866728	0.739555165	0.254545766	0.917851558	7.459651927	0.831859881	1.259852807	1.187366333	0.570714801
IVat925872	0.410062074	1.226550472	0.432302661	0.095537556	1.037912702	0.386232257	0.730598489	0.632266956	0.247241991	1.019573029	7.474516484	0.767937903	1.158604529	1.182001127	0.460108436
IVat925952	0.355041626	1.153461714	0.491268481	0.180054547	1.047070642	0.396221004	0.828866728	0.739555165	0.254545766	0.917851558	7.459651927	0.831859881	1.259852807	1.187366333	0.570714801
IVat934003	2.264199351	1.826207867	1.762897533	0.632690899	0.232651092	2.538611934	1.495289425	6.562478898	0.045022305	0.809128441	0.05022287	3.289228206	4.363374506	1.952813874	0.626891989
IVat934105	2.603718182	2.057855613	1.911814334	0.628683981	0.204031501	2.546584213	1.632782083	6.54652111	0.0621494	0.776959732	0.042965012	3.130382242	4.356852047	1.938636893	0.567171376
IVat934171	2.264199351	1.826207867	1.762897533	0.632690899	0.232651092	2.538611934	1.495289425	6.562478898	0.045022305	0.809128441	0.05022287	3.289228206	4.363374506	1.952813874	0.626891989
IVat934180	2.264199351	1.826207867	1.762897533	0.632690899	0.232651092	2.538611934	1.495289425	6.562478898	0.045022305	0.809128441	0.05022287	3.289228206	4.363374506	1.952813874	0.626891989
IVat934252	2.264199351	1.826207867	1.762897533	0.632690899	0.232651092	2.538611934	1.495289425	6.562478898	0.045022305	0.809128441	0.05022287	3.289228206	4.363374506	1.952813874	0.626891989
IVat934354	1.81600802	1.323646245	1.763422514	0.812113484	0.254536728	2.278478918	1.5256283	6.590834357	0.036353276	0.844208629	0.088692255	3.293427392	4.129070651	2.231004705	0.667067954
IVat934360	1.81600802	1.323646245	1.763422514	0.812113484	0.254536728	2.278478918	1.5256283	6.590834357	0.036353276	0.844208629	0.088692255	3.293427392	4.129070651	2.231004705	0.667067954
IVat934464	2.099985734	1.379322318	1.552224387	0.808216268	0.244414407	1.910217224	1.263348935	6.633314296	0.047953903	0.980585932	0.055487998	2.979498453	3.836354646	1.903756189	0.821419479
IVat934504	2.099985734	1.379322318	1.552224387	0.808216268	0.244414407	1.910217224	1.263348935	6.633314296	0.047953903	0.980585932	0.055487998	2.979498453	3.836354646	1.903756189	0.821419479
IVat934653	2.099985734	1.379322318	1.552224387	0.808216268	0.244414407	1.910217224	1.263348935	6.633314296	0.047953903	0.980585932	0.055487998	2.979498453	3.836354646	1.903756189	0.821419479
IVat934909	2.121237625	1.454525763	1.774104396	0.684191098	0.274915519	2.191137861	1.552586596	6.135879008	0.046821024	1.008183051	0.064927136	2.998177166	3.734513926	2.108031947	0.829919701
IVat935056	2.121237625	1.454525763	1.774104396	0.684191098	0.274915519	2.191137861	1.552586596	6.135879008	0.046821024	1.008183051	0.064927136	2.998177166	3.734513926	2.108031947	0.829919701
IVat935095	2.121237625	1.454525763	1.774104396	0.684191098	0.274915519	2.191137861	1.552586596	6.135879008	0.046821024	1.008183051	0.064927136	2.998177166	3.734513926	2.108031947	0.829919701
IVat935159	2.121237625	1.454525763	1.774104396	0.684191098	0.274915519	2.191137861	1.552586596	6.135879008	0.046821024	1.008183051	0.064927136	2.998177166	3.734513926	2.108031947	0.829919701
IVat935313	2.121237625	1.454525763	1.774104396	0.684191098	0.274915519	2.191137861	1.552586596	6.135879008	0.046821024	1.008183051	0.064927136	2.998177166	3.734513926	2.108031947	0.829919701
IVat935331	2.121237625	1.454525763	1.774104396	0.684191098	0.274915519	2.191137861	1.552586596	6.135879008	0.046821024	1.008183051	0.064927136	2.998177166	3.734513926	2.108031947	0.829919701
IVat935500	2.121237625	1.454525763	1.774104396	0.684191098	0.274915519	2.191137861	1.552586596	6.135879008	0.046821024	1.008183051	0.064927136	2.998177166	3.734513926	2.108031947	0.829919701
IVat935571	2.127834749	1.523380875	1.887388904	0.768089787	0.280186864	2.212885632	1.608940124	6.085522667	0.044891336	1.025842139	0.064068508	3.108695227	3.838278257	2.231751069	0.85068924
IVat935826	2.414823195	1.548142705	1.560811777	0.698099055	0.234726668	2.188356611	1.347209038	6.378231042	0.043555834	1.443264614	0.047774244	3.101056703	3.700071456	2.520986486	0.705618564
IVat935927	2.414823195	1.548142705	1.560811777	0.698099055	0.234726668	2.188356611	1.347209038	6.378231042	0.043555834	1.443264614	0.047774244	3.101056703	3.700071456	2.520986486	0.705618564
IVat935951	2.875176924	1.957541195	1.474378006	0.86219945	0.222130893	1.221476133	1.281648355	6.775694711	0.011969361	1.654284352	0.059859579	3.286111987	3.861323648	2.498949504	0.705388874
IVat935955	2.875176924	1.957541195	1.474378006	0.86219945	0.222130893	1.221476133	1.281648355	6.775694711	0.011969361	1.654284352	0.059859579	3.286111987	3.861323648	2.498949504	0.705388874
IVat935984	2.875176924	1.957541195	1.474378006	0.86219945	0.222130893	1.221476133	1.281648355	6.775694711	0.011969361	1.654284352	0.059859579	3.286111987	3.861323648	2.498949504	0.705388874
IVat936154	3.044604135	2.277999431	1.479710181	0.842884637	0.203637201	1.333398534	1.268896987	6.733748049	0.009863785	1.60203777	0.030766736	3.277107732	3.830146373	2.480282988	0.654447961
IVat936185	2.414823195	1.548142705	1.560811777	0.698099055	0.234726668	2.188356611	1.347209038	6.378231042	0.043555834	1.443264614	0.047774244	3.101056703	3.700071456	2.520986486	0.705618564
IVat936275	2.414823195	1.548142705	1.560811777	0.698099055	0.234726668	2.188356611	1.347209038	6.378231042	0.043555834	1.443264614	0.047774244	3.101056703	3.700071456	2.520986486	0.705618564
IVat936659	2.414823195	1.548142705	1.560811777	0.698099055	0.234726668	2.188356611	1.347209038	6.378231042	0.043555834	1.443264614	0.047774244	3.101056703	3.700071456	2.520986486	0.705618564
IVat936724	2.414823195	1.548142705	1.560811777	0.698099055	0.234726668	2.188356611	1.347209038	6.378231042	0.043555834	1.443264614	0.047774244	3.101056703	3.700071456	2.520986486	0.705618564
IVat936735	2.414823195	1.548142705	1.560811777	0.698099055	0.234726668	2.188356611	1.347209038	6.378231042	0.043555834	1.443264614	0.047774244	3.101056703	3.700071456	2.520986486	0.705618564
IVat936847	2.663350281	1.640656562	2.067936477	1.815464511	0.346944599	1.570220466	1.740953704	6.985502283	0.036649723	1.659334207	0.072592646	3.392947427	3.305983884	3.980264782	2.122713808
IVat936976	2.588154105	1.588648	2.224556123	1.640479884	0.319699334	1.546016371	1.804107421	6.711433217	0.035393292	1.525814702	0.049217982	3.221312264	3.351118202	3.088353063	1.680916291
IVat937025	2.588154105	1.588648	2.224556123	1.640479884	0.319699334	1.546016371	1.804107421	6.711433217	0.035393292	1.525814702	0.049217982	3.221312264	3.351118202	3.088353063	1.680916291
IVat937363	2.588154105	1.588648	2.224556123	1.640479884	0.319699334	1.546016371	1.804107421	6.711433217	0.035393292	1.525814702	0.049217982	3.221312264	3.351118202	3.088353063	1.680916291
IVat937513	2.588154105	1.588648	2.224556123	1.640479884	0.319699334	1.546016371	1.804107421	6.711433217	0.035393292	1.525814702	0.049217982	3.221312264	3.351118202	3.088353063	1.680916291
IVat937713	2.509676789	1.594759539	2.185642317	1.648016968	0.322420769	1.596626564	1.75032684	6.765611837	0.034200084	1.506206951	0.057797479	3.048630004	2.882928724	3.646940621	1.933857614
IVat937740	2.509676789	1.594759539	2.185642317	1.648016968	0.322420769	1.596626564	1.75032684	6.765611837	0.034200084	1.506206951	0.057797479	3.048630004	2.882928724	3.646940621	1.933857614
IVat937770	2.509676789	1.594759539	2.185642317	1.648016968	0.322420769	1.596626564	1.75032684	6.765611837	0.034200084	1.506206951	0.057797479	3.048630004	2.882928724	3.646940621	1.933857614
IVat937940	2.999437965	2.068021176	2.067077841	1.987764182	0.317658798	0.83405616	1.663326639	7.166985915	0.009924783	1.721132487	0.070516132	3.234816946	3.024767915	3.610930315	1.948487292
IVat938068	2.999437965	2.068021176	2.067077841	1.987764182	0.317658798	0.83405616	1.663326639	7.166985915	0.009924783	1.721132487	0.070516132	3.234816946	3.024767915	3.610930315	1.948487292
IVat938143	2.999437965	2.068021176	2.067077841	1.987764182	0.317658798	0.83405616	1.663326639	7.166985915	0.009924783	1.721132487	0.070516132	3.234816946	3.024767915	3.610930315	1.948487292
IVat938221	2.999437965	2.068021176	2.067077841	1.987764182	0.317658798	0.83405616	1.663326639	7.166985915	0.009924783	1.721132487	0.070516132	3.234816946	3.024767915	3.610930315	1.948487292
IVat938506	3.366245391	2.257393555	2.083550371	1.874460617	0.170992594	0.710275616	1.660091164	7.096597771	0.001186579	1.849853504	0.111860883	3.141085546	2.962922219	3.363825442	1.72199939
IVat939004	3.366245391	2.257393555	2.083550371	1.874460617	0.170992594	0.710275616	1.660091164	7.096597771	0.001186579	1.849853504	0.111860883	3.141085546	2.962922219	3.363825442	1.72199939
IVat939118	3.366245391	2.257393555	2.083550371	1.874460617	0.170992594	0.710275616	1.660091164	7.096597771	0.001186579	1.849853504	0.111860883	3.141085546	2.962922219	3.363825442	1.72199939
IVat939199	3.468333784	2.34227956	1.990025516	1.650386829	0.169482313	0.727116202	1.538363692	6.780497302	0.000333237	1.815746178	0.111908633	2.966526385	2.725950704	3.353628421	1.50291306
IVat939223	3.249761211	2.428765914	2.255952116	1.75443131	0.13736869	0.532224219	1.79047201	6.655987742	0.016839503	1.703735603	0.097960462	3.150320097	3.390351751	3.457399253	2.42239416
IVat939568	3.268576802	2.471501349	2.131763929	1.839775998	0.125878281	0.550861853	1.683347316	6.783933833	0.008361345	1.666584136	0.097795951	3.11205035	3.28946599	3.352700537	2.160925841
IVat940031	3.268576802	2.471501349	2.131763929	1.839775998	0.125878281	0.550861853	1.683347316	6.783933833	0.008361345	1.666584136	0.097795951	3.11205035	3.28946599	3.352700537	2.160925841
IVat940065	3.268576802	2.471501349	2.131763929	1.839775998	0.125878281	0.550861853	1.683347316	6.783933833	0.008361345	1.666584136	0.097795951	3.11205035	3.28946599	3.352700537	2.160925841
IVat940213	3.268576802	2.471501349	2.131763929	1.839775998	0.125878281	0.550861853	1.683347316	6.783933833	0.008361345	1.666584136	0.097795951	3.11205035	3.28946599	3.352700537	2.160925841
IVat940684	3.167166596	1.995925534	2.010380441	1.697513997	0.060548074	0.592569272	1.511651905	6.338941578	0.037788819	1.750250394	0.233168166	2.977750244	3.093666075	3.170567651	2.301913317
IVat940818	3.167166596	1.995925534	2.010380441	1.697513997	0.060548074	0.592569272	1.511651905	6.338941578	0.037788819	1.750250394	0.233168166	2.977750244	3.093666075	3.170567651	2.301913317
IVat940980	3.167166596	1.995925534	2.010380441	1.697513997	0.060548074	0.592569272	1.511651905	6.338941578	0.037788819	1.750250394	0.233168166	2.977750244	3.093666075	3.170567651	2.301913317
IVat941035	3.167166596	1.995925534	2.010380441	1.697513997	0.060548074	0.592569272	1.511651905	6.338941578	0.037788819	1.750250394	0.233168166	2.977750244	3.093666075	3.170567651	2.301913317
IVat941437	3.167166596	1.995925534	2.010380441	1.697513997	0.060548074	0.592569272	1.511651905	6.338941578	0.037788819	1.750250394	0.233168166	2.977750244	3.093666075	3.170567651	2.301913317
IVat941897	3.167166596	1.995925534	2.010380441	1.697513997	0.060548074	0.592569272	1.511651905	6.338941578	0.037788819	1.750250394	0.233168166	2.977750244	3.093666075	3.170567651	2.301913317
IVat941909	3.167166596	1.995925534	2.010380441	1.697513997	0.060548074	0.592569272	1.511651905	6.338941578	0.037788819	1.750250394	0.233168166	2.977750244	3.093666075	3.170567651	2.301913317
IVat942013	3.167166596	1.995925534	2.010380441	1.697513997	0.060548074	0.592569272	1.511651905	6.338941578	0.037788819	1.750250394	0.233168166	2.977750244	3.093666075	3.170567651	2.301913317
IVat942035	3.167166596	1.995925534	2.010380441	1.697513997	0.060548074	0.592569272	1.511651905	6.338941578	0.037788819	1.750250394	0.233168166	2.977750244	3.093666075	3.170567651	2.301913317
IVat942260	3.167166596	1.995925534	2.010380441	1.697513997	0.060548074	0.592569272	1.511651905	6.338941578	0.037788819	1.750250394	0.233168166	2.977750244	3.093666075	3.170567651	2.301913317
IVat942872	3.226110982	2.097382497	2.803355866	2.487817663	0.152204077	0.613621404	2.09266311	6.775692923	0.065777316	1.862392982	0.224597729	3.555009495	3.64673534	2.910947841	2.96711779
IVat942877	3.138192095	1.931453913	2.782981907	2.090306635	0.151664705	0.621912743	2.05750596	6.421089284	0.06948555	1.8067294	0.217655125	3.252767606	3.324806005	3.000534495	2.628122151
IVat942910	3.167166596	1.995925534	2.010380441	1.697513997	0.060548074	0.592569272	1.511651905	6.338941578	0.037788819	1.750250394	0.233168166	2.977750244	3.093666075	3.170567651	2.301913317
IVat943059	3.167166596	1.995925534	2.010380441	1.697513997	0.060548074	0.592569272	1.511651905	6.338941578	0.037788819	1.750250394	0.233168166	2.977750244	3.093666075	3.170567651	2.301913317
IVat943099	3.167166596	1.995925534	2.010380441	1.697513997	0.060548074	0.592569272	1.511651905	6.338941578	0.037788819	1.750250394	0.233168166	2.977750244	3.093666075	3.170567651	2.301913317
IVat943128	3.167166596	1.995925534	2.010380441	1.697513997	0.060548074	0.592569272	1.511651905	6.338941578	0.037788819	1.750250394	0.233168166	2.977750244	3.093666075	3.170567651	2.301913317
IVat943204	3.167166596	1.995925534	2.010380441	1.697513997	0.060548074	0.592569272	1.511651905	6.338941578	0.037788819	1.750250394	0.233168166	2.977750244	3.093666075	3.170567651	2.301913317
IVat943478	3.167166596	1.995925534	2.010380441	1.697513997	0.060548074	0.592569272	1.511651905	6.338941578	0.037788819	1.750250394	0.233168166	2.977750244	3.093666075	3.170567651	2.301913317
IVat943535	3.167166596	1.995925534	2.010380441	1.697513997	0.060548074	0.592569272	1.511651905	6.338941578	0.037788819	1.750250394	0.233168166	2.977750244	3.093666075	3.170567651	2.301913317
IVat943582	3.167166596	1.995925534	2.010380441	1.697513997	0.060548074	0.592569272	1.511651905	6.338941578	0.037788819	1.750250394	0.233168166	2.977750244	3.093666075	3.170567651	2.301913317
IVat943597	3.167166596	1.995925534	2.010380441	1.697513997	0.060548074	0.592569272	1.511651905	6.338941578	0.037788819	1.750250394	0.233168166	2.977750244	3.093666075	3.170567651	2.301913317
IVat943618	3.167166596	1.995925534	2.010380441	1.697513997	0.060548074	0.592569272	1.511651905	6.338941578	0.037788819	1.750250394	0.233168166	2.977750244	3.093666075	3.170567651	2.301913317
IVat943628	3.167166596	1.995925534	2.010380441	1.697513997	0.060548074	0.592569272	1.511651905	6.338941578	0.037788819	1.750250394	0.233168166	2.977750244	3.093666075	3.170567651	2.301913317
IVat943699	3.167166596	1.995925534	2.010380441	1.697513997	0.060548074	0.592569272	1.511651905	6.338941578	0.037788819	1.750250394	0.233168166	2.977750244	3.093666075	3.170567651	2.301913317
IVat943779	3.167166596	1.995925534	2.010380441	1.697513997	0.060548074	0.592569272	1.511651905	6.338941578	0.037788819	1.750250394	0.233168166	2.977750244	3.093666075	3.170567651	2.301913317
IVat944040	3.167166596	1.995925534	2.010380441	1.697513997	0.060548074	0.592569272	1.511651905	6.338941578	0.037788819	1.750250394	0.233168166	2.977750244	3.093666075	3.170567651	2.301913317
IVat944048	3.167166596	1.995925534	2.010380441	1.697513997	0.060548074	0.592569272	1.511651905	6.338941578	0.037788819	1.750250394	0.233168166	2.977750244	3.093666075	3.170567651	2.301913317
IVat944111	3.167166596	1.995925534	2.010380441	1.697513997	0.060548074	0.592569272	1.511651905	6.338941578	0.037788819	1.750250394	0.233168166	2.977750244	3.093666075	3.170567651	2.301913317
IVat944212	3.167166596	1.995925534	2.010380441	1.697513997	0.060548074	0.592569272	1.511651905	6.338941578	0.037788819	1.750250394	0.233168166	2.977750244	3.093666075	3.170567651	2.301913317
IVat950364	3.203393945	2.35243367	0.653906075	0.407759933	0.115726501	0.258189075	0.472840566	7.241078443	0.121877392	2.543265463	0.474322231	3.69038113	3.387890997	2.367559484	1.918732581
IVat950407	3.203393945	2.35243367	0.653906075	0.407759933	0.115726501	0.258189075	0.472840566	7.241078443	0.121877392	2.543265463	0.474322231	3.69038113	3.387890997	2.367559484	1.918732581
IVat952266	2.023899117	1.689111095	0.740037881	0.246298285	0.156680765	0.506042813	0.481496651	6.035179501	0.493240599	1.335921662	0.191198254	3.599204271	2.610549286	2.690687909	0.899728151
IVat952618	2.023899117	1.689111095	0.740037881	0.246298285	0.156680765	0.506042813	0.481496651	6.035179501	0.493240599	1.335921662	0.191198254	3.599204271	2.610549286	2.690687909	0.899728151
IVat952663	2.023899117	1.689111095	0.740037881	0.246298285	0.156680765	0.506042813	0.481496651	6.035179501	0.493240599	1.335921662	0.191198254	3.599204271	2.610549286	2.690687909	0.899728151
IVat952675	2.023899117	1.689111095	0.740037881	0.246298285	0.156680765	0.506042813	0.481496651	6.035179501	0.493240599	1.335921662	0.191198254	3.599204271	2.610549286	2.690687909	0.899728151
IVat955639	0.910133539	1.019951192	1.431232806	0.507396409	0.59790561	0.2591673	1.486943891	6.492751648	0.149226198	1.316842053	0.108642475	3.947203076	2.966886895	4.707969629	0.583199751
IVat955728	0.928218195	1.02642902	1.504325556	0.457351172	0.5723172	0.258180628	1.538031602	6.298051521	0.148161274	1.285207149	0.13794404	3.882455652	2.835975745	4.456721346	0.517797254
IVat955751	0.928218195	1.02642902	1.504325556	0.457351172	0.5723172	0.258180628	1.538031602	6.298051521	0.148161274	1.285207149	0.13794404	3.882455652	2.835975745	4.456721346	0.517797254
IVat956548	1.632982317	1.167549389	3.088911935	0.524049534	1.287452851	0.037457059	2.44278508	7.07784156	0.217564712	0.685390239	0.898959982	2.436632298	2.39468799	2.058588882	0.627959572
IVat1135579	0.421130261	0.386344125	2.057243493	2.611915292	3.262538441	0.773453043	1.672824651	0.418546948	1.76033998	0.177114722	0.0948218	0.878398694	0.305656354	2.064784973	6.120030081
IVat1135587	0.421130261	0.386344125	2.057243493	2.611915292	3.262538441	0.773453043	1.672824651	0.418546948	1.76033998	0.177114722	0.0948218	0.878398694	0.305656354	2.064784973	6.120030081
IVat1135607	0.421130261	0.386344125	2.057243493	2.611915292	3.262538441	0.773453043	1.672824651	0.418546948	1.76033998	0.177114722	0.0948218	0.878398694	0.305656354	2.064784973	6.120030081
IVat1136358	0.386129042	0.311804883	2.16576381	2.050739102	3.244783297	0.232196778	1.505940483	0.169164757	1.523514445	0.066477926	0.143497758	0.972363087	0.31865167	1.555347894	6.239637035
IVat1136382	0.386129042	0.311804883	2.16576381	2.050739102	3.244783297	0.232196778	1.505940483	0.169164757	1.523514445	0.066477926	0.143497758	0.972363087	0.31865167	1.555347894	6.239637035
IVat1136460	0.386129042	0.311804883	2.16576381	2.050739102	3.244783297	0.232196778	1.505940483	0.169164757	1.523514445	0.066477926	0.143497758	0.972363087	0.31865167	1.555347894	6.239637035
IVat1136465	0.386129042	0.311804883	2.16576381	2.050739102	3.244783297	0.232196778	1.505940483	0.169164757	1.523514445	0.066477926	0.143497758	0.972363087	0.31865167	1.555347894	6.239637035
IVat1136490	0.386129042	0.311804883	2.16576381	2.050739102	3.244783297	0.232196778	1.505940483	0.169164757	1.523514445	0.066477926	0.143497758	0.972363087	0.31865167	1.555347894	6.239637035
IVat1136720	0.523090538	0.484554247	2.167650258	1.981676458	3.127832955	0.507501821	1.470629851	0.197772904	1.544838033	0.04874249	0.212376807	1.045919083	0.344043031	1.407190766	6.320032471
IVat1136886	0.523090538	0.484554247	2.167650258	1.981676458	3.127832955	0.507501821	1.470629851	0.197772904	1.544838033	0.04874249	0.212376807	1.045919083	0.344043031	1.407190766	6.320032471
IVat1136901	0.523090538	0.484554247	2.167650258	1.981676458	3.127832955	0.507501821	1.470629851	0.197772904	1.544838033	0.04874249	0.212376807	1.045919083	0.344043031	1.407190766	6.320032471
IVat1137084	0.508980587	0.473509766	2.392391816	2.895531602	3.153488864	0.452273433	1.607509605	0.477714493	1.35757396	0.172165315	0.348574181	1.629607638	0.387314502	1.95163637	7.644964576
IVat1137240	0.508980587	0.473509766	2.392391816	2.895531602	3.153488864	0.452273433	1.607509605	0.477714493	1.35757396	0.172165315	0.348574181	1.629607638	0.387314502	1.95163637	7.644964576
IVat1137323	0.508980587	0.473509766	2.392391816	2.895531602	3.153488864	0.452273433	1.607509605	0.477714493	1.35757396	0.172165315	0.348574181	1.629607638	0.387314502	1.95163637	7.644964576
IVat1137351	0.508980587	0.473509766	2.392391816	2.895531602	3.153488864	0.452273433	1.607509605	0.477714493	1.35757396	0.172165315	0.348574181	1.629607638	0.387314502	1.95163637	7.644964576
IVat1137533	0.508980587	0.473509766	2.392391816	2.895531602	3.153488864	0.452273433	1.607509605	0.477714493	1.35757396	0.172165315	0.348574181	1.629607638	0.387314502	1.95163637	7.644964576
IVat1137592	0.508980587	0.473509766	2.392391816	2.895531602	3.153488864	0.452273433	1.607509605	0.477714493	1.35757396	0.172165315	0.348574181	1.629607638	0.387314502	1.95163637	7.644964576
IVat1137625	0.508980587	0.473509766	2.392391816	2.895531602	3.153488864	0.452273433	1.607509605	0.477714493	1.35757396	0.172165315	0.348574181	1.629607638	0.387314502	1.95163637	7.644964576
IVat1137789	0.523038745	0.503904285	2.132088202	2.976386197	2.865999796	0.253249849	1.464846219	0.41567212	1.255930112	0.196087643	0.335426593	1.584159755	0.409410938	1.964326342	7.077127852
IVat1137801	0.523038745	0.503904285	2.132088202	2.976386197	2.865999796	0.253249849	1.464846219	0.41567212	1.255930112	0.196087643	0.335426593	1.584159755	0.409410938	1.964326342	7.077127852
IVat1137876	0.683678123	0.644462022	1.922796467	2.362869456	2.199783657	0.32803326	1.252117258	0.294954597	0.76500692	0.145942585	0.266914167	1.245570202	0.437449344	1.929460048	6.572002783
IVat1138940	0.838830241	0.834149423	1.55662707	1.831718934	1.955436388	0.361216933	1.255255099	0.337675763	0.807566804	0.266747736	0.208210646	1.237573	0.628113986	1.762682751	6.094156959
IVat1138982	0.838830241	0.834149423	1.55662707	1.831718934	1.955436388	0.361216933	1.255255099	0.337675763	0.807566804	0.266747736	0.208210646	1.237573	0.628113986	1.762682751	6.094156959
IVat1139200	0.838830241	0.834149423	1.55662707	1.831718934	1.955436388	0.361216933	1.255255099	0.337675763	0.807566804	0.266747736	0.208210646	1.237573	0.628113986	1.762682751	6.094156959
IVat1139376	0.838830241	0.834149423	1.55662707	1.831718934	1.955436388	0.361216933	1.255255099	0.337675763	0.807566804	0.266747736	0.208210646	1.237573	0.628113986	1.762682751	6.094156959
IVat1139515	0.838830241	0.834149423	1.55662707	1.831718934	1.955436388	0.361216933	1.255255099	0.337675763	0.807566804	0.266747736	0.208210646	1.237573	0.628113986	1.762682751	6.094156959
IVat1139787	0.476428033	0.670933522	1.520893167	1.828000563	2.415869091	0.445844629	1.34288038	0.15898776	1.471347002	0.209061169	0.244998514	0.621120387	0.404406527	0.994446993	7.439955922
IVat1139799	0.476428033	0.670933522	1.520893167	1.828000563	2.415869091	0.445844629	1.34288038	0.15898776	1.471347002	0.209061169	0.244998514	0.621120387	0.404406527	0.994446993	7.439955922
IVat1139982	0.499575976	0.628498152	1.897564603	2.30629668	1.780884049	0.587743461	1.989010088	0.549177197	1.107094544	0.207480121	0.116215952	0.853795212	0.491719056	1.293629299	8.355538031
IVat1140033	0.499575976	0.628498152	1.897564603	2.30629668	1.780884049	0.587743461	1.989010088	0.549177197	1.107094544	0.207480121	0.116215952	0.853795212	0.491719056	1.293629299	8.355538031
IVat1140045	0.499575976	0.628498152	1.897564603	2.30629668	1.780884049	0.587743461	1.989010088	0.549177197	1.107094544	0.207480121	0.116215952	0.853795212	0.491719056	1.293629299	8.355538031
IVat1140090	0.499575976	0.628498152	1.897564603	2.30629668	1.780884049	0.587743461	1.989010088	0.549177197	1.107094544	0.207480121	0.116215952	0.853795212	0.491719056	1.293629299	8.355538031
IVat1140160	0.499575976	0.628498152	1.897564603	2.30629668	1.780884049	0.587743461	1.989010088	0.549177197	1.107094544	0.207480121	0.116215952	0.853795212	0.491719056	1.293629299	8.355538031
IVat1140261	0.660023559	0.679001596	1.931386136	1.87373216	1.853493359	0.580722599	1.999373823	0.373222816	1.109243858	0.146135267	0.090982006	0.874551592	0.484386228	0.901821399	8.173379799
IVat1140774	0.636339713	0.565495821	1.785960352	2.455544911	1.866797239	0.517823321	1.869089669	0.650206255	1.28019186	0.264286102	0.099460332	0.959065358	0.640071705	1.005321802	8.402184007
IVat1141033	0.584228081	0.521177633	1.813452026	2.701532675	1.954065643	0.296913546	1.940479141	0.681872225	1.420776821	0.263879924	0.094825793	1.101657024	0.649059709	1.062396455	8.665505477
IVat1141124	0.587253571	0.560299868	1.686184822	1.728828478	1.263788975	0.441625229	1.615416477	0.794813208	1.363270556	0.332818965	0.096504453	1.052407841	0.783445942	1.216839765	7.697212369
IVat1141278	0.675474123	0.571266744	1.628219332	1.842403656	1.659208462	0.381892037	1.535034573	0.757028515	1.988767441	0.345893616	0.079972321	1.112819409	0.933287294	1.048435207	8.770550026
IVat1141416	0.675474123	0.571266744	1.628219332	1.842403656	1.659208462	0.381892037	1.535034573	0.757028515	1.988767441	0.345893616	0.079972321	1.112819409	0.933287294	1.048435207	8.770550026
IVat1141704	0.672150651	0.84489454	1.049088492	2.299324282	1.685287238	0.336531165	1.136716908	0.538672215	1.625306504	0.182628125	0.271104195	1.166882583	0.719404656	0.641068656	7.154136345
IVat1141719	0.672150651	0.84489454	1.049088492	2.299324282	1.685287238	0.336531165	1.136716908	0.538672215	1.625306504	0.182628125	0.271104195	1.166882583	0.719404656	0.641068656	7.154136345
IVat1143489	0.102764258	0.24773418	0.837846689	2.312051449	2.42138549	0.14320551	0.745566079	0.681463901	1.568110046	0.031055724	0.813456844	0.736285048	0.21384074	0.929302872	6.431720944
IVat1143571	0.102764258	0.24773418	0.837846689	2.312051449	2.42138549	0.14320551	0.745566079	0.681463901	1.568110046	0.031055724	0.813456844	0.736285048	0.21384074	0.929302872	6.431720944
IVat1143937	0.047134984	0.141228184	0.807433531	1.741281316	2.272776065	0.173300834	0.764164077	0.600292644	1.548853188	0.058733988	0.503213042	0.659625422	0.25914577	0.504259506	6.013732193
IVat1144422	0.069644202	0.199804207	1.143532475	2.233918447	3.03402686	0.250377853	1.102651122	1.22218892	1.570997417	0.109398857	0.596905727	0.95563464	0.370275165	0.615506518	6.716617448
IVat1144473	0.069644202	0.199804207	1.143532475	2.233918447	3.03402686	0.250377853	1.102651122	1.22218892	1.570997417	0.109398857	0.596905727	0.95563464	0.370275165	0.615506518	6.716617448
IVat1149675	1.05986968	1.646169557	1.637775409	0.734437845	4.933740356	1.06712884	1.849556522	0.700917418	1.628500013	0.937151967	1.21951851	1.032029509	0.057215364	0.538787394	8.497715095
IVat1149755	1.05986968	1.646169557	1.637775409	0.734437845	4.933740356	1.06712884	1.849556522	0.700917418	1.628500013	0.937151967	1.21951851	1.032029509	0.057215364	0.538787394	8.497715095
IVat1149756	1.05986968	1.646169557	1.637775409	0.734437845	4.933740356	1.06712884	1.849556522	0.700917418	1.628500013	0.937151967	1.21951851	1.032029509	0.057215364	0.538787394	8.497715095
IVat1150125	1.173569116	1.685129248	1.51793987	0.370514261	4.334279472	0.79861403	1.743987557	0.422728895	1.778438957	0.603734494	1.470201567	0.896363278	0.071598553	0.360012425	8.501002084
IVat1150242	0.919516163	1.496082585	1.461814061	0.492233538	4.315616705	0.827659713	1.707924142	0.64657403	1.641460996	0.841343017	1.593689491	0.999891591	0.028837497	0.452659554	7.81061171
IVat1150346	0.919516163	1.496082585	1.461814061	0.492233538	4.315616705	0.827659713	1.707924142	0.64657403	1.641460996	0.841343017	1.593689491	0.999891591	0.028837497	0.452659554	7.81061171
IVat1150407	0.730229108	1.259216245	1.482732192	0.502244738	4.050983757	0.714450372	1.585191976	0.624052291	1.59594964	0.904248048	1.765145025	1.031535083	0.017192428	0.280598136	7.370995099
IVat1150446	0.730229108	1.259216245	1.482732192	0.502244738	4.050983757	0.714450372	1.585191976	0.624052291	1.59594964	0.904248048	1.765145025	1.031535083	0.017192428	0.280598136	7.370995099
IVat1150556	0.730229108	1.259216245	1.482732192	0.502244738	4.050983757	0.714450372	1.585191976	0.624052291	1.59594964	0.904248048	1.765145025	1.031535083	0.017192428	0.280598136	7.370995099
IVat1150599	0.730229108	1.259216245	1.482732192	0.502244738	4.050983757	0.714450372	1.585191976	0.624052291	1.59594964	0.904248048	1.765145025	1.031535083	0.017192428	0.280598136	7.370995099
IVat1150614	0.730229108	1.259216245	1.482732192	0.502244738	4.050983757	0.714450372	1.585191976	0.624052291	1.59594964	0.904248048	1.765145025	1.031535083	0.017192428	0.280598136	7.370995099
IVat1150669	0.551831126	0.65973711	1.5069406	0.27859741	3.65929517	0.119248204	1.637217545	0.685509518	1.682498851	0.797590668	1.515142904	0.474410869	0.015097071	0.247375218	6.774666765
IVat1150695	0.551831126	0.65973711	1.5069406	0.27859741	3.65929517	0.119248204	1.637217545	0.685509518	1.682498851	0.797590668	1.515142904	0.474410869	0.015097071	0.247375218	6.774666765
IVat1150770	0.551831126	0.65973711	1.5069406	0.27859741	3.65929517	0.119248204	1.637217545	0.685509518	1.682498851	0.797590668	1.515142904	0.474410869	0.015097071	0.247375218	6.774666765
IVat1150822	0.551831126	0.65973711	1.5069406	0.27859741	3.65929517	0.119248204	1.637217545	0.685509518	1.682498851	0.797590668	1.515142904	0.474410869	0.015097071	0.247375218	6.774666765
IVat1150956	0.513656791	0.642182466	1.563230944	0.313614354	3.670664818	0.140795324	1.641690218	0.993433948	1.671201488	1.125443738	0.918547418	0.448720704	0.014826117	0.255656885	6.862398532
IVat1150957	0.513656791	0.642182466	1.563230944	0.313614354	3.670664818	0.140795324	1.641690218	0.993433948	1.671201488	1.125443738	0.918547418	0.448720704	0.014826117	0.255656885	6.862398532
IVat1150958	0.513656791	0.642182466	1.563230944	0.313614354	3.670664818	0.140795324	1.641690218	0.993433948	1.671201488	1.125443738	0.918547418	0.448720704	0.014826117	0.255656885	6.862398532
IVat1150995	0.59956928	0.747336517	1.294756203	0.149200046	3.345813467	0.231738981	1.433406473	0.838384803	1.55253114	0.953836945	1.243309539	0.320249222	0.016028613	0.242615634	6.80676237
IVat1150997	0.59956928	0.747336517	1.294756203	0.149200046	3.345813467	0.231738981	1.433406473	0.838384803	1.55253114	0.953836945	1.243309539	0.320249222	0.016028613	0.242615634	6.80676237
IVat1151022	0.59956928	0.747336517	1.294756203	0.149200046	3.345813467	0.231738981	1.433406473	0.838384803	1.55253114	0.953836945	1.243309539	0.320249222	0.016028613	0.242615634	6.80676237
IVat1151028	0.59956928	0.747336517	1.294756203	0.149200046	3.345813467	0.231738981	1.433406473	0.838384803	1.55253114	0.953836945	1.243309539	0.320249222	0.016028613	0.242615634	6.80676237
IVat1151088	0.59956928	0.747336517	1.294756203	0.149200046	3.345813467	0.231738981	1.433406473	0.838384803	1.55253114	0.953836945	1.243309539	0.320249222	0.016028613	0.242615634	6.80676237
IVat1151228	0.470335987	0.835567779	1.687905416	0.097720167	2.454067337	0.487505562	1.591527105	0.969688444	0.808838733	1.721984731	1.230983073	0.343520185	0.004455253	0.516747284	6.346621064
IVat1152094	0.857428618	0.829292656	1.286532441	0.165614358	3.03669602	0.216638712	1.511961778	0.833367035	1.204172747	0.868688458	1.071363413	0.235113622	0.068795342	0.454756114	6.384226129
IVat1152184	0.857428618	0.829292656	1.286532441	0.165614358	3.03669602	0.216638712	1.511961778	0.833367035	1.204172747	0.868688458	1.071363413	0.235113622	0.068795342	0.454756114	6.384226129
IVat1152472	0.929251916	0.925681023	1.251832511	0.161362729	2.886478842	0.154426023	1.481719499	0.841801244	1.058034924	0.793867834	1.312502992	0.209217683	0.06580412	0.400574169	6.423411188
IVat1152699	0.929251916	0.925681023	1.251832511	0.161362729	2.886478842	0.154426023	1.481719499	0.841801244	1.058034924	0.793867834	1.312502992	0.209217683	0.06580412	0.400574169	6.423411188
IVat1152889	0.929251916	0.925681023	1.251832511	0.161362729	2.886478842	0.154426023	1.481719499	0.841801244	1.058034924	0.793867834	1.312502992	0.209217683	0.06580412	0.400574169	6.423411188
IVat1153003	0.929251916	0.925681023	1.251832511	0.161362729	2.886478842	0.154426023	1.481719499	0.841801244	1.058034924	0.793867834	1.312502992	0.209217683	0.06580412	0.400574169	6.423411188
IVat1153165	0.929251916	0.925681023	1.251832511	0.161362729	2.886478842	0.154426023	1.481719499	0.841801244	1.058034924	0.793867834	1.312502992	0.209217683	0.06580412	0.400574169	6.423411188
IVat1153171	0.929251916	0.925681023	1.251832511	0.161362729	2.886478842	0.154426023	1.481719499	0.841801244	1.058034924	0.793867834	1.312502992	0.209217683	0.06580412	0.400574169	6.423411188
IVat1153297	0.929251916	0.925681023	1.251832511	0.161362729	2.886478842	0.154426023	1.481719499	0.841801244	1.058034924	0.793867834	1.312502992	0.209217683	0.06580412	0.400574169	6.423411188
IVat1153693	0.83560575	1.037365166	1.239910428	0.138180182	3.423700227	0.20519397	1.529811787	0.862709539	1.430635272	0.843686515	1.408214091	0.270506859	0.023903318	0.363774771	7.265645883
IVat1153924	0.83560575	1.037365166	1.239910428	0.138180182	3.423700227	0.20519397	1.529811787	0.862709539	1.430635272	0.843686515	1.408214091	0.270506859	0.023903318	0.363774771	7.265645883
IVat1154154	0.794311443	0.931348193	1.15096439	0.14207512	3.431360521	0.271066597	1.417619845	0.809240699	1.599922293	0.811292594	1.365310811	0.268774091	0.029730461	0.318993103	7.294552488
IVat1156044	0.893314268	1.05625523	1.328338608	0.118865857	3.317657091	0.22954003	1.596696771	0.885344798	1.239131781	0.798239622	1.307153717	0.148707596	0.129561209	0.212602941	6.975356471
IVat1156075	1.088515089	1.31098211	1.207145965	0.100171709	3.17042145	0.198046433	1.42730451	0.923611078	1.246851326	0.742122343	1.361839986	0.249453556	0.12444173	0.212018441	6.57731788
IVat1156174	1.122088838	1.198867626	1.274841818	0.061117916	2.809701565	0.28513594	1.417205472	1.03471365	1.067074732	0.942364516	1.470632546	0.125598457	0.122364222	0.25717674	6.246689529
IVat1156228	0.975727451	1.112503262	1.307364318	0.144884493	3.488403035	0.207852181	1.669010287	1.041603793	1.20569439	0.913324739	1.401260097	0.200362441	0.120250473	0.198430976	7.197992314
IVat1156393	0.893314268	1.05625523	1.328338608	0.118865857	3.317657091	0.22954003	1.596696771	0.885344798	1.239131781	0.798239622	1.307153717	0.148707596	0.129561209	0.212602941	6.975356471
IVat1156400	1.053126693	1.302755694	1.407028841	0.121413338	3.402067279	0.207124686	1.660380444	0.890076679	1.202165065	0.787223541	1.315522442	0.159833077	0.1057385	0.26090993	6.976004248
IVat1156693	1.03645853	1.097380732	1.336891184	0.078269113	3.409428107	0.164048109	1.622674602	0.680695301	1.360265839	0.654322613	1.366572676	0.062427897	0.198410107	0.196528684	7.306212916
IVat1156784	0.893314268	1.05625523	1.328338608	0.118865857	3.317657091	0.22954003	1.596696771	0.885344798	1.239131781	0.798239622	1.307153717	0.148707596	0.129561209	0.212602941	6.975356471
IVat1156902	1.0436611	1.242041763	1.371336277	0.121112805	3.300766659	0.220898325	1.591199052	0.976996041	1.142199411	0.797816766	1.361586629	0.261448243	0.116887006	0.244672515	7.061136907
IVat1156939	0.893314268	1.05625523	1.328338608	0.118865857	3.317657091	0.22954003	1.596696771	0.885344798	1.239131781	0.798239622	1.307153717	0.148707596	0.129561209	0.212602941	6.975356471
IVat1157061	0.893314268	1.05625523	1.328338608	0.118865857	3.317657091	0.22954003	1.596696771	0.885344798	1.239131781	0.798239622	1.307153717	0.148707596	0.129561209	0.212602941	6.975356471
IVat1157116	1.0436611	1.242041763	1.371336277	0.121112805	3.300766659	0.220898325	1.591199052	0.976996041	1.142199411	0.797816766	1.361586629	0.261448243	0.116887006	0.244672515	7.061136907
IVat1157133	1.0436611	1.242041763	1.371336277	0.121112805	3.300766659	0.220898325	1.591199052	0.976996041	1.142199411	0.797816766	1.361586629	0.261448243	0.116887006	0.244672515	7.061136907
IVat1157139	1.0436611	1.242041763	1.371336277	0.121112805	3.300766659	0.220898325	1.591199052	0.976996041	1.142199411	0.797816766	1.361586629	0.261448243	0.116887006	0.244672515	7.061136907
IVat1157206	1.0436611	1.242041763	1.371336277	0.121112805	3.300766659	0.220898325	1.591199052	0.976996041	1.142199411	0.797816766	1.361586629	0.261448243	0.116887006	0.244672515	7.061136907
IVat1157245	1.0436611	1.242041763	1.371336277	0.121112805	3.300766659	0.220898325	1.591199052	0.976996041	1.142199411	0.797816766	1.361586629	0.261448243	0.116887006	0.244672515	7.061136907
IVat1157318	0.893314268	1.05625523	1.328338608	0.118865857	3.317657091	0.22954003	1.596696771	0.885344798	1.239131781	0.798239622	1.307153717	0.148707596	0.129561209	0.212602941	6.975356471
IVat1157835	1.072160453	1.323718739	1.432853547	0.093410805	3.38955039	0.194435385	1.563455977	0.880302726	1.195675521	0.845878166	1.489655501	0.280188172	0.115136407	0.239118281	6.785245337
IVat1157890	1.184274703	1.433478482	1.366945171	0.10799534	3.123269811	0.188881225	1.544062237	0.945405298	1.042610339	0.916127849	1.264537607	0.286189778	0.138851441	0.246727529	6.897672119
IVat1157964	0.893314268	1.05625523	1.328338608	0.118865857	3.317657091	0.22954003	1.596696771	0.885344798	1.239131781	0.798239622	1.307153717	0.148707596	0.129561209	0.212602941	6.975356471
IVat1157998	0.893314268	1.05625523	1.328338608	0.118865857	3.317657091	0.22954003	1.596696771	0.885344798	1.239131781	0.798239622	1.307153717	0.148707596	0.129561209	0.212602941	6.975356471
IVat1158066	0.893314268	1.05625523	1.328338608	0.118865857	3.317657091	0.22954003	1.596696771	0.885344798	1.239131781	0.798239622	1.307153717	0.148707596	0.129561209	0.212602941	6.975356471
IVat1158111	0.893314268	1.05625523	1.328338608	0.118865857	3.317657091	0.22954003	1.596696771	0.885344798	1.239131781	0.798239622	1.307153717	0.148707596	0.129561209	0.212602941	6.975356471
IVat1158328	0.893314268	1.05625523	1.328338608	0.118865857	3.317657091	0.22954003	1.596696771	0.885344798	1.239131781	0.798239622	1.307153717	0.148707596	0.129561209	0.212602941	6.975356471
IVat1158362	0.893314268	1.05625523	1.328338608	0.118865857	3.317657091	0.22954003	1.596696771	0.885344798	1.239131781	0.798239622	1.307153717	0.148707596	0.129561209	0.212602941	6.975356471
IVat1158379	0.893314268	1.05625523	1.328338608	0.118865857	3.317657091	0.22954003	1.596696771	0.885344798	1.239131781	0.798239622	1.307153717	0.148707596	0.129561209	0.212602941	6.975356471
IVat1158398	0.893314268	1.05625523	1.328338608	0.118865857	3.317657091	0.22954003	1.596696771	0.885344798	1.239131781	0.798239622	1.307153717	0.148707596	0.129561209	0.212602941	6.975356471
IVat1158473	0.893314268	1.05625523	1.328338608	0.118865857	3.317657091	0.22954003	1.596696771	0.885344798	1.239131781	0.798239622	1.307153717	0.148707596	0.129561209	0.212602941	6.975356471
IVat1158478	0.893314268	1.05625523	1.328338608	0.118865857	3.317657091	0.22954003	1.596696771	0.885344798	1.239131781	0.798239622	1.307153717	0.148707596	0.129561209	0.212602941	6.975356471
IVat1158522	0.893314268	1.05625523	1.328338608	0.118865857	3.317657091	0.22954003	1.596696771	0.885344798	1.239131781	0.798239622	1.307153717	0.148707596	0.129561209	0.212602941	6.975356471
IVat1158556	0.893314268	1.05625523	1.328338608	0.118865857	3.317657091	0.22954003	1.596696771	0.885344798	1.239131781	0.798239622	1.307153717	0.148707596	0.129561209	0.212602941	6.975356471
IVat1158568	0.893314268	1.05625523	1.328338608	0.118865857	3.317657091	0.22954003	1.596696771	0.885344798	1.239131781	0.798239622	1.307153717	0.148707596	0.129561209	0.212602941	6.975356471
IVat1158661	0.893314268	1.05625523	1.328338608	0.118865857	3.317657091	0.22954003	1.596696771	0.885344798	1.239131781	0.798239622	1.307153717	0.148707596	0.129561209	0.212602941	6.975356471
IVat1158671	0.893314268	1.05625523	1.328338608	0.118865857	3.317657091	0.22954003	1.596696771	0.885344798	1.239131781	0.798239622	1.307153717	0.148707596	0.129561209	0.212602941	6.975356471
IVat1158814	0.893314268	1.05625523	1.328338608	0.118865857	3.317657091	0.22954003	1.596696771	0.885344798	1.239131781	0.798239622	1.307153717	0.148707596	0.129561209	0.212602941	6.975356471
IVat1158898	0.893314268	1.05625523	1.328338608	0.118865857	3.317657091	0.22954003	1.596696771	0.885344798	1.239131781	0.798239622	1.307153717	0.148707596	0.129561209	0.212602941	6.975356471
IVat1159016	0.893314268	1.05625523	1.328338608	0.118865857	3.317657091	0.22954003	1.596696771	0.885344798	1.239131781	0.798239622	1.307153717	0.148707596	0.129561209	0.212602941	6.975356471
IVat1159107	0.856465616	1.00748833	1.273766923	0.097671311	3.305749275	0.176110446	1.553790872	0.913121435	1.278121658	0.822335028	1.426403833	0.109020105	0.133801199	0.23700496	6.984661414
IVat1159165	0.893314268	1.05625523	1.328338608	0.118865857	3.317657091	0.22954003	1.596696771	0.885344798	1.239131781	0.798239622	1.307153717	0.148707596	0.129561209	0.212602941	6.975356471
IVat1159168	0.893314268	1.05625523	1.328338608	0.118865857	3.317657091	0.22954003	1.596696771	0.885344798	1.239131781	0.798239622	1.307153717	0.148707596	0.129561209	0.212602941	6.975356471
IVat1159200	0.893314268	1.05625523	1.328338608	0.118865857	3.317657091	0.22954003	1.596696771	0.885344798	1.239131781	0.798239622	1.307153717	0.148707596	0.129561209	0.212602941	6.975356471
IVat1159225	0.893314268	1.05625523	1.328338608	0.118865857	3.317657091	0.22954003	1.596696771	0.885344798	1.239131781	0.798239622	1.307153717	0.148707596	0.129561209	0.212602941	6.975356471
IVat1159241	0.893314268	1.05625523	1.328338608	0.118865857	3.317657091	0.22954003	1.596696771	0.885344798	1.239131781	0.798239622	1.307153717	0.148707596	0.129561209	0.212602941	6.975356471
IVat1159243	0.893314268	1.05625523	1.328338608	0.118865857	3.317657091	0.22954003	1.596696771	0.885344798	1.239131781	0.798239622	1.307153717	0.148707596	0.129561209	0.212602941	6.975356471
IVat1159295	0.842120752	1.23149312	1.534148134	0.105830117	3.325698875	0.215138356	1.898414973	0.813109452	1.088413378	0.905730048	1.293055256	0.120344545	0.129343861	0.214145773	7.011551512
IVat1161449	1.436821386	1.631733166	2.106434411	0.300638812	4.348556924	0.619482335	2.546264837	0.985531567	0.986833129	0.797735521	0.346632916	0.516209448	0.279539721	0.380988762	7.380329015
IVat1161533	1.377079724	1.613177202	1.94898285	0.321695663	4.182404202	0.582477586	2.370858355	0.906292029	0.947977713	1.048821059	0.311379595	0.516046314	0.254209451	0.518343309	6.691472185
IVat1161562	1.317601425	1.530474824	1.763331746	0.258141636	3.665303809	0.589483655	2.075163877	0.7772421	0.903964952	0.869028805	0.340737307	0.46356772	0.276835911	0.383625146	6.577829974
IVat1161738	1.602566111	1.405529588	1.338862568	0.228949436	3.310419288	0.652445298	1.788105693	0.566139256	1.262088708	0.623846754	0.354120694	0.424966786	0.322728919	0.250324198	6.954378992
IVat1161813	1.602566111	1.405529588	1.338862568	0.228949436	3.310419288	0.652445298	1.788105693	0.566139256	1.262088708	0.623846754	0.354120694	0.424966786	0.322728919	0.250324198	6.954378992
IVat1162074	1.602566111	1.405529588	1.338862568	0.228949436	3.310419288	0.652445298	1.788105693	0.566139256	1.262088708	0.623846754	0.354120694	0.424966786	0.322728919	0.250324198	6.954378992
IVat1162096	1.602566111	1.405529588	1.338862568	0.228949436	3.310419288	0.652445298	1.788105693	0.566139256	1.262088708	0.623846754	0.354120694	0.424966786	0.322728919	0.250324198	6.954378992
IVat1162097	1.602566111	1.405529588	1.338862568	0.228949436	3.310419288	0.652445298	1.788105693	0.566139256	1.262088708	0.623846754	0.354120694	0.424966786	0.322728919	0.250324198	6.954378992
IVat1162119	1.408798782	1.246792633	1.232594808	0.212466362	3.026170473	0.615865428	1.630629135	0.37766058	1.2382608	0.562420117	0.357969397	0.375144318	0.321335226	0.258652972	6.703739774
IVat1162127	1.602566111	1.405529588	1.338862568	0.228949436	3.310419288	0.652445298	1.788105693	0.566139256	1.262088708	0.623846754	0.354120694	0.424966786	0.322728919	0.250324198	6.954378992
IVat1162204	1.469441209	1.141603973	1.215229564	0.177092879	3.149247399	0.809249367	1.628942512	0.41101991	1.054328812	0.355779275	0.418703506	0.475601768	0.470682141	0.315819203	6.336425925
IVat1162351	1.602566111	1.405529588	1.338862568	0.228949436	3.310419288	0.652445298	1.788105693	0.566139256	1.262088708	0.623846754	0.354120694	0.424966786	0.322728919	0.250324198	6.954378992
IVat1162390	1.602566111	1.405529588	1.338862568	0.228949436	3.310419288	0.652445298	1.788105693	0.566139256	1.262088708	0.623846754	0.354120694	0.424966786	0.322728919	0.250324198	6.954378992
IVat1162438	1.328705756	1.183703984	1.329331872	0.248372481	3.322350145	0.623249505	1.826961485	0.899612467	1.336891971	0.687014793	0.227285792	0.201108541	0.185605511	0.288335043	7.49958115
IVat1162452	1.399025867	1.261604145	1.418985503	0.255203052	3.393861254	0.641750717	2.004150065	0.72551247	1.326707415	0.452033637	0.480393273	0.446626632	0.256525135	0.313255799	6.570912637
IVat1162557	1.621450535	1.307929675	1.337255298	0.201505237	3.331978785	0.628891399	1.814195223	0.393236182	1.295383297	0.372264717	0.369266361	0.420794468	0.353077781	0.280639532	6.640190628
IVat1162569	1.530234131	1.268575504	1.144138819	0.212195846	2.530576995	0.576912335	1.496259111	0.419759257	0.811106674	0.891108788	0.32499106	0.36728099	0.442538929	0.189792277	6.047274337
IVat1162576	1.602566111	1.405529588	1.338862568	0.228949436	3.310419288	0.652445298	1.788105693	0.566139256	1.262088708	0.623846754	0.354120694	0.424966786	0.322728919	0.250324198	6.954378992
IVat1162586	1.602566111	1.405529588	1.338862568	0.228949436	3.310419288	0.652445298	1.788105693	0.566139256	1.262088708	0.623846754	0.354120694	0.424966786	0.322728919	0.250324198	6.954378992
IVat1162591	1.602566111	1.405529588	1.338862568	0.228949436	3.310419288	0.652445298	1.788105693	0.566139256	1.262088708	0.623846754	0.354120694	0.424966786	0.322728919	0.250324198	6.954378992
IVat1162602	1.602566111	1.405529588	1.338862568	0.228949436	3.310419288	0.652445298	1.788105693	0.566139256	1.262088708	0.623846754	0.354120694	0.424966786	0.322728919	0.250324198	6.954378992
IVat1162644	1.652143483	1.420061193	1.417845329	0.225150991	3.391339485	0.713468459	1.845283485	0.618840069	1.23079086	0.61912747	0.62312304	0.858729256	0.311294481	0.258182221	6.425307293
IVat1162682	1.602566111	1.405529588	1.338862568	0.228949436	3.310419288	0.652445298	1.788105693	0.566139256	1.262088708	0.623846754	0.354120694	0.424966786	0.322728919	0.250324198	6.954378992
IVat1162688	1.602566111	1.405529588	1.338862568	0.228949436	3.310419288	0.652445298	1.788105693	0.566139256	1.262088708	0.623846754	0.354120694	0.424966786	0.322728919	0.250324198	6.954378992
IVat1162698	1.158620455	0.974677269	3.264494731	1.564182768	5.9671702	0.920870278	4.941162501	1.699910583	1.043908912	0.964323098	0.385132267	1.633679795	0.395840611	0.984775988	10.7659022
IVat1162802	0.866261426	0.699970781	3.191542146	1.496553448	5.70300519	0.934476336	4.899594705	1.407757613	1.109974534	0.8939573	0.608085964	1.93648701	0.380886987	0.95800951	9.855653658
IVat1162817	0.834862858	0.619071601	3.067306719	1.621468608	5.625396639	0.893275604	4.695298421	1.635308677	1.457093547	0.968161587	0.264567805	1.544433831	0.365669211	1.035205904	10.28308534
IVat1162936	1.158620455	0.974677269	3.264494731	1.564182768	5.9671702	0.920870278	4.941162501	1.699910583	1.043908912	0.964323098	0.385132267	1.633679795	0.395840611	0.984775988	10.7659022
IVat1163203	1.183583232	0.988387137	3.268944964	1.561019098	5.992499768	0.87045807	4.932298518	1.685968628	1.058944729	0.964431293	0.18454566	1.582710662	0.421979371	0.998306258	10.58501555
IVat1163265	1.049836288	0.817503783	3.198600217	1.530224388	5.711579999	0.751815992	4.832533209	1.717841802	1.056282609	0.902338785	0.29976759	1.547664856	0.346662845	0.938356747	10.44153967
IVat1163280	1.113746998	0.916711714	3.167661829	1.511492732	5.753120165	0.793965077	4.816339973	1.729875361	1.033889682	0.930325095	0.34325334	1.626579721	0.389103718	0.944598884	10.38046865
IVat1163281	1.113746998	0.916711714	3.167661829	1.511492732	5.753120165	0.793965077	4.816339973	1.729875361	1.033889682	0.930325095	0.34325334	1.626579721	0.389103718	0.944598884	10.38046865
IVat1163365	1.053137965	0.893964334	2.951918448	1.45528963	5.606829875	0.928225905	4.598285507	1.669934042	1.003778353	0.926570456	0.411230443	1.601248268	0.408724638	1.046254185	10.25442703
IVat1163372	1.072630662	0.886653385	3.025570151	1.364200628	5.52381427	0.988802938	4.64451458	1.598186435	0.9420358	0.897953663	0.359036061	1.580136409	0.420507407	0.985302056	9.995358412
IVat1163373	1.072630662	0.886653385	3.025570151	1.364200628	5.52381427	0.988802938	4.64451458	1.598186435	0.9420358	0.897953663	0.359036061	1.580136409	0.420507407	0.985302056	9.995358412
IVat1163481	1.180328311	0.696540352	2.194163744	1.21084051	4.363124324	1.151694293	3.253861233	1.078838854	0.839623936	0.933896902	1.405881396	1.30879217	0.067417189	0.609928833	12.08460619
IVat1163496	1.085508243	0.621104812	2.275646806	1.151645666	4.405703599	1.054508977	3.43735087	1.053650072	0.788268713	0.820886593	1.547062523	1.215559167	0.062526761	0.644644414	11.39484205
IVat1163524	1.861782462	1.333492129	2.291115802	0.688026013	6.047559147	0.60639328	3.632442616	1.242348707	1.863462355	0.77958265	1.495038678	1.173604339	0.024252773	1.035713389	9.545210175
IVat1163532	1.861782462	1.333492129	2.291115802	0.688026013	6.047559147	0.60639328	3.632442616	1.242348707	1.863462355	0.77958265	1.495038678	1.173604339	0.024252773	1.035713389	9.545210175
IVat1163548	1.507594123	1.110949658	2.926765863	0.989153592	6.080026414	0.902343188	4.430886401	1.657711657	1.155425029	0.971943123	1.468939372	1.395384368	0.033951488	0.961825377	10.44533087
IVat1163551	1.940924227	1.419855667	2.252300933	0.699192194	6.097253245	0.660145839	3.626081173	1.253952682	1.849340103	0.77318533	1.563432086	1.244190102	0.030313304	1.021820084	9.478000619
IVat1163569	1.940924227	1.419855667	2.252300933	0.699192194	6.097253245	0.660145839	3.626081173	1.253952682	1.849340103	0.77318533	1.563432086	1.244190102	0.030313304	1.021820084	9.478000619
IVat1163653	1.616669882	1.063017811	1.983726296	0.562129577	6.157389968	0.681053573	3.404792619	1.187197475	1.740726195	0.698955253	1.536664133	1.035708757	0.017109857	1.287721054	10.80365413
IVat1163707	1.616669882	1.063017811	1.983726296	0.562129577	6.157389968	0.681053573	3.404792619	1.187197475	1.740726195	0.698955253	1.536664133	1.035708757	0.017109857	1.287721054	10.80365413
IVat1163761	1.676180981	1.129255273	1.879909155	0.545166925	6.052485022	0.747752772	3.272373434	1.137533427	1.706674374	0.670555894	1.658853707	1.01432061	0.021331614	1.206649056	10.60797615
IVat1163788	1.616669882	1.063017811	1.983726296	0.562129577	6.157389968	0.681053573	3.404792619	1.187197475	1.740726195	0.698955253	1.536664133	1.035708757	0.017109857	1.287721054	10.80365413
IVat1164046	1.756515323	1.164983121	1.988230904	0.555262503	6.009041419	0.833623458	3.355164606	1.256048903	1.739607204	0.751763221	1.77262277	0.969331726	0.009039912	1.216738519	10.25150703
IVat1164355	1.756515323	1.164983121	1.988230904	0.555262503	6.009041419	0.833623458	3.355164606	1.256048903	1.739607204	0.751763221	1.77262277	0.969331726	0.009039912	1.216738519	10.25150703
IVat1164367	1.756515323	1.164983121	1.988230904	0.555262503	6.009041419	0.833623458	3.355164606	1.256048903	1.739607204	0.751763221	1.77262277	0.969331726	0.009039912	1.216738519	10.25150703
IVat1164442	2.47014637	1.698358289	2.174405249	0.75296642	7.033981159	0.677421057	3.704535913	1.081363661	1.930188493	0.630342902	1.807162287	0.886057026	0.007443006	1.463830191	11.16651602
IVat1164481	2.47014637	1.698358289	2.174405249	0.75296642	7.033981159	0.677421057	3.704535913	1.081363661	1.930188493	0.630342902	1.807162287	0.886057026	0.007443006	1.463830191	11.16651602
IVat1164496	2.47014637	1.698358289	2.174405249	0.75296642	7.033981159	0.677421057	3.704535913	1.081363661	1.930188493	0.630342902	1.807162287	0.886057026	0.007443006	1.463830191	11.16651602
IVat1164507	2.47014637	1.698358289	2.174405249	0.75296642	7.033981159	0.677421057	3.704535913	1.081363661	1.930188493	0.630342902	1.807162287	0.886057026	0.007443006	1.463830191	11.16651602
IVat1164523	2.47014637	1.698358289	2.174405249	0.75296642	7.033981159	0.677421057	3.704535913	1.081363661	1.930188493	0.630342902	1.807162287	0.886057026	0.007443006	1.463830191	11.16651602
IVat1164619	2.47014637	1.698358289	2.174405249	0.75296642	7.033981159	0.677421057	3.704535913	1.081363661	1.930188493	0.630342902	1.807162287	0.886057026	0.007443006	1.463830191	11.16651602
IVat1164691	2.47014637	1.698358289	2.174405249	0.75296642	7.033981159	0.677421057	3.704535913	1.081363661	1.930188493	0.630342902	1.807162287	0.886057026	0.007443006	1.463830191	11.16651602
IVat1164856	2.250342122	1.474964634	2.193438764	0.75768077	6.92807351	0.612239482	3.728990866	1.061763023	1.874998185	0.612276637	1.713642667	0.813759754	0.006590466	1.454895058	11.42359312
IVat1165241	2.461214341	1.668180174	2.048792648	0.691507078	6.81084536	0.750436781	3.58706232	1.0237926	1.943624654	0.643708332	1.910985933	0.867773481	0.006007915	1.43355382	10.84868388
IVat1165296	2.211483887	1.512532056	2.520359519	0.741232586	6.955301657	0.724350429	3.953914165	1.101383962	1.980241026	0.665363169	1.603000365	0.748567804	0.009597256	1.443084193	12.01986949
IVat1165433	2.47014637	1.698358289	2.174405249	0.75296642	7.033981159	0.677421057	3.704535913	1.081363661	1.930188493	0.630342902	1.807162287	0.886057026	0.007443006	1.463830191	11.16651602
IVat1165513	2.47014637	1.698358289	2.174405249	0.75296642	7.033981159	0.677421057	3.704535913	1.081363661	1.930188493	0.630342902	1.807162287	0.886057026	0.007443006	1.463830191	11.16651602
IVat1165559	2.47014637	1.698358289	2.174405249	0.75296642	7.033981159	0.677421057	3.704535913	1.081363661	1.930188493	0.630342902	1.807162287	0.886057026	0.007443006	1.463830191	11.16651602
IVat1165722	2.544172607	1.802122821	2.227720184	0.75301469	7.023651628	0.388925325	3.754839065	1.089807736	1.931995221	0.688885589	2.194496056	0.862586335	0.006860447	1.538874045	10.38102672
IVat1165872	1.830927845	1.274645508	2.212859866	0.720648903	6.858405295	0.373907268	3.714125085	1.025508389	1.743179746	0.654026852	1.842091267	0.73364369	0.018053776	1.575760693	10.4743838
IVat1165880	1.830927845	1.274645508	2.212859866	0.720648903	6.858405295	0.373907268	3.714125085	1.025508389	1.743179746	0.654026852	1.842091267	0.73364369	0.018053776	1.575760693	10.4743838
IVat1165904	1.830927845	1.274645508	2.212859866	0.720648903	6.858405295	0.373907268	3.714125085	1.025508389	1.743179746	0.654026852	1.842091267	0.73364369	0.018053776	1.575760693	10.4743838
IVat1165931	1.830927845	1.274645508	2.212859866	0.720648903	6.858405295	0.373907268	3.714125085	1.025508389	1.743179746	0.654026852	1.842091267	0.73364369	0.018053776	1.575760693	10.4743838
IVat1166088	2.544172607	1.802122821	2.227720184	0.75301469	7.023651628	0.388925325	3.754839065	1.089807736	1.931995221	0.688885589	2.194496056	0.862586335	0.006860447	1.538874045	10.38102672
IVat1166124	2.544172607	1.802122821	2.227720184	0.75301469	7.023651628	0.388925325	3.754839065	1.089807736	1.931995221	0.688885589	2.194496056	0.862586335	0.006860447	1.538874045	10.38102672
IVat1166144	2.544172607	1.802122821	2.227720184	0.75301469	7.023651628	0.388925325	3.754839065	1.089807736	1.931995221	0.688885589	2.194496056	0.862586335	0.006860447	1.538874045	10.38102672
IVat1166168	2.48949161	1.750278084	2.114448588	0.7530217	7.039162167	0.472112576	3.579288831	1.016402115	2.140855282	0.658298759	2.145090497	0.84236469	0.008244824	1.458902587	10.45700323
IVat1166190	2.340813352	1.67481059	2.36368283	1.099917284	6.972874875	0.353985475	4.095523606	1.265418321	1.843142425	0.566082208	2.228507351	0.8378328	0.013274071	1.399642087	10.85666666
IVat1166194	2.342156947	1.679190492	2.263659071	0.944680131	6.788549777	0.345558629	3.864452143	0.962001688	1.895925894	0.627755209	2.086860462	0.847673573	0.014472833	1.517779866	10.70226367
IVat1166208	2.764219542	1.83644771	2.137730757	0.725719961	7.092342842	0.457606127	3.619503934	0.847225738	2.249706662	0.549510946	2.059681803	0.764521293	0.037540058	1.3960089	10.69278172
IVat1166226	2.544172607	1.802122821	2.227720184	0.75301469	7.023651628	0.388925325	3.754839065	1.089807736	1.931995221	0.688885589	2.194496056	0.862586335	0.006860447	1.538874045	10.38102672
IVat1166300	2.544172607	1.802122821	2.227720184	0.75301469	7.023651628	0.388925325	3.754839065	1.089807736	1.931995221	0.688885589	2.194496056	0.862586335	0.006860447	1.538874045	10.38102672
IVat1166358	2.544172607	1.802122821	2.227720184	0.75301469	7.023651628	0.388925325	3.754839065	1.089807736	1.931995221	0.688885589	2.194496056	0.862586335	0.006860447	1.538874045	10.38102672
IVat1166455	2.544172607	1.802122821	2.227720184	0.75301469	7.023651628	0.388925325	3.754839065	1.089807736	1.931995221	0.688885589	2.194496056	0.862586335	0.006860447	1.538874045	10.38102672
IVat1166551	2.544172607	1.802122821	2.227720184	0.75301469	7.023651628	0.388925325	3.754839065	1.089807736	1.931995221	0.688885589	2.194496056	0.862586335	0.006860447	1.538874045	10.38102672
IVat1166555	2.616605938	1.838403476	2.217042548	0.805354229	7.121057775	0.353985953	3.7546933	1.082667295	1.95272681	0.66732485	1.567099248	0.825598721	0.007437515	1.530038853	10.22012152
IVat1166575	2.568587116	1.83958308	1.852480096	0.697390954	6.528045707	0.324076553	3.28041442	1.088191417	1.994705872	0.597330997	2.297866482	0.81363169	0.009380616	1.550192804	9.658187096
IVat1166639	2.544172607	1.802122821	2.227720184	0.75301469	7.023651628	0.388925325	3.754839065	1.089807736	1.931995221	0.688885589	2.194496056	0.862586335	0.006860447	1.538874045	10.38102672
IVat1166687	2.544172607	1.802122821	2.227720184	0.75301469	7.023651628	0.388925325	3.754839065	1.089807736	1.931995221	0.688885589	2.194496056	0.862586335	0.006860447	1.538874045	10.38102672
IVat1166737	1.83277583	1.369540234	3.35044593	1.085381557	9.203702678	0.695830135	4.961394021	1.43230608	2.109140318	1.561461554	2.203708786	1.000821166	0.005481781	1.886157656	11.23213029
IVat1166745	1.83277583	1.369540234	3.35044593	1.085381557	9.203702678	0.695830135	4.961394021	1.43230608	2.109140318	1.561461554	2.203708786	1.000821166	0.005481781	1.886157656	11.23213029
IVat1166776	1.83277583	1.369540234	3.35044593	1.085381557	9.203702678	0.695830135	4.961394021	1.43230608	2.109140318	1.561461554	2.203708786	1.000821166	0.005481781	1.886157656	11.23213029
IVat1166785	1.83277583	1.369540234	3.35044593	1.085381557	9.203702678	0.695830135	4.961394021	1.43230608	2.109140318	1.561461554	2.203708786	1.000821166	0.005481781	1.886157656	11.23213029
IVat1166838	1.83277583	1.369540234	3.35044593	1.085381557	9.203702678	0.695830135	4.961394021	1.43230608	2.109140318	1.561461554	2.203708786	1.000821166	0.005481781	1.886157656	11.23213029
IVat1166869	1.83277583	1.369540234	3.35044593	1.085381557	9.203702678	0.695830135	4.961394021	1.43230608	2.109140318	1.561461554	2.203708786	1.000821166	0.005481781	1.886157656	11.23213029
IVat1166871	1.83277583	1.369540234	3.35044593	1.085381557	9.203702678	0.695830135	4.961394021	1.43230608	2.109140318	1.561461554	2.203708786	1.000821166	0.005481781	1.886157656	11.23213029
IVat1166913	1.83277583	1.369540234	3.35044593	1.085381557	9.203702678	0.695830135	4.961394021	1.43230608	2.109140318	1.561461554	2.203708786	1.000821166	0.005481781	1.886157656	11.23213029
IVat1166915	1.83277583	1.369540234	3.35044593	1.085381557	9.203702678	0.695830135	4.961394021	1.43230608	2.109140318	1.561461554	2.203708786	1.000821166	0.005481781	1.886157656	11.23213029
IVat1166931	1.824883581	1.367757819	3.324363779	1.03203742	9.053264881	0.850867298	4.861465361	1.284411486	2.059802518	1.495971626	2.286664077	0.970100356	0.007194256	1.84993644	10.89321939
IVat1167026	2.382260692	1.635862618	2.538829787	0.787148386	7.693794481	0.756837636	3.672320297	1.453378325	2.382652156	1.266706191	1.829202538	0.913453012	0.00478377	1.534114423	11.78985999
IVat1167046	2.382260692	1.635862618	2.538829787	0.787148386	7.693794481	0.756837636	3.672320297	1.453378325	2.382652156	1.266706191	1.829202538	0.913453012	0.00478377	1.534114423	11.78985999
IVat1167182	2.382260692	1.635862618	2.538829787	0.787148386	7.693794481	0.756837636	3.672320297	1.453378325	2.382652156	1.266706191	1.829202538	0.913453012	0.00478377	1.534114423	11.78985999
IVat1167219	2.382260692	1.635862618	2.538829787	0.787148386	7.693794481	0.756837636	3.672320297	1.453378325	2.382652156	1.266706191	1.829202538	0.913453012	0.00478377	1.534114423	11.78985999
IVat1167226	2.382260692	1.635862618	2.538829787	0.787148386	7.693794481	0.756837636	3.672320297	1.453378325	2.382652156	1.266706191	1.829202538	0.913453012	0.00478377	1.534114423	11.78985999
IVat1167277	2.897771074	2.314630441	2.443764556	0.820823698	7.665037106	0.946310174	3.512534256	1.571980662	2.38188454	1.134369854	2.064745005	0.958187893	0.018995839	1.368736002	11.5017966
IVat1167355	2.711999809	2.039493614	2.36821378	0.818922344	7.691695323	1.349921633	3.442585287	1.556687681	2.382127196	1.01644986	1.720443679	0.980154368	0.020672568	1.24718968	12.26434423
IVat1167445	2.711999809	2.039493614	2.36821378	0.818922344	7.691695323	1.349921633	3.442585287	1.556687681	2.382127196	1.01644986	1.720443679	0.980154368	0.020672568	1.24718968	12.26434423
IVat1167543	2.416827274	1.8866761	2.568849445	0.856885332	8.167866948	1.417726835	3.768267816	1.621681194	2.268463231	1.285239696	2.069053612	1.042387744	0.019220937	1.465723813	12.148912
IVat1167556	2.416827274	1.8866761	2.568849445	0.856885332	8.167866948	1.417726835	3.768267816	1.621681194	2.268463231	1.285239696	2.069053612	1.042387744	0.019220937	1.465723813	12.148912
IVat1167694	2.965718617	2.077952066	1.045018013	0.347850748	4.579964508	1.432902671	1.790934615	0.675176437	1.411982024	1.14421123	2.140438654	0.637685297	0.029440136	0.824735905	9.200115875
IVat1167706	2.965718617	2.077952066	1.045018013	0.347850748	4.579964508	1.432902671	1.790934615	0.675176437	1.411982024	1.14421123	2.140438654	0.637685297	0.029440136	0.824735905	9.200115875
IVat1167784	2.965718617	2.077952066	1.045018013	0.347850748	4.579964508	1.432902671	1.790934615	0.675176437	1.411982024	1.14421123	2.140438654	0.637685297	0.029440136	0.824735905	9.200115875
IVat1167796	2.965718617	2.077952066	1.045018013	0.347850748	4.579964508	1.432902671	1.790934615	0.675176437	1.411982024	1.14421123	2.140438654	0.637685297	0.029440136	0.824735905	9.200115875
IVat1168072	2.438948632	1.921706654	1.267888354	0.334608493	4.62301239	1.18153641	2.123065753	0.749863194	1.161802759	1.327779649	1.444293866	0.433356111	0.009401529	0.823652126	9.778819493
IVat1168182	2.151413611	1.611992654	1.487864866	0.74137362	5.141224964	2.336728213	2.109322788	0.726660502	1.689866873	1.090245287	1.348892965	0.49384706	0.038435241	0.822100906	10.75753646
IVat1168255	2.147460432	1.628023114	1.589594129	0.652009417	5.277202576	2.285150365	2.221190809	0.562782489	1.811663347	0.880003312	1.275287552	0.442686745	0.105864882	0.775045487	11.03393014
IVat1168309	2.151413611	1.611992654	1.487864866	0.74137362	5.141224964	2.336728213	2.109322788	0.726660502	1.689866873	1.090245287	1.348892965	0.49384706	0.038435241	0.822100906	10.75753646
IVat1168934	2.254197493	1.777574335	1.864349831	0.824668392	5.125084494	2.206212357	2.163955594	0.5760214	1.619423943	1.057837846	1.332970736	0.792507711	0.216628861	1.475920074	11.42377221
IVat1168952	2.254197493	1.777574335	1.864349831	0.824668392	5.125084494	2.206212357	2.163955594	0.5760214	1.619423943	1.057837846	1.332970736	0.792507711	0.216628861	1.475920074	11.42377221
IVat1169043	3.016156855	2.370977478	1.172400184	0.478711251	4.243066439	4.43767408	1.53048979	0.432718884	1.370281877	1.185470464	1.360165786	0.779960881	0.270177557	1.517844667	8.798104189
IVat1169112	2.832793865	2.142466873	1.238356451	0.439419356	4.177076934	5.03125438	1.581610897	0.408012079	1.333879365	1.110748016	2.622038011	0.823726137	0.321506075	1.519604215	7.996162039
IVat1169116	2.832793865	2.142466873	1.238356451	0.439419356	4.177076934	5.03125438	1.581610897	0.408012079	1.333879365	1.110748016	2.622038011	0.823726137	0.321506075	1.519604215	7.996162039
IVat1169272	2.987155679	1.588294906	1.240922072	0.471776341	4.166693295	4.972771033	1.396113009	0.390158989	1.66975718	1.113167446	3.152034248	1.059191147	0.318678749	1.444072359	7.856861907
IVat1169420	2.987155679	1.588294906	1.240922072	0.471776341	4.166693295	4.972771033	1.396113009	0.390158989	1.66975718	1.113167446	3.152034248	1.059191147	0.318678749	1.444072359	7.856861907
IVat1169422	2.987155679	1.588294906	1.240922072	0.471776341	4.166693295	4.972771033	1.396113009	0.390158989	1.66975718	1.113167446	3.152034248	1.059191147	0.318678749	1.444072359	7.856861907
IVat1169714	2.987155679	1.588294906	1.240922072	0.471776341	4.166693295	4.972771033	1.396113009	0.390158989	1.66975718	1.113167446	3.152034248	1.059191147	0.318678749	1.444072359	7.856861907
IVat1169726	2.987155679	1.588294906	1.240922072	0.471776341	4.166693295	4.972771033	1.396113009	0.390158989	1.66975718	1.113167446	3.152034248	1.059191147	0.318678749	1.444072359	7.856861907
IVat1170017	1.677300009	0.602201255	1.288065246	0.653112034	4.949077329	5.243915234	1.570848463	0.7104899	2.065052715	1.49840178	2.483177218	1.818176759	0.371688199	3.421919758	10.01773105
IVat1170233	2.240855759	0.964474357	1.125076366	0.496501543	4.696776797	4.832199932	1.389810831	0.608315036	2.162163293	1.798711458	2.727841502	1.333204812	0.181964879	2.398630966	9.305653844
IVat1170296	2.240855759	0.964474357	1.125076366	0.496501543	4.696776797	4.832199932	1.389810831	0.608315036	2.162163293	1.798711458	2.727841502	1.333204812	0.181964879	2.398630966	9.305653844
IVat1170377	2.207485671	0.953396292	1.105056587	0.510988825	4.763494629	4.735841225	1.392790611	0.604044069	2.17330044	1.808325819	2.130595061	1.284630773	0.198043018	2.567263954	9.16219346
IVat1170419	2.240855759	0.964474357	1.125076366	0.496501543	4.696776797	4.832199932	1.389810831	0.608315036	2.162163293	1.798711458	2.727841502	1.333204812	0.181964879	2.398630966	9.305653844
IVat1170502	2.240855759	0.964474357	1.125076366	0.496501543	4.696776797	4.832199932	1.389810831	0.608315036	2.162163293	1.798711458	2.727841502	1.333204812	0.181964879	2.398630966	9.305653844
IVat1170611	2.223819054	0.9414529	0.99930918	0.47015517	4.613390537	4.995455902	1.31238921	0.58635707	2.13028838	1.831519973	2.835641524	1.304965465	0.178877835	2.362346715	9.057464246
IVat1170692	2.240855759	0.964474357	1.125076366	0.496501543	4.696776797	4.832199932	1.389810831	0.608315036	2.162163293	1.798711458	2.727841502	1.333204812	0.181964879	2.398630966	9.305653844
IVat1170722	2.157326096	1.16645529	1.129020143	0.502600408	4.895171609	4.227443139	1.574076537	0.749181409	2.079020644	1.823596733	1.897525284	1.44408782	0.254708624	2.829773028	9.264489682
IVat1170830	2.240855759	0.964474357	1.125076366	0.496501543	4.696776797	4.832199932	1.389810831	0.608315036	2.162163293	1.798711458	2.727841502	1.333204812	0.181964879	2.398630966	9.305653844
IVat1171012	2.248139602	0.98000933	0.924993253	0.464873814	4.55778042	5.074766063	1.241930625	0.589997716	2.160442431	1.857650109	3.916458913	1.368866688	0.134392886	2.438354753	8.541293983
IVat1171142	2.247983724	0.963683022	0.954263216	0.434451246	4.510342352	5.845283143	1.24457134	0.621533232	2.200396649	1.784847579	3.964583981	1.334831885	0.13888229	2.649580164	8.629167676
IVat1171216	2.248139602	0.98000933	0.924993253	0.464873814	4.55778042	5.074766063	1.241930625	0.589997716	2.160442431	1.857650109	3.916458913	1.368866688	0.134392886	2.438354753	8.541293983
IVat1171298	2.248139602	0.98000933	0.924993253	0.464873814	4.55778042	5.074766063	1.241930625	0.589997716	2.160442431	1.857650109	3.916458913	1.368866688	0.134392886	2.438354753	8.541293983
IVat1171592	2.248139602	0.98000933	0.924993253	0.464873814	4.55778042	5.074766063	1.241930625	0.589997716	2.160442431	1.857650109	3.916458913	1.368866688	0.134392886	2.438354753	8.541293983
IVat1171788	1.913461562	0.847137123	0.790723768	0.363209887	3.646831195	5.755879512	0.898629257	0.539579225	2.273594485	1.869459278	3.924873361	1.114442756	0.16154368	1.944152732	7.614953638
IVat1171888	1.134066034	0.309107181	1.566879269	0.440732608	3.884901744	7.914340612	1.568458124	0.698310209	2.055087237	1.865080867	3.05651093	0.950015392	0.155214104	2.097949859	9.021982841
IVat1171987	1.134066034	0.309107181	1.566879269	0.440732608	3.884901744	7.914340612	1.568458124	0.698310209	2.055087237	1.865080867	3.05651093	0.950015392	0.155214104	2.097949859	9.021982841
IVat1172135	0.962410828	0.234828165	1.488668028	0.549797719	4.387661847	7.756798704	1.387184117	0.644854845	2.554732135	1.618494236	3.307095866	0.860470428	0.156236332	1.833426856	9.050406157
IVat1172222	0.962410828	0.234828165	1.488668028	0.549797719	4.387661847	7.756798704	1.387184117	0.644854845	2.554732135	1.618494236	3.307095866	0.860470428	0.156236332	1.833426856	9.050406157
IVat1172271	0.962410828	0.234828165	1.488668028	0.549797719	4.387661847	7.756798704	1.387184117	0.644854845	2.554732135	1.618494236	3.307095866	0.860470428	0.156236332	1.833426856	9.050406157
IVat1172307	0.962410828	0.234828165	1.488668028	0.549797719	4.387661847	7.756798704	1.387184117	0.644854845	2.554732135	1.618494236	3.307095866	0.860470428	0.156236332	1.833426856	9.050406157
IVat1172374	0.962410828	0.234828165	1.488668028	0.549797719	4.387661847	7.756798704	1.387184117	0.644854845	2.554732135	1.618494236	3.307095866	0.860470428	0.156236332	1.833426856	9.050406157
IVat1172491	0.962410828	0.234828165	1.488668028	0.549797719	4.387661847	7.756798704	1.387184117	0.644854845	2.554732135	1.618494236	3.307095866	0.860470428	0.156236332	1.833426856	9.050406157
IVat1172593	0.928749207	0.238969616	1.40607844	0.3968748	3.877066542	7.042911259	1.24364168	0.727880508	2.346685209	1.778674732	3.289287114	0.866076015	0.130634535	1.886790223	8.685278782
IVat1172689	0.962410828	0.234828165	1.488668028	0.549797719	4.387661847	7.756798704	1.387184117	0.644854845	2.554732135	1.618494236	3.307095866	0.860470428	0.156236332	1.833426856	9.050406157
IVat1172692	0.962410828	0.234828165	1.488668028	0.549797719	4.387661847	7.756798704	1.387184117	0.644854845	2.554732135	1.618494236	3.307095866	0.860470428	0.156236332	1.833426856	9.050406157
IVat1172794	0.962410828	0.234828165	1.488668028	0.549797719	4.387661847	7.756798704	1.387184117	0.644854845	2.554732135	1.618494236	3.307095866	0.860470428	0.156236332	1.833426856	9.050406157
IVat1172796	0.962410828	0.234828165	1.488668028	0.549797719	4.387661847	7.756798704	1.387184117	0.644854845	2.554732135	1.618494236	3.307095866	0.860470428	0.156236332	1.833426856	9.050406157
IVat1172888	0.972506139	0.249013144	1.496681876	0.534778454	4.334140552	7.644931229	1.366283325	0.633352212	2.615840771	1.627864888	3.227183234	0.796650416	0.143148203	1.719597524	9.048745246
IVat1172908	0.972506139	0.249013144	1.496681876	0.534778454	4.334140552	7.644931229	1.366283325	0.633352212	2.615840771	1.627864888	3.227183234	0.796650416	0.143148203	1.719597524	9.048745246
IVat1172923	0.962410828	0.234828165	1.488668028	0.549797719	4.387661847	7.756798704	1.387184117	0.644854845	2.554732135	1.618494236	3.307095866	0.860470428	0.156236332	1.833426856	9.050406157
IVat1173001	0.962410828	0.234828165	1.488668028	0.549797719	4.387661847	7.756798704	1.387184117	0.644854845	2.554732135	1.618494236	3.307095866	0.860470428	0.156236332	1.833426856	9.050406157
IVat1173068	0.962410828	0.234828165	1.488668028	0.549797719	4.387661847	7.756798704	1.387184117	0.644854845	2.554732135	1.618494236	3.307095866	0.860470428	0.156236332	1.833426856	9.050406157
IVat1173563	0.962410828	0.234828165	1.488668028	0.549797719	4.387661847	7.756798704	1.387184117	0.644854845	2.554732135	1.618494236	3.307095866	0.860470428	0.156236332	1.833426856	9.050406157
IVat1173616	0.962410828	0.234828165	1.488668028	0.549797719	4.387661847	7.756798704	1.387184117	0.644854845	2.554732135	1.618494236	3.307095866	0.860470428	0.156236332	1.833426856	9.050406157
IVat1173655	0.962410828	0.234828165	1.488668028	0.549797719	4.387661847	7.756798704	1.387184117	0.644854845	2.554732135	1.618494236	3.307095866	0.860470428	0.156236332	1.833426856	9.050406157
IVat1173664	0.962410828	0.234828165	1.488668028	0.549797719	4.387661847	7.756798704	1.387184117	0.644854845	2.554732135	1.618494236	3.307095866	0.860470428	0.156236332	1.833426856	9.050406157
IVat1173672	0.802991865	0.158160449	1.487968659	0.51093587	3.818838206	7.463272389	1.291670344	0.650310727	2.085623236	1.59980732	3.207116054	1.041610097	0.224979061	1.585702003	8.232907669
IVat1173833	0.962410828	0.234828165	1.488668028	0.549797719	4.387661847	7.756798704	1.387184117	0.644854845	2.554732135	1.618494236	3.307095866	0.860470428	0.156236332	1.833426856	9.050406157
IVat1173888	0.962410828	0.234828165	1.488668028	0.549797719	4.387661847	7.756798704	1.387184117	0.644854845	2.554732135	1.618494236	3.307095866	0.860470428	0.156236332	1.833426856	9.050406157
IVat1174048	0.769276806	0.145711896	1.516839074	0.675808944	4.719444133	8.251313849	1.513055051	0.694175066	2.612373505	1.595140876	3.186752985	1.072785308	0.229605769	2.260738485	9.657807333
IVat1174264	0.962410828	0.234828165	1.488668028	0.549797719	4.387661847	7.756798704	1.387184117	0.644854845	2.554732135	1.618494236	3.307095866	0.860470428	0.156236332	1.833426856	9.050406157
IVat1174389	0.985005945	0.225541911	1.382226442	0.47446611	3.654434785	8.495880243	1.164895947	0.681843875	2.092100944	1.617078083	3.295127108	0.978390461	0.167090291	1.820326136	8.09566939
IVat1174490	0.985005945	0.225541911	1.382226442	0.47446611	3.654434785	8.495880243	1.164895947	0.681843875	2.092100944	1.617078083	3.295127108	0.978390461	0.167090291	1.820326136	8.09566939
IVat1174545	0.985005945	0.225541911	1.382226442	0.47446611	3.654434785	8.495880243	1.164895947	0.681843875	2.092100944	1.617078083	3.295127108	0.978390461	0.167090291	1.820326136	8.09566939
IVat1174569	0.985005945	0.225541911	1.382226442	0.47446611	3.654434785	8.495880243	1.164895947	0.681843875	2.092100944	1.617078083	3.295127108	0.978390461	0.167090291	1.820326136	8.09566939
IVat1174605	0.985005945	0.225541911	1.382226442	0.47446611	3.654434785	8.495880243	1.164895947	0.681843875	2.092100944	1.617078083	3.295127108	0.978390461	0.167090291	1.820326136	8.09566939
IVat1174689	0.985005945	0.225541911	1.382226442	0.47446611	3.654434785	8.495880243	1.164895947	0.681843875	2.092100944	1.617078083	3.295127108	0.978390461	0.167090291	1.820326136	8.09566939
IVat1174696	0.985005945	0.225541911	1.382226442	0.47446611	3.654434785	8.495880243	1.164895947	0.681843875	2.092100944	1.617078083	3.295127108	0.978390461	0.167090291	1.820326136	8.09566939
IVat1174716	0.985005945	0.225541911	1.382226442	0.47446611	3.654434785	8.495880243	1.164895947	0.681843875	2.092100944	1.617078083	3.295127108	0.978390461	0.167090291	1.820326136	8.09566939
IVat1174998	0.985005945	0.225541911	1.382226442	0.47446611	3.654434785	8.495880243	1.164895947	0.681843875	2.092100944	1.617078083	3.295127108	0.978390461	0.167090291	1.820326136	8.09566939
IVat1175010	0.985005945	0.225541911	1.382226442	0.47446611	3.654434785	8.495880243	1.164895947	0.681843875	2.092100944	1.617078083	3.295127108	0.978390461	0.167090291	1.820326136	8.09566939
IVat1175137	0.962410828	0.234828165	1.488668028	0.549797719	4.387661847	7.756798704	1.387184117	0.644854845	2.554732135	1.618494236	3.307095866	0.860470428	0.156236332	1.833426856	9.050406157
IVat1175163	0.962410828	0.234828165	1.488668028	0.549797719	4.387661847	7.756798704	1.387184117	0.644854845	2.554732135	1.618494236	3.307095866	0.860470428	0.156236332	1.833426856	9.050406157
IVat1175788	0.573954667	0.123178117	1.591606374	0.852038329	4.735792811	8.549454056	1.520491806	0.698774031	2.531506992	1.927989574	3.316874431	0.85902616	0.145748317	1.777065086	9.493839823
IVat1175820	0.962410828	0.234828165	1.488668028	0.549797719	4.387661847	7.756798704	1.387184117	0.644854845	2.554732135	1.618494236	3.307095866	0.860470428	0.156236332	1.833426856	9.050406157
IVat1175938	0.962410828	0.234828165	1.488668028	0.549797719	4.387661847	7.756798704	1.387184117	0.644854845	2.554732135	1.618494236	3.307095866	0.860470428	0.156236332	1.833426856	9.050406157
IVat1176028	0.962410828	0.234828165	1.488668028	0.549797719	4.387661847	7.756798704	1.387184117	0.644854845	2.554732135	1.618494236	3.307095866	0.860470428	0.156236332	1.833426856	9.050406157
IVat1176035	0.962410828	0.234828165	1.488668028	0.549797719	4.387661847	7.756798704	1.387184117	0.644854845	2.554732135	1.618494236	3.307095866	0.860470428	0.156236332	1.833426856	9.050406157
IVat1176096	0.962410828	0.234828165	1.488668028	0.549797719	4.387661847	7.756798704	1.387184117	0.644854845	2.554732135	1.618494236	3.307095866	0.860470428	0.156236332	1.833426856	9.050406157
IVat1176132	0.962410828	0.234828165	1.488668028	0.549797719	4.387661847	7.756798704	1.387184117	0.644854845	2.554732135	1.618494236	3.307095866	0.860470428	0.156236332	1.833426856	9.050406157
IVat1176143	0.962410828	0.234828165	1.488668028	0.549797719	4.387661847	7.756798704	1.387184117	0.644854845	2.554732135	1.618494236	3.307095866	0.860470428	0.156236332	1.833426856	9.050406157
IVat1176425	0.962410828	0.234828165	1.488668028	0.549797719	4.387661847	7.756798704	1.387184117	0.644854845	2.554732135	1.618494236	3.307095866	0.860470428	0.156236332	1.833426856	9.050406157
IVat1176461	0.962410828	0.234828165	1.488668028	0.549797719	4.387661847	7.756798704	1.387184117	0.644854845	2.554732135	1.618494236	3.307095866	0.860470428	0.156236332	1.833426856	9.050406157
IVat1176536	0.962410828	0.234828165	1.488668028	0.549797719	4.387661847	7.756798704	1.387184117	0.644854845	2.554732135	1.618494236	3.307095866	0.860470428	0.156236332	1.833426856	9.050406157
IVat1176626	0.962410828	0.234828165	1.488668028	0.549797719	4.387661847	7.756798704	1.387184117	0.644854845	2.554732135	1.618494236	3.307095866	0.860470428	0.156236332	1.833426856	9.050406157
IVat1176833	0.962410828	0.234828165	1.488668028	0.549797719	4.387661847	7.756798704	1.387184117	0.644854845	2.554732135	1.618494236	3.307095866	0.860470428	0.156236332	1.833426856	9.050406157
IVat1176913	1.139158261	0.304597742	1.389084256	0.632181469	4.478308288	7.78462457	1.354001471	0.651826374	2.737135135	1.773126404	3.401197759	0.879076132	0.123893762	1.914653293	9.252570133
IVat1176967	0.962410828	0.234828165	1.488668028	0.549797719	4.387661847	7.756798704	1.387184117	0.644854845	2.554732135	1.618494236	3.307095866	0.860470428	0.156236332	1.833426856	9.050406157
IVat1177430	0.962410828	0.234828165	1.488668028	0.549797719	4.387661847	7.756798704	1.387184117	0.644854845	2.554732135	1.618494236	3.307095866	0.860470428	0.156236332	1.833426856	9.050406157
IVat1177550	1.035754685	0.304611725	1.37925789	0.449940578	4.014295653	6.224535432	1.257499649	0.626864549	2.634069249	1.601635215	3.307937982	0.665641802	0.128379848	1.470257511	8.127760018
IVat1177580	1.035754685	0.304611725	1.37925789	0.449940578	4.014295653	6.224535432	1.257499649	0.626864549	2.634069249	1.601635215	3.307937982	0.665641802	0.128379848	1.470257511	8.127760018
IVat1177583	1.035754685	0.304611725	1.37925789	0.449940578	4.014295653	6.224535432	1.257499649	0.626864549	2.634069249	1.601635215	3.307937982	0.665641802	0.128379848	1.470257511	8.127760018
IVat1177643	1.035754685	0.304611725	1.37925789	0.449940578	4.014295653	6.224535432	1.257499649	0.626864549	2.634069249	1.601635215	3.307937982	0.665641802	0.128379848	1.470257511	8.127760018
IVat1177686	1.035754685	0.304611725	1.37925789	0.449940578	4.014295653	6.224535432	1.257499649	0.626864549	2.634069249	1.601635215	3.307937982	0.665641802	0.128379848	1.470257511	8.127760018
IVat1177713	1.035754685	0.304611725	1.37925789	0.449940578	4.014295653	6.224535432	1.257499649	0.626864549	2.634069249	1.601635215	3.307937982	0.665641802	0.128379848	1.470257511	8.127760018
IVat1177769	1.035754685	0.304611725	1.37925789	0.449940578	4.014295653	6.224535432	1.257499649	0.626864549	2.634069249	1.601635215	3.307937982	0.665641802	0.128379848	1.470257511	8.127760018
IVat1178016	1.035754685	0.304611725	1.37925789	0.449940578	4.014295653	6.224535432	1.257499649	0.626864549	2.634069249	1.601635215	3.307937982	0.665641802	0.128379848	1.470257511	8.127760018
IVat1178073	1.035754685	0.304611725	1.37925789	0.449940578	4.014295653	6.224535432	1.257499649	0.626864549	2.634069249	1.601635215	3.307937982	0.665641802	0.128379848	1.470257511	8.127760018
IVat1178082	1.035754685	0.304611725	1.37925789	0.449940578	4.014295653	6.224535432	1.257499649	0.626864549	2.634069249	1.601635215	3.307937982	0.665641802	0.128379848	1.470257511	8.127760018
IVat1178109	1.035754685	0.304611725	1.37925789	0.449940578	4.014295653	6.224535432	1.257499649	0.626864549	2.634069249	1.601635215	3.307937982	0.665641802	0.128379848	1.470257511	8.127760018
IVat1178138	1.035754685	0.304611725	1.37925789	0.449940578	4.014295653	6.224535432	1.257499649	0.626864549	2.634069249	1.601635215	3.307937982	0.665641802	0.128379848	1.470257511	8.127760018
IVat1178211	1.038520747	0.300199404	1.598735616	0.649675744	4.017278712	6.691428647	1.505748572	0.710774965	2.42138676	1.721186133	3.314100732	0.704619301	0.115651632	1.46360722	8.87182437
IVat1178223	1.038520747	0.300199404	1.598735616	0.649675744	4.017278712	6.691428647	1.505748572	0.710774965	2.42138676	1.721186133	3.314100732	0.704619301	0.115651632	1.46360722	8.87182437
IVat1178246	1.035754685	0.304611725	1.37925789	0.449940578	4.014295653	6.224535432	1.257499649	0.626864549	2.634069249	1.601635215	3.307937982	0.665641802	0.128379848	1.470257511	8.127760018
IVat1178253	1.038520747	0.300199404	1.598735616	0.649675744	4.017278712	6.691428647	1.505748572	0.710774965	2.42138676	1.721186133	3.314100732	0.704619301	0.115651632	1.46360722	8.87182437
IVat1178295	1.047976237	0.311901294	1.34230026	0.372518186	3.836634084	6.851180949	1.197037754	0.56705388	2.480397524	1.515090304	3.203044439	0.640639294	0.152095322	1.358280805	7.653807049
IVat1178518	1.03184466	0.354947911	1.4026323	0.304635613	4.028839942	6.083432895	1.302935147	0.485311008	2.638232024	1.23766202	3.250334625	0.659579848	0.170357801	1.489431352	7.870238506
IVat1178532	1.03184466	0.354947911	1.4026323	0.304635613	4.028839942	6.083432895	1.302935147	0.485311008	2.638232024	1.23766202	3.250334625	0.659579848	0.170357801	1.489431352	7.870238506
IVat1178641	1.035754685	0.304611725	1.37925789	0.449940578	4.014295653	6.224535432	1.257499649	0.626864549	2.634069249	1.601635215	3.307937982	0.665641802	0.128379848	1.470257511	8.127760018
IVat1178892	1.038652454	0.300851868	1.537603371	0.650343405	4.10731924	6.956999509	1.447655387	0.647855185	2.544633188	1.67758972	3.27990775	0.677333813	0.115525406	1.436052365	8.333315072
IVat1178895	0.903322456	0.276494446	1.700465752	0.610406998	4.632797954	6.777655726	1.616549723	0.429864435	2.943787168	1.351302261	3.803245696	0.788102776	0.188223315	1.374880445	8.404679121
IVat1178916	1.1890044	0.405878013	1.060705651	0.457572432	3.270508031	5.811425918	0.90431961	0.574010094	2.997925915	1.621905546	3.09957618	0.649169317	0.106535247	1.214803234	7.479837779
IVat1178968	1.024977119	0.312425713	1.229333529	0.320041128	4.064359791	5.208315333	1.29150655	0.677770007	2.472727064	1.235239132	2.829430061	0.649925531	0.119503659	1.319481722	7.930348633
IVat1178991	1.041770324	0.310134507	1.371868376	0.632825058	4.346548112	6.413150244	1.365611926	0.804387843	2.698961639	1.515371415	3.394856418	0.751859991	0.111496592	1.54854726	9.012532823
IVat1179118	1.035754685	0.304611725	1.37925789	0.449940578	4.014295653	6.224535432	1.257499649	0.626864549	2.634069249	1.601635215	3.307937982	0.665641802	0.128379848	1.470257511	8.127760018
IVat1179147	1.035754685	0.304611725	1.37925789	0.449940578	4.014295653	6.224535432	1.257499649	0.626864549	2.634069249	1.601635215	3.307937982	0.665641802	0.128379848	1.470257511	8.127760018
IVat1179186	1.035754685	0.304611725	1.37925789	0.449940578	4.014295653	6.224535432	1.257499649	0.626864549	2.634069249	1.601635215	3.307937982	0.665641802	0.128379848	1.470257511	8.127760018
IVat1179238	1.035754685	0.304611725	1.37925789	0.449940578	4.014295653	6.224535432	1.257499649	0.626864549	2.634069249	1.601635215	3.307937982	0.665641802	0.128379848	1.470257511	8.127760018
IVat1179471	1.035754685	0.304611725	1.37925789	0.449940578	4.014295653	6.224535432	1.257499649	0.626864549	2.634069249	1.601635215	3.307937982	0.665641802	0.128379848	1.470257511	8.127760018
IVat1179509	1.035754685	0.304611725	1.37925789	0.449940578	4.014295653	6.224535432	1.257499649	0.626864549	2.634069249	1.601635215	3.307937982	0.665641802	0.128379848	1.470257511	8.127760018
IVat1179635	1.035754685	0.304611725	1.37925789	0.449940578	4.014295653	6.224535432	1.257499649	0.626864549	2.634069249	1.601635215	3.307937982	0.665641802	0.128379848	1.470257511	8.127760018
IVat1179744	1.044873731	0.319240476	1.385077516	0.434675215	3.963378333	6.127556894	1.23576766	0.615408033	2.6964531	1.610881736	3.227984868	0.60524515	0.11588983	1.359852289	8.127812054
IVat1179771	1.035754685	0.304611725	1.37925789	0.449940578	4.014295653	6.224535432	1.257499649	0.626864549	2.634069249	1.601635215	3.307937982	0.665641802	0.128379848	1.470257511	8.127760018
IVat1179840	1.035754685	0.304611725	1.37925789	0.449940578	4.014295653	6.224535432	1.257499649	0.626864549	2.634069249	1.601635215	3.307937982	0.665641802	0.128379848	1.470257511	8.127760018
IVat1179951	1.035754685	0.304611725	1.37925789	0.449940578	4.014295653	6.224535432	1.257499649	0.626864549	2.634069249	1.601635215	3.307937982	0.665641802	0.128379848	1.470257511	8.127760018
IVat1180083	1.198912423	0.387975819	1.357020933	0.517150186	4.08866815	5.842883578	1.267668877	0.584903421	2.573069781	1.735560731	3.256252895	0.677224991	0.114849453	1.400570501	8.068373438
IVat1180086	1.198912423	0.387975819	1.357020933	0.517150186	4.08866815	5.842883578	1.267668877	0.584903421	2.573069781	1.735560731	3.256252895	0.677224991	0.114849453	1.400570501	8.068373438
IVat1180230	1.031091275	0.30374214	1.421108064	0.453640979	4.026699695	6.22265067	1.248474947	0.512110666	2.608581486	1.505265838	3.289081308	0.711945883	0.124770098	1.541646677	7.791595883
IVat1180731	1.031091275	0.30374214	1.421108064	0.453640979	4.026699695	6.22265067	1.248474947	0.512110666	2.608581486	1.505265838	3.289081308	0.711945883	0.124770098	1.541646677	7.791595883
IVat1181050	1.08363244	0.282150941	1.533304567	0.41848858	3.69888644	5.910798921	1.29254941	0.377525296	2.363955797	1.885673369	3.257075451	0.71726422	0.175807101	1.578147146	8.038748685
IVat1181158	1.08363244	0.282150941	1.533304567	0.41848858	3.69888644	5.910798921	1.29254941	0.377525296	2.363955797	1.885673369	3.257075451	0.71726422	0.175807101	1.578147146	8.038748685
IVat1181293	1.08363244	0.282150941	1.533304567	0.41848858	3.69888644	5.910798921	1.29254941	0.377525296	2.363955797	1.885673369	3.257075451	0.71726422	0.175807101	1.578147146	8.038748685
IVat1181305	1.08363244	0.282150941	1.533304567	0.41848858	3.69888644	5.910798921	1.29254941	0.377525296	2.363955797	1.885673369	3.257075451	0.71726422	0.175807101	1.578147146	8.038748685
IVat1181309	1.08363244	0.282150941	1.533304567	0.41848858	3.69888644	5.910798921	1.29254941	0.377525296	2.363955797	1.885673369	3.257075451	0.71726422	0.175807101	1.578147146	8.038748685
IVat1181325	1.08363244	0.282150941	1.533304567	0.41848858	3.69888644	5.910798921	1.29254941	0.377525296	2.363955797	1.885673369	3.257075451	0.71726422	0.175807101	1.578147146	8.038748685
IVat1181372	1.08363244	0.282150941	1.533304567	0.41848858	3.69888644	5.910798921	1.29254941	0.377525296	2.363955797	1.885673369	3.257075451	0.71726422	0.175807101	1.578147146	8.038748685
IVat1181430	1.08363244	0.282150941	1.533304567	0.41848858	3.69888644	5.910798921	1.29254941	0.377525296	2.363955797	1.885673369	3.257075451	0.71726422	0.175807101	1.578147146	8.038748685
IVat1181521	1.08363244	0.282150941	1.533304567	0.41848858	3.69888644	5.910798921	1.29254941	0.377525296	2.363955797	1.885673369	3.257075451	0.71726422	0.175807101	1.578147146	8.038748685
IVat1181548	1.218688727	0.351228617	1.524350421	0.46907841	3.653186103	5.653383454	1.271296646	0.37853686	2.356599522	1.85375596	3.039416917	0.630726938	0.113579907	1.432503795	8.080017506
IVat1181614	1.157393299	0.286404614	1.50016194	0.506448496	3.701229541	5.219343032	1.253117713	0.413174138	2.523488638	2.029666869	1.781327301	0.61450268	0.568397785	1.353654571	7.846395672
IVat1181696	1.081998971	0.282616082	1.49878395	0.499049948	3.713594886	5.931544996	1.300866151	0.415200586	2.323042458	1.833059201	3.370412435	0.734466012	0.166388386	1.581888503	7.941456155
IVat1181714	1.08363244	0.282150941	1.533304567	0.41848858	3.69888644	5.910798921	1.29254941	0.377525296	2.363955797	1.885673369	3.257075451	0.71726422	0.175807101	1.578147146	8.038748685
IVat1181764	1.08363244	0.282150941	1.533304567	0.41848858	3.69888644	5.910798921	1.29254941	0.377525296	2.363955797	1.885673369	3.257075451	0.71726422	0.175807101	1.578147146	8.038748685
IVat1182048	1.08363244	0.282150941	1.533304567	0.41848858	3.69888644	5.910798921	1.29254941	0.377525296	2.363955797	1.885673369	3.257075451	0.71726422	0.175807101	1.578147146	8.038748685
IVat1182054	1.08363244	0.282150941	1.533304567	0.41848858	3.69888644	5.910798921	1.29254941	0.377525296	2.363955797	1.885673369	3.257075451	0.71726422	0.175807101	1.578147146	8.038748685
IVat1182075	1.08363244	0.282150941	1.533304567	0.41848858	3.69888644	5.910798921	1.29254941	0.377525296	2.363955797	1.885673369	3.257075451	0.71726422	0.175807101	1.578147146	8.038748685
IVat1182091	1.08363244	0.282150941	1.533304567	0.41848858	3.69888644	5.910798921	1.29254941	0.377525296	2.363955797	1.885673369	3.257075451	0.71726422	0.175807101	1.578147146	8.038748685
IVat1182150	1.08363244	0.282150941	1.533304567	0.41848858	3.69888644	5.910798921	1.29254941	0.377525296	2.363955797	1.885673369	3.257075451	0.71726422	0.175807101	1.578147146	8.038748685
IVat1182321	1.089185408	0.289661303	1.478006386	0.419953353	3.465429145	5.945271764	1.240550063	0.403762448	2.170683746	1.881607277	3.165050403	0.715141575	0.168221362	1.574762082	8.285777877
IVat1182352	1.08363244	0.282150941	1.533304567	0.41848858	3.69888644	5.910798921	1.29254941	0.377525296	2.363955797	1.885673369	3.257075451	0.71726422	0.175807101	1.578147146	8.038748685
IVat1182387	1.08363244	0.282150941	1.533304567	0.41848858	3.69888644	5.910798921	1.29254941	0.377525296	2.363955797	1.885673369	3.257075451	0.71726422	0.175807101	1.578147146	8.038748685
IVat1182399	1.08363244	0.282150941	1.533304567	0.41848858	3.69888644	5.910798921	1.29254941	0.377525296	2.363955797	1.885673369	3.257075451	0.71726422	0.175807101	1.578147146	8.038748685
IVat1182441	1.08363244	0.282150941	1.533304567	0.41848858	3.69888644	5.910798921	1.29254941	0.377525296	2.363955797	1.885673369	3.257075451	0.71726422	0.175807101	1.578147146	8.038748685
IVat1182453	1.08363244	0.282150941	1.533304567	0.41848858	3.69888644	5.910798921	1.29254941	0.377525296	2.363955797	1.885673369	3.257075451	0.71726422	0.175807101	1.578147146	8.038748685
IVat1182559	1.044686817	0.259558078	2.45808164	0.780393288	4.140621535	6.593763623	1.984493996	0.726041563	2.213809472	2.390757147	2.883333667	0.842712222	0.161160986	1.599715795	7.812773957
IVat1182624	1.044686817	0.259558078	2.45808164	0.780393288	4.140621535	6.593763623	1.984493996	0.726041563	2.213809472	2.390757147	2.883333667	0.842712222	0.161160986	1.599715795	7.812773957
IVat1182708	1.044686817	0.259558078	2.45808164	0.780393288	4.140621535	6.593763623	1.984493996	0.726041563	2.213809472	2.390757147	2.883333667	0.842712222	0.161160986	1.599715795	7.812773957
IVat1182853	1.044686817	0.259558078	2.45808164	0.780393288	4.140621535	6.593763623	1.984493996	0.726041563	2.213809472	2.390757147	2.883333667	0.842712222	0.161160986	1.599715795	7.812773957
IVat1183010	1.044686817	0.259558078	2.45808164	0.780393288	4.140621535	6.593763623	1.984493996	0.726041563	2.213809472	2.390757147	2.883333667	0.842712222	0.161160986	1.599715795	7.812773957
IVat1183217	1.032510803	0.253553935	2.363321726	0.741660741	3.931312198	6.131792474	1.895187064	0.742426465	2.197229933	2.332281023	2.743432556	0.841864345	0.157152852	1.559705007	7.492958739
IVat1183804	1.241448709	0.297302203	3.54368638	0.871037489	4.154470317	6.288675047	2.778578819	1.015878057	1.833762374	3.220961619	3.101193155	0.967141506	0.147610362	1.888104374	7.511853215
IVat1184032	1.241448709	0.297302203	3.54368638	0.871037489	4.154470317	6.288675047	2.778578819	1.015878057	1.833762374	3.220961619	3.101193155	0.967141506	0.147610362	1.888104374	7.511853215
IVat1184158	1.241448709	0.297302203	3.54368638	0.871037489	4.154470317	6.288675047	2.778578819	1.015878057	1.833762374	3.220961619	3.101193155	0.967141506	0.147610362	1.888104374	7.511853215
IVat1184333	1.241448709	0.297302203	3.54368638	0.871037489	4.154470317	6.288675047	2.778578819	1.015878057	1.833762374	3.220961619	3.101193155	0.967141506	0.147610362	1.888104374	7.511853215
IVat1184420	1.241448709	0.297302203	3.54368638	0.871037489	4.154470317	6.288675047	2.778578819	1.015878057	1.833762374	3.220961619	3.101193155	0.967141506	0.147610362	1.888104374	7.511853215
IVat1184622	1.241448709	0.297302203	3.54368638	0.871037489	4.154470317	6.288675047	2.778578819	1.015878057	1.833762374	3.220961619	3.101193155	0.967141506	0.147610362	1.888104374	7.511853215
IVat1184647	1.241448709	0.297302203	3.54368638	0.871037489	4.154470317	6.288675047	2.778578819	1.015878057	1.833762374	3.220961619	3.101193155	0.967141506	0.147610362	1.888104374	7.511853215
IVat1184718	1.090495476	0.393111986	2.534994519	0.649835839	3.097602198	5.917886311	2.043343964	0.788521877	1.507269956	3.507839615	2.154321112	1.25704462	0.429069874	1.825152876	7.190601019
IVat1184723	1.090495476	0.393111986	2.534994519	0.649835839	3.097602198	5.917886311	2.043343964	0.788521877	1.507269956	3.507839615	2.154321112	1.25704462	0.429069874	1.825152876	7.190601019
IVat1184758	1.090495476	0.393111986	2.534994519	0.649835839	3.097602198	5.917886311	2.043343964	0.788521877	1.507269956	3.507839615	2.154321112	1.25704462	0.429069874	1.825152876	7.190601019
IVat1184916	0.75394938	0.264954368	2.688094656	0.77014224	3.172535898	5.317846832	2.220176244	0.778298362	1.338148823	3.487970797	2.198986811	1.262466735	0.405759228	2.569420522	7.295045294
IVat1184940	0.75394938	0.264954368	2.688094656	0.77014224	3.172535898	5.317846832	2.220176244	0.778298362	1.338148823	3.487970797	2.198986811	1.262466735	0.405759228	2.569420522	7.295045294
IVat1185219	1.090495476	0.393111986	2.534994519	0.649835839	3.097602198	5.917886311	2.043343964	0.788521877	1.507269956	3.507839615	2.154321112	1.25704462	0.429069874	1.825152876	7.190601019
IVat1185261	1.090495476	0.393111986	2.534994519	0.649835839	3.097602198	5.917886311	2.043343964	0.788521877	1.507269956	3.507839615	2.154321112	1.25704462	0.429069874	1.825152876	7.190601019
IVat1185396	1.252641724	0.667726135	2.478839861	0.650281124	3.177775775	7.25778431	2.050246254	0.81389004	1.513927732	3.505877862	1.422087638	1.235437627	0.311069666	1.731715485	6.776668746
IVat1185453	1.252641724	0.667726135	2.478839861	0.650281124	3.177775775	7.25778431	2.050246254	0.81389004	1.513927732	3.505877862	1.422087638	1.235437627	0.311069666	1.731715485	6.776668746
IVat1185483	1.252641724	0.667726135	2.478839861	0.650281124	3.177775775	7.25778431	2.050246254	0.81389004	1.513927732	3.505877862	1.422087638	1.235437627	0.311069666	1.731715485	6.776668746
IVat1185555	1.252641724	0.667726135	2.478839861	0.650281124	3.177775775	7.25778431	2.050246254	0.81389004	1.513927732	3.505877862	1.422087638	1.235437627	0.311069666	1.731715485	6.776668746
IVat1185633	1.252641724	0.667726135	2.478839861	0.650281124	3.177775775	7.25778431	2.050246254	0.81389004	1.513927732	3.505877862	1.422087638	1.235437627	0.311069666	1.731715485	6.776668746
IVat1185642	1.252641724	0.667726135	2.478839861	0.650281124	3.177775775	7.25778431	2.050246254	0.81389004	1.513927732	3.505877862	1.422087638	1.235437627	0.311069666	1.731715485	6.776668746
IVat1185920	1.140901485	0.594915251	2.782104128	1.074029365	3.019678064	6.789207913	2.310024541	1.271684909	1.466818813	4.525606632	1.31227837	1.53361567	0.311512943	2.019382781	6.969339656
IVat1185998	1.140901485	0.594915251	2.782104128	1.074029365	3.019678064	6.789207913	2.310024541	1.271684909	1.466818813	4.525606632	1.31227837	1.53361567	0.311512943	2.019382781	6.969339656
IVat1186024	1.059617942	0.506827797	3.090227961	1.071019575	2.985374704	6.763167315	2.476008371	1.398495272	1.497014268	3.940515768	1.234838433	1.517425603	0.278499561	1.788946106	6.909311677
IVat1186048	1.059617942	0.506827797	3.090227961	1.071019575	2.985374704	6.763167315	2.476008371	1.398495272	1.497014268	3.940515768	1.234838433	1.517425603	0.278499561	1.788946106	6.909311677
IVat1186067	1.059617942	0.506827797	3.090227961	1.071019575	2.985374704	6.763167315	2.476008371	1.398495272	1.497014268	3.940515768	1.234838433	1.517425603	0.278499561	1.788946106	6.909311677
IVat1186184	1.059617942	0.506827797	3.090227961	1.071019575	2.985374704	6.763167315	2.476008371	1.398495272	1.497014268	3.940515768	1.234838433	1.517425603	0.278499561	1.788946106	6.909311677
IVat1186267	1.059617942	0.506827797	3.090227961	1.071019575	2.985374704	6.763167315	2.476008371	1.398495272	1.497014268	3.940515768	1.234838433	1.517425603	0.278499561	1.788946106	6.909311677
IVat1186363	1.059617942	0.506827797	3.090227961	1.071019575	2.985374704	6.763167315	2.476008371	1.398495272	1.497014268	3.940515768	1.234838433	1.517425603	0.278499561	1.788946106	6.909311677
IVat1186384	1.059617942	0.506827797	3.090227961	1.071019575	2.985374704	6.763167315	2.476008371	1.398495272	1.497014268	3.940515768	1.234838433	1.517425603	0.278499561	1.788946106	6.909311677
IVat1186422	1.059617942	0.506827797	3.090227961	1.071019575	2.985374704	6.763167315	2.476008371	1.398495272	1.497014268	3.940515768	1.234838433	1.517425603	0.278499561	1.788946106	6.909311677
IVat1186603	1.059617942	0.506827797	3.090227961	1.071019575	2.985374704	6.763167315	2.476008371	1.398495272	1.497014268	3.940515768	1.234838433	1.517425603	0.278499561	1.788946106	6.909311677
IVat1186663	1.059617942	0.506827797	3.090227961	1.071019575	2.985374704	6.763167315	2.476008371	1.398495272	1.497014268	3.940515768	1.234838433	1.517425603	0.278499561	1.788946106	6.909311677
IVat1186678	0.98328526	0.656374826	3.046758108	1.05714546	2.985215693	6.547603294	2.538368496	1.435162533	1.230446922	3.892882352	1.211957813	1.446724685	0.27596118	1.803796919	6.947283187
IVat1186804	1.059617942	0.506827797	3.090227961	1.071019575	2.985374704	6.763167315	2.476008371	1.398495272	1.497014268	3.940515768	1.234838433	1.517425603	0.278499561	1.788946106	6.909311677
IVat1187266	1.059617942	0.506827797	3.090227961	1.071019575	2.985374704	6.763167315	2.476008371	1.398495272	1.497014268	3.940515768	1.234838433	1.517425603	0.278499561	1.788946106	6.909311677
IVat1187290	1.059617942	0.506827797	3.090227961	1.071019575	2.985374704	6.763167315	2.476008371	1.398495272	1.497014268	3.940515768	1.234838433	1.517425603	0.278499561	1.788946106	6.909311677
IVat1187330	1.059617942	0.506827797	3.090227961	1.071019575	2.985374704	6.763167315	2.476008371	1.398495272	1.497014268	3.940515768	1.234838433	1.517425603	0.278499561	1.788946106	6.909311677
IVat1187628	1.059617942	0.506827797	3.090227961	1.071019575	2.985374704	6.763167315	2.476008371	1.398495272	1.497014268	3.940515768	1.234838433	1.517425603	0.278499561	1.788946106	6.909311677
IVat1187642	1.059617942	0.506827797	3.090227961	1.071019575	2.985374704	6.763167315	2.476008371	1.398495272	1.497014268	3.940515768	1.234838433	1.517425603	0.278499561	1.788946106	6.909311677
IVat1187654	1.059617942	0.506827797	3.090227961	1.071019575	2.985374704	6.763167315	2.476008371	1.398495272	1.497014268	3.940515768	1.234838433	1.517425603	0.278499561	1.788946106	6.909311677
IVat1187665	1.04370392	0.485566184	3.067135003	1.060713176	2.825864443	6.39336339	2.385076097	1.348099369	1.472157368	3.861009859	1.392592923	1.465749392	0.291161085	1.683913423	6.677135627
IVat1187694	1.059617942	0.506827797	3.090227961	1.071019575	2.985374704	6.763167315	2.476008371	1.398495272	1.497014268	3.940515768	1.234838433	1.517425603	0.278499561	1.788946106	6.909311677
IVat1187711	0.853787005	0.393581981	3.06934456	1.148979148	3.277459468	7.111504376	2.550590634	1.245016907	1.555632469	3.905959733	1.162185787	1.6176986	0.295090269	2.0522245	7.414216928
IVat1187863	1.059617942	0.506827797	3.090227961	1.071019575	2.985374704	6.763167315	2.476008371	1.398495272	1.497014268	3.940515768	1.234838433	1.517425603	0.278499561	1.788946106	6.909311677
IVat1187877	1.059617942	0.506827797	3.090227961	1.071019575	2.985374704	6.763167315	2.476008371	1.398495272	1.497014268	3.940515768	1.234838433	1.517425603	0.278499561	1.788946106	6.909311677
IVat1188221	1.059617942	0.506827797	3.090227961	1.071019575	2.985374704	6.763167315	2.476008371	1.398495272	1.497014268	3.940515768	1.234838433	1.517425603	0.278499561	1.788946106	6.909311677
IVat1188409	1.059617942	0.506827797	3.090227961	1.071019575	2.985374704	6.763167315	2.476008371	1.398495272	1.497014268	3.940515768	1.234838433	1.517425603	0.278499561	1.788946106	6.909311677
IVat1188535	1.059617942	0.506827797	3.090227961	1.071019575	2.985374704	6.763167315	2.476008371	1.398495272	1.497014268	3.940515768	1.234838433	1.517425603	0.278499561	1.788946106	6.909311677
IVat1188541	1.059617942	0.506827797	3.090227961	1.071019575	2.985374704	6.763167315	2.476008371	1.398495272	1.497014268	3.940515768	1.234838433	1.517425603	0.278499561	1.788946106	6.909311677
IVat1188871	1.140901485	0.594915251	2.782104128	1.074029365	3.019678064	6.789207913	2.310024541	1.271684909	1.466818813	4.525606632	1.31227837	1.53361567	0.311512943	2.019382781	6.969339656
IVat1188939	1.140901485	0.594915251	2.782104128	1.074029365	3.019678064	6.789207913	2.310024541	1.271684909	1.466818813	4.525606632	1.31227837	1.53361567	0.311512943	2.019382781	6.969339656
IVat1189023	1.140901485	0.594915251	2.782104128	1.074029365	3.019678064	6.789207913	2.310024541	1.271684909	1.466818813	4.525606632	1.31227837	1.53361567	0.311512943	2.019382781	6.969339656
IVat1192823	1.503256938	1.059624326	1.172499833	1.181048192	3.216834111	3.93631465	0.684673551	0.587165166	2.046558391	3.058757953	1.41379832	0.923173864	0.391858545	2.385007426	6.196293614
IVat1196667	0.940980375	0.582911138	1.973788725	0.765247581	2.57187322	5.665197752	1.26380181	0.540192396	1.822137274	4.135658243	1.340346806	0.464987015	0.395882408	1.74549371	6.475117638
IVat1196884	0.940980375	0.582911138	1.973788725	0.765247581	2.57187322	5.665197752	1.26380181	0.540192396	1.822137274	4.135658243	1.340346806	0.464987015	0.395882408	1.74549371	6.475117638
IVat1201728	0.720394937	0.275176503	1.642845144	1.059221288	1.839401775	6.520254439	1.042145877	0.6156847	1.002369098	4.50248047	0.901625636	0.490821279	0.262544917	1.114029753	4.582120588
IVat1201862	0.68725196	0.226800226	1.554545397	1.039015366	1.822872993	6.2841132	0.972981817	0.581898386	0.917193285	4.402549628	0.641531653	0.414232964	0.169026624	1.171575266	4.48149826
IVat1202030	0.720394937	0.275176503	1.642845144	1.059221288	1.839401775	6.520254439	1.042145877	0.6156847	1.002369098	4.50248047	0.901625636	0.490821279	0.262544917	1.114029753	4.582120588
IVat1202073	0.720394937	0.275176503	1.642845144	1.059221288	1.839401775	6.520254439	1.042145877	0.6156847	1.002369098	4.50248047	0.901625636	0.490821279	0.262544917	1.114029753	4.582120588
IVat1202685	0.765832761	0.637482822	1.444445132	1.020066796	1.583417048	6.096175915	0.895647916	0.447609793	1.028426184	4.502408567	1.114652432	0.47069728	0.272757068	1.057873807	4.066501265
IVat1202712	0.765832761	0.637482822	1.444445132	1.020066796	1.583417048	6.096175915	0.895647916	0.447609793	1.028426184	4.502408567	1.114652432	0.47069728	0.272757068	1.057873807	4.066501265
IVat1202741	0.765832761	0.637482822	1.444445132	1.020066796	1.583417048	6.096175915	0.895647916	0.447609793	1.028426184	4.502408567	1.114652432	0.47069728	0.272757068	1.057873807	4.066501265
IVat1202824	0.765832761	0.637482822	1.444445132	1.020066796	1.583417048	6.096175915	0.895647916	0.447609793	1.028426184	4.502408567	1.114652432	0.47069728	0.272757068	1.057873807	4.066501265
IVat1202931	0.765832761	0.637482822	1.444445132	1.020066796	1.583417048	6.096175915	0.895647916	0.447609793	1.028426184	4.502408567	1.114652432	0.47069728	0.272757068	1.057873807	4.066501265
IVat1203465	0.765832761	0.637482822	1.444445132	1.020066796	1.583417048	6.096175915	0.895647916	0.447609793	1.028426184	4.502408567	1.114652432	0.47069728	0.272757068	1.057873807	4.066501265
IVat1203495	0.765832761	0.637482822	1.444445132	1.020066796	1.583417048	6.096175915	0.895647916	0.447609793	1.028426184	4.502408567	1.114652432	0.47069728	0.272757068	1.057873807	4.066501265
IVat1203586	0.765832761	0.637482822	1.444445132	1.020066796	1.583417048	6.096175915	0.895647916	0.447609793	1.028426184	4.502408567	1.114652432	0.47069728	0.272757068	1.057873807	4.066501265
IVat1203708	0.765832761	0.637482822	1.444445132	1.020066796	1.583417048	6.096175915	0.895647916	0.447609793	1.028426184	4.502408567	1.114652432	0.47069728	0.272757068	1.057873807	4.066501265
IVat1241421	0.356420683	1.217881594	1.005063718	4.37962445	1.444600023	0.922230986	1.710914691	6.217405002	0.844207216	4.20191924	1.123626926	1.78522165	1.157884608	1.031494644	2.032860248
IVat1241475	0.356420683	1.217881594	1.005063718	4.37962445	1.444600023	0.922230986	1.710914691	6.217405002	0.844207216	4.20191924	1.123626926	1.78522165	1.157884608	1.031494644	2.032860248
IVat1241502	0.356420683	1.217881594	1.005063718	4.37962445	1.444600023	0.922230986	1.710914691	6.217405002	0.844207216	4.20191924	1.123626926	1.78522165	1.157884608	1.031494644	2.032860248
IVat1241511	0.356420683	1.217881594	1.005063718	4.37962445	1.444600023	0.922230986	1.710914691	6.217405002	0.844207216	4.20191924	1.123626926	1.78522165	1.157884608	1.031494644	2.032860248
IVat1253306	0.661222242	0.255351028	1.475377797	7.616147645	1.087746239	0.263360994	2.747541184	5.805018323	0.742995342	0.608164671	1.410186613	1.793052785	0.571012693	1.209502519	5.692094166
IVat1253326	0.661222242	0.255351028	1.475377797	7.616147645	1.087746239	0.263360994	2.747541184	5.805018323	0.742995342	0.608164671	1.410186613	1.793052785	0.571012693	1.209502519	5.692094166
IVat1253515	0.661222242	0.255351028	1.475377797	7.616147645	1.087746239	0.263360994	2.747541184	5.805018323	0.742995342	0.608164671	1.410186613	1.793052785	0.571012693	1.209502519	5.692094166
IVat1253581	0.661222242	0.255351028	1.475377797	7.616147645	1.087746239	0.263360994	2.747541184	5.805018323	0.742995342	0.608164671	1.410186613	1.793052785	0.571012693	1.209502519	5.692094166
IVat1253590	0.661222242	0.255351028	1.475377797	7.616147645	1.087746239	0.263360994	2.747541184	5.805018323	0.742995342	0.608164671	1.410186613	1.793052785	0.571012693	1.209502519	5.692094166
IVat1253632	0.662474149	0.184868039	1.941366904	6.775356397	1.606769009	0.397023319	3.394535561	3.981150278	0.390565778	0.51762836	1.396126676	1.371799993	0.365843815	1.071667309	5.718321179
IVat1253656	0.662474149	0.184868039	1.941366904	6.775356397	1.606769009	0.397023319	3.394535561	3.981150278	0.390565778	0.51762836	1.396126676	1.371799993	0.365843815	1.071667309	5.718321179
IVat1253671	0.662474149	0.184868039	1.941366904	6.775356397	1.606769009	0.397023319	3.394535561	3.981150278	0.390565778	0.51762836	1.396126676	1.371799993	0.365843815	1.071667309	5.718321179
IVat1253686	0.662474149	0.184868039	1.941366904	6.775356397	1.606769009	0.397023319	3.394535561	3.981150278	0.390565778	0.51762836	1.396126676	1.371799993	0.365843815	1.071667309	5.718321179
IVat1253755	0.662474149	0.184868039	1.941366904	6.775356397	1.606769009	0.397023319	3.394535561	3.981150278	0.390565778	0.51762836	1.396126676	1.371799993	0.365843815	1.071667309	5.718321179
IVat1253779	0.662474149	0.184868039	1.941366904	6.775356397	1.606769009	0.397023319	3.394535561	3.981150278	0.390565778	0.51762836	1.396126676	1.371799993	0.365843815	1.071667309	5.718321179
IVat1253806	0.662474149	0.184868039	1.941366904	6.775356397	1.606769009	0.397023319	3.394535561	3.981150278	0.390565778	0.51762836	1.396126676	1.371799993	0.365843815	1.071667309	5.718321179
IVat1253868	0.662474149	0.184868039	1.941366904	6.775356397	1.606769009	0.397023319	3.394535561	3.981150278	0.390565778	0.51762836	1.396126676	1.371799993	0.365843815	1.071667309	5.718321179
IVat1253946	0.745188835	0.162855074	1.931622501	6.799710166	1.591871743	0.363268147	3.404254554	4.058325122	0.207542023	0.522432897	1.357679041	1.433017885	0.380752453	1.205804826	5.832061079
IVat1253947	0.745188835	0.162855074	1.931622501	6.799710166	1.591871743	0.363268147	3.404254554	4.058325122	0.207542023	0.522432897	1.357679041	1.433017885	0.380752453	1.205804826	5.832061079
IVat1253950	0.745188835	0.162855074	1.931622501	6.799710166	1.591871743	0.363268147	3.404254554	4.058325122	0.207542023	0.522432897	1.357679041	1.433017885	0.380752453	1.205804826	5.832061079
IVat1253966	0.827859941	0.158546268	1.924277118	6.981554054	1.497130943	0.515432036	3.39089573	4.017356732	0.128610899	0.580783789	1.227120728	1.364089228	0.379133944	1.090470309	5.706705488
IVat1254177	0.827859941	0.158546268	1.924277118	6.981554054	1.497130943	0.515432036	3.39089573	4.017356732	0.128610899	0.580783789	1.227120728	1.364089228	0.379133944	1.090470309	5.706705488
IVat1254284	0.827859941	0.158546268	1.924277118	6.981554054	1.497130943	0.515432036	3.39089573	4.017356732	0.128610899	0.580783789	1.227120728	1.364089228	0.379133944	1.090470309	5.706705488
IVat1254457	0.779685821	0.144690784	1.750508821	6.025543773	1.096468154	0.175737216	3.109678176	4.122618104	0.366465971	0.584910436	1.429480478	1.51521908	0.42336263	1.104371639	6.132041039
IVat1254801	0.786207929	0.248741752	1.779608562	7.50103616	1.151003404	0.203326532	2.960285621	5.165050577	0.435812627	0.597073911	1.203012908	1.392088568	0.638043023	0.94449661	6.270811977
IVat1254823	0.736914723	0.168599151	1.696007481	7.428330473	1.257747509	0.216941261	2.969533783	5.180750897	0.449237534	0.578962274	1.339429863	1.278980171	0.555897404	1.120464472	6.517682634
IVat1254858	0.626740855	0.186853073	1.694447889	7.62210196	1.058656571	0.402897454	2.920540899	5.11829791	0.392564954	0.512150322	1.50937567	1.386291864	0.572503825	1.16392033	5.976882092
IVat1254873	0.626740855	0.186853073	1.694447889	7.62210196	1.058656571	0.402897454	2.920540899	5.11829791	0.392564954	0.512150322	1.50937567	1.386291864	0.572503825	1.16392033	5.976882092
IVat1254921	0.626740855	0.186853073	1.694447889	7.62210196	1.058656571	0.402897454	2.920540899	5.11829791	0.392564954	0.512150322	1.50937567	1.386291864	0.572503825	1.16392033	5.976882092
IVat1254959	0.626740855	0.186853073	1.694447889	7.62210196	1.058656571	0.402897454	2.920540899	5.11829791	0.392564954	0.512150322	1.50937567	1.386291864	0.572503825	1.16392033	5.976882092
IVat1255102	0.528723605	0.184952839	1.516267176	7.527081109	0.87566151	0.418878951	2.536994313	4.588151905	0.430663988	0.370607689	1.14288851	0.954126224	0.612642217	1.00027838	4.872934413
IVat1255172	0.528723605	0.184952839	1.516267176	7.527081109	0.87566151	0.418878951	2.536994313	4.588151905	0.430663988	0.370607689	1.14288851	0.954126224	0.612642217	1.00027838	4.872934413
IVat1255286	0.505194188	0.143316128	1.270022352	7.229388287	0.595141497	0.403576032	2.192686503	4.124281299	0.450057875	0.364598248	1.308795869	1.030291448	0.609136509	1.138003409	4.807425734
IVat1255337	0.415424048	0.130614973	1.124407253	7.534497992	0.602104098	0.817265739	2.060596601	4.075758413	0.489958071	0.345235002	1.282523862	0.97545955	0.575340174	1.18100712	4.71557887
IVat1255409	0.406755178	0.114418123	0.858579943	6.868837741	0.537729634	0.80647654	1.774337624	3.343506301	0.475072534	0.345287652	1.109056143	0.360753387	0.236730309	0.679584815	4.686026782
IVat1255449	0.466107096	0.101379872	0.826808703	6.783787587	0.520621757	0.855519134	1.74253327	3.405807356	0.289228394	0.17807552	1.36095155	0.496842214	0.234134962	0.876774978	4.720933886
IVat1255625	0.47106471	0.142525862	0.426824994	6.202896833	0.198486415	0.800442305	1.137859117	2.248260538	0.811401638	0.336312686	1.302122185	0.27881467	0.187922869	0.541501379	4.639788188
IVat1255658	0.47106471	0.142525862	0.426824994	6.202896833	0.198486415	0.800442305	1.137859117	2.248260538	0.811401638	0.336312686	1.302122185	0.27881467	0.187922869	0.541501379	4.639788188
IVat1255676	0.47106471	0.142525862	0.426824994	6.202896833	0.198486415	0.800442305	1.137859117	2.248260538	0.811401638	0.336312686	1.302122185	0.27881467	0.187922869	0.541501379	4.639788188
IVat1258248	0.728656232	0.050496512	0.537240142	6.814613258	0.320276312	0.893084944	1.414227908	1.864153865	0.411024111	0.768969056	1.491489851	0.539737555	0.346724119	0.330218293	4.129976027
IVat1258304	0.728656232	0.050496512	0.537240142	6.814613258	0.320276312	0.893084944	1.414227908	1.864153865	0.411024111	0.768969056	1.491489851	0.539737555	0.346724119	0.330218293	4.129976027
IVat1258310	0.728656232	0.050496512	0.537240142	6.814613258	0.320276312	0.893084944	1.414227908	1.864153865	0.411024111	0.768969056	1.491489851	0.539737555	0.346724119	0.330218293	4.129976027
IVat1258327	0.657285907	0.0400396	0.530128663	6.825628589	0.298343544	1.246033003	1.393447914	1.825111287	0.23937073	0.590547031	1.28119007	0.530556757	0.285470384	0.361487268	4.083237646
IVat1258424	0.657285907	0.0400396	0.530128663	6.825628589	0.298343544	1.246033003	1.393447914	1.825111287	0.23937073	0.590547031	1.28119007	0.530556757	0.285470384	0.361487268	4.083237646
IVat1258434	0.657285907	0.0400396	0.530128663	6.825628589	0.298343544	1.246033003	1.393447914	1.825111287	0.23937073	0.590547031	1.28119007	0.530556757	0.285470384	0.361487268	4.083237646
IVat1258649	0.657285907	0.0400396	0.530128663	6.825628589	0.298343544	1.246033003	1.393447914	1.825111287	0.23937073	0.590547031	1.28119007	0.530556757	0.285470384	0.361487268	4.083237646
IVat1258651	0.657285907	0.0400396	0.530128663	6.825628589	0.298343544	1.246033003	1.393447914	1.825111287	0.23937073	0.590547031	1.28119007	0.530556757	0.285470384	0.361487268	4.083237646
IVat1258677	0.657285907	0.0400396	0.530128663	6.825628589	0.298343544	1.246033003	1.393447914	1.825111287	0.23937073	0.590547031	1.28119007	0.530556757	0.285470384	0.361487268	4.083237646
IVat1258750	1.138498076	0.182975982	0.656845387	6.313198455	0.40849948	1.265609456	1.618895351	1.92028221	0.208945815	0.330394013	1.899823312	0.544630186	0.398971444	0.294920864	4.647163721
IVat1258759	1.138498076	0.182975982	0.656845387	6.313198455	0.40849948	1.265609456	1.618895351	1.92028221	0.208945815	0.330394013	1.899823312	0.544630186	0.398971444	0.294920864	4.647163721
IVat1258915	0.789995976	0.082660602	0.539176603	6.120541328	0.355425934	1.276298171	1.4646309	1.607483828	0.342422596	0.427251091	1.438483442	0.395888701	0.345016295	0.324612946	4.243409719
IVat1258933	0.789995976	0.082660602	0.539176603	6.120541328	0.355425934	1.276298171	1.4646309	1.607483828	0.342422596	0.427251091	1.438483442	0.395888701	0.345016295	0.324612946	4.243409719
IVat1258960	0.789995976	0.082660602	0.539176603	6.120541328	0.355425934	1.276298171	1.4646309	1.607483828	0.342422596	0.427251091	1.438483442	0.395888701	0.345016295	0.324612946	4.243409719
IVat1334053	0.560919995	1.254065302	6.421635425	4.279436545	3.201398053	0.016721661	6.146291772	1.72394488	0.155155268	1.459118882	0.313744079	1.348349635	0.500599579	2.051615879	3.754877581
IVat1397746	0.13408892	0.405982475	1.027517116	0.348014283	0.630329315	0.68010049	0.919278436	0.524915252	0.28681039	1.200374649	0.307627137	2.870916016	6.056850915	2.279896093	2.699873947
IVat1397809	0.13408892	0.405982475	1.027517116	0.348014283	0.630329315	0.68010049	0.919278436	0.524915252	0.28681039	1.200374649	0.307627137	2.870916016	6.056850915	2.279896093	2.699873947
IVat1397870	0.13408892	0.405982475	1.027517116	0.348014283	0.630329315	0.68010049	0.919278436	0.524915252	0.28681039	1.200374649	0.307627137	2.870916016	6.056850915	2.279896093	2.699873947
IVat1398338	0.115636944	0.430283965	0.917687818	0.478072858	0.616538114	0.697271783	0.827347966	0.539691406	0.176290525	1.148199744	0.589098749	2.799946641	6.12787399	2.144083565	2.634196333
IVat1398458	0.115636944	0.430283965	0.917687818	0.478072858	0.616538114	0.697271783	0.827347966	0.539691406	0.176290525	1.148199744	0.589098749	2.799946641	6.12787399	2.144083565	2.634196333
IVat1398834	0.115636944	0.430283965	0.917687818	0.478072858	0.616538114	0.697271783	0.827347966	0.539691406	0.176290525	1.148199744	0.589098749	2.799946641	6.12787399	2.144083565	2.634196333
IVat1399052	0.115636944	0.430283965	0.917687818	0.478072858	0.616538114	0.697271783	0.827347966	0.539691406	0.176290525	1.148199744	0.589098749	2.799946641	6.12787399	2.144083565	2.634196333
IVat1399178	0.115636944	0.430283965	0.917687818	0.478072858	0.616538114	0.697271783	0.827347966	0.539691406	0.176290525	1.148199744	0.589098749	2.799946641	6.12787399	2.144083565	2.634196333
IVat1399203	0.115636944	0.430283965	0.917687818	0.478072858	0.616538114	0.697271783	0.827347966	0.539691406	0.176290525	1.148199744	0.589098749	2.799946641	6.12787399	2.144083565	2.634196333
IVat1399261	0.115636944	0.430283965	0.917687818	0.478072858	0.616538114	0.697271783	0.827347966	0.539691406	0.176290525	1.148199744	0.589098749	2.799946641	6.12787399	2.144083565	2.634196333
IVat1399417	0.115636944	0.430283965	0.917687818	0.478072858	0.616538114	0.697271783	0.827347966	0.539691406	0.176290525	1.148199744	0.589098749	2.799946641	6.12787399	2.144083565	2.634196333
IVat1399528	0.115636944	0.430283965	0.917687818	0.478072858	0.616538114	0.697271783	0.827347966	0.539691406	0.176290525	1.148199744	0.589098749	2.799946641	6.12787399	2.144083565	2.634196333
IVat1399653	0.115636944	0.430283965	0.917687818	0.478072858	0.616538114	0.697271783	0.827347966	0.539691406	0.176290525	1.148199744	0.589098749	2.799946641	6.12787399	2.144083565	2.634196333
IVat1399929	0.115636944	0.430283965	0.917687818	0.478072858	0.616538114	0.697271783	0.827347966	0.539691406	0.176290525	1.148199744	0.589098749	2.799946641	6.12787399	2.144083565	2.634196333
IVat1400034	0.086579292	0.395170073	0.881571385	0.430411216	0.611833547	0.707724664	0.798261642	0.5217669	0.196429168	1.204908451	0.545882089	2.931607325	6.41495043	2.180289936	2.549750155
IVat1400224	0.099359345	0.359169752	0.859861038	0.517532165	0.619207963	0.684040909	0.778700245	0.530295564	0.180156647	1.13636425	0.494390156	2.789556815	6.114065799	2.109704371	2.525239717
IVat1400430	0.115636944	0.430283965	0.917687818	0.478072858	0.616538114	0.697271783	0.827347966	0.539691406	0.176290525	1.148199744	0.589098749	2.799946641	6.12787399	2.144083565	2.634196333
IVat1400547	0.115636944	0.430283965	0.917687818	0.478072858	0.616538114	0.697271783	0.827347966	0.539691406	0.176290525	1.148199744	0.589098749	2.799946641	6.12787399	2.144083565	2.634196333
IVat1400625	0.115636944	0.430283965	0.917687818	0.478072858	0.616538114	0.697271783	0.827347966	0.539691406	0.176290525	1.148199744	0.589098749	2.799946641	6.12787399	2.144083565	2.634196333
IVat1400696	0.117172855	0.424132601	0.899691687	0.460609126	0.605427545	0.67543891	0.829901349	0.669130407	0.215971584	1.229952237	0.500621922	2.995655732	6.591328285	2.484965192	2.562794908
IVat1400723	0.115636944	0.430283965	0.917687818	0.478072858	0.616538114	0.697271783	0.827347966	0.539691406	0.176290525	1.148199744	0.589098749	2.799946641	6.12787399	2.144083565	2.634196333
IVat1400754	0.115636944	0.430283965	0.917687818	0.478072858	0.616538114	0.697271783	0.827347966	0.539691406	0.176290525	1.148199744	0.589098749	2.799946641	6.12787399	2.144083565	2.634196333
IVat1400925	0.115636944	0.430283965	0.917687818	0.478072858	0.616538114	0.697271783	0.827347966	0.539691406	0.176290525	1.148199744	0.589098749	2.799946641	6.12787399	2.144083565	2.634196333
IVat1400963	0.115636944	0.430283965	0.917687818	0.478072858	0.616538114	0.697271783	0.827347966	0.539691406	0.176290525	1.148199744	0.589098749	2.799946641	6.12787399	2.144083565	2.634196333
IVat1401066	0.115636944	0.430283965	0.917687818	0.478072858	0.616538114	0.697271783	0.827347966	0.539691406	0.176290525	1.148199744	0.589098749	2.799946641	6.12787399	2.144083565	2.634196333
IVat1401271	0.13408892	0.405982475	1.027517116	0.348014283	0.630329315	0.68010049	0.919278436	0.524915252	0.28681039	1.200374649	0.307627137	2.870916016	6.056850915	2.279896093	2.699873947
IVat1401275	0.13408892	0.405982475	1.027517116	0.348014283	0.630329315	0.68010049	0.919278436	0.524915252	0.28681039	1.200374649	0.307627137	2.870916016	6.056850915	2.279896093	2.699873947
IVat1401276	0.13408892	0.405982475	1.027517116	0.348014283	0.630329315	0.68010049	0.919278436	0.524915252	0.28681039	1.200374649	0.307627137	2.870916016	6.056850915	2.279896093	2.699873947
IVat1401280	0.13408892	0.405982475	1.027517116	0.348014283	0.630329315	0.68010049	0.919278436	0.524915252	0.28681039	1.200374649	0.307627137	2.870916016	6.056850915	2.279896093	2.699873947
IVat1401281	0.13408892	0.405982475	1.027517116	0.348014283	0.630329315	0.68010049	0.919278436	0.524915252	0.28681039	1.200374649	0.307627137	2.870916016	6.056850915	2.279896093	2.699873947
IVat1401424	0.149687706	0.372439859	1.60930722	0.722395261	0.894083419	0.655600399	1.35328052	0.635757752	0.306713033	1.226901071	0.311076828	3.151267107	6.449034464	2.251969718	2.783297489
IVat1401489	0.149687706	0.372439859	1.60930722	0.722395261	0.894083419	0.655600399	1.35328052	0.635757752	0.306713033	1.226901071	0.311076828	3.151267107	6.449034464	2.251969718	2.783297489
IVat1401522	0.149687706	0.372439859	1.60930722	0.722395261	0.894083419	0.655600399	1.35328052	0.635757752	0.306713033	1.226901071	0.311076828	3.151267107	6.449034464	2.251969718	2.783297489
IVat1401620	0.075322298	0.423384581	1.209131614	0.685229703	0.537185063	0.624845892	1.066269618	0.98993546	0.713107485	1.506643607	0.313449172	3.543473212	6.890677452	2.507831157	2.732249473
IVat1401677	0.060951953	0.366453424	1.331449516	0.661059907	0.53999089	0.649653471	1.144049435	0.991764965	0.681359648	1.525026182	0.309300267	3.613094932	6.993164448	2.573373023	2.804540229
IVat1401700	0.060951953	0.366453424	1.331449516	0.661059907	0.53999089	0.649653471	1.144049435	0.991764965	0.681359648	1.525026182	0.309300267	3.613094932	6.993164448	2.573373023	2.804540229
IVat1401865	0.152061795	0.597990974	0.64114813	0.976405286	0.646964753	0.583728848	0.761093587	1.122339248	0.431018441	1.295330143	0.727009023	4.147477713	6.805345611	2.931744713	3.451651899
IVat1401869	0.152061795	0.597990974	0.64114813	0.976405286	0.646964753	0.583728848	0.761093587	1.122339248	0.431018441	1.295330143	0.727009023	4.147477713	6.805345611	2.931744713	3.451651899
IVat1401924	0.152061795	0.597990974	0.64114813	0.976405286	0.646964753	0.583728848	0.761093587	1.122339248	0.431018441	1.295330143	0.727009023	4.147477713	6.805345611	2.931744713	3.451651899
IVat1401929	0.152061795	0.597990974	0.64114813	0.976405286	0.646964753	0.583728848	0.761093587	1.122339248	0.431018441	1.295330143	0.727009023	4.147477713	6.805345611	2.931744713	3.451651899
IVat1402126	0.152061795	0.597990974	0.64114813	0.976405286	0.646964753	0.583728848	0.761093587	1.122339248	0.431018441	1.295330143	0.727009023	4.147477713	6.805345611	2.931744713	3.451651899
IVat1402136	0.152061795	0.597990974	0.64114813	0.976405286	0.646964753	0.583728848	0.761093587	1.122339248	0.431018441	1.295330143	0.727009023	4.147477713	6.805345611	2.931744713	3.451651899
IVat1402706	0.097325718	0.698679209	0.671585529	0.942950484	0.782067112	0.794407461	0.583937804	0.785224184	0.313298554	1.214037497	1.878040324	3.264291917	6.620742	2.483038087	2.105767601
IVat1402849	0.150915278	0.795299069	0.621460229	1.068650311	0.612971052	0.643483629	0.640206466	0.845780535	0.336018086	1.190903769	1.064140812	3.20695554	6.491124966	2.199967048	2.11217983
IVat1402860	0.150915278	0.795299069	0.621460229	1.068650311	0.612971052	0.643483629	0.640206466	0.845780535	0.336018086	1.190903769	1.064140812	3.20695554	6.491124966	2.199967048	2.11217983
IVat1402864	0.150915278	0.795299069	0.621460229	1.068650311	0.612971052	0.643483629	0.640206466	0.845780535	0.336018086	1.190903769	1.064140812	3.20695554	6.491124966	2.199967048	2.11217983
IVat1402868	0.150915278	0.795299069	0.621460229	1.068650311	0.612971052	0.643483629	0.640206466	0.845780535	0.336018086	1.190903769	1.064140812	3.20695554	6.491124966	2.199967048	2.11217983
IVat1402902	0.150915278	0.795299069	0.621460229	1.068650311	0.612971052	0.643483629	0.640206466	0.845780535	0.336018086	1.190903769	1.064140812	3.20695554	6.491124966	2.199967048	2.11217983
IVat1403074	0.136849783	0.586410267	0.564388523	1.090834967	0.683767565	0.951776798	0.582350689	0.816495019	0.154480553	1.371886434	2.514644013	3.403499425	7.200620977	2.575077509	1.303350563
IVat1403122	0.136849783	0.586410267	0.564388523	1.090834967	0.683767565	0.951776798	0.582350689	0.816495019	0.154480553	1.371886434	2.514644013	3.403499425	7.200620977	2.575077509	1.303350563
IVat1403483	0.153838144	0.741262012	0.56498318	0.93594068	0.563076974	0.939195046	0.581067681	0.817361684	0.143466479	1.310657685	2.362064933	3.356646753	6.999824679	2.599981534	1.436622347
IVat1403715	0.153838144	0.741262012	0.56498318	0.93594068	0.563076974	0.939195046	0.581067681	0.817361684	0.143466479	1.310657685	2.362064933	3.356646753	6.999824679	2.599981534	1.436622347
IVat1403784	0.153838144	0.741262012	0.56498318	0.93594068	0.563076974	0.939195046	0.581067681	0.817361684	0.143466479	1.310657685	2.362064933	3.356646753	6.999824679	2.599981534	1.436622347
IVat1404085	0.118337008	0.781130465	0.704425717	0.941322621	0.557032209	0.794591455	0.590175662	0.780111005	0.293734049	1.167207664	2.119773144	3.236193346	6.622178286	2.401969053	1.879890011
IVat1404105	0.118337008	0.781130465	0.704425717	0.941322621	0.557032209	0.794591455	0.590175662	0.780111005	0.293734049	1.167207664	2.119773144	3.236193346	6.622178286	2.401969053	1.879890011
IVat1404220	0.150830854	0.813462357	0.676472049	0.671613078	0.547409461	0.772851219	0.593198962	0.562688917	0.319262206	1.255371727	2.261607479	3.101431546	6.288291988	2.352246349	1.891107769
IVat1404327	0.150830854	0.813462357	0.676472049	0.671613078	0.547409461	0.772851219	0.593198962	0.562688917	0.319262206	1.255371727	2.261607479	3.101431546	6.288291988	2.352246349	1.891107769
IVat1404416	0.150830854	0.813462357	0.676472049	0.671613078	0.547409461	0.772851219	0.593198962	0.562688917	0.319262206	1.255371727	2.261607479	3.101431546	6.288291988	2.352246349	1.891107769
IVat1404488	0.150830854	0.813462357	0.676472049	0.671613078	0.547409461	0.772851219	0.593198962	0.562688917	0.319262206	1.255371727	2.261607479	3.101431546	6.288291988	2.352246349	1.891107769
IVat1405136	0.212212189	0.931415707	0.213390886	0.576131189	0.348399148	0.834488751	0.262359783	0.487012401	0.177515606	1.398388017	2.52055343	3.129706597	6.546865288	1.713382416	2.350386039
IVat1409075	0.804241433	1.589470871	0.190139863	0.831377353	0.021566567	0.842234048	0.382080988	1.320044916	0.280267753	1.196530898	0.252014112	2.98815262	6.164707744	2.211344941	1.524900713
IVat1409118	0.804241433	1.589470871	0.190139863	0.831377353	0.021566567	0.842234048	0.382080988	1.320044916	0.280267753	1.196530898	0.252014112	2.98815262	6.164707744	2.211344941	1.524900713
IVat1409328	0.804241433	1.589470871	0.190139863	0.831377353	0.021566567	0.842234048	0.382080988	1.320044916	0.280267753	1.196530898	0.252014112	2.98815262	6.164707744	2.211344941	1.524900713
IVat1409607	0.853139266	1.720260553	0.170261307	0.827737004	0.021565969	0.893516081	0.387495172	1.446370517	0.225574321	1.269836218	0.185546668	3.419496899	6.605026011	2.329882221	1.624993604
IVat1409919	0.914916043	1.479904486	0.320490512	0.951901719	0.040333753	0.744804138	0.550986308	1.242157316	0.529430608	0.626826809	0.51642848	3.305307275	6.544772499	1.88500844	1.021257544
IVat1418526	0.073024759	0.555936283	1.570752341	0.072027372	1.084189494	1.06238471	1.630728776	1.28915733	0.119115686	0.412974003	2.969746228	4.368713384	6.000772058	2.039711451	1.232042103
IVat1418545	0.054952369	0.566983973	1.569757653	0.09002312	1.006494724	1.003830497	1.645003789	1.279207489	0.073486359	0.398473512	2.835672386	4.37349712	6.031586723	2.037199084	1.194946242
IVat1418920	0.086067446	0.72168799	1.446722488	0.155778891	0.412259614	0.446929228	1.247436324	1.938016941	0.189745041	0.760286595	3.019734439	4.979268966	6.187422078	1.981003986	1.501200107
IVat1418977	0.086067446	0.72168799	1.446722488	0.155778891	0.412259614	0.446929228	1.247436324	1.938016941	0.189745041	0.760286595	3.019734439	4.979268966	6.187422078	1.981003986	1.501200107
IVat1419223	0.036742781	0.443876357	1.22711229	0.245112968	0.445914402	0.360681952	1.078710203	1.633458355	0.100986897	1.091582341	3.103940504	4.538322299	6.033207182	1.833050577	0.886436138
Vat87554	7.293234499	4.895435714	2.809333095	2.730813395	1.899704096	0.866321503	1.225973761	0.695136049	0.008984604	1.231070842	2.489247895	0.364387153	0.073409229	0.033019793	3.679073855
Vat87608	7.293234499	4.895435714	2.809333095	2.730813395	1.899704096	0.866321503	1.225973761	0.695136049	0.008984604	1.231070842	2.489247895	0.364387153	0.073409229	0.033019793	3.679073855
Vat87611	7.293234499	4.895435714	2.809333095	2.730813395	1.899704096	0.866321503	1.225973761	0.695136049	0.008984604	1.231070842	2.489247895	0.364387153	0.073409229	0.033019793	3.679073855
Vat87887	7.485850492	4.40587772	2.780914163	2.492288569	1.821980224	1.253972309	1.045881916	0.491050611	0.008585342	0.89912719	2.040417665	0.260053843	0.02731347	0.040487203	3.458698314
Vat87900	7.561144316	4.388541483	2.873752011	2.582522959	1.699648211	1.478680713	1.149775782	0.721198258	0.017035036	0.953179614	1.739857369	0.269557788	0.026134269	0.032982664	3.446270091
Vat87938	7.485850492	4.40587772	2.780914163	2.492288569	1.821980224	1.253972309	1.045881916	0.491050611	0.008585342	0.89912719	2.040417665	0.260053843	0.02731347	0.040487203	3.458698314
Vat88061	6.970931643	3.906015187	2.71521185	2.240713365	1.853925574	1.251270026	0.942116152	0.356943815	0.012287315	0.925795166	2.277861467	0.285317462	0.037170473	0.03610125	3.461840993
Vat88121	7.34245187	4.305752834	1.540271614	0.936150644	1.075424594	1.551285115	0.314964224	0.286838209	0.028690941	1.040365007	2.417788076	0.546557351	0.089448233	0.032367366	2.999224959
Vat88172	7.247153782	4.202371317	1.482625222	0.921592819	1.030309337	1.498522994	0.30253637	0.249543592	0.050897427	0.958724212	2.398930268	0.513791828	0.106292139	0.031829767	2.904850737
Vat88403	7.59263462	4.300833594	1.669492441	1.565175884	1.130776993	1.367611751	0.482075889	0.395476832	0.00058546	0.960179873	2.237135228	0.446556789	0.056409579	0.044657016	2.915122967
Vat88481	7.456932747	4.329874653	1.885963209	1.611722749	1.175401097	0.62097001	0.643679399	0.541727592	0.01008437	0.823078297	2.556976136	0.508125771	0.053160306	0.027301038	3.114006517
Vat88539	7.456932747	4.329874653	1.885963209	1.611722749	1.175401097	0.62097001	0.643679399	0.541727592	0.01008437	0.823078297	2.556976136	0.508125771	0.053160306	0.027301038	3.114006517
Vat88547	7.456932747	4.329874653	1.885963209	1.611722749	1.175401097	0.62097001	0.643679399	0.541727592	0.01008437	0.823078297	2.556976136	0.508125771	0.053160306	0.027301038	3.114006517
Vat88664	7.456932747	4.329874653	1.885963209	1.611722749	1.175401097	0.62097001	0.643679399	0.541727592	0.01008437	0.823078297	2.556976136	0.508125771	0.053160306	0.027301038	3.114006517
Vat88700	7.456932747	4.329874653	1.885963209	1.611722749	1.175401097	0.62097001	0.643679399	0.541727592	0.01008437	0.823078297	2.556976136	0.508125771	0.053160306	0.027301038	3.114006517
Vat88935	7.456932747	4.329874653	1.885963209	1.611722749	1.175401097	0.62097001	0.643679399	0.541727592	0.01008437	0.823078297	2.556976136	0.508125771	0.053160306	0.027301038	3.114006517
Vat89642	6.216299663	3.615557809	2.170310706	1.464008992	1.396937046	0.671848182	0.816199767	0.559650994	0.003124071	0.890641478	2.438445366	0.440483854	0.024127138	0.070473085	3.15928899
Vat89738	6.216299663	3.615557809	2.170310706	1.464008992	1.396937046	0.671848182	0.816199767	0.559650994	0.003124071	0.890641478	2.438445366	0.440483854	0.024127138	0.070473085	3.15928899
Vat89953	6.216299663	3.615557809	2.170310706	1.464008992	1.396937046	0.671848182	0.816199767	0.559650994	0.003124071	0.890641478	2.438445366	0.440483854	0.024127138	0.070473085	3.15928899
Vat90032	6.216299663	3.615557809	2.170310706	1.464008992	1.396937046	0.671848182	0.816199767	0.559650994	0.003124071	0.890641478	2.438445366	0.440483854	0.024127138	0.070473085	3.15928899
Vat90059	6.216299663	3.615557809	2.170310706	1.464008992	1.396937046	0.671848182	0.816199767	0.559650994	0.003124071	0.890641478	2.438445366	0.440483854	0.024127138	0.070473085	3.15928899
Vat90191	6.216299663	3.615557809	2.170310706	1.464008992	1.396937046	0.671848182	0.816199767	0.559650994	0.003124071	0.890641478	2.438445366	0.440483854	0.024127138	0.070473085	3.15928899
Vat90215	6.216299663	3.615557809	2.170310706	1.464008992	1.396937046	0.671848182	0.816199767	0.559650994	0.003124071	0.890641478	2.438445366	0.440483854	0.024127138	0.070473085	3.15928899
Vat90218	6.216299663	3.615557809	2.170310706	1.464008992	1.396937046	0.671848182	0.816199767	0.559650994	0.003124071	0.890641478	2.438445366	0.440483854	0.024127138	0.070473085	3.15928899
Vat90561	6.216299663	3.615557809	2.170310706	1.464008992	1.396937046	0.671848182	0.816199767	0.559650994	0.003124071	0.890641478	2.438445366	0.440483854	0.024127138	0.070473085	3.15928899
Vat90719	6.216299663	3.615557809	2.170310706	1.464008992	1.396937046	0.671848182	0.816199767	0.559650994	0.003124071	0.890641478	2.438445366	0.440483854	0.024127138	0.070473085	3.15928899
Vat90720	6.216299663	3.615557809	2.170310706	1.464008992	1.396937046	0.671848182	0.816199767	0.559650994	0.003124071	0.890641478	2.438445366	0.440483854	0.024127138	0.070473085	3.15928899
Vat91067	6.216299663	3.615557809	2.170310706	1.464008992	1.396937046	0.671848182	0.816199767	0.559650994	0.003124071	0.890641478	2.438445366	0.440483854	0.024127138	0.070473085	3.15928899
Vat91205	6.216299663	3.615557809	2.170310706	1.464008992	1.396937046	0.671848182	0.816199767	0.559650994	0.003124071	0.890641478	2.438445366	0.440483854	0.024127138	0.070473085	3.15928899
Vat91237	6.216299663	3.615557809	2.170310706	1.464008992	1.396937046	0.671848182	0.816199767	0.559650994	0.003124071	0.890641478	2.438445366	0.440483854	0.024127138	0.070473085	3.15928899
Vat91322	6.216299663	3.615557809	2.170310706	1.464008992	1.396937046	0.671848182	0.816199767	0.559650994	0.003124071	0.890641478	2.438445366	0.440483854	0.024127138	0.070473085	3.15928899
Vat91332	6.216299663	3.615557809	2.170310706	1.464008992	1.396937046	0.671848182	0.816199767	0.559650994	0.003124071	0.890641478	2.438445366	0.440483854	0.024127138	0.070473085	3.15928899
Vat91352	6.216299663	3.615557809	2.170310706	1.464008992	1.396937046	0.671848182	0.816199767	0.559650994	0.003124071	0.890641478	2.438445366	0.440483854	0.024127138	0.070473085	3.15928899
Vat91418	6.216299663	3.615557809	2.170310706	1.464008992	1.396937046	0.671848182	0.816199767	0.559650994	0.003124071	0.890641478	2.438445366	0.440483854	0.024127138	0.070473085	3.15928899
Vat91473	6.216299663	3.615557809	2.170310706	1.464008992	1.396937046	0.671848182	0.816199767	0.559650994	0.003124071	0.890641478	2.438445366	0.440483854	0.024127138	0.070473085	3.15928899
Vat91661	6.216299663	3.615557809	2.170310706	1.464008992	1.396937046	0.671848182	0.816199767	0.559650994	0.003124071	0.890641478	2.438445366	0.440483854	0.024127138	0.070473085	3.15928899
Vat91751	6.092412023	3.469065319	2.140446949	1.442709236	1.401160567	0.589753012	0.808398017	0.544143135	0.00475463	0.936089119	2.402543841	0.457383235	0.025333329	0.078374942	3.125230046
Vat92248	6.216299663	3.615557809	2.170310706	1.464008992	1.396937046	0.671848182	0.816199767	0.559650994	0.003124071	0.890641478	2.438445366	0.440483854	0.024127138	0.070473085	3.15928899
Vat92327	6.216299663	3.615557809	2.170310706	1.464008992	1.396937046	0.671848182	0.816199767	0.559650994	0.003124071	0.890641478	2.438445366	0.440483854	0.024127138	0.070473085	3.15928899
Vat92345	6.216299663	3.615557809	2.170310706	1.464008992	1.396937046	0.671848182	0.816199767	0.559650994	0.003124071	0.890641478	2.438445366	0.440483854	0.024127138	0.070473085	3.15928899
Vat92672	6.216299663	3.615557809	2.170310706	1.464008992	1.396937046	0.671848182	0.816199767	0.559650994	0.003124071	0.890641478	2.438445366	0.440483854	0.024127138	0.070473085	3.15928899
Vat93590	6.205007409	3.786797993	2.908506362	1.498971286	1.861221204	1.205682941	1.421149858	0.689323844	0.005043909	0.986371534	2.260894228	0.4431599	0.036102981	0.079435452	3.780816484
Vat93878	6.205007409	3.786797993	2.908506362	1.498971286	1.861221204	1.205682941	1.421149858	0.689323844	0.005043909	0.986371534	2.260894228	0.4431599	0.036102981	0.079435452	3.780816484
Vat93914	6.205007409	3.786797993	2.908506362	1.498971286	1.861221204	1.205682941	1.421149858	0.689323844	0.005043909	0.986371534	2.260894228	0.4431599	0.036102981	0.079435452	3.780816484
Vat93916	6.205007409	3.786797993	2.908506362	1.498971286	1.861221204	1.205682941	1.421149858	0.689323844	0.005043909	0.986371534	2.260894228	0.4431599	0.036102981	0.079435452	3.780816484
Vat94049	6.205007409	3.786797993	2.908506362	1.498971286	1.861221204	1.205682941	1.421149858	0.689323844	0.005043909	0.986371534	2.260894228	0.4431599	0.036102981	0.079435452	3.780816484
Vat94089	6.205007409	3.786797993	2.908506362	1.498971286	1.861221204	1.205682941	1.421149858	0.689323844	0.005043909	0.986371534	2.260894228	0.4431599	0.036102981	0.079435452	3.780816484
Vat94095	6.205007409	3.786797993	2.908506362	1.498971286	1.861221204	1.205682941	1.421149858	0.689323844	0.005043909	0.986371534	2.260894228	0.4431599	0.036102981	0.079435452	3.780816484
Vat94097	6.205007409	3.786797993	2.908506362	1.498971286	1.861221204	1.205682941	1.421149858	0.689323844	0.005043909	0.986371534	2.260894228	0.4431599	0.036102981	0.079435452	3.780816484
Vat94111	6.205007409	3.786797993	2.908506362	1.498971286	1.861221204	1.205682941	1.421149858	0.689323844	0.005043909	0.986371534	2.260894228	0.4431599	0.036102981	0.079435452	3.780816484
Vat94126	6.205007409	3.786797993	2.908506362	1.498971286	1.861221204	1.205682941	1.421149858	0.689323844	0.005043909	0.986371534	2.260894228	0.4431599	0.036102981	0.079435452	3.780816484
Vat94158	6.205007409	3.786797993	2.908506362	1.498971286	1.861221204	1.205682941	1.421149858	0.689323844	0.005043909	0.986371534	2.260894228	0.4431599	0.036102981	0.079435452	3.780816484
Vat94351	6.205007409	3.786797993	2.908506362	1.498971286	1.861221204	1.205682941	1.421149858	0.689323844	0.005043909	0.986371534	2.260894228	0.4431599	0.036102981	0.079435452	3.780816484
Vat94419	6.205007409	3.786797993	2.908506362	1.498971286	1.861221204	1.205682941	1.421149858	0.689323844	0.005043909	0.986371534	2.260894228	0.4431599	0.036102981	0.079435452	3.780816484
Vat94534	6.205007409	3.786797993	2.908506362	1.498971286	1.861221204	1.205682941	1.421149858	0.689323844	0.005043909	0.986371534	2.260894228	0.4431599	0.036102981	0.079435452	3.780816484
Vat94559	6.205007409	3.786797993	2.908506362	1.498971286	1.861221204	1.205682941	1.421149858	0.689323844	0.005043909	0.986371534	2.260894228	0.4431599	0.036102981	0.079435452	3.780816484
Vat94592	6.205007409	3.786797993	2.908506362	1.498971286	1.861221204	1.205682941	1.421149858	0.689323844	0.005043909	0.986371534	2.260894228	0.4431599	0.036102981	0.079435452	3.780816484
Vat94829	6.205007409	3.786797993	2.908506362	1.498971286	1.861221204	1.205682941	1.421149858	0.689323844	0.005043909	0.986371534	2.260894228	0.4431599	0.036102981	0.079435452	3.780816484
Vat95043	6.818755821	4.123650515	2.841646125	1.356515463	1.856046791	1.223401334	1.400148337	0.668168968	0.002299916	0.962897673	2.348250017	0.448081851	0.042519699	0.080244056	4.000363448
Vat95228	6.818755821	4.123650515	2.841646125	1.356515463	1.856046791	1.223401334	1.400148337	0.668168968	0.002299916	0.962897673	2.348250017	0.448081851	0.042519699	0.080244056	4.000363448
Vat95330	6.818755821	4.123650515	2.841646125	1.356515463	1.856046791	1.223401334	1.400148337	0.668168968	0.002299916	0.962897673	2.348250017	0.448081851	0.042519699	0.080244056	4.000363448
Vat95430	6.818755821	4.123650515	2.841646125	1.356515463	1.856046791	1.223401334	1.400148337	0.668168968	0.002299916	0.962897673	2.348250017	0.448081851	0.042519699	0.080244056	4.000363448
Vat95441	6.932001213	4.430819653	2.477963911	0.961114884	1.617261804	1.395303824	1.250559001	0.629982963	0.003097478	1.262991813	2.540836706	0.39811687	0.084947456	0.069243824	3.437779736
Vat95464	6.818755821	4.123650515	2.841646125	1.356515463	1.856046791	1.223401334	1.400148337	0.668168968	0.002299916	0.962897673	2.348250017	0.448081851	0.042519699	0.080244056	4.000363448
Vat95696	6.818755821	4.123650515	2.841646125	1.356515463	1.856046791	1.223401334	1.400148337	0.668168968	0.002299916	0.962897673	2.348250017	0.448081851	0.042519699	0.080244056	4.000363448
Vat95885	6.818755821	4.123650515	2.841646125	1.356515463	1.856046791	1.223401334	1.400148337	0.668168968	0.002299916	0.962897673	2.348250017	0.448081851	0.042519699	0.080244056	4.000363448
Vat95918	6.818755821	4.123650515	2.841646125	1.356515463	1.856046791	1.223401334	1.400148337	0.668168968	0.002299916	0.962897673	2.348250017	0.448081851	0.042519699	0.080244056	4.000363448
Vat96006	6.822393873	3.994544204	2.994342815	1.556231713	2.095309211	2.005224005	1.452461827	0.742479157	6.01E-05	1.006823668	2.176767442	0.490584668	0.041107363	0.09590724	4.224674224
Vat96083	6.822393873	3.994544204	2.994342815	1.556231713	2.095309211	2.005224005	1.452461827	0.742479157	6.01E-05	1.006823668	2.176767442	0.490584668	0.041107363	0.09590724	4.224674224
Vat96236	6.822393873	3.994544204	2.994342815	1.556231713	2.095309211	2.005224005	1.452461827	0.742479157	6.01E-05	1.006823668	2.176767442	0.490584668	0.041107363	0.09590724	4.224674224
Vat96356	6.822393873	3.994544204	2.994342815	1.556231713	2.095309211	2.005224005	1.452461827	0.742479157	6.01E-05	1.006823668	2.176767442	0.490584668	0.041107363	0.09590724	4.224674224
Vat96367	6.822393873	3.994544204	2.994342815	1.556231713	2.095309211	2.005224005	1.452461827	0.742479157	6.01E-05	1.006823668	2.176767442	0.490584668	0.041107363	0.09590724	4.224674224
Vat96428	6.822393873	3.994544204	2.994342815	1.556231713	2.095309211	2.005224005	1.452461827	0.742479157	6.01E-05	1.006823668	2.176767442	0.490584668	0.041107363	0.09590724	4.224674224
Vat96648	6.031664061	3.430404997	3.216266771	1.321486307	2.284730601	2.158656794	1.677992214	0.690821472	0.00094017	0.899641033	2.29709687	0.447086081	0.0534411	0.08933635	4.652332718
Vat96764	6.031664061	3.430404997	3.216266771	1.321486307	2.284730601	2.158656794	1.677992214	0.690821472	0.00094017	0.899641033	2.29709687	0.447086081	0.0534411	0.08933635	4.652332718
Vat97220	6.532725295	3.56471492	2.992868115	1.495444718	2.09733477	1.925448641	1.444673965	0.772096173	0.001123437	0.953525405	2.299194594	0.480241236	0.052943898	0.136752361	4.34839303
Vat97322	6.532725295	3.56471492	2.992868115	1.495444718	2.09733477	1.925448641	1.444673965	0.772096173	0.001123437	0.953525405	2.299194594	0.480241236	0.052943898	0.136752361	4.34839303
Vat97755	6.522742988	3.891477123	3.200349412	1.511745554	2.759930585	2.336315102	1.73085567	1.24730525	0.001506412	1.076659505	2.22397455	0.465062943	0.050415832	0.133819279	5.137092183
Vat98040	6.522742988	3.891477123	3.200349412	1.511745554	2.759930585	2.336315102	1.73085567	1.24730525	0.001506412	1.076659505	2.22397455	0.465062943	0.050415832	0.133819279	5.137092183
Vat98051	6.522742988	3.891477123	3.200349412	1.511745554	2.759930585	2.336315102	1.73085567	1.24730525	0.001506412	1.076659505	2.22397455	0.465062943	0.050415832	0.133819279	5.137092183
Vat98270	6.781135168	4.138965083	3.350796664	1.448077496	2.910364194	2.11106793	1.862024731	1.684010962	0.000294607	1.050631769	2.233440835	0.509006787	0.050308334	0.167148004	5.416512428
Vat98283	6.781135168	4.138965083	3.350796664	1.448077496	2.910364194	2.11106793	1.862024731	1.684010962	0.000294607	1.050631769	2.233440835	0.509006787	0.050308334	0.167148004	5.416512428
Vat98339	6.156739457	4.057156341	3.395239795	1.080656251	3.210265198	2.434273059	2.005204012	1.386100671	0.0019749	0.76661045	2.26266493	0.255545118	0.031746409	0.085599694	5.278295332
Vat98381	6.156739457	4.057156341	3.395239795	1.080656251	3.210265198	2.434273059	2.005204012	1.386100671	0.0019749	0.76661045	2.26266493	0.255545118	0.031746409	0.085599694	5.278295332
Vat98507	6.666183298	4.198362891	3.151472868	1.248649067	2.95918237	2.193092512	1.726709439	1.490354465	0.002152695	0.829110849	2.264662165	0.294050335	0.031363092	0.138562046	4.833056527
Vat98574	6.666183298	4.198362891	3.151472868	1.248649067	2.95918237	2.193092512	1.726709439	1.490354465	0.002152695	0.829110849	2.264662165	0.294050335	0.031363092	0.138562046	4.833056527
Vat98856	6.13799759	4.006562165	3.152252408	1.51708855	2.933449403	2.181753747	1.731919447	1.477099684	0.002493141	0.882989586	2.204459771	0.305001881	0.038189524	0.059854569	4.698781941
Vat98872	5.145692292	3.222136785	4.770441046	2.215432773	4.576068663	3.694346267	2.901141727	1.564277008	0.058554585	0.779081355	2.210898425	0.510244054	0.049865401	0.364079059	9.346423173
Vat98873	5.145692292	3.222136785	4.770441046	2.215432773	4.576068663	3.694346267	2.901141727	1.564277008	0.058554585	0.779081355	2.210898425	0.510244054	0.049865401	0.364079059	9.346423173
Vat98904	6.152020775	3.848785653	2.542670764	1.391480661	2.112628053	2.094434674	1.215504888	1.049899911	0.013608408	0.995402769	2.617891943	0.260088021	0.173224009	0.027834209	3.96843336
Vat98906	6.152020775	3.848785653	2.542670764	1.391480661	2.112628053	2.094434674	1.215504888	1.049899911	0.013608408	0.995402769	2.617891943	0.260088021	0.173224009	0.027834209	3.96843336
Vat98961	6.667149833	4.032051427	2.542564371	1.108277163	2.114653892	2.103874257	1.202765776	1.066699742	0.008311117	0.932461109	2.67111453	0.243541693	0.159322678	0.126077231	4.080505582
Vat99031	5.321068058	3.553635065	3.145462164	2.462266976	3.942549634	2.338846904	2.008954171	1.512192266	0.08304029	0.452192646	2.259968093	0.792895015	0.198648326	0.042058856	7.237939018
Vat99323	6.141184325	4.162069683	2.993237842	1.358125429	2.651590389	1.376380317	1.680901146	1.381976229	0.008780004	0.836348234	2.367228804	0.280897956	0.039645311	0.043951386	4.419451665
Vat99441	6.141184325	4.162069683	2.993237842	1.358125429	2.651590389	1.376380317	1.680901146	1.381976229	0.008780004	0.836348234	2.367228804	0.280897956	0.039645311	0.043951386	4.419451665
Vat99489	6.141184325	4.162069683	2.993237842	1.358125429	2.651590389	1.376380317	1.680901146	1.381976229	0.008780004	0.836348234	2.367228804	0.280897956	0.039645311	0.043951386	4.419451665
Vat99707	6.141184325	4.162069683	2.993237842	1.358125429	2.651590389	1.376380317	1.680901146	1.381976229	0.008780004	0.836348234	2.367228804	0.280897956	0.039645311	0.043951386	4.419451665
Vat162249	0.011720072	0.063118463	0.084937023	1.362246033	1.24800132	2.186564802	0.255116498	4.026020781	0.556391497	1.513886874	0.256908263	1.481931148	1.197930935	1.706285142	6.82746371
Vat162339	0.0126977	0.099341111	0.085446135	1.380222425	1.249004896	2.336418924	0.239599067	4.047025666	0.554898513	1.534565346	0.257627491	1.470858143	1.251859643	1.569503249	6.849851397
Vat162460	0.0126977	0.099341111	0.085446135	1.380222425	1.249004896	2.336418924	0.239599067	4.047025666	0.554898513	1.534565346	0.257627491	1.470858143	1.251859643	1.569503249	6.849851397
Vat474564	0.777457758	0.648563719	0.708008565	0.396826277	0.409386447	1.676034729	0.96994103	0.642642461	0.035132803	0.52658126	0.190892298	2.209528114	6.013475561	2.937953812	0.917451667
VIIat46743	0.89549728	0.789192239	2.357398299	6.160545535	5.043878238	0.470486973	2.545371499	2.130291212	0.211646585	0.32180452	1.352876819	2.224259431	0.061165952	0.507822176	3.332353456
VIIat46860	0.89549728	0.789192239	2.357398299	6.160545535	5.043878238	0.470486973	2.545371499	2.130291212	0.211646585	0.32180452	1.352876819	2.224259431	0.061165952	0.507822176	3.332353456
VIIat46914	0.89549728	0.789192239	2.357398299	6.160545535	5.043878238	0.470486973	2.545371499	2.130291212	0.211646585	0.32180452	1.352876819	2.224259431	0.061165952	0.507822176	3.332353456
VIIat47185	0.870665176	0.795553008	2.373514149	6.260096766	5.03039056	0.487359634	2.562677373	2.136517027	0.207855479	0.304290029	0.752708091	2.220794163	0.062563924	0.561958694	3.309729238
VIIat47187	0.870665176	0.795553008	2.373514149	6.260096766	5.03039056	0.487359634	2.562677373	2.136517027	0.207855479	0.304290029	0.752708091	2.220794163	0.062563924	0.561958694	3.309729238
VIIat47196	0.870665176	0.795553008	2.373514149	6.260096766	5.03039056	0.487359634	2.562677373	2.136517027	0.207855479	0.304290029	0.752708091	2.220794163	0.062563924	0.561958694	3.309729238
VIIat47220	1.097295748	0.987864484	2.219673315	7.131365402	4.483743174	0.433114324	2.270226323	2.95113776	0.18600576	0.652760699	0.940641092	3.255957153	0.255191987	0.936686797	3.964557974
VIIat47302	1.097295748	0.987864484	2.219673315	7.131365402	4.483743174	0.433114324	2.270226323	2.95113776	0.18600576	0.652760699	0.940641092	3.255957153	0.255191987	0.936686797	3.964557974
VIIat47688	1.097295748	0.987864484	2.219673315	7.131365402	4.483743174	0.433114324	2.270226323	2.95113776	0.18600576	0.652760699	0.940641092	3.255957153	0.255191987	0.936686797	3.964557974
VIIat48191	0.659859733	0.577193661	2.126551439	7.274111833	4.41073817	0.23484168	2.484732664	3.219005794	0.772738377	0.714995635	0.735576266	3.360723173	0.332262169	0.936467921	3.902429448
VIIat48262	0.357581787	0.335373038	2.647366005	7.636043151	5.489342937	0.428697972	2.864272295	2.770193263	0.894431329	0.570506682	0.642126934	2.839886507	0.244733653	0.661227782	3.636887784
VIIat48338	0.357581787	0.335373038	2.647366005	7.636043151	5.489342937	0.428697972	2.864272295	2.770193263	0.894431329	0.570506682	0.642126934	2.839886507	0.244733653	0.661227782	3.636887784
VIIat48448	0.284328908	0.214361315	3.13041301	6.940758715	5.444614167	0.688734298	3.025687313	2.934735615	0.906535227	0.69681063	0.547903414	2.282073614	0.130992742	1.126944999	3.871047545
VIIat48835	0.565840374	0.319732314	3.325016116	7.275172202	5.648341007	0.449369898	2.914317675	3.231162111	1.208091895	0.609753778	0.523850351	2.879947035	0.236342678	1.450473759	4.051953135
VIIat201330	1.302068735	2.215761588	5.299815771	3.351574584	1.924496734	0.236483679	7.477332108	2.534550662	0.219176348	0.30333014	1.480980775	0.612064478	0.33260256	0.380438385	2.661566911
VIIat201358	1.302068735	2.215761588	5.299815771	3.351574584	1.924496734	0.236483679	7.477332108	2.534550662	0.219176348	0.30333014	1.480980775	0.612064478	0.33260256	0.380438385	2.661566911
VIIat201595	1.157924888	1.982167556	5.086486487	3.30811089	2.564305634	0.371175059	7.148138437	2.45797744	0.236475589	0.413829478	1.630364271	0.678942963	0.346091312	0.453641346	2.393190229
VIIat201794	1.016877165	1.856426757	4.701387471	3.545650671	2.804261346	0.471610837	7.142082462	2.923889908	0.189777619	0.408180811	1.605640256	0.806719786	0.419803733	0.413334282	3.046839298
VIIat201861	1.14032975	1.895878438	4.742114323	3.438615365	2.850439203	0.463296784	7.202455141	2.786143258	0.185466422	0.347736034	1.520796138	0.728270705	0.384918841	0.398660087	3.16378959
VIIat202045	1.016877165	1.856426757	4.701387471	3.545650671	2.804261346	0.471610837	7.142082462	2.923889908	0.189777619	0.408180811	1.605640256	0.806719786	0.419803733	0.413334282	3.046839298
VIIat202344	1.305022881	2.254555661	4.843396447	3.003593853	3.07124587	0.36413763	6.371716974	1.739895389	0.212989842	0.689038278	1.874957716	0.480669268	0.250731965	0.625526242	2.296934741
VIIat202537	1.331099071	2.281043686	4.913177149	2.994037661	3.032957338	0.470736898	6.299888464	1.746865149	0.22444428	0.774162795	1.776917896	0.543459172	0.276655238	0.723728161	2.307756966
VIIat202621	1.331099071	2.281043686	4.913177149	2.994037661	3.032957338	0.470736898	6.299888464	1.746865149	0.22444428	0.774162795	1.776917896	0.543459172	0.276655238	0.723728161	2.307756966
VIIat202647	1.331099071	2.281043686	4.913177149	2.994037661	3.032957338	0.470736898	6.299888464	1.746865149	0.22444428	0.774162795	1.776917896	0.543459172	0.276655238	0.723728161	2.307756966
VIIat202671	1.331099071	2.281043686	4.913177149	2.994037661	3.032957338	0.470736898	6.299888464	1.746865149	0.22444428	0.774162795	1.776917896	0.543459172	0.276655238	0.723728161	2.307756966
VIIat203128	1.331099071	2.281043686	4.913177149	2.994037661	3.032957338	0.470736898	6.299888464	1.746865149	0.22444428	0.774162795	1.776917896	0.543459172	0.276655238	0.723728161	2.307756966
VIIat203683	1.331099071	2.281043686	4.913177149	2.994037661	3.032957338	0.470736898	6.299888464	1.746865149	0.22444428	0.774162795	1.776917896	0.543459172	0.276655238	0.723728161	2.307756966
VIIat203699	1.331099071	2.281043686	4.913177149	2.994037661	3.032957338	0.470736898	6.299888464	1.746865149	0.22444428	0.774162795	1.776917896	0.543459172	0.276655238	0.723728161	2.307756966
VIIat203821	1.367735607	2.30637961	4.711487088	3.012515064	3.08256093	0.459520987	6.311610899	1.742853721	0.210583334	0.644368144	2.238321225	0.463501949	0.247845391	0.576820039	2.311269359
VIIat203895	1.367735607	2.30637961	4.711487088	3.012515064	3.08256093	0.459520987	6.311610899	1.742853721	0.210583334	0.644368144	2.238321225	0.463501949	0.247845391	0.576820039	2.311269359
VIIat203903	1.367735607	2.30637961	4.711487088	3.012515064	3.08256093	0.459520987	6.311610899	1.742853721	0.210583334	0.644368144	2.238321225	0.463501949	0.247845391	0.576820039	2.311269359
VIIat204008	1.367735607	2.30637961	4.711487088	3.012515064	3.08256093	0.459520987	6.311610899	1.742853721	0.210583334	0.644368144	2.238321225	0.463501949	0.247845391	0.576820039	2.311269359
VIIat204013	1.367735607	2.30637961	4.711487088	3.012515064	3.08256093	0.459520987	6.311610899	1.742853721	0.210583334	0.644368144	2.238321225	0.463501949	0.247845391	0.576820039	2.311269359
VIIat204061	1.367735607	2.30637961	4.711487088	3.012515064	3.08256093	0.459520987	6.311610899	1.742853721	0.210583334	0.644368144	2.238321225	0.463501949	0.247845391	0.576820039	2.311269359
VIIat204098	1.367735607	2.30637961	4.711487088	3.012515064	3.08256093	0.459520987	6.311610899	1.742853721	0.210583334	0.644368144	2.238321225	0.463501949	0.247845391	0.576820039	2.311269359
VIIat204119	1.367735607	2.30637961	4.711487088	3.012515064	3.08256093	0.459520987	6.311610899	1.742853721	0.210583334	0.644368144	2.238321225	0.463501949	0.247845391	0.576820039	2.311269359
VIIat204146	1.367735607	2.30637961	4.711487088	3.012515064	3.08256093	0.459520987	6.311610899	1.742853721	0.210583334	0.644368144	2.238321225	0.463501949	0.247845391	0.576820039	2.311269359
VIIat204192	1.367735607	2.30637961	4.711487088	3.012515064	3.08256093	0.459520987	6.311610899	1.742853721	0.210583334	0.644368144	2.238321225	0.463501949	0.247845391	0.576820039	2.311269359
VIIat204208	1.367735607	2.30637961	4.711487088	3.012515064	3.08256093	0.459520987	6.311610899	1.742853721	0.210583334	0.644368144	2.238321225	0.463501949	0.247845391	0.576820039	2.311269359
VIIat204271	1.367735607	2.30637961	4.711487088	3.012515064	3.08256093	0.459520987	6.311610899	1.742853721	0.210583334	0.644368144	2.238321225	0.463501949	0.247845391	0.576820039	2.311269359
VIIat204345	1.3610123	2.176769671	4.694178098	2.908126027	3.082169319	0.452955432	6.26987832	1.48598648	0.212579807	0.400188961	2.229627666	0.457056941	0.209072745	0.72183371	2.110262543
VIIat204364	1.367735607	2.30637961	4.711487088	3.012515064	3.08256093	0.459520987	6.311610899	1.742853721	0.210583334	0.644368144	2.238321225	0.463501949	0.247845391	0.576820039	2.311269359
VIIat206537	1.167245688	1.835234856	4.480331824	3.168018205	3.296464275	0.300948915	6.013811648	0.991657107	0.070173379	0.383461485	2.033042807	0.472608936	0.212958699	0.338796314	2.421280798
VIIat206606	1.167245688	1.835234856	4.480331824	3.168018205	3.296464275	0.300948915	6.013811648	0.991657107	0.070173379	0.383461485	2.033042807	0.472608936	0.212958699	0.338796314	2.421280798
VIIat206650	1.167245688	1.835234856	4.480331824	3.168018205	3.296464275	0.300948915	6.013811648	0.991657107	0.070173379	0.383461485	2.033042807	0.472608936	0.212958699	0.338796314	2.421280798
VIIat206660	1.170005476	1.83550484	4.512278312	3.304875428	3.403662145	0.16027778	6.192821636	1.078161749	0.089611793	0.350859598	1.995946114	0.477314332	0.223538702	0.318098869	2.644484861
VIIat206690	1.167245688	1.835234856	4.480331824	3.168018205	3.296464275	0.300948915	6.013811648	0.991657107	0.070173379	0.383461485	2.033042807	0.472608936	0.212958699	0.338796314	2.421280798
VIIat206727	1.167245688	1.835234856	4.480331824	3.168018205	3.296464275	0.300948915	6.013811648	0.991657107	0.070173379	0.383461485	2.033042807	0.472608936	0.212958699	0.338796314	2.421280798
VIIat206743	1.105604728	1.703024455	4.838448018	3.368032232	3.387549403	0.333688125	6.382256426	0.882730785	0.069556608	0.359871816	2.041718467	0.410918861	0.171072186	0.332786909	2.420340987
VIIat206844	1.167245688	1.835234856	4.480331824	3.168018205	3.296464275	0.300948915	6.013811648	0.991657107	0.070173379	0.383461485	2.033042807	0.472608936	0.212958699	0.338796314	2.421280798
VIIat380723	1.044640813	2.071509304	0.236335917	0.686588286	0.841489248	1.70185185	0.031570083	1.528486476	2.116595242	1.615835985	0.61413957	2.234711333	2.41917752	1.160555919	6.113301979
VIIat380759	1.044640813	2.071509304	0.236335917	0.686588286	0.841489248	1.70185185	0.031570083	1.528486476	2.116595242	1.615835985	0.61413957	2.234711333	2.41917752	1.160555919	6.113301979
VIIat381900	0.445941247	1.188032832	0.276170047	0.532315145	0.487799437	1.536041921	0.152857418	2.547363056	2.387389268	1.875905665	0.52928482	2.116151498	2.428156676	0.98809403	6.797270738
VIIat381991	0.445941247	1.188032832	0.276170047	0.532315145	0.487799437	1.536041921	0.152857418	2.547363056	2.387389268	1.875905665	0.52928482	2.116151498	2.428156676	0.98809403	6.797270738
VIIat382153	0.389162052	1.199541112	0.329612815	0.590196735	0.601118792	1.185379017	0.189908003	2.388422931	2.459990672	2.034304785	0.56186846	1.632895145	2.245041649	0.718467373	6.793469402
VIIat382186	0.389162052	1.199541112	0.329612815	0.590196735	0.601118792	1.185379017	0.189908003	2.388422931	2.459990672	2.034304785	0.56186846	1.632895145	2.245041649	0.718467373	6.793469402
VIIat382213	0.389162052	1.199541112	0.329612815	0.590196735	0.601118792	1.185379017	0.189908003	2.388422931	2.459990672	2.034304785	0.56186846	1.632895145	2.245041649	0.718467373	6.793469402
VIIat382479	0.717056395	1.729509271	0.399455456	0.587501061	0.382324362	1.085276725	0.296366813	2.799591686	1.943575473	1.967233103	0.729839804	2.261619969	2.804554153	0.766985886	6.797812899
VIIat382536	0.717056395	1.729509271	0.399455456	0.587501061	0.382324362	1.085276725	0.296366813	2.799591686	1.943575473	1.967233103	0.729839804	2.261619969	2.804554153	0.766985886	6.797812899
VIIat382777	1.32373091	2.874895653	0.296979851	0.74612778	0.455598952	1.51368817	0.239106088	2.214563228	2.2466839	1.694068223	0.699381682	2.026475828	2.545430995	1.044045885	6.961571911
VIIat382996	1.32373091	2.874895653	0.296979851	0.74612778	0.455598952	1.51368817	0.239106088	2.214563228	2.2466839	1.694068223	0.699381682	2.026475828	2.545430995	1.044045885	6.961571911
VIIat383013	1.590986605	2.599764199	0.249195296	0.942619672	0.875103778	1.477224381	0.283037449	2.434499285	1.710138692	1.601026826	0.701771425	2.559497579	2.878940465	1.389124698	6.493079173
VIIat383189	1.590986605	2.599764199	0.249195296	0.942619672	0.875103778	1.477224381	0.283037449	2.434499285	1.710138692	1.601026826	0.701771425	2.559497579	2.878940465	1.389124698	6.493079173
VIIat383192	1.590986605	2.599764199	0.249195296	0.942619672	0.875103778	1.477224381	0.283037449	2.434499285	1.710138692	1.601026826	0.701771425	2.559497579	2.878940465	1.389124698	6.493079173
VIIat383351	1.590986605	2.599764199	0.249195296	0.942619672	0.875103778	1.477224381	0.283037449	2.434499285	1.710138692	1.601026826	0.701771425	2.559497579	2.878940465	1.389124698	6.493079173
VIIat383405	1.590986605	2.599764199	0.249195296	0.942619672	0.875103778	1.477224381	0.283037449	2.434499285	1.710138692	1.601026826	0.701771425	2.559497579	2.878940465	1.389124698	6.493079173
VIIat383668	0.722884779	2.148195818	0.236343454	0.555529755	1.074824887	1.426291111	0.307597726	2.294677081	1.88721611	1.603348236	0.752034281	2.730876642	2.93139462	1.008738271	6.963143749
VIIat383870	0.582523795	1.881969652	0.200901475	0.55836527	1.055466091	1.392425389	0.300923198	1.967229519	1.949318049	1.723589345	0.717718595	2.398967692	2.816027562	0.878397318	6.945741546
VIIat383896	0.715229688	2.181343358	0.229643197	0.533068751	1.006808785	1.554440745	0.261511797	2.434499666	1.876266267	1.495877491	0.712658048	2.442380612	2.643677178	1.203098629	6.871948466
VIIat383911	0.570184449	1.523295508	0.325265194	0.529171559	1.077825071	0.996917131	0.403058325	2.458681383	2.201549056	1.18397288	0.861868794	2.983927553	2.860273076	0.991251191	6.646411593
VIIat383980	0.722884779	2.148195818	0.236343454	0.555529755	1.074824887	1.426291111	0.307597726	2.294677081	1.88721611	1.603348236	0.752034281	2.730876642	2.93139462	1.008738271	6.963143749
VIIat384034	0.722468883	2.131938915	0.234261978	0.53040881	1.081334115	1.464913526	0.302571406	2.268058661	2.069327768	1.581241025	0.831848885	2.746119193	3.025401146	1.025571536	6.868216136
VIIat384186	0.834411067	2.462391085	0.264383164	0.974769226	1.262538835	1.861403187	0.430498219	2.310915202	2.380457776	1.563082015	0.727879716	2.858978352	2.928692817	1.100536032	7.437990717
VIIat384199	0.790280908	2.449736759	0.25385315	0.930532052	1.456187299	1.776632614	0.374560647	2.299427086	2.727202256	1.546327108	0.730128606	2.909323483	3.080810184	1.085817596	7.102549802
VIIat385622	1.443778943	3.01444509	0.091318962	0.60672104	1.815557354	2.513585266	0.218193148	2.275644299	2.622080427	1.515922064	1.148497879	2.281783069	1.698279515	1.027752542	7.686979815
VIIat386020	1.203953966	2.688422756	0.013454538	0.313846506	1.359097976	2.192857007	0.082781561	1.464714286	2.595765072	1.051958991	1.000261159	1.833528901	1.965468411	0.871045182	6.281357133
VIIat386431	0.772256496	1.72365053	0.037461619	0.831890104	2.092213526	1.023673974	0.100451691	2.293194079	1.313432789	1.185241044	0.870186668	2.122354118	1.655346125	0.867109785	7.13442596
VIIat386497	0.812476964	1.78597023	0.031546852	0.827744264	2.1003433	0.968150387	0.103818091	2.259446622	1.540332067	1.166259368	0.865665422	2.133112823	1.703428088	0.890748737	7.033284025
VIIat386726	0.280063022	1.22031107	0.040259359	1.209021569	2.073338403	0.983673744	0.077053836	2.610114544	1.253764676	1.030195303	0.857142035	1.836798849	1.406301012	1.12461573	6.478083079
VIIat386854	0.280063022	1.22031107	0.040259359	1.209021569	2.073338403	0.983673744	0.077053836	2.610114544	1.253764676	1.030195303	0.857142035	1.836798849	1.406301012	1.12461573	6.478083079
VIIat387010	0.276179799	1.129905242	0.032717893	1.151145063	2.036018581	0.755506878	0.063886134	2.322859852	1.321285837	0.791561181	0.968120456	2.060313739	1.815726711	1.24984488	6.849318364
VIIat387202	0.234151017	1.098745117	0.045319806	1.162754403	2.095087693	0.761183759	0.072517372	2.354529688	1.207512693	0.801858012	0.948181312	2.03468855	1.782119916	1.261727997	6.761559474
VIIat387208	0.234151017	1.098745117	0.045319806	1.162754403	2.095087693	0.761183759	0.072517372	2.354529688	1.207512693	0.801858012	0.948181312	2.03468855	1.782119916	1.261727997	6.761559474
VIIat387640	0.249567344	1.214840484	0.065975106	1.218217738	2.031395985	0.966353406	0.113647016	2.73049248	1.17129994	0.682639241	0.790610917	2.149385633	1.788124253	1.273299791	6.742115754
VIIat387721	0.249567344	1.214840484	0.065975106	1.218217738	2.031395985	0.966353406	0.113647016	2.73049248	1.17129994	0.682639241	0.790610917	2.149385633	1.788124253	1.273299791	6.742115754
VIIat387796	0.249567344	1.214840484	0.065975106	1.218217738	2.031395985	0.966353406	0.113647016	2.73049248	1.17129994	0.682639241	0.790610917	2.149385633	1.788124253	1.273299791	6.742115754
VIIat388318	0.604893489	1.944510041	0.050198761	1.196978451	2.105205786	1.262089289	0.112845169	2.935510504	1.422966788	0.866190019	0.942744928	2.295631019	1.837405616	1.382150937	6.745596601
VIIat388630	0.593293928	1.993403161	0.093497494	1.66482837	2.425728037	1.547474432	0.203649349	2.877526488	1.457702061	0.865423472	0.93907854	2.061443847	1.774928795	1.41072916	7.130928762
VIIat388867	0.613348088	2.294769263	0.104731725	1.730838359	1.930483476	1.434043258	0.221626264	2.860644969	0.890495693	0.997046477	1.288354969	2.059699845	1.706299829	1.570464469	7.112411807
VIIat388892	0.52334532	1.828283222	0.082113093	1.65629683	1.891478851	1.745602052	0.188608291	2.895848765	0.900249992	0.874631795	1.47055728	2.07216272	1.73145974	1.421842823	7.074668479
VIIat388945	0.52334532	1.828283222	0.082113093	1.65629683	1.891478851	1.745602052	0.188608291	2.895848765	0.900249992	0.874631795	1.47055728	2.07216272	1.73145974	1.421842823	7.074668479
VIIat389085	0.52334532	1.828283222	0.082113093	1.65629683	1.891478851	1.745602052	0.188608291	2.895848765	0.900249992	0.874631795	1.47055728	2.07216272	1.73145974	1.421842823	7.074668479
VIIat389511	1.375272814	2.222784084	0.058733984	1.286375265	1.817274258	2.168126064	0.170427848	2.147721116	1.134273195	0.640687783	1.73119942	2.428859881	1.997108608	1.139832433	7.810161072
VIIat389532	1.375272814	2.222784084	0.058733984	1.286375265	1.817274258	2.168126064	0.170427848	2.147721116	1.134273195	0.640687783	1.73119942	2.428859881	1.997108608	1.139832433	7.810161072
VIIat389754	1.375272814	2.222784084	0.058733984	1.286375265	1.817274258	2.168126064	0.170427848	2.147721116	1.134273195	0.640687783	1.73119942	2.428859881	1.997108608	1.139832433	7.810161072
VIIat389780	1.375272814	2.222784084	0.058733984	1.286375265	1.817274258	2.168126064	0.170427848	2.147721116	1.134273195	0.640687783	1.73119942	2.428859881	1.997108608	1.139832433	7.810161072
VIIat389958	1.270088718	2.566381906	0.023232769	0.850644039	1.731654767	2.430013818	0.088150146	2.048876169	1.152055673	0.806271965	1.115855404	1.8880205	1.967935535	0.889108048	7.083639152
VIIat390103	1.344885456	2.623388533	0.058200027	1.150412389	1.89446276	1.965298545	0.166368072	2.519697042	1.214084661	1.056891283	1.579597886	2.400477387	2.066899729	1.055413182	7.761963597
VIIat390108	1.344885456	2.623388533	0.058200027	1.150412389	1.89446276	1.965298545	0.166368072	2.519697042	1.214084661	1.056891283	1.579597886	2.400477387	2.066899729	1.055413182	7.761963597
VIIat390239	1.344885456	2.623388533	0.058200027	1.150412389	1.89446276	1.965298545	0.166368072	2.519697042	1.214084661	1.056891283	1.579597886	2.400477387	2.066899729	1.055413182	7.761963597
VIIat390279	1.344885456	2.623388533	0.058200027	1.150412389	1.89446276	1.965298545	0.166368072	2.519697042	1.214084661	1.056891283	1.579597886	2.400477387	2.066899729	1.055413182	7.761963597
VIIat390489	1.344885456	2.623388533	0.058200027	1.150412389	1.89446276	1.965298545	0.166368072	2.519697042	1.214084661	1.056891283	1.579597886	2.400477387	2.066899729	1.055413182	7.761963597
VIIat390681	1.344885456	2.623388533	0.058200027	1.150412389	1.89446276	1.965298545	0.166368072	2.519697042	1.214084661	1.056891283	1.579597886	2.400477387	2.066899729	1.055413182	7.761963597
VIIat390700	1.344885456	2.623388533	0.058200027	1.150412389	1.89446276	1.965298545	0.166368072	2.519697042	1.214084661	1.056891283	1.579597886	2.400477387	2.066899729	1.055413182	7.761963597
VIIat390732	1.344885456	2.623388533	0.058200027	1.150412389	1.89446276	1.965298545	0.166368072	2.519697042	1.214084661	1.056891283	1.579597886	2.400477387	2.066899729	1.055413182	7.761963597
VIIat391029	1.375272814	2.222784084	0.058733984	1.286375265	1.817274258	2.168126064	0.170427848	2.147721116	1.134273195	0.640687783	1.73119942	2.428859881	1.997108608	1.139832433	7.810161072
VIIat391064	1.375272814	2.222784084	0.058733984	1.286375265	1.817274258	2.168126064	0.170427848	2.147721116	1.134273195	0.640687783	1.73119942	2.428859881	1.997108608	1.139832433	7.810161072
VIIat391480	1.280047433	2.054222019	0.011189394	0.571736572	1.443992615	2.09936619	0.0490239	1.691893876	1.103819981	0.603314424	1.375617255	2.439422987	2.16641591	1.18972919	6.552885762
VIIat391575	1.233007206	2.021765468	0.015294043	0.5717779	1.432784499	2.199126104	0.049048701	1.668998809	1.049922541	0.616542092	1.467954581	2.574471261	2.211210813	1.016451538	6.154907441
VIIat391611	1.233007206	2.021765468	0.015294043	0.5717779	1.432784499	2.199126104	0.049048701	1.668998809	1.049922541	0.616542092	1.467954581	2.574471261	2.211210813	1.016451538	6.154907441
VIIat391629	1.233007206	2.021765468	0.015294043	0.5717779	1.432784499	2.199126104	0.049048701	1.668998809	1.049922541	0.616542092	1.467954581	2.574471261	2.211210813	1.016451538	6.154907441
VIIat391654	1.233007206	2.021765468	0.015294043	0.5717779	1.432784499	2.199126104	0.049048701	1.668998809	1.049922541	0.616542092	1.467954581	2.574471261	2.211210813	1.016451538	6.154907441
VIIat394225	1.236460584	2.384926939	0.028037008	1.065279828	1.644625089	2.962183487	0.090415137	1.985334954	1.128402862	0.739222412	1.907900448	2.912696383	2.361458402	0.602667181	7.305178194
VIIat394465	1.226283932	2.364605991	0.02839226	1.09476118	1.635283793	2.992392099	0.0873601	1.951216234	1.172779847	0.72299986	1.881589831	3.016768263	2.502064193	0.568176179	7.401722154
VIIat394529	1.089813465	2.431444448	0.0672378	1.402460337	1.813739699	2.531403033	0.208221455	1.89527844	1.204941817	0.646634815	1.630940395	2.665427956	2.044805847	0.43074191	8.717252412
VIIat394556	1.242740354	2.316338073	0.054569451	1.019460068	1.611379591	3.198176915	0.089262032	1.778347801	1.102996556	0.768142861	1.464452669	2.542859189	1.98632947	0.726722626	7.187018914
VIIat394566	1.196739441	2.34082216	0.058601814	1.009607114	1.641557802	3.218352086	0.095722507	1.645949456	1.127961849	0.645635987	1.563035917	2.57093939	2.103114029	0.683412778	7.148660996
VIIat394637	1.096658545	2.036935543	0.015719236	1.281086508	1.62791096	2.834246617	0.061675886	1.944169453	1.067856656	0.540006003	1.581344275	2.753180494	1.83324051	0.570977932	6.767243995
VIIat394649	1.096658545	2.036935543	0.015719236	1.281086508	1.62791096	2.834246617	0.061675886	1.944169453	1.067856656	0.540006003	1.581344275	2.753180494	1.83324051	0.570977932	6.767243995
VIIat394667	1.096658545	2.036935543	0.015719236	1.281086508	1.62791096	2.834246617	0.061675886	1.944169453	1.067856656	0.540006003	1.581344275	2.753180494	1.83324051	0.570977932	6.767243995
VIIat394922	1.152290812	2.030029034	0.052898364	1.689200995	1.917352561	3.654231033	0.158461389	2.138567702	1.078915165	0.535089427	1.578309127	2.826633364	1.631056403	0.512698266	7.415364909
VIIat394944	1.265790502	2.057777851	0.045016705	1.514629621	1.84716574	3.7850671	0.137223178	2.355287683	1.08760201	0.53449403	1.544834739	2.836141199	1.688796988	0.679692795	7.558182993
VIIat394988	1.096658545	2.036935543	0.015719236	1.281086508	1.62791096	2.834246617	0.061675886	1.944169453	1.067856656	0.540006003	1.581344275	2.753180494	1.83324051	0.570977932	6.767243995
VIIat395142	0.660941741	1.434308742	0.089180122	1.67190949	2.861831856	3.622426847	0.149242464	1.630614725	1.893002737	0.902838678	1.228001374	2.758735718	2.271203595	0.477614953	7.779034397
VIIat396098	0.454265716	0.847175129	0.247858447	1.043278073	3.43925642	2.798869981	0.384306481	1.558755913	2.033854609	1.101504661	1.980659008	2.926695807	2.394567218	1.226215232	6.024888804
VIIat396241	0.458752417	0.793802283	0.397193991	1.375470377	3.394296559	2.508227835	0.577730297	1.8907298	1.829776952	0.933183763	1.757992976	3.12682445	2.426816433	2.280801657	6.781371797
VIIat396403	0.393562858	0.647123017	0.403652456	1.280623856	3.400260764	2.363165733	0.568673741	1.42889742	1.73434058	0.667505109	1.796350775	2.885218135	2.415412174	1.982918205	6.782008487
VIIat396581	0.224053132	0.162499281	0.580126794	1.144242974	2.837817219	2.379049721	0.799499834	1.052784127	0.973344115	0.437359861	1.413014725	3.247669436	3.012458935	2.022070887	7.065375932
VIIat396587	0.224053132	0.162499281	0.580126794	1.144242974	2.837817219	2.379049721	0.799499834	1.052784127	0.973344115	0.437359861	1.413014725	3.247669436	3.012458935	2.022070887	7.065375932
VIIat396692	0.227770087	0.174908542	0.545424627	1.271403953	2.712367676	2.392841948	0.741426199	1.176893087	0.873914996	0.468913836	1.428771642	3.554523067	3.388919962	2.157370501	6.831176231
VIIat396719	0.227770087	0.174908542	0.545424627	1.271403953	2.712367676	2.392841948	0.741426199	1.176893087	0.873914996	0.468913836	1.428771642	3.554523067	3.388919962	2.157370501	6.831176231
VIIat397449	0.696683536	1.005372837	1.33772016	1.23962781	2.669109866	1.978915797	1.748202583	2.21906616	1.392996061	1.414493718	2.988098521	5.248590277	2.829363884	3.151705592	8.057491671
VIIat397454	0.696683536	1.005372837	1.33772016	1.23962781	2.669109866	1.978915797	1.748202583	2.21906616	1.392996061	1.414493718	2.988098521	5.248590277	2.829363884	3.151705592	8.057491671
VIIat397696	0.806469401	1.15997792	1.203739707	1.324663245	4.14053543	2.178553582	1.4169158	1.709823277	2.896966773	0.755296214	1.898606735	2.327983468	0.472466602	1.509177552	7.354946412
VIIat397966	0.774583609	1.106906663	1.173872347	1.331462636	4.104446344	1.917579848	1.418795564	1.640687463	2.893534277	0.701936553	1.896266611	2.316796068	0.537358539	1.429134776	7.345460946
VIIat397978	0.822679951	1.016077571	1.034808732	1.314752312	4.066095342	1.889845443	1.276060152	1.402678773	2.953607467	0.635044328	1.774793475	2.171233048	0.495020934	1.358323139	7.030105266
VIIat398575	1.963998267	2.59043471	1.889169663	0.545101922	3.843151876	1.161505702	3.031676047	3.072282387	1.446450709	0.69657547	1.835186899	2.754716923	0.414018823	1.966067079	7.991752886
VIIat398609	1.963998267	2.59043471	1.889169663	0.545101922	3.843151876	1.161505702	3.031676047	3.072282387	1.446450709	0.69657547	1.835186899	2.754716923	0.414018823	1.966067079	7.991752886
VIIat398649	1.963998267	2.59043471	1.889169663	0.545101922	3.843151876	1.161505702	3.031676047	3.072282387	1.446450709	0.69657547	1.835186899	2.754716923	0.414018823	1.966067079	7.991752886
VIIat411543	1.243849869	1.839856407	3.317569394	1.800068305	6.477586462	0.433916088	6.119292876	3.36237531	0.505682004	1.281735927	1.783830513	1.941526267	0.239938542	2.898967781	4.201916568
VIIat458286	0.309848412	0.07444051	0.742212024	0.534349317	0.104049377	6.028964275	1.029679614	0.100407702	0.210346068	0.474523273	0.151009936	0.045936676	1.663369582	0.288918787	2.686773303
VIIat458373	0.309848412	0.07444051	0.742212024	0.534349317	0.104049377	6.028964275	1.029679614	0.100407702	0.210346068	0.474523273	0.151009936	0.045936676	1.663369582	0.288918787	2.686773303
VIIat458392	0.309848412	0.07444051	0.742212024	0.534349317	0.104049377	6.028964275	1.029679614	0.100407702	0.210346068	0.474523273	0.151009936	0.045936676	1.663369582	0.288918787	2.686773303
VIIat458463	0.309848412	0.07444051	0.742212024	0.534349317	0.104049377	6.028964275	1.029679614	0.100407702	0.210346068	0.474523273	0.151009936	0.045936676	1.663369582	0.288918787	2.686773303
VIIat458634	0.309848412	0.07444051	0.742212024	0.534349317	0.104049377	6.028964275	1.029679614	0.100407702	0.210346068	0.474523273	0.151009936	0.045936676	1.663369582	0.288918787	2.686773303
VIIat458883	0.24266737	0.03711175	1.054081529	0.756987153	0.335527933	7.014617827	1.331992556	0.109423785	0.199740642	0.456267041	0.118208062	0.028395035	1.379382868	0.419592928	4.092373184
VIIat459872	1.203180639	0.675270323	2.206780418	0.398504125	0.198213685	6.0992746	2.841512969	0.83339314	0.738052311	1.854275066	0.694483001	0.432334552	0.409273025	0.105308693	2.789653637
VIIat614773	0.919732602	0.603178515	3.845771917	7.030874558	2.702295007	0.227672279	4.484958202	1.987789715	1.124026997	1.361626979	0.770079654	3.684632441	1.885341055	3.717271043	3.997010198
VIIat614785	0.919732602	0.603178515	3.845771917	7.030874558	2.702295007	0.227672279	4.484958202	1.987789715	1.124026997	1.361626979	0.770079654	3.684632441	1.885341055	3.717271043	3.997010198
VIIat615289	0.680427986	0.301005121	1.801441266	7.482826902	1.470919422	0.194943884	2.513032011	1.13817945	1.222740563	1.285890767	0.678299023	3.574459588	1.659943293	3.081758499	4.611468899
VIIat615408	0.680427986	0.301005121	1.801441266	7.482826902	1.470919422	0.194943884	2.513032011	1.13817945	1.222740563	1.285890767	0.678299023	3.574459588	1.659943293	3.081758499	4.611468899
VIIat615544	0.525649238	0.382390376	1.36529751	7.5010042	1.771365244	0.187460531	2.338857344	1.074639123	0.784522431	1.377024138	0.696734495	4.007578596	2.082288972	3.145543383	4.905472069
VIIat618624	0.32960961	0.688596636	0.383144881	3.029824648	1.059941326	0.245711967	1.142927243	0.772342234	0.196479	2.808842829	0.546737554	7.065465264	5.127264827	1.719844323	4.443059809
VIIat618693	0.32960961	0.688596636	0.383144881	3.029824648	1.059941326	0.245711967	1.142927243	0.772342234	0.196479	2.808842829	0.546737554	7.065465264	5.127264827	1.719844323	4.443059809
VIIat618738	0.32960961	0.688596636	0.383144881	3.029824648	1.059941326	0.245711967	1.142927243	0.772342234	0.196479	2.808842829	0.546737554	7.065465264	5.127264827	1.719844323	4.443059809
VIIIat181835	0.279588261	0.02982127	2.646441645	4.321689666	6.081525654	0.134970751	3.01325728	0.609829099	2.493636369	1.443222644	1.703539144	1.921270002	1.145998734	3.748504068	6.269412485
VIIIat182071	0.279316561	0.029154344	2.625859094	4.90092488	6.112984544	0.297981461	2.996666069	0.619109692	2.44043606	1.406614555	2.382119492	1.90141591	1.132066907	3.408131829	5.263458936
VIIIat182209	0.237608843	0.040962259	2.737525218	5.107682263	6.048157411	0.187650138	2.894717425	0.649602956	2.506557939	1.5607896	2.600425363	2.147007207	1.326864052	3.286630347	5.133689413
VIIIat321478	0.239488229	0.271535601	1.233550124	1.055557085	0.637898341	0.020336566	1.697566299	1.847192355	0.373093718	0.097806686	0.405463474	0.945576669	1.147996839	0.950699613	6.319838225
VIIIat321673	0.236289509	0.163524521	1.235788521	1.043483515	0.640609229	0.017582651	1.730404985	1.816361694	0.468261243	0.070146689	0.52093082	0.897848963	1.109025031	0.912999548	6.234523358
VIIIat321905	0.159046393	0.143460746	0.997065789	0.988937685	0.54451195	0.021060726	1.362263536	1.890230784	0.560511883	0.071473826	0.568857903	0.987159474	1.184046469	1.005278295	6.053334402
VIIIat414880	1.338825405	1.207839271	0.500400622	0.855154309	0.313660027	6.210328662	0.83118494	0.035770613	0.428894086	1.10913163	0.682237521	0.057102531	0.55096702	0.33534299	0.705633361
VIIIat452903	0.633956439	1.514835113	1.943625367	0.590192985	1.297177098	1.856625342	2.918780828	6.012938074	2.010456109	3.701768841	0.098142539	2.120085382	1.414872325	1.397048592	2.007726692
VIIIat452923	0.646843837	1.542749975	1.936821544	0.818069702	1.431067529	1.398536562	3.239825311	6.685425511	2.149968783	3.871794987	0.089323163	2.517600288	1.610091794	1.472164499	2.093803233
VIIIat452955	0.558424116	1.418505744	2.078488972	0.779388697	1.298024973	1.197055409	3.478712747	6.295242853	2.323508417	3.363548373	0.090576009	2.098904451	1.584936246	1.23823415	2.151681926
VIIIat453360	0.768308584	1.608325844	2.753225946	0.915847089	1.968654115	0.938411186	4.566319147	6.669197263	1.901094178	3.405231021	0.077871811	2.54190775	2.20549801	1.576059435	2.416588723
VIIIat453472	0.768308584	1.608325844	2.753225946	0.915847089	1.968654115	0.938411186	4.566319147	6.669197263	1.901094178	3.405231021	0.077871811	2.54190775	2.20549801	1.576059435	2.416588723
VIIIat453526	0.79424588	1.483282487	2.622035415	0.915142062	1.841310047	0.86844376	3.947838386	6.505119386	2.441320134	3.452921598	0.104648867	2.408686065	2.188624392	1.600501316	1.846743619
VIIIat453557	0.768308584	1.608325844	2.753225946	0.915847089	1.968654115	0.938411186	4.566319147	6.669197263	1.901094178	3.405231021	0.077871811	2.54190775	2.20549801	1.576059435	2.416588723
VIIIat453574	0.768308584	1.608325844	2.753225946	0.915847089	1.968654115	0.938411186	4.566319147	6.669197263	1.901094178	3.405231021	0.077871811	2.54190775	2.20549801	1.576059435	2.416588723
VIIIat453608	0.768308584	1.608325844	2.753225946	0.915847089	1.968654115	0.938411186	4.566319147	6.669197263	1.901094178	3.405231021	0.077871811	2.54190775	2.20549801	1.576059435	2.416588723
VIIIat453668	0.888864217	1.772000639	2.713262122	1.073752843	2.141385275	0.927750879	4.582022601	7.078742807	1.969433873	3.832092628	0.10554508	2.827774133	2.511107113	1.817194883	2.421614275
VIIIat453686	0.662028669	1.613351398	3.045478742	0.938754514	2.239130016	0.894819232	4.839806844	6.878293436	1.767017032	3.56572609	0.111192322	2.976330359	2.598515358	1.7043751	2.617109164
VIIIat453712	0.768308584	1.608325844	2.753225946	0.915847089	1.968654115	0.938411186	4.566319147	6.669197263	1.901094178	3.405231021	0.077871811	2.54190775	2.20549801	1.576059435	2.416588723
VIIIat453738	0.768308584	1.608325844	2.753225946	0.915847089	1.968654115	0.938411186	4.566319147	6.669197263	1.901094178	3.405231021	0.077871811	2.54190775	2.20549801	1.576059435	2.416588723
VIIIat453771	0.768308584	1.608325844	2.753225946	0.915847089	1.968654115	0.938411186	4.566319147	6.669197263	1.901094178	3.405231021	0.077871811	2.54190775	2.20549801	1.576059435	2.416588723
VIIIat453897	1.128223819	1.846370972	2.402640466	0.924035466	1.64201599	0.483353826	4.263348862	6.645362461	1.787053274	3.282439969	0.051510345	2.319973275	1.93556563	1.613712021	2.481338938
VIIIat453908	0.917831899	1.538809066	2.669035193	1.009544048	1.854996238	0.575113852	4.54882186	6.573262746	1.847349449	3.281475336	0.061081398	2.391958859	2.037405094	1.67334364	2.411545568
VIIIat454167	1.032067699	1.948974864	2.406008145	0.758572799	2.234111919	0.596535722	4.637999377	6.018773426	2.375425325	2.065275732	0.339080478	2.530916729	2.163992891	1.183128438	1.977620935
VIIIat454213	1.032067699	1.948974864	2.406008145	0.758572799	2.234111919	0.596535722	4.637999377	6.018773426	2.375425325	2.065275732	0.339080478	2.530916729	2.163992891	1.183128438	1.977620935
VIIIat454283	1.032067699	1.948974864	2.406008145	0.758572799	2.234111919	0.596535722	4.637999377	6.018773426	2.375425325	2.065275732	0.339080478	2.530916729	2.163992891	1.183128438	1.977620935
VIIIat454385	1.074136945	1.838493929	3.100362944	0.747950623	2.261991968	0.517416221	5.133788233	6.009757829	2.449103956	1.916177844	0.357225203	2.561916469	2.17965154	1.341795906	2.041600556
VIIIat454436	1.074136945	1.838493929	3.100362944	0.747950623	2.261991968	0.517416221	5.133788233	6.009757829	2.449103956	1.916177844	0.357225203	2.561916469	2.17965154	1.341795906	2.041600556
VIIIat454605	0.657260387	1.664844839	2.712356359	0.522869478	2.782741217	0.680878226	4.496954453	6.149401501	2.315654734	2.487965377	0.312397087	2.647356917	2.596299816	1.103247185	2.015658432
VIIIat454745	0.657260387	1.664844839	2.712356359	0.522869478	2.782741217	0.680878226	4.496954453	6.149401501	2.315654734	2.487965377	0.312397087	2.647356917	2.596299816	1.103247185	2.015658432
VIIIat455215	0.838716183	2.116244401	3.151440528	0.90361055	3.426831487	1.053196328	4.886804541	6.896189039	2.294898923	2.896860234	0.209794801	2.384480469	2.003548726	1.50324495	2.412206577
VIIIat455368	0.838716183	2.116244401	3.151440528	0.90361055	3.426831487	1.053196328	4.886804541	6.896189039	2.294898923	2.896860234	0.209794801	2.384480469	2.003548726	1.50324495	2.412206577
VIIIat455651	1.441932236	2.775787095	3.003082546	1.174490055	2.954140131	1.457443102	4.943732424	6.97239132	3.066572378	2.848399633	0.165779544	2.997687244	2.446288935	1.306295221	2.399555279
VIIIat455699	1.211194388	2.147548082	3.586580023	1.165555596	3.374280404	1.362185186	5.818964313	7.251689617	3.868508777	3.101613535	0.182936512	2.8933438	2.862227416	1.342194672	2.414726721
VIIIat455745	1.59781473	2.626975509	3.346773184	0.962074858	3.088869934	1.040412796	5.571208542	7.707140992	3.826090664	3.239435148	0.180879363	3.003355917	2.77672662	1.328528079	2.331691968
VIIIat455976	1.190428769	2.219708705	3.461843852	1.172519642	3.374862827	1.269562789	5.501989966	6.989981452	3.14164323	3.05399484	0.152921659	2.761491722	2.690276738	1.329544938	2.430898984
VIIIat456328	1.190428769	2.219708705	3.461843852	1.172519642	3.374862827	1.269562789	5.501989966	6.989981452	3.14164323	3.05399484	0.152921659	2.761491722	2.690276738	1.329544938	2.430898984
VIIIat456475	1.190428769	2.219708705	3.461843852	1.172519642	3.374862827	1.269562789	5.501989966	6.989981452	3.14164323	3.05399484	0.152921659	2.761491722	2.690276738	1.329544938	2.430898984
VIIIat456681	1.470031215	2.605393443	2.691186051	1.24968413	3.428637647	1.601376776	4.947018537	6.653975878	3.674231226	2.75087956	0.104978842	2.468678294	2.527759469	0.9311874	2.250276623
VIIIat456687	1.470031215	2.605393443	2.691186051	1.24968413	3.428637647	1.601376776	4.947018537	6.653975878	3.674231226	2.75087956	0.104978842	2.468678294	2.527759469	0.9311874	2.250276623
VIIIat456866	1.470031215	2.605393443	2.691186051	1.24968413	3.428637647	1.601376776	4.947018537	6.653975878	3.674231226	2.75087956	0.104978842	2.468678294	2.527759469	0.9311874	2.250276623
VIIIat456885	1.097267641	2.090091046	3.259174023	1.944573558	4.393717196	1.694014178	5.9402355	6.655609261	3.527214109	2.867300506	0.075074906	2.328512661	2.448236276	1.095056822	2.46070314
VIIIat456889	1.097267641	2.090091046	3.259174023	1.944573558	4.393717196	1.694014178	5.9402355	6.655609261	3.527214109	2.867300506	0.075074906	2.328512661	2.448236276	1.095056822	2.46070314
VIIIat456899	1.020520551	1.908203695	3.093351449	1.867067713	4.365575132	1.683022974	5.742224881	6.632385846	3.534897509	2.733188996	0.088286386	2.143949528	2.334175742	0.928626396	2.442254686
VIIIat456941	1.020520551	1.908203695	3.093351449	1.867067713	4.365575132	1.683022974	5.742224881	6.632385846	3.534897509	2.733188996	0.088286386	2.143949528	2.334175742	0.928626396	2.442254686
VIIIat457019	1.020520551	1.908203695	3.093351449	1.867067713	4.365575132	1.683022974	5.742224881	6.632385846	3.534897509	2.733188996	0.088286386	2.143949528	2.334175742	0.928626396	2.442254686
VIIIat457091	1.413443123	2.803906261	2.796082419	1.213758827	3.404799873	1.617261743	5.196722695	6.518015688	3.749239102	2.923460118	0.135814274	2.325951354	2.537428508	0.946325996	2.31841001
VIIIat457132	1.470031215	2.605393443	2.691186051	1.24968413	3.428637647	1.601376776	4.947018537	6.653975878	3.674231226	2.75087956	0.104978842	2.468678294	2.527759469	0.9311874	2.250276623
VIIIat457190	2.458335893	3.465294716	2.142086302	1.67600049	2.315886754	1.330942708	4.301217824	6.616144259	3.094063879	2.088440512	0.092107654	2.013131043	1.233497812	1.363958027	1.856293369
VIIIat457209	2.876704188	4.052178391	1.831107174	1.348587308	1.871065885	1.367046783	3.790923642	7.156343356	2.971092958	2.61349514	0.102229818	2.663136186	1.401846377	1.406107192	1.79857015
VIIIat457249	2.458335893	3.465294716	2.142086302	1.67600049	2.315886754	1.330942708	4.301217824	6.616144259	3.094063879	2.088440512	0.092107654	2.013131043	1.233497812	1.363958027	1.856293369
VIIIat457364	2.836390286	3.97067981	1.929428568	1.527635295	1.968730174	1.175486878	4.016148322	6.620608447	2.863436192	2.094083627	0.091424678	1.930594279	1.152136069	1.337335381	1.851067006
VIIIat458041	1.776323223	3.034363821	2.355954604	1.270204007	2.580747009	1.531993974	4.286664633	6.34477586	3.365780197	2.176854475	0.012070083	3.020255469	3.415651079	0.650093099	1.897732361
VIIIat523570	6.799085607	2.818598323	0.691366135	1.489014311	1.624777632	0.964884297	0.246486304	0.093662666	0.08520598	1.120840193	0.771806721	0.2397718	0.771656135	0.55757222	0.385522423
VIIIat524039	8.577609305	3.839629383	0.606054159	0.771351315	1.305814091	0.952412207	0.091464556	0.179450553	0.088991157	1.150944726	0.676941008	0.314789127	0.803288038	0.582633455	0.305076786
VIIIat524046	8.577609305	3.839629383	0.606054159	0.771351315	1.305814091	0.952412207	0.091464556	0.179450553	0.088991157	1.150944726	0.676941008	0.314789127	0.803288038	0.582633455	0.305076786
VIIIat524165	6.182639624	2.411712983	0.680324401	0.95444041	1.243677928	0.899128564	0.133675269	0.262409577	0.062273328	1.190564885	0.697245093	0.726173768	0.857471231	1.019955412	0.385260262
VIIIat524168	6.516506871	2.682937377	0.764634109	0.959988552	1.256387125	0.900815506	0.160562545	0.261202233	0.061694294	1.163390915	0.617043436	0.689217085	0.848999918	0.892779414	0.405704594
VIIIat524944	6.277652847	2.682688035	0.92934546	1.573275645	1.274684162	1.054531165	0.356608963	0.07079568	0.042222935	1.355569227	1.053101187	0.202833304	0.845502899	0.654075549	0.348056187
VIIIat524948	6.277652847	2.682688035	0.92934546	1.573275645	1.274684162	1.054531165	0.356608963	0.07079568	0.042222935	1.355569227	1.053101187	0.202833304	0.845502899	0.654075549	0.348056187
VIIIat525039	6.167554628	2.490723434	0.837648582	1.77807194	1.304366991	0.878636328	0.278956941	0.05693819	0.051564776	1.170405495	0.982101404	0.251066356	0.953687616	0.725418836	0.322277692
VIIIat525043	6.167554628	2.490723434	0.837648582	1.77807194	1.304366991	0.878636328	0.278956941	0.05693819	0.051564776	1.170405495	0.982101404	0.251066356	0.953687616	0.725418836	0.322277692
VIIIat525056	6.094364267	2.480652641	0.828135539	1.684045823	1.340418066	0.878859139	0.261990385	0.004939006	0.072839707	0.949477581	1.160229301	0.318394341	1.117360038	0.623803413	0.287416676
VIIIat525065	6.094364267	2.480652641	0.828135539	1.684045823	1.340418066	0.878859139	0.261990385	0.004939006	0.072839707	0.949477581	1.160229301	0.318394341	1.117360038	0.623803413	0.287416676
IXat30609	2.148151017	0.843643357	0.068884378	0.038652276	1.583860117	0.116985147	0.021648709	0.369243835	6.514105337	2.073508684	1.15902533	0.826910515	0.476167942	0.486820301	0.087174293
IXat68247	3.340317175	1.641912646	1.216331578	1.949659916	6.307013242	1.214392642	1.493312747	0.199172503	1.738566796	1.478222619	0.140053085	0.559162748	1.049856458	1.209827974	1.336759687
IXat73076	1.812543902	1.28367833	1.233674771	0.799923564	6.574502526	1.458274037	1.968568759	0.197958066	1.142817251	2.346889071	0.305098297	0.435230004	1.062356491	1.556667265	0.371346982
IXat73558	1.359097526	0.938080831	1.72841482	1.19576511	7.264817903	1.947596387	2.34744166	0.087865157	1.207080745	2.199197861	1.064644053	0.357713128	0.31709565	1.518462978	0.62359148
IXat73658	1.359097526	0.938080831	1.72841482	1.19576511	7.264817903	1.947596387	2.34744166	0.087865157	1.207080745	2.199197861	1.064644053	0.357713128	0.31709565	1.518462978	0.62359148
IXat73686	1.359097526	0.938080831	1.72841482	1.19576511	7.264817903	1.947596387	2.34744166	0.087865157	1.207080745	2.199197861	1.064644053	0.357713128	0.31709565	1.518462978	0.62359148
IXat73727	1.359097526	0.938080831	1.72841482	1.19576511	7.264817903	1.947596387	2.34744166	0.087865157	1.207080745	2.199197861	1.064644053	0.357713128	0.31709565	1.518462978	0.62359148
IXat73841	1.514258234	0.886881381	1.683818298	1.168261741	7.354749553	1.767362677	2.384142582	0.096966171	1.176811844	2.686294653	0.404453626	0.379098159	0.775320862	1.653945905	0.491377356
IXat73849	1.514258234	0.886881381	1.683818298	1.168261741	7.354749553	1.767362677	2.384142582	0.096966171	1.176811844	2.686294653	0.404453626	0.379098159	0.775320862	1.653945905	0.491377356
IXat73899	1.514258234	0.886881381	1.683818298	1.168261741	7.354749553	1.767362677	2.384142582	0.096966171	1.176811844	2.686294653	0.404453626	0.379098159	0.775320862	1.653945905	0.491377356
IXat73949	1.686141376	1.100884622	1.24041577	0.772481779	6.739693735	1.975811151	2.013875153	0.199595869	1.22275983	2.727321294	0.30376622	0.580520455	0.824055422	1.672787614	0.444672904
IXat73989	1.686141376	1.100884622	1.24041577	0.772481779	6.739693735	1.975811151	2.013875153	0.199595869	1.22275983	2.727321294	0.30376622	0.580520455	0.824055422	1.672787614	0.444672904
IXat74066	1.686141376	1.100884622	1.24041577	0.772481779	6.739693735	1.975811151	2.013875153	0.199595869	1.22275983	2.727321294	0.30376622	0.580520455	0.824055422	1.672787614	0.444672904
IXat74155	1.686141376	1.100884622	1.24041577	0.772481779	6.739693735	1.975811151	2.013875153	0.199595869	1.22275983	2.727321294	0.30376622	0.580520455	0.824055422	1.672787614	0.444672904
IXat74241	1.86931555	1.203100788	1.105686724	0.745416447	7.061088839	1.840622495	1.834495613	0.177866404	1.703802451	2.721491447	0.32771046	0.581413847	0.814785724	1.788147881	0.452045516
IXat74408	1.642518494	0.979308982	1.296713088	0.586201344	6.605115465	1.565765754	1.988395871	0.209187969	1.310652533	2.824882018	0.30968511	0.736597916	0.897627547	1.49740446	0.462743959
IXat74472	1.642518494	0.979308982	1.296713088	0.586201344	6.605115465	1.565765754	1.988395871	0.209187969	1.310652533	2.824882018	0.30968511	0.736597916	0.897627547	1.49740446	0.462743959
IXat81272	1.655847041	1.470449094	2.045217996	0.424265845	6.85149386	0.367659288	3.069559035	0.576017763	0.580369454	2.75202927	0.024395676	1.645557541	0.940000921	2.12463825	1.291688824
IXat85821	0.245885661	0.249121591	2.545539457	2.515542985	6.267313962	0.746117234	2.282906685	1.184380756	0.287420428	1.116207776	0.884661518	1.585543113	0.463506344	5.512779295	4.056183241
IXat86070	0.245885661	0.249121591	2.545539457	2.515542985	6.267313962	0.746117234	2.282906685	1.184380756	0.287420428	1.116207776	0.884661518	1.585543113	0.463506344	5.512779295	4.056183241
IXat86100	0.261856043	0.246873287	2.539427359	2.492021726	6.26890436	0.738505805	2.295110652	1.174661652	0.286650792	1.08348676	1.168716159	1.629159174	0.454275135	5.360100114	3.968959717
IXat86101	0.245885661	0.249121591	2.545539457	2.515542985	6.267313962	0.746117234	2.282906685	1.184380756	0.287420428	1.116207776	0.884661518	1.585543113	0.463506344	5.512779295	4.056183241
IXat86227	0.275967188	0.247509948	2.569063647	2.527869196	6.400525909	0.652861619	2.413007929	1.096132363	0.292450982	1.269556423	0.857697784	1.168413816	0.362223676	5.155943467	3.71829965
IXat101723	0.0775637	0.567363729	0.742722086	3.82922883	1.195524471	1.451584318	0.906294347	7.210777756	0.103692383	1.819217673	1.236632825	2.864201462	1.500021207	2.900711139	5.642127752
IXat101771	0.030682463	0.507238842	1.013457453	3.28481477	0.900526637	1.944754413	1.1562806	7.141340696	0.052856133	1.658290215	0.959260456	2.651091012	1.193312586	2.929075707	4.888748876
IXat101828	0.030682463	0.507238842	1.013457453	3.28481477	0.900526637	1.944754413	1.1562806	7.141340696	0.052856133	1.658290215	0.959260456	2.651091012	1.193312586	2.929075707	4.888748876
IXat101954	0.080781856	0.539551209	1.188975494	3.53020899	0.924049532	2.445049609	1.240825561	7.907523319	0.022726368	1.850394691	1.133703358	2.875405129	1.250843539	2.979705486	4.923788569
IXat102011	0.080781856	0.539551209	1.188975494	3.53020899	0.924049532	2.445049609	1.240825561	7.907523319	0.022726368	1.850394691	1.133703358	2.875405129	1.250843539	2.979705486	4.923788569
IXat102247	0.063276764	0.509241384	1.329995546	3.658289767	0.757928729	2.79675537	1.134709425	6.475680341	0.00387546	1.929629304	1.388713876	2.279318825	0.714689938	2.873170255	4.247217533
IXat102310	0.063276764	0.509241384	1.329995546	3.658289767	0.757928729	2.79675537	1.134709425	6.475680341	0.00387546	1.929629304	1.388713876	2.279318825	0.714689938	2.873170255	4.247217533
IXat102506	0.189958406	0.733288969	1.260320548	3.531543185	1.121988558	2.513745527	1.375870117	7.092358973	0.015204983	1.823569087	0.646963174	2.575650579	1.253170207	3.340117107	4.360197171
IXat102706	0.080781856	0.539551209	1.188975494	3.53020899	0.924049532	2.445049609	1.240825561	7.907523319	0.022726368	1.850394691	1.133703358	2.875405129	1.250843539	2.979705486	4.923788569
IXat102742	0.080781856	0.539551209	1.188975494	3.53020899	0.924049532	2.445049609	1.240825561	7.907523319	0.022726368	1.850394691	1.133703358	2.875405129	1.250843539	2.979705486	4.923788569
IXat102974	0.03280228	0.25483167	1.944277911	3.37800312	1.395634739	2.258884231	2.247684904	10.1230112	0.0021994	1.983655393	1.026006546	4.080539008	1.763225375	3.933932821	5.328872171
IXat103011	0.043640035	0.21533285	1.771167551	3.428182486	1.134555101	2.161306702	2.106263676	10.0104733	0.002333344	2.390467369	1.065260316	7.325014806	4.095393441	6.097297129	4.975236063
IXat103132	0.094772608	0.406910232	1.173584402	2.71665611	1.013573546	1.882966238	1.384238987	8.415896519	0.009548551	2.222770746	0.995840282	3.353791488	1.876669927	3.595668259	3.679458711
IXat103227	0.094772608	0.406910232	1.173584402	2.71665611	1.013573546	1.882966238	1.384238987	8.415896519	0.009548551	2.222770746	0.995840282	3.353791488	1.876669927	3.595668259	3.679458711
IXat103474	0.094772608	0.406910232	1.173584402	2.71665611	1.013573546	1.882966238	1.384238987	8.415896519	0.009548551	2.222770746	0.995840282	3.353791488	1.876669927	3.595668259	3.679458711
IXat103774	0.074181271	0.372627677	0.895618357	2.375191238	1.46691204	1.310111218	0.951661933	6.322793955	0.105656469	2.007439977	1.042629111	3.008513208	1.546977791	3.082864773	3.132576435
IXat136207	0.053411105	0.16531713	2.058463677	1.561643241	1.447607255	1.106228791	1.729885879	3.878105603	0.860528479	2.140336844	1.214628129	6.28146522	3.830916618	3.249188181	1.976831375
IXat136427	0.013055215	0.114728932	1.903755701	1.467424682	0.610058733	2.730609353	1.734845762	4.523252519	0.855809761	2.827607007	0.181201466	6.191469316	4.313947978	3.475478048	1.361240428
IXat136524	0.013055215	0.114728932	1.903755701	1.467424682	0.610058733	2.730609353	1.734845762	4.523252519	0.855809761	2.827607007	0.181201466	6.191469316	4.313947978	3.475478048	1.361240428
IXat136576	0.013055215	0.114728932	1.903755701	1.467424682	0.610058733	2.730609353	1.734845762	4.523252519	0.855809761	2.827607007	0.181201466	6.191469316	4.313947978	3.475478048	1.361240428
IXat136591	0.013055215	0.114728932	1.903755701	1.467424682	0.610058733	2.730609353	1.734845762	4.523252519	0.855809761	2.827607007	0.181201466	6.191469316	4.313947978	3.475478048	1.361240428
IXat136616	0.023649	0.096648322	2.214508434	1.39882494	0.479027002	1.886136492	1.862075025	3.881305233	0.78006909	3.585064139	0.197050242	6.026769915	5.637492612	3.43998003	1.949170288
IXat136842	0.023649	0.096648322	2.214508434	1.39882494	0.479027002	1.886136492	1.862075025	3.881305233	0.78006909	3.585064139	0.197050242	6.026769915	5.637492612	3.43998003	1.949170288
IXat136843	0.023649	0.096648322	2.214508434	1.39882494	0.479027002	1.886136492	1.862075025	3.881305233	0.78006909	3.585064139	0.197050242	6.026769915	5.637492612	3.43998003	1.949170288
IXat137059	0.014794219	0.04814876	2.543506852	1.607584075	0.463839376	1.803960855	2.088465375	4.786247338	0.753413234	3.480045351	0.134167347	9.696657264	8.309332317	5.045227263	1.9400129
IXat137263	0.01919625	0.107436556	3.279340459	1.921406863	1.368582238	1.428821924	2.640672386	4.933767434	0.740513778	3.53999153	0.159891479	9.310386719	7.733910423	5.265239051	3.228152441
IXat137266	0.01919625	0.107436556	3.279340459	1.921406863	1.368582238	1.428821924	2.640672386	4.933767434	0.740513778	3.53999153	0.159891479	9.310386719	7.733910423	5.265239051	3.228152441
IXat137400	0.016770027	0.081096535	3.200337275	2.008862927	1.454491252	1.502260703	2.586864425	4.805285206	0.823781602	3.388018384	0.170019328	8.999835999	7.412097035	5.210890463	3.220160956
IXat137633	0.010672363	0.067873238	3.273545775	1.910976706	1.283692219	1.434890078	2.671921344	5.032511919	0.757012255	3.472047679	0.153515582	9.575102455	7.602667908	5.433427109	3.219653339
IXat137698	0.378964951	0.31250695	2.110173409	1.124739602	1.022318281	1.383538205	1.382768501	2.723295457	0.536113547	2.817071381	0.286426864	7.848929491	10.21063568	4.44866413	2.293199116
IXat137739	0.040246929	0.122970596	3.032693553	1.685518123	1.270577672	1.370690935	2.370965465	4.51783487	0.853922237	3.185487396	0.201086221	9.002130366	8.437526952	5.399446046	2.992051478
IXat137853	0.070204713	0.321877466	2.621608545	1.402672581	0.708199802	0.812176638	1.940516682	3.832625882	0.632379183	2.720687068	0.177160854	8.211616093	8.333978818	5.506772767	2.536164294
IXat137926	0.046639742	0.283860857	2.786219129	1.570723156	1.023775866	0.936940419	2.151440696	4.354898449	0.808674364	2.95097203	0.196834551	8.568092664	8.11638151	5.487128749	2.784251217
IXat138038	0.087069076	0.29301983	1.991372874	1.049143539	0.880119894	0.804054687	1.442586966	3.110521088	0.385346263	2.140781292	0.328203687	6.795698296	6.909760415	4.884080024	2.475069332
IXat138077	0.177433421	0.442419788	2.040839351	0.885392397	0.893574291	0.421269961	1.374858237	2.938161875	0.493284193	1.654041731	0.041046448	7.291706579	7.863608596	5.179711325	2.496546601
IXat138132	0.118785743	0.386633729	1.985646518	0.997774697	0.815312445	0.789064593	1.418682809	3.459278652	0.45926673	2.266322446	0.238147759	7.079232722	7.205918784	5.020099278	2.408996747
IXat138290	0.057698722	0.324341155	2.340373966	1.316364892	1.192626484	0.963896358	1.832514032	4.365687066	0.544256097	2.81288807	0.207062197	7.718829068	6.403651959	4.894569048	2.868726016
IXat138331	0.057698722	0.324341155	2.340373966	1.316364892	1.192626484	0.963896358	1.832514032	4.365687066	0.544256097	2.81288807	0.207062197	7.718829068	6.403651959	4.894569048	2.868726016
IXat138338	0.057698722	0.324341155	2.340373966	1.316364892	1.192626484	0.963896358	1.832514032	4.365687066	0.544256097	2.81288807	0.207062197	7.718829068	6.403651959	4.894569048	2.868726016
IXat138369	0.057698722	0.324341155	2.340373966	1.316364892	1.192626484	0.963896358	1.832514032	4.365687066	0.544256097	2.81288807	0.207062197	7.718829068	6.403651959	4.894569048	2.868726016
IXat138483	0.028099035	0.189520829	1.830148306	1.243699312	0.890134589	0.811188125	1.465565286	3.837354341	0.621680629	2.627040454	0.575345431	8.199652736	6.587625876	5.928576652	3.039144993
IXat138487	0.028099035	0.189520829	1.830148306	1.243699312	0.890134589	0.811188125	1.465565286	3.837354341	0.621680629	2.627040454	0.575345431	8.199652736	6.587625876	5.928576652	3.039144993
IXat138492	0.043703976	0.212043606	1.731028891	1.096318095	0.89217078	0.851591203	1.365797164	3.863052172	0.61416306	2.45520227	0.615492108	7.734651704	6.200410867	5.39436524	2.989707131
IXat138519	0.019730288	0.188683544	1.85773806	1.263609739	0.900954596	0.901629395	1.54770389	4.046644325	0.597149423	2.494006529	0.561068978	7.502144045	6.003426485	5.057271488	3.114733282
IXat138683	0.053072643	0.172713837	1.719176522	1.488118962	0.867308794	0.913966036	1.419525584	4.590673229	0.585296604	2.921885939	0.435607738	8.205290057	6.88605312	5.410401606	2.652650246
IXat138707	0.053072643	0.172713837	1.719176522	1.488118962	0.867308794	0.913966036	1.419525584	4.590673229	0.585296604	2.921885939	0.435607738	8.205290057	6.88605312	5.410401606	2.652650246
IXat138720	0.053072643	0.172713837	1.719176522	1.488118962	0.867308794	0.913966036	1.419525584	4.590673229	0.585296604	2.921885939	0.435607738	8.205290057	6.88605312	5.410401606	2.652650246
IXat138737	0.049686063	0.203370951	1.688771824	1.387884586	0.837009819	0.959530986	1.373589448	4.53859163	0.559007846	2.920756161	0.480603989	8.154878947	6.802964649	5.350300583	2.526501114
IXat138759	0.08360371	0.246522631	1.864837861	1.447606451	1.039589055	1.331436852	1.398782848	4.09129392	0.747331791	2.823092809	0.468309893	7.615819116	6.583339011	5.126987631	2.204789853
IXat138845	0.045649374	0.109996075	1.686710324	1.480033034	0.748207925	0.913496433	1.419410612	4.303257859	0.355619357	2.8359717	0.446377748	7.9024767	6.60451634	5.467653611	2.581620731
IXat138868	0.04753523	0.13689312	1.694646777	1.44519495	0.779405113	0.903268614	1.462138476	4.652863278	0.446164882	2.906369208	0.433727824	8.053333968	6.725096915	5.536526592	2.596671224
IXat138883	0.04753523	0.13689312	1.694646777	1.44519495	0.779405113	0.903268614	1.462138476	4.652863278	0.446164882	2.906369208	0.433727824	8.053333968	6.725096915	5.536526592	2.596671224
IXat138980	0.085440646	0.185584615	1.329098295	1.660019105	0.795771252	0.974786094	1.117625007	3.776805883	1.183226619	2.337802326	0.466323583	7.73795622	6.961673864	5.076685453	1.664050127
IXat139003	0.046385858	0.106067681	1.683477756	1.501929795	0.826930152	0.885268521	1.394818647	4.744336873	0.508290586	2.814418361	0.432508723	8.762720517	7.288048464	5.82940071	2.614466808
IXat139014	0.050432079	0.140889187	1.725455807	1.76135891	1.107638492	1.098488929	1.481226923	4.668488765	0.739526391	2.857124288	0.428009039	8.840213973	7.31054627	5.422057902	3.069669162
IXat139065	0.058935522	0.141874027	1.570229538	1.300718754	0.820769831	0.939785928	1.252888228	4.391503438	0.539738904	2.506543993	0.48033961	10.74472141	6.542682804	4.239752019	2.541105853
IXat139103	0.053072643	0.172713837	1.719176522	1.488118962	0.867308794	0.913966036	1.419525584	4.590673229	0.585296604	2.921885939	0.435607738	8.205290057	6.88605312	5.410401606	2.652650246
IXat139219	0.053072643	0.172713837	1.719176522	1.488118962	0.867308794	0.913966036	1.419525584	4.590673229	0.585296604	2.921885939	0.435607738	8.205290057	6.88605312	5.410401606	2.652650246
IXat139239	0.053072643	0.172713837	1.719176522	1.488118962	0.867308794	0.913966036	1.419525584	4.590673229	0.585296604	2.921885939	0.435607738	8.205290057	6.88605312	5.410401606	2.652650246
IXat139270	0.074703679	0.16061461	2.100028382	2.336530524	1.524146007	0.919517131	1.850441174	4.559458573	0.466432807	3.129383387	0.394487831	8.799257007	7.180844586	6.123135139	2.518093431
IXat139277	0.091497716	0.174472672	1.583290721	2.057562218	0.963453236	1.001201799	1.351815982	3.942965018	0.326128296	3.027515775	0.288774696	8.402943045	6.722922931	5.786018064	2.244972696
IXat139364	0.120828008	0.123916361	1.475794557	1.620604155	0.829450589	0.81672271	1.311118273	2.392161768	0.594091759	2.27858681	0.365686628	6.901951547	8.587937187	4.430975133	1.40817248
IXat139367	0.120828008	0.123916361	1.475794557	1.620604155	0.829450589	0.81672271	1.311118273	2.392161768	0.594091759	2.27858681	0.365686628	6.901951547	8.587937187	4.430975133	1.40817248
IXat139392	0.188304621	0.304396995	1.665192086	1.750090283	1.021492239	1.58233743	1.620852691	2.687357262	0.533512094	2.608630779	0.452958012	7.392770254	8.863213123	4.872958478	1.997684282
IXat139394	0.188304621	0.304396995	1.665192086	1.750090283	1.021492239	1.58233743	1.620852691	2.687357262	0.533512094	2.608630779	0.452958012	7.392770254	8.863213123	4.872958478	1.997684282
IXat139401	0.188304621	0.304396995	1.665192086	1.750090283	1.021492239	1.58233743	1.620852691	2.687357262	0.533512094	2.608630779	0.452958012	7.392770254	8.863213123	4.872958478	1.997684282
IXat139429	0.152379524	0.23715868	1.98786399	1.114678097	1.029721275	1.344929519	2.032523533	2.189681527	0.801130713	2.07681639	0.510534832	7.13488779	8.306108829	5.362348281	1.696974768
IXat139510	0.088627305	0.264420959	2.453762385	2.366386975	1.091108405	1.614197222	2.354315313	3.907362135	0.579484469	2.618812823	0.346232476	8.774089471	8.434835353	6.128187742	3.073516873
IXat139539	0.088627305	0.264420959	2.453762385	2.366386975	1.091108405	1.614197222	2.354315313	3.907362135	0.579484469	2.618812823	0.346232476	8.774089471	8.434835353	6.128187742	3.073516873
IXat139682	0.088627305	0.264420959	2.453762385	2.366386975	1.091108405	1.614197222	2.354315313	3.907362135	0.579484469	2.618812823	0.346232476	8.774089471	8.434835353	6.128187742	3.073516873
IXat139692	0.088627305	0.264420959	2.453762385	2.366386975	1.091108405	1.614197222	2.354315313	3.907362135	0.579484469	2.618812823	0.346232476	8.774089471	8.434835353	6.128187742	3.073516873
IXat139711	0.090041058	0.23295513	2.446998063	2.35398121	1.049120811	1.603346253	2.339768217	4.014577988	0.533678918	2.584324935	0.35937175	9.442664884	8.977098688	6.195902087	3.058718164
IXat139934	0.088627305	0.264420959	2.453762385	2.366386975	1.091108405	1.614197222	2.354315313	3.907362135	0.579484469	2.618812823	0.346232476	8.774089471	8.434835353	6.128187742	3.073516873
IXat140599	0.154495498	0.333542825	2.445928561	1.8256463	0.879728973	0.626325683	2.524056508	2.663748407	0.19226206	2.327648566	0.251538909	5.975557156	6.002520424	5.851995521	2.9985557
IXat140653	0.154495498	0.333542825	2.445928561	1.8256463	0.879728973	0.626325683	2.524056508	2.663748407	0.19226206	2.327648566	0.251538909	5.975557156	6.002520424	5.851995521	2.9985557
IXat140850	0.167915078	0.595451216	4.278908247	3.319587791	1.394438202	1.070080123	3.546847785	2.315529256	0.240672372	2.458475884	0.143141507	6.406691508	6.362643261	6.116751193	3.084246556
IXat140907	0.080033414	0.562005917	3.664656836	3.393313937	1.470968779	1.387039382	3.38064119	2.250880404	0.246592009	2.63966892	0.198445527	6.800892539	6.834538792	6.94060657	3.323954833
IXat140957	0.080033414	0.562005917	3.664656836	3.393313937	1.470968779	1.387039382	3.38064119	2.250880404	0.246592009	2.63966892	0.198445527	6.800892539	6.834538792	6.94060657	3.323954833
IXat141087	0.093746568	0.618864701	3.285589818	2.911165475	1.208560836	1.14658608	3.090928252	2.022708786	0.225098245	2.349255412	0.194729551	6.654316054	6.810695423	6.888131913	3.4153652
IXat141138	0.093746568	0.618864701	3.285589818	2.911165475	1.208560836	1.14658608	3.090928252	2.022708786	0.225098245	2.349255412	0.194729551	6.654316054	6.810695423	6.888131913	3.4153652
IXat141209	0.093746568	0.618864701	3.285589818	2.911165475	1.208560836	1.14658608	3.090928252	2.022708786	0.225098245	2.349255412	0.194729551	6.654316054	6.810695423	6.888131913	3.4153652
IXat141329	0.097275998	0.729143507	3.233991977	2.553960243	1.227587286	1.072564726	3.200942952	2.001666455	0.263943619	2.528570214	0.181935789	6.596137373	6.752539994	6.698033693	3.399912686
IXat141416	0.109705218	0.74585692	3.043777542	2.468190306	1.257273263	1.114595158	2.870978107	1.597548073	0.19190452	2.565575906	0.209438078	6.83665999	7.547185337	5.396679822	3.115179376
IXat141432	0.109705218	0.74585692	3.043777542	2.468190306	1.257273263	1.114595158	2.870978107	1.597548073	0.19190452	2.565575906	0.209438078	6.83665999	7.547185337	5.396679822	3.115179376
IXat141466	0.109705218	0.74585692	3.043777542	2.468190306	1.257273263	1.114595158	2.870978107	1.597548073	0.19190452	2.565575906	0.209438078	6.83665999	7.547185337	5.396679822	3.115179376
IXat141511	0.109705218	0.74585692	3.043777542	2.468190306	1.257273263	1.114595158	2.870978107	1.597548073	0.19190452	2.565575906	0.209438078	6.83665999	7.547185337	5.396679822	3.115179376
IXat141581	0.109705218	0.74585692	3.043777542	2.468190306	1.257273263	1.114595158	2.870978107	1.597548073	0.19190452	2.565575906	0.209438078	6.83665999	7.547185337	5.396679822	3.115179376
IXat141700	0.090062451	0.739909548	3.100624797	2.551310497	1.499728996	1.638066929	2.715999543	2.057111743	0.193367591	3.668225869	0.197769679	6.468537475	6.538113685	6.763709318	3.499010106
IXat141724	0.090062451	0.739909548	3.100624797	2.551310497	1.499728996	1.638066929	2.715999543	2.057111743	0.193367591	3.668225869	0.197769679	6.468537475	6.538113685	6.763709318	3.499010106
IXat141987	0.057111955	0.698864194	2.967744481	3.111711946	1.60498632	2.326894003	2.644142823	2.597145777	0.382054239	4.133255075	0.220216543	7.3769763	7.387202125	7.466290896	3.537221084
IXat142198	0.023695948	0.553219676	3.039293618	3.004103246	2.173177684	2.272454535	2.7025571	2.888104718	0.723376746	4.020150434	0.293509916	7.187037861	7.306219142	7.982868222	3.213404088
IXat142275	0.057111955	0.698864194	2.967744481	3.111711946	1.60498632	2.326894003	2.644142823	2.597145777	0.382054239	4.133255075	0.220216543	7.3769763	7.387202125	7.466290896	3.537221084
IXat142615	0.11047033	1.0732504	2.865169014	2.933208458	1.539661084	2.080749834	2.701362523	2.615818459	0.313639134	4.052673418	0.185930271	7.642594909	7.527098558	7.458324478	3.626937763
IXat142618	0.11047033	1.0732504	2.865169014	2.933208458	1.539661084	2.080749834	2.701362523	2.615818459	0.313639134	4.052673418	0.185930271	7.642594909	7.527098558	7.458324478	3.626937763
IXat142685	0.099050348	1.067699558	3.536440695	3.199079243	1.776227381	2.311141376	3.260412626	2.65655437	0.261702567	4.266255972	0.17467535	7.636250338	7.492826831	7.519271689	4.18876915
IXat142762	0.099050348	1.067699558	3.536440695	3.199079243	1.776227381	2.311141376	3.260412626	2.65655437	0.261702567	4.266255972	0.17467535	7.636250338	7.492826831	7.519271689	4.18876915
IXat142765	0.099050348	1.067699558	3.536440695	3.199079243	1.776227381	2.311141376	3.260412626	2.65655437	0.261702567	4.266255972	0.17467535	7.636250338	7.492826831	7.519271689	4.18876915
IXat142820	0.099050348	1.067699558	3.536440695	3.199079243	1.776227381	2.311141376	3.260412626	2.65655437	0.261702567	4.266255972	0.17467535	7.636250338	7.492826831	7.519271689	4.18876915
IXat142832	0.099050348	1.067699558	3.536440695	3.199079243	1.776227381	2.311141376	3.260412626	2.65655437	0.261702567	4.266255972	0.17467535	7.636250338	7.492826831	7.519271689	4.18876915
IXat142860	0.099050348	1.067699558	3.536440695	3.199079243	1.776227381	2.311141376	3.260412626	2.65655437	0.261702567	4.266255972	0.17467535	7.636250338	7.492826831	7.519271689	4.18876915
IXat142869	0.138057277	1.201174298	3.443758613	3.399818018	1.644291305	2.063774598	2.997422836	2.485872999	0.249526254	3.950472414	0.182307552	6.965958779	7.568487429	7.058010719	4.094600866
IXat142881	0.138057277	1.201174298	3.443758613	3.399818018	1.644291305	2.063774598	2.997422836	2.485872999	0.249526254	3.950472414	0.182307552	6.965958779	7.568487429	7.058010719	4.094600866
IXat142893	0.138057277	1.201174298	3.443758613	3.399818018	1.644291305	2.063774598	2.997422836	2.485872999	0.249526254	3.950472414	0.182307552	6.965958779	7.568487429	7.058010719	4.094600866
IXat143035	0.140313825	0.995202625	3.462812483	2.870663741	1.643218653	1.993967291	3.03396539	2.516848146	0.266699501	4.156443751	0.172025278	6.998379635	7.660289103	7.0808658	3.779881092
IXat143411	0.163380469	0.993553176	3.632539729	2.566724206	1.523406385	1.388681548	3.448812531	1.65568941	0.26882547	2.143275469	0.276433707	6.588647026	7.718742497	5.259700249	4.033047572
IXat143455	0.2018876	1.147688011	3.408262166	1.831125196	1.464071535	1.637969346	3.301489159	1.245549484	0.225983999	2.207334717	0.179882341	5.791642664	6.715223273	4.748849703	4.164952973
IXat143617	0.258308286	1.350557042	3.296904619	1.733807449	1.382447425	1.269336866	3.216211472	1.486064406	0.198219867	2.065045017	0.077339578	6.333921339	7.092719931	4.735363365	3.793739949
IXat144273	0.205095485	0.766967872	2.475458275	1.531052996	1.336141691	1.107923415	2.5668679	1.532432621	0.277393067	2.112377327	0.11822478	6.359762105	7.102365434	3.929675219	3.050652828
IXat144279	0.19006568	0.759406061	2.37940296	1.447108764	1.160809837	0.964774826	2.330530861	1.477913948	0.270961021	2.208713925	0.116360469	6.113764482	7.033635241	3.779311918	2.468919255
IXat144384	0.19006568	0.759406061	2.37940296	1.447108764	1.160809837	0.964774826	2.330530861	1.477913948	0.270961021	2.208713925	0.116360469	6.113764482	7.033635241	3.779311918	2.468919255
IXat144513	0.19006568	0.759406061	2.37940296	1.447108764	1.160809837	0.964774826	2.330530861	1.477913948	0.270961021	2.208713925	0.116360469	6.113764482	7.033635241	3.779311918	2.468919255
IXat144525	0.19006568	0.759406061	2.37940296	1.447108764	1.160809837	0.964774826	2.330530861	1.477913948	0.270961021	2.208713925	0.116360469	6.113764482	7.033635241	3.779311918	2.468919255
IXat144789	0.19006568	0.759406061	2.37940296	1.447108764	1.160809837	0.964774826	2.330530861	1.477913948	0.270961021	2.208713925	0.116360469	6.113764482	7.033635241	3.779311918	2.468919255
IXat144902	0.19006568	0.759406061	2.37940296	1.447108764	1.160809837	0.964774826	2.330530861	1.477913948	0.270961021	2.208713925	0.116360469	6.113764482	7.033635241	3.779311918	2.468919255
IXat144937	0.19006568	0.759406061	2.37940296	1.447108764	1.160809837	0.964774826	2.330530861	1.477913948	0.270961021	2.208713925	0.116360469	6.113764482	7.033635241	3.779311918	2.468919255
IXat145409	0.19006568	0.759406061	2.37940296	1.447108764	1.160809837	0.964774826	2.330530861	1.477913948	0.270961021	2.208713925	0.116360469	6.113764482	7.033635241	3.779311918	2.468919255
IXat145514	0.19006568	0.759406061	2.37940296	1.447108764	1.160809837	0.964774826	2.330530861	1.477913948	0.270961021	2.208713925	0.116360469	6.113764482	7.033635241	3.779311918	2.468919255
IXat145599	0.19006568	0.759406061	2.37940296	1.447108764	1.160809837	0.964774826	2.330530861	1.477913948	0.270961021	2.208713925	0.116360469	6.113764482	7.033635241	3.779311918	2.468919255
IXat145676	0.19006568	0.759406061	2.37940296	1.447108764	1.160809837	0.964774826	2.330530861	1.477913948	0.270961021	2.208713925	0.116360469	6.113764482	7.033635241	3.779311918	2.468919255
IXat145692	0.19006568	0.759406061	2.37940296	1.447108764	1.160809837	0.964774826	2.330530861	1.477913948	0.270961021	2.208713925	0.116360469	6.113764482	7.033635241	3.779311918	2.468919255
IXat145802	0.19006568	0.759406061	2.37940296	1.447108764	1.160809837	0.964774826	2.330530861	1.477913948	0.270961021	2.208713925	0.116360469	6.113764482	7.033635241	3.779311918	2.468919255
IXat145804	0.19006568	0.759406061	2.37940296	1.447108764	1.160809837	0.964774826	2.330530861	1.477913948	0.270961021	2.208713925	0.116360469	6.113764482	7.033635241	3.779311918	2.468919255
IXat145864	0.19006568	0.759406061	2.37940296	1.447108764	1.160809837	0.964774826	2.330530861	1.477913948	0.270961021	2.208713925	0.116360469	6.113764482	7.033635241	3.779311918	2.468919255
IXat145867	0.19006568	0.759406061	2.37940296	1.447108764	1.160809837	0.964774826	2.330530861	1.477913948	0.270961021	2.208713925	0.116360469	6.113764482	7.033635241	3.779311918	2.468919255
IXat146020	0.19006568	0.759406061	2.37940296	1.447108764	1.160809837	0.964774826	2.330530861	1.477913948	0.270961021	2.208713925	0.116360469	6.113764482	7.033635241	3.779311918	2.468919255
IXat146038	0.19006568	0.759406061	2.37940296	1.447108764	1.160809837	0.964774826	2.330530861	1.477913948	0.270961021	2.208713925	0.116360469	6.113764482	7.033635241	3.779311918	2.468919255
IXat146079	0.19006568	0.759406061	2.37940296	1.447108764	1.160809837	0.964774826	2.330530861	1.477913948	0.270961021	2.208713925	0.116360469	6.113764482	7.033635241	3.779311918	2.468919255
IXat146190	0.22853512	0.801167044	2.71722356	1.864002857	1.261134675	0.76292366	2.431963203	1.476037925	0.334228397	2.359841002	0.149419847	6.75729587	7.462741308	4.342224047	2.415475851
IXat146305	0.159140592	0.651467882	2.589886121	1.880124006	1.200610368	0.77248074	2.41151737	1.443253243	0.297045255	2.345530356	0.154689596	6.424029822	7.094150072	4.246275698	2.439355278
IXat146404	0.159140592	0.651467882	2.589886121	1.880124006	1.200610368	0.77248074	2.41151737	1.443253243	0.297045255	2.345530356	0.154689596	6.424029822	7.094150072	4.246275698	2.439355278
IXat146454	0.159140592	0.651467882	2.589886121	1.880124006	1.200610368	0.77248074	2.41151737	1.443253243	0.297045255	2.345530356	0.154689596	6.424029822	7.094150072	4.246275698	2.439355278
IXat146457	0.159140592	0.651467882	2.589886121	1.880124006	1.200610368	0.77248074	2.41151737	1.443253243	0.297045255	2.345530356	0.154689596	6.424029822	7.094150072	4.246275698	2.439355278
IXat146624	0.159140592	0.651467882	2.589886121	1.880124006	1.200610368	0.77248074	2.41151737	1.443253243	0.297045255	2.345530356	0.154689596	6.424029822	7.094150072	4.246275698	2.439355278
IXat147270	0.1192696	0.732993018	3.387719059	1.930076391	1.373690611	0.774085289	3.316120557	1.899311403	0.308589442	2.550044774	0.134735069	6.849810872	7.98906136	4.899473593	2.709367309
IXat147408	0.167372323	1.06022569	2.663248546	1.800366993	1.183110582	0.685492259	2.468861499	1.482897973	0.257883556	2.246261806	0.123104922	6.244765586	7.323435994	4.20614865	2.641505825
IXat147411	0.167372323	1.06022569	2.663248546	1.800366993	1.183110582	0.685492259	2.468861499	1.482897973	0.257883556	2.246261806	0.123104922	6.244765586	7.323435994	4.20614865	2.641505825
IXat147520	0.101109793	0.762891776	2.567545645	1.849685785	1.095955132	0.707414993	2.360543241	1.487325086	0.233689252	2.390005697	0.126762832	6.177109282	7.203296282	4.114480262	2.524358214
IXat147541	0.101109793	0.762891776	2.567545645	1.849685785	1.095955132	0.707414993	2.360543241	1.487325086	0.233689252	2.390005697	0.126762832	6.177109282	7.203296282	4.114480262	2.524358214
IXat147735	0.19774727	1.20800445	2.455166384	1.381576962	1.145492985	0.898684543	2.395530243	1.518866143	0.23969797	2.106483387	0.094402279	5.944467628	7.264938692	3.743746457	2.688311074
IXat148201	0.160114682	1.180435968	2.548558117	1.440572797	1.30756408	1.220165896	2.367926621	1.402946363	0.243990559	2.190667305	0.094912677	5.907857743	7.38000506	4.140660339	2.95163262
IXat148214	0.160114682	1.180435968	2.548558117	1.440572797	1.30756408	1.220165896	2.367926621	1.402946363	0.243990559	2.190667305	0.094912677	5.907857743	7.38000506	4.140660339	2.95163262
IXat148265	0.131080658	1.032851035	2.7518599	1.862012438	1.347207626	1.001592168	2.437378896	1.373575879	0.262240235	2.345223476	0.123716298	6.210564738	7.437767162	4.612959244	2.909499751
IXat148274	0.131080658	1.032851035	2.7518599	1.862012438	1.347207626	1.001592168	2.437378896	1.373575879	0.262240235	2.345223476	0.123716298	6.210564738	7.437767162	4.612959244	2.909499751
IXat148283	0.131080658	1.032851035	2.7518599	1.862012438	1.347207626	1.001592168	2.437378896	1.373575879	0.262240235	2.345223476	0.123716298	6.210564738	7.437767162	4.612959244	2.909499751
IXat148449	0.131080658	1.032851035	2.7518599	1.862012438	1.347207626	1.001592168	2.437378896	1.373575879	0.262240235	2.345223476	0.123716298	6.210564738	7.437767162	4.612959244	2.909499751
IXat148476	0.131080658	1.032851035	2.7518599	1.862012438	1.347207626	1.001592168	2.437378896	1.373575879	0.262240235	2.345223476	0.123716298	6.210564738	7.437767162	4.612959244	2.909499751
IXat148500	0.131080658	1.032851035	2.7518599	1.862012438	1.347207626	1.001592168	2.437378896	1.373575879	0.262240235	2.345223476	0.123716298	6.210564738	7.437767162	4.612959244	2.909499751
IXat148539	0.01743119	0.491402499	2.91925841	2.283422466	1.519565015	1.13242825	2.562915518	1.426965961	0.451768854	3.404102708	0.110602761	7.045072278	7.643041814	5.70144195	3.160302921
IXat148551	0.131080658	1.032851035	2.7518599	1.862012438	1.347207626	1.001592168	2.437378896	1.373575879	0.262240235	2.345223476	0.123716298	6.210564738	7.437767162	4.612959244	2.909499751
IXat148584	0.131080658	1.032851035	2.7518599	1.862012438	1.347207626	1.001592168	2.437378896	1.373575879	0.262240235	2.345223476	0.123716298	6.210564738	7.437767162	4.612959244	2.909499751
IXat148593	0.131080658	1.032851035	2.7518599	1.862012438	1.347207626	1.001592168	2.437378896	1.373575879	0.262240235	2.345223476	0.123716298	6.210564738	7.437767162	4.612959244	2.909499751
IXat148668	0.131080658	1.032851035	2.7518599	1.862012438	1.347207626	1.001592168	2.437378896	1.373575879	0.262240235	2.345223476	0.123716298	6.210564738	7.437767162	4.612959244	2.909499751
IXat148795	0.131080658	1.032851035	2.7518599	1.862012438	1.347207626	1.001592168	2.437378896	1.373575879	0.262240235	2.345223476	0.123716298	6.210564738	7.437767162	4.612959244	2.909499751
IXat148912	0.131080658	1.032851035	2.7518599	1.862012438	1.347207626	1.001592168	2.437378896	1.373575879	0.262240235	2.345223476	0.123716298	6.210564738	7.437767162	4.612959244	2.909499751
IXat148922	0.131080658	1.032851035	2.7518599	1.862012438	1.347207626	1.001592168	2.437378896	1.373575879	0.262240235	2.345223476	0.123716298	6.210564738	7.437767162	4.612959244	2.909499751
IXat149008	0.131080658	1.032851035	2.7518599	1.862012438	1.347207626	1.001592168	2.437378896	1.373575879	0.262240235	2.345223476	0.123716298	6.210564738	7.437767162	4.612959244	2.909499751
IXat149109	0.036676789	0.537803106	2.478462551	1.830058597	1.280658701	1.236459015	2.220695111	1.395086723	0.280197902	2.371263187	0.133006488	6.068825406	7.224652623	4.418673968	2.797605547
IXat149119	0.131080658	1.032851035	2.7518599	1.862012438	1.347207626	1.001592168	2.437378896	1.373575879	0.262240235	2.345223476	0.123716298	6.210564738	7.437767162	4.612959244	2.909499751
IXat149157	0.131080658	1.032851035	2.7518599	1.862012438	1.347207626	1.001592168	2.437378896	1.373575879	0.262240235	2.345223476	0.123716298	6.210564738	7.437767162	4.612959244	2.909499751
IXat149239	0.138579639	1.096438529	3.009586094	1.83860574	1.309489928	1.070545833	2.615684565	1.367145363	0.194011995	2.484651334	0.12190181	6.232306464	7.262833651	4.536197833	3.21461058
IXat149377	0.295284271	1.384611016	2.925735297	2.040230234	1.349754462	1.080980366	2.548714558	1.317222711	0.244071018	2.509473363	0.152373435	6.592175398	7.269867871	4.431671954	3.013309027
IXat149498	0.477963411	1.749118969	3.182009646	1.899121877	1.321635631	1.088053026	2.668619615	1.314085106	0.134320929	2.571339353	0.181544466	6.65675566	7.314615839	4.348995833	2.950137989
IXat149620	0.547512166	1.804289678	4.176785933	3.028602613	1.461064975	1.008907925	3.38694108	1.013874303	0.08814068	2.741253737	0.188061908	6.022855265	5.929030175	3.46751129	2.594831444
IXat214887	4.954502985	6.834218712	0.779363889	0.72864241	1.965042682	0.514185004	0.993570327	1.184572451	1.486904835	0.495442256	0.64332673	1.527349516	0.802979719	1.736999568	0.569628571
IXat214910	5.050753934	6.859338996	0.885760018	0.741506978	2.059911254	0.458425909	1.177056242	1.162283142	1.521879731	0.513896064	0.652275429	1.38252747	0.827084194	1.623673174	0.493198134
IXat214918	4.954502985	6.834218712	0.779363889	0.72864241	1.965042682	0.514185004	0.993570327	1.184572451	1.486904835	0.495442256	0.64332673	1.527349516	0.802979719	1.736999568	0.569628571
IXat215254	5.44106034	7.476805331	0.944541794	0.70684102	1.808978975	0.403930558	1.210480966	1.652335835	1.14728596	0.34341696	0.488180216	1.248237344	0.801568452	1.092971865	0.557219855
IXat215729	5.280443102	7.374633615	1.084309101	0.792123632	1.871364098	0.588172229	1.340675432	1.75425294	1.071933973	0.318187293	0.489977267	1.304007983	0.647380992	1.732486087	0.643153805
IXat250681	5.140484914	6.144550752	1.620800058	0.469419716	0.566390161	0.415870477	1.224564877	0.586897868	0.82992055	0.18164117	3.25134907	0.898020963	0.585381972	2.576612818	0.657943559
IXat250696	5.140484914	6.144550752	1.620800058	0.469419716	0.566390161	0.415870477	1.224564877	0.586897868	0.82992055	0.18164117	3.25134907	0.898020963	0.585381972	2.576612818	0.657943559
IXat250903	5.140484914	6.144550752	1.620800058	0.469419716	0.566390161	0.415870477	1.224564877	0.586897868	0.82992055	0.18164117	3.25134907	0.898020963	0.585381972	2.576612818	0.657943559
IXat251041	5.140484914	6.144550752	1.620800058	0.469419716	0.566390161	0.415870477	1.224564877	0.586897868	0.82992055	0.18164117	3.25134907	0.898020963	0.585381972	2.576612818	0.657943559
IXat251063	5.140484914	6.144550752	1.620800058	0.469419716	0.566390161	0.415870477	1.224564877	0.586897868	0.82992055	0.18164117	3.25134907	0.898020963	0.585381972	2.576612818	0.657943559
IXat251782	6.059469082	6.286949018	1.903260766	1.367462136	1.099170682	0.873884375	1.466787259	0.401032985	1.215493582	0.11258079	2.802387281	0.10636502	0.137452464	0.667786262	0.549155658
IXat251793	6.059469082	6.286949018	1.903260766	1.367462136	1.099170682	0.873884375	1.466787259	0.401032985	1.215493582	0.11258079	2.802387281	0.10636502	0.137452464	0.667786262	0.549155658
IXat251866	6.260476874	5.135568343	2.446733085	1.46861671	0.859016186	0.651534258	1.747427954	0.319927485	1.658975082	0.146930468	2.908126812	0.097555307	0.137090844	0.782680742	0.487637024
IXat251978	7.835813267	6.995836373	2.567907479	2.029181866	0.759082911	1.51708634	1.756422408	0.34815233	1.317491066	0.108805544	2.793582834	0.069639597	0.192039265	0.66620574	0.485581245
IXat252031	7.835813267	6.995836373	2.567907479	2.029181866	0.759082911	1.51708634	1.756422408	0.34815233	1.317491066	0.108805544	2.793582834	0.069639597	0.192039265	0.66620574	0.485581245
IXat252100	7.158729408	6.492354223	2.906864064	1.982742563	0.803458917	1.499378584	1.946617676	0.196227711	0.777588524	0.44286546	2.070369174	0.040584584	0.080791491	0.784381442	0.431067536
IXat252223	7.158729408	6.492354223	2.906864064	1.982742563	0.803458917	1.499378584	1.946617676	0.196227711	0.777588524	0.44286546	2.070369174	0.040584584	0.080791491	0.784381442	0.431067536
IXat252233	7.158729408	6.492354223	2.906864064	1.982742563	0.803458917	1.499378584	1.946617676	0.196227711	0.777588524	0.44286546	2.070369174	0.040584584	0.080791491	0.784381442	0.431067536
IXat257530	1.578553731	2.976627421	0.776806223	0.315017584	1.131813609	0.469905666	0.90429102	0.114007944	0.271507193	0.274133324	6.457767575	0.473855972	0.493922585	0.098021076	0.664715711
IXat259490	1.23077604	1.911846565	0.965442006	0.081081007	0.415801285	0.325821863	1.034152224	0.367819793	0.485061312	0.200879755	6.782055685	0.619315633	0.401142076	0.218302182	0.165779618
IXat259532	1.23077604	1.911846565	0.965442006	0.081081007	0.415801285	0.325821863	1.034152224	0.367819793	0.485061312	0.200879755	6.782055685	0.619315633	0.401142076	0.218302182	0.165779618
IXat259691	1.391687653	2.074439317	1.023284161	0.094712584	0.375475496	0.331160454	1.037602561	0.376915329	0.584168142	0.290943367	6.095436956	0.629695051	0.401299512	0.248757774	0.153385673
IXat259700	1.391687653	2.074439317	1.023284161	0.094712584	0.375475496	0.331160454	1.037602561	0.376915329	0.584168142	0.290943367	6.095436956	0.629695051	0.401299512	0.248757774	0.153385673
IXat259783	1.391687653	2.074439317	1.023284161	0.094712584	0.375475496	0.331160454	1.037602561	0.376915329	0.584168142	0.290943367	6.095436956	0.629695051	0.401299512	0.248757774	0.153385673
IXat259787	1.391687653	2.074439317	1.023284161	0.094712584	0.375475496	0.331160454	1.037602561	0.376915329	0.584168142	0.290943367	6.095436956	0.629695051	0.401299512	0.248757774	0.153385673
IXat259793	1.391687653	2.074439317	1.023284161	0.094712584	0.375475496	0.331160454	1.037602561	0.376915329	0.584168142	0.290943367	6.095436956	0.629695051	0.401299512	0.248757774	0.153385673
IXat259850	1.391687653	2.074439317	1.023284161	0.094712584	0.375475496	0.331160454	1.037602561	0.376915329	0.584168142	0.290943367	6.095436956	0.629695051	0.401299512	0.248757774	0.153385673
Xat87388	0.774208857	0.40665421	1.612410318	1.535968664	0.698711028	6.04595942	2.69987293	1.874994954	0.931251997	0.106637411	0.055087331	0.527812556	0.03755055	0.194710556	1.341674689
Xat87514	0.774208857	0.40665421	1.612410318	1.535968664	0.698711028	6.04595942	2.69987293	1.874994954	0.931251997	0.106637411	0.055087331	0.527812556	0.03755055	0.194710556	1.341674689
Xat87650	0.774208857	0.40665421	1.612410318	1.535968664	0.698711028	6.04595942	2.69987293	1.874994954	0.931251997	0.106637411	0.055087331	0.527812556	0.03755055	0.194710556	1.341674689
Xat87662	0.774208857	0.40665421	1.612410318	1.535968664	0.698711028	6.04595942	2.69987293	1.874994954	0.931251997	0.106637411	0.055087331	0.527812556	0.03755055	0.194710556	1.341674689
Xat87686	0.774208857	0.40665421	1.612410318	1.535968664	0.698711028	6.04595942	2.69987293	1.874994954	0.931251997	0.106637411	0.055087331	0.527812556	0.03755055	0.194710556	1.341674689
Xat87876	0.980856182	0.589737903	1.259255051	1.484362936	0.455081247	6.793475882	2.233976583	1.891852823	0.886583989	0.081511117	0.191567977	0.513446465	0.032463733	0.224880378	1.177338429
Xat87902	0.980856182	0.589737903	1.259255051	1.484362936	0.455081247	6.793475882	2.233976583	1.891852823	0.886583989	0.081511117	0.191567977	0.513446465	0.032463733	0.224880378	1.177338429
Xat87956	0.980856182	0.589737903	1.259255051	1.484362936	0.455081247	6.793475882	2.233976583	1.891852823	0.886583989	0.081511117	0.191567977	0.513446465	0.032463733	0.224880378	1.177338429
Xat87974	0.980856182	0.589737903	1.259255051	1.484362936	0.455081247	6.793475882	2.233976583	1.891852823	0.886583989	0.081511117	0.191567977	0.513446465	0.032463733	0.224880378	1.177338429
Xat88019	0.980856182	0.589737903	1.259255051	1.484362936	0.455081247	6.793475882	2.233976583	1.891852823	0.886583989	0.081511117	0.191567977	0.513446465	0.032463733	0.224880378	1.177338429
Xat88031	0.980856182	0.589737903	1.259255051	1.484362936	0.455081247	6.793475882	2.233976583	1.891852823	0.886583989	0.081511117	0.191567977	0.513446465	0.032463733	0.224880378	1.177338429
Xat88207	0.980856182	0.589737903	1.259255051	1.484362936	0.455081247	6.793475882	2.233976583	1.891852823	0.886583989	0.081511117	0.191567977	0.513446465	0.032463733	0.224880378	1.177338429
Xat88301	0.980856182	0.589737903	1.259255051	1.484362936	0.455081247	6.793475882	2.233976583	1.891852823	0.886583989	0.081511117	0.191567977	0.513446465	0.032463733	0.224880378	1.177338429
Xat88471	0.854360076	0.484752852	1.606562784	1.759598486	0.533139628	8.180589311	2.569445056	1.997056982	0.887561997	0.10455952	0.291693118	0.584076142	0.03441542	0.224290194	1.524366634
Xat88504	0.854360076	0.484752852	1.606562784	1.759598486	0.533139628	8.180589311	2.569445056	1.997056982	0.887561997	0.10455952	0.291693118	0.584076142	0.03441542	0.224290194	1.524366634
Xat88578	0.881275709	0.584522374	2.031215653	2.541508792	0.771958092	9.8251713	3.209787621	2.119475479	0.59740584	0.106672515	0.372386659	0.667684835	0.0873296	0.23711589	2.174246874
Xat88582	0.881275709	0.584522374	2.031215653	2.541508792	0.771958092	9.8251713	3.209787621	2.119475479	0.59740584	0.106672515	0.372386659	0.667684835	0.0873296	0.23711589	2.174246874
Xat88583	0.881275709	0.584522374	2.031215653	2.541508792	0.771958092	9.8251713	3.209787621	2.119475479	0.59740584	0.106672515	0.372386659	0.667684835	0.0873296	0.23711589	2.174246874
Xat88835	0.86916728	0.540798033	1.631385293	1.981756231	0.741352124	8.500412135	2.890881095	1.962893935	0.579424089	0.087282286	0.340302665	0.705412329	0.115754041	0.25296668	1.861649143
Xat88916	0.774306342	0.452878486	1.698619692	1.973585955	0.741573271	8.510531691	2.973518553	1.996495376	0.609393111	0.076441231	0.334335525	0.621088839	0.090317539	0.247356494	1.862958773
Xat89087	0.774306342	0.452878486	1.698619692	1.973585955	0.741573271	8.510531691	2.973518553	1.996495376	0.609393111	0.076441231	0.334335525	0.621088839	0.090317539	0.247356494	1.862958773
Xat89147	0.774306342	0.452878486	1.698619692	1.973585955	0.741573271	8.510531691	2.973518553	1.996495376	0.609393111	0.076441231	0.334335525	0.621088839	0.090317539	0.247356494	1.862958773
Xat89197	0.774306342	0.452878486	1.698619692	1.973585955	0.741573271	8.510531691	2.973518553	1.996495376	0.609393111	0.076441231	0.334335525	0.621088839	0.090317539	0.247356494	1.862958773
Xat89202	0.774306342	0.452878486	1.698619692	1.973585955	0.741573271	8.510531691	2.973518553	1.996495376	0.609393111	0.076441231	0.334335525	0.621088839	0.090317539	0.247356494	1.862958773
Xat89241	0.774306342	0.452878486	1.698619692	1.973585955	0.741573271	8.510531691	2.973518553	1.996495376	0.609393111	0.076441231	0.334335525	0.621088839	0.090317539	0.247356494	1.862958773
Xat89271	0.647938428	0.40639645	1.678717755	1.947929303	0.725187802	8.470639641	2.947395328	2.020882861	0.585019623	0.074780575	0.306870263	0.688358475	0.135208862	0.251047343	1.756606842
Xat89310	0.774306342	0.452878486	1.698619692	1.973585955	0.741573271	8.510531691	2.973518553	1.996495376	0.609393111	0.076441231	0.334335525	0.621088839	0.090317539	0.247356494	1.862958773
Xat89344	0.774306342	0.452878486	1.698619692	1.973585955	0.741573271	8.510531691	2.973518553	1.996495376	0.609393111	0.076441231	0.334335525	0.621088839	0.090317539	0.247356494	1.862958773
Xat89436	0.774306342	0.452878486	1.698619692	1.973585955	0.741573271	8.510531691	2.973518553	1.996495376	0.609393111	0.076441231	0.334335525	0.621088839	0.090317539	0.247356494	1.862958773
Xat89542	0.774306342	0.452878486	1.698619692	1.973585955	0.741573271	8.510531691	2.973518553	1.996495376	0.609393111	0.076441231	0.334335525	0.621088839	0.090317539	0.247356494	1.862958773
Xat89643	0.774306342	0.452878486	1.698619692	1.973585955	0.741573271	8.510531691	2.973518553	1.996495376	0.609393111	0.076441231	0.334335525	0.621088839	0.090317539	0.247356494	1.862958773
Xat89838	0.829426821	0.46366692	1.66317291	1.997204231	0.744094621	8.502031423	2.841852173	2.123813851	0.332226942	0.069458186	0.343598513	0.959528164	0.18440837	0.246742853	1.856399926
Xat89886	0.774306342	0.452878486	1.698619692	1.973585955	0.741573271	8.510531691	2.973518553	1.996495376	0.609393111	0.076441231	0.334335525	0.621088839	0.090317539	0.247356494	1.862958773
Xat89905	0.774306342	0.452878486	1.698619692	1.973585955	0.741573271	8.510531691	2.973518553	1.996495376	0.609393111	0.076441231	0.334335525	0.621088839	0.090317539	0.247356494	1.862958773
Xat89910	0.774306342	0.452878486	1.698619692	1.973585955	0.741573271	8.510531691	2.973518553	1.996495376	0.609393111	0.076441231	0.334335525	0.621088839	0.090317539	0.247356494	1.862958773
Xat90033	0.774306342	0.452878486	1.698619692	1.973585955	0.741573271	8.510531691	2.973518553	1.996495376	0.609393111	0.076441231	0.334335525	0.621088839	0.090317539	0.247356494	1.862958773
Xat90239	0.774306342	0.452878486	1.698619692	1.973585955	0.741573271	8.510531691	2.973518553	1.996495376	0.609393111	0.076441231	0.334335525	0.621088839	0.090317539	0.247356494	1.862958773
Xat90252	0.774306342	0.452878486	1.698619692	1.973585955	0.741573271	8.510531691	2.973518553	1.996495376	0.609393111	0.076441231	0.334335525	0.621088839	0.090317539	0.247356494	1.862958773
Xat90271	0.84138054	0.458518073	1.571328173	1.734106875	0.677189535	7.665877396	2.892057231	1.783255212	0.560406423	0.050461004	0.32375923	0.443861215	0.065160124	0.323899847	1.731458188
Xat90355	1.075578652	0.555648828	1.749045615	1.486952402	0.757333505	6.616155925	3.297936481	1.519405055	0.5608606	0.078910218	0.238509546	0.542458882	0.048936346	0.191505917	1.878946447
Xat90430	1.032055952	0.512179492	1.514964922	1.683132709	0.785415506	6.054995367	2.943445847	1.473278314	0.51730229	0.077034032	0.312408508	0.506482527	0.051270141	0.161167806	1.77752217
Xat90439	1.032055952	0.512179492	1.514964922	1.683132709	0.785415506	6.054995367	2.943445847	1.473278314	0.51730229	0.077034032	0.312408508	0.506482527	0.051270141	0.161167806	1.77752217
Xat90459	1.075578652	0.555648828	1.749045615	1.486952402	0.757333505	6.616155925	3.297936481	1.519405055	0.5608606	0.078910218	0.238509546	0.542458882	0.048936346	0.191505917	1.878946447
Xat90471	1.075578652	0.555648828	1.749045615	1.486952402	0.757333505	6.616155925	3.297936481	1.519405055	0.5608606	0.078910218	0.238509546	0.542458882	0.048936346	0.191505917	1.878946447
Xat90678	1.075578652	0.555648828	1.749045615	1.486952402	0.757333505	6.616155925	3.297936481	1.519405055	0.5608606	0.078910218	0.238509546	0.542458882	0.048936346	0.191505917	1.878946447
Xat90721	1.075578652	0.555648828	1.749045615	1.486952402	0.757333505	6.616155925	3.297936481	1.519405055	0.5608606	0.078910218	0.238509546	0.542458882	0.048936346	0.191505917	1.878946447
Xat90731	1.075578652	0.555648828	1.749045615	1.486952402	0.757333505	6.616155925	3.297936481	1.519405055	0.5608606	0.078910218	0.238509546	0.542458882	0.048936346	0.191505917	1.878946447
Xat91112	1.075578652	0.555648828	1.749045615	1.486952402	0.757333505	6.616155925	3.297936481	1.519405055	0.5608606	0.078910218	0.238509546	0.542458882	0.048936346	0.191505917	1.878946447
Xat91151	1.075578652	0.555648828	1.749045615	1.486952402	0.757333505	6.616155925	3.297936481	1.519405055	0.5608606	0.078910218	0.238509546	0.542458882	0.048936346	0.191505917	1.878946447
Xat91728	0.923618445	0.727573097	0.848043399	1.592292108	0.724352915	6.000340899	2.130215132	1.279912754	0.424816192	0.184912913	0.078177583	0.550406958	0.027342776	0.087518606	1.896973843
Xat91802	0.923618445	0.727573097	0.848043399	1.592292108	0.724352915	6.000340899	2.130215132	1.279912754	0.424816192	0.184912913	0.078177583	0.550406958	0.027342776	0.087518606	1.896973843
Xat91815	0.923618445	0.727573097	0.848043399	1.592292108	0.724352915	6.000340899	2.130215132	1.279912754	0.424816192	0.184912913	0.078177583	0.550406958	0.027342776	0.087518606	1.896973843
Xat92201	0.872185858	0.722690845	0.826050839	1.46688133	0.587299474	6.096896094	2.090665578	0.813558505	0.497688317	0.241297697	0.074307088	0.25882021	0.03410047	0.11586783	1.486717764
Xat92204	0.872185858	0.722690845	0.826050839	1.46688133	0.587299474	6.096896094	2.090665578	0.813558505	0.497688317	0.241297697	0.074307088	0.25882021	0.03410047	0.11586783	1.486717764
Xat92411	0.84044435	0.70299773	0.827773619	1.539297723	0.710674238	7.055489896	2.080481148	1.140200039	0.713970146	0.191022582	0.072106124	0.158810698	0.014218364	0.079985206	1.781982953
Xat92483	0.84044435	0.70299773	0.827773619	1.539297723	0.710674238	7.055489896	2.080481148	1.140200039	0.713970146	0.191022582	0.072106124	0.158810698	0.014218364	0.079985206	1.781982953
Xat92628	1.255335408	0.977511479	0.966134048	1.493954377	0.668968949	7.156547266	2.16668706	1.040179766	0.527634178	0.22864462	0.017450654	0.13130687	0.021571314	0.087860612	1.864606332
Xat92798	1.255335408	0.977511479	0.966134048	1.493954377	0.668968949	7.156547266	2.16668706	1.040179766	0.527634178	0.22864462	0.017450654	0.13130687	0.021571314	0.087860612	1.864606332
Xat92930	1.255335408	0.977511479	0.966134048	1.493954377	0.668968949	7.156547266	2.16668706	1.040179766	0.527634178	0.22864462	0.017450654	0.13130687	0.021571314	0.087860612	1.864606332
Xat92994	1.255335408	0.977511479	0.966134048	1.493954377	0.668968949	7.156547266	2.16668706	1.040179766	0.527634178	0.22864462	0.017450654	0.13130687	0.021571314	0.087860612	1.864606332
Xat92998	1.255335408	0.977511479	0.966134048	1.493954377	0.668968949	7.156547266	2.16668706	1.040179766	0.527634178	0.22864462	0.017450654	0.13130687	0.021571314	0.087860612	1.864606332
Xat93005	1.255335408	0.977511479	0.966134048	1.493954377	0.668968949	7.156547266	2.16668706	1.040179766	0.527634178	0.22864462	0.017450654	0.13130687	0.021571314	0.087860612	1.864606332
Xat93029	1.255335408	0.977511479	0.966134048	1.493954377	0.668968949	7.156547266	2.16668706	1.040179766	0.527634178	0.22864462	0.017450654	0.13130687	0.021571314	0.087860612	1.864606332
Xat93119	1.255335408	0.977511479	0.966134048	1.493954377	0.668968949	7.156547266	2.16668706	1.040179766	0.527634178	0.22864462	0.017450654	0.13130687	0.021571314	0.087860612	1.864606332
Xat93179	1.255335408	0.977511479	0.966134048	1.493954377	0.668968949	7.156547266	2.16668706	1.040179766	0.527634178	0.22864462	0.017450654	0.13130687	0.021571314	0.087860612	1.864606332
Xat93536	1.398309495	0.857660756	1.867510864	1.628944668	0.968355841	7.306254413	3.428609098	1.059401181	0.474441454	0.244730884	0.029894221	0.113577508	0.001594813	0.121598105	1.572777888
Xat93551	1.398309495	0.857660756	1.867510864	1.628944668	0.968355841	7.306254413	3.428609098	1.059401181	0.474441454	0.244730884	0.029894221	0.113577508	0.001594813	0.121598105	1.572777888
Xat93583	1.398309495	0.857660756	1.867510864	1.628944668	0.968355841	7.306254413	3.428609098	1.059401181	0.474441454	0.244730884	0.029894221	0.113577508	0.001594813	0.121598105	1.572777888
Xat93749	1.782212888	1.425311257	1.844003217	1.961703276	1.017837994	7.907946993	3.448949549	1.317536319	0.528232021	0.22949587	0.04157971	0.114003655	0.000672798	0.117267887	1.550600419
Xat93780	1.782212888	1.425311257	1.844003217	1.961703276	1.017837994	7.907946993	3.448949549	1.317536319	0.528232021	0.22949587	0.04157971	0.114003655	0.000672798	0.117267887	1.550600419
Xat93825	2.110653727	1.820575958	1.835902827	1.913382009	0.909004978	6.849975718	3.418216732	1.280720302	0.54123636	0.202158576	0.037311623	0.082855592	0.003894214	0.124548416	1.45466586
Xat93848	2.110653727	1.820575958	1.835902827	1.913382009	0.909004978	6.849975718	3.418216732	1.280720302	0.54123636	0.202158576	0.037311623	0.082855592	0.003894214	0.124548416	1.45466586
Xat93917	2.110653727	1.820575958	1.835902827	1.913382009	0.909004978	6.849975718	3.418216732	1.280720302	0.54123636	0.202158576	0.037311623	0.082855592	0.003894214	0.124548416	1.45466586
Xat94098	1.818373013	1.470240951	1.799975052	1.399194261	0.847864674	6.593328862	3.291751995	0.660476786	0.546666498	0.172398418	0.02426166	0.057077736	0.005734494	0.141959193	1.334990079
Xat94099	1.818373013	1.470240951	1.799975052	1.399194261	0.847864674	6.593328862	3.291751995	0.660476786	0.546666498	0.172398418	0.02426166	0.057077736	0.005734494	0.141959193	1.334990079
Xat94351	1.965107195	1.8230399	1.848683064	1.344446262	0.766759603	6.566503931	3.609885174	0.571679241	0.509442094	0.208299919	0.064643356	0.113672547	0.003505046	0.054492444	1.062946172
Xat94492	1.850153837	1.671359104	2.355886487	1.373521271	0.927739925	6.119792724	4.273874255	0.656849972	0.495787284	0.24441643	0.056716154	0.157851341	0.002103085	0.034393329	1.204568283
Xat94499	1.850153837	1.671359104	2.355886487	1.373521271	0.927739925	6.119792724	4.273874255	0.656849972	0.495787284	0.24441643	0.056716154	0.157851341	0.002103085	0.034393329	1.204568283
Xat94505	1.850153837	1.671359104	2.355886487	1.373521271	0.927739925	6.119792724	4.273874255	0.656849972	0.495787284	0.24441643	0.056716154	0.157851341	0.002103085	0.034393329	1.204568283
Xat94747	1.965107195	1.8230399	1.848683064	1.344446262	0.766759603	6.566503931	3.609885174	0.571679241	0.509442094	0.208299919	0.064643356	0.113672547	0.003505046	0.054492444	1.062946172
Xat94774	1.965107195	1.8230399	1.848683064	1.344446262	0.766759603	6.566503931	3.609885174	0.571679241	0.509442094	0.208299919	0.064643356	0.113672547	0.003505046	0.054492444	1.062946172
Xat94844	1.642291791	1.41404217	1.853858139	1.407375069	0.874115092	7.68729297	3.64004371	0.67271893	0.474459287	0.248014967	0.074785892	0.166468294	0.004772933	0.051261434	1.148034275
Xat95020	1.979050157	1.934003474	1.404313852	1.582416381	0.411519387	6.796574751	3.012632519	1.105208052	0.503412978	0.260394347	0.106568455	0.221760406	0.007363029	0.220260129	1.22958892
Xat95022	1.979050157	1.934003474	1.404313852	1.582416381	0.411519387	6.796574751	3.012632519	1.105208052	0.503412978	0.260394347	0.106568455	0.221760406	0.007363029	0.220260129	1.22958892
Xat95087	1.979050157	1.934003474	1.404313852	1.582416381	0.411519387	6.796574751	3.012632519	1.105208052	0.503412978	0.260394347	0.106568455	0.221760406	0.007363029	0.220260129	1.22958892
Xat95404	1.973213609	1.914523367	1.462270774	1.584813692	0.476996512	6.718374193	3.10043684	1.480173896	0.176181074	0.377794369	0.192751936	0.321764499	0.013837046	0.206905855	1.81721756
Xat95812	2.284665528	2.423682555	1.726919586	2.317215139	1.172341123	6.485742279	3.479581954	1.981294596	0.008258803	0.380239825	0.138040203	0.287835836	0.017702948	0.071149173	2.315193504
Xat95905	2.284665528	2.423682555	1.726919586	2.317215139	1.172341123	6.485742279	3.479581954	1.981294596	0.008258803	0.380239825	0.138040203	0.287835836	0.017702948	0.071149173	2.315193504
Xat96039	2.09564145	2.123447873	2.026675665	2.390658893	1.333377881	7.564751178	3.772377876	2.527422322	0.014352414	0.365844713	0.107008043	0.240088471	0.017692056	0.115742496	2.592974085
Xat234820	0.991770466	1.504253878	2.178093459	2.761431211	1.127410223	0.850255775	1.46115155	1.046971911	0.042083779	0.755119324	0.233338987	0.901030988	0.715308656	1.372371539	6.100783265
Xat235015	1.351389877	1.962593736	2.46930654	3.734684735	1.180349874	1.041102752	1.774132103	1.285299118	0.006763206	0.97399801	0.22967093	1.244279915	1.29433569	0.918326851	6.794872077
Xat235087	1.256638348	1.792648306	2.203444878	3.997785636	1.301808732	0.750279163	1.670640042	1.405402497	0.006696013	1.142508805	0.188017505	1.495672911	1.535828662	1.107187089	7.722266851
Xat235173	1.256638348	1.792648306	2.203444878	3.997785636	1.301808732	0.750279163	1.670640042	1.405402497	0.006696013	1.142508805	0.188017505	1.495672911	1.535828662	1.107187089	7.722266851
Xat235231	1.456420418	2.036451565	2.203086572	3.97896383	1.242151565	1.029885908	1.668809057	1.268229864	0.005356152	1.097932063	0.179051165	1.449876859	1.506469111	1.104174626	7.36483021
Xat235333	1.456420418	2.036451565	2.203086572	3.97896383	1.242151565	1.029885908	1.668809057	1.268229864	0.005356152	1.097932063	0.179051165	1.449876859	1.506469111	1.104174626	7.36483021
Xat235351	1.456420418	2.036451565	2.203086572	3.97896383	1.242151565	1.029885908	1.668809057	1.268229864	0.005356152	1.097932063	0.179051165	1.449876859	1.506469111	1.104174626	7.36483021
Xat235358	1.456420418	2.036451565	2.203086572	3.97896383	1.242151565	1.029885908	1.668809057	1.268229864	0.005356152	1.097932063	0.179051165	1.449876859	1.506469111	1.104174626	7.36483021
Xat235471	1.400660923	2.120836532	2.141763041	3.360357474	1.165209585	0.8682678	1.635969619	1.229093786	0.000486402	1.055201897	0.141083492	1.364215326	1.503331191	1.179843294	7.134355509
Xat235546	1.400660923	2.120836532	2.141763041	3.360357474	1.165209585	0.8682678	1.635969619	1.229093786	0.000486402	1.055201897	0.141083492	1.364215326	1.503331191	1.179843294	7.134355509
Xat235570	1.400660923	2.120836532	2.141763041	3.360357474	1.165209585	0.8682678	1.635969619	1.229093786	0.000486402	1.055201897	0.141083492	1.364215326	1.503331191	1.179843294	7.134355509
Xat235600	1.400660923	2.120836532	2.141763041	3.360357474	1.165209585	0.8682678	1.635969619	1.229093786	0.000486402	1.055201897	0.141083492	1.364215326	1.503331191	1.179843294	7.134355509
Xat235663	1.400660923	2.120836532	2.141763041	3.360357474	1.165209585	0.8682678	1.635969619	1.229093786	0.000486402	1.055201897	0.141083492	1.364215326	1.503331191	1.179843294	7.134355509
Xat235664	1.400660923	2.120836532	2.141763041	3.360357474	1.165209585	0.8682678	1.635969619	1.229093786	0.000486402	1.055201897	0.141083492	1.364215326	1.503331191	1.179843294	7.134355509
Xat235972	1.697950244	2.4693221	3.448455795	5.017579765	2.922817893	0.841267464	2.887107257	1.95321223	0.00201407	1.63624635	0.169123789	2.121667974	1.928540953	1.428824434	8.226741052
Xat236901	2.137969493	2.604340915	2.584895942	3.15639691	2.939701857	0.403506935	2.323256559	1.043323874	0.09786679	0.741577581	1.034957279	1.55993878	1.138620797	1.340198274	6.086457055
Xat237236	0.962795003	1.493806994	2.755891946	3.682155539	3.476924362	0.564862204	2.634673403	1.018603129	0.281408521	0.965002324	1.626816131	1.720186244	1.325693374	1.063816869	6.055808555
Xat237476	1.10404269	1.564284583	1.922479989	2.650733015	2.593510749	0.568875955	1.834429332	2.145285804	0.349956618	1.343938506	1.682037423	2.391743947	2.319285597	2.522437252	6.145799587
Xat247888	3.489083194	1.502927196	1.528774911	1.944048956	1.577585399	1.885355531	1.801272527	3.182840386	0.058402402	0.848611544	1.152184659	1.576861165	1.721228243	6.842656485	2.276726919
Xat247933	3.489083194	1.502927196	1.528774911	1.944048956	1.577585399	1.885355531	1.801272527	3.182840386	0.058402402	0.848611544	1.152184659	1.576861165	1.721228243	6.842656485	2.276726919
Xat247963	3.489083194	1.502927196	1.528774911	1.944048956	1.577585399	1.885355531	1.801272527	3.182840386	0.058402402	0.848611544	1.152184659	1.576861165	1.721228243	6.842656485	2.276726919
Xat247982	3.489083194	1.502927196	1.528774911	1.944048956	1.577585399	1.885355531	1.801272527	3.182840386	0.058402402	0.848611544	1.152184659	1.576861165	1.721228243	6.842656485	2.276726919
Xat248002	3.489083194	1.502927196	1.528774911	1.944048956	1.577585399	1.885355531	1.801272527	3.182840386	0.058402402	0.848611544	1.152184659	1.576861165	1.721228243	6.842656485	2.276726919
Xat248164	2.88115058	1.275806156	1.497827928	1.952701158	1.52795557	1.769288642	1.718621653	3.053105989	0.081689147	0.784137103	1.172228617	1.53307743	1.812092586	6.828703691	2.052780821
Xat248185	2.88115058	1.275806156	1.497827928	1.952701158	1.52795557	1.769288642	1.718621653	3.053105989	0.081689147	0.784137103	1.172228617	1.53307743	1.812092586	6.828703691	2.052780821
Xat248307	2.700531669	0.983987039	1.515628033	1.862814216	1.492054307	1.493079533	1.707169044	3.051196995	0.077362592	0.771480641	1.050007482	1.591642085	1.791248777	7.474311164	2.048314771
Xat248324	2.700531669	0.983987039	1.515628033	1.862814216	1.492054307	1.493079533	1.707169044	3.051196995	0.077362592	0.771480641	1.050007482	1.591642085	1.791248777	7.474311164	2.048314771
Xat248374	2.700531669	0.983987039	1.515628033	1.862814216	1.492054307	1.493079533	1.707169044	3.051196995	0.077362592	0.771480641	1.050007482	1.591642085	1.791248777	7.474311164	2.048314771
Xat248564	2.687555872	1.006744628	1.184602169	1.16651197	1.135557709	1.478097864	1.456961901	2.493797975	0.071330766	0.4747093	0.85135913	1.223120953	1.43959418	7.188654502	1.965004887
Xat248606	2.687555872	1.006744628	1.184602169	1.16651197	1.135557709	1.478097864	1.456961901	2.493797975	0.071330766	0.4747093	0.85135913	1.223120953	1.43959418	7.188654502	1.965004887
Xat248867	2.687555872	1.006744628	1.184602169	1.16651197	1.135557709	1.478097864	1.456961901	2.493797975	0.071330766	0.4747093	0.85135913	1.223120953	1.43959418	7.188654502	1.965004887
Xat248873	2.687555872	1.006744628	1.184602169	1.16651197	1.135557709	1.478097864	1.456961901	2.493797975	0.071330766	0.4747093	0.85135913	1.223120953	1.43959418	7.188654502	1.965004887
Xat248888	2.687555872	1.006744628	1.184602169	1.16651197	1.135557709	1.478097864	1.456961901	2.493797975	0.071330766	0.4747093	0.85135913	1.223120953	1.43959418	7.188654502	1.965004887
Xat248962	2.687555872	1.006744628	1.184602169	1.16651197	1.135557709	1.478097864	1.456961901	2.493797975	0.071330766	0.4747093	0.85135913	1.223120953	1.43959418	7.188654502	1.965004887
Xat249006	2.687555872	1.006744628	1.184602169	1.16651197	1.135557709	1.478097864	1.456961901	2.493797975	0.071330766	0.4747093	0.85135913	1.223120953	1.43959418	7.188654502	1.965004887
Xat249049	2.687555872	1.006744628	1.184602169	1.16651197	1.135557709	1.478097864	1.456961901	2.493797975	0.071330766	0.4747093	0.85135913	1.223120953	1.43959418	7.188654502	1.965004887
Xat249094	2.687555872	1.006744628	1.184602169	1.16651197	1.135557709	1.478097864	1.456961901	2.493797975	0.071330766	0.4747093	0.85135913	1.223120953	1.43959418	7.188654502	1.965004887
Xat249196	2.687555872	1.006744628	1.184602169	1.16651197	1.135557709	1.478097864	1.456961901	2.493797975	0.071330766	0.4747093	0.85135913	1.223120953	1.43959418	7.188654502	1.965004887
Xat249289	2.687555872	1.006744628	1.184602169	1.16651197	1.135557709	1.478097864	1.456961901	2.493797975	0.071330766	0.4747093	0.85135913	1.223120953	1.43959418	7.188654502	1.965004887
Xat249370	2.687555872	1.006744628	1.184602169	1.16651197	1.135557709	1.478097864	1.456961901	2.493797975	0.071330766	0.4747093	0.85135913	1.223120953	1.43959418	7.188654502	1.965004887
Xat249409	2.687555872	1.006744628	1.184602169	1.16651197	1.135557709	1.478097864	1.456961901	2.493797975	0.071330766	0.4747093	0.85135913	1.223120953	1.43959418	7.188654502	1.965004887
Xat249796	2.619667591	0.947059228	1.046068261	1.11349671	1.087287854	1.447923249	1.377948582	2.445465394	0.068190024	0.511128333	0.813665662	1.173393585	1.477231621	7.112945466	1.875406641
Xat249874	2.687555872	1.006744628	1.184602169	1.16651197	1.135557709	1.478097864	1.456961901	2.493797975	0.071330766	0.4747093	0.85135913	1.223120953	1.43959418	7.188654502	1.965004887
Xat249985	2.687555872	1.006744628	1.184602169	1.16651197	1.135557709	1.478097864	1.456961901	2.493797975	0.071330766	0.4747093	0.85135913	1.223120953	1.43959418	7.188654502	1.965004887
Xat250128	2.687555872	1.006744628	1.184602169	1.16651197	1.135557709	1.478097864	1.456961901	2.493797975	0.071330766	0.4747093	0.85135913	1.223120953	1.43959418	7.188654502	1.965004887
Xat250153	2.687555872	1.006744628	1.184602169	1.16651197	1.135557709	1.478097864	1.456961901	2.493797975	0.071330766	0.4747093	0.85135913	1.223120953	1.43959418	7.188654502	1.965004887
Xat250169	2.687555872	1.006744628	1.184602169	1.16651197	1.135557709	1.478097864	1.456961901	2.493797975	0.071330766	0.4747093	0.85135913	1.223120953	1.43959418	7.188654502	1.965004887
Xat250236	2.687555872	1.006744628	1.184602169	1.16651197	1.135557709	1.478097864	1.456961901	2.493797975	0.071330766	0.4747093	0.85135913	1.223120953	1.43959418	7.188654502	1.965004887
Xat250324	2.687555872	1.006744628	1.184602169	1.16651197	1.135557709	1.478097864	1.456961901	2.493797975	0.071330766	0.4747093	0.85135913	1.223120953	1.43959418	7.188654502	1.965004887
Xat250348	2.687555872	1.006744628	1.184602169	1.16651197	1.135557709	1.478097864	1.456961901	2.493797975	0.071330766	0.4747093	0.85135913	1.223120953	1.43959418	7.188654502	1.965004887
Xat250414	2.413350908	0.911719655	0.402295071	0.307475924	0.481954617	1.569262414	0.776129417	1.895085673	0.129469164	0.516146905	0.818976753	0.839863887	1.275431024	6.905450199	1.577059915
Xat250536	2.413350908	0.911719655	0.402295071	0.307475924	0.481954617	1.569262414	0.776129417	1.895085673	0.129469164	0.516146905	0.818976753	0.839863887	1.275431024	6.905450199	1.577059915
Xat250560	2.413350908	0.911719655	0.402295071	0.307475924	0.481954617	1.569262414	0.776129417	1.895085673	0.129469164	0.516146905	0.818976753	0.839863887	1.275431024	6.905450199	1.577059915
Xat250807	2.413350908	0.911719655	0.402295071	0.307475924	0.481954617	1.569262414	0.776129417	1.895085673	0.129469164	0.516146905	0.818976753	0.839863887	1.275431024	6.905450199	1.577059915
Xat252491	2.941559314	1.55357762	0.748432096	0.17448453	0.881138548	1.788340468	1.040794164	1.571469994	0.132059969	0.393007624	0.375041767	0.657446049	1.020450702	6.481417236	1.877911634
Xat252494	2.941559314	1.55357762	0.748432096	0.17448453	0.881138548	1.788340468	1.040794164	1.571469994	0.132059969	0.393007624	0.375041767	0.657446049	1.020450702	6.481417236	1.877911634
Xat252644	2.652456681	1.050731618	0.711791607	0.175071071	0.884426397	1.614858739	0.882273165	1.632321578	0.081324278	0.42647179	0.387520187	0.680282754	1.003674336	6.518053048	1.932293914
Xat252679	2.652456681	1.050731618	0.711791607	0.175071071	0.884426397	1.614858739	0.882273165	1.632321578	0.081324278	0.42647179	0.387520187	0.680282754	1.003674336	6.518053048	1.932293914
Xat252683	2.652456681	1.050731618	0.711791607	0.175071071	0.884426397	1.614858739	0.882273165	1.632321578	0.081324278	0.42647179	0.387520187	0.680282754	1.003674336	6.518053048	1.932293914
Xat252728	2.652456681	1.050731618	0.711791607	0.175071071	0.884426397	1.614858739	0.882273165	1.632321578	0.081324278	0.42647179	0.387520187	0.680282754	1.003674336	6.518053048	1.932293914
Xat252841	2.652456681	1.050731618	0.711791607	0.175071071	0.884426397	1.614858739	0.882273165	1.632321578	0.081324278	0.42647179	0.387520187	0.680282754	1.003674336	6.518053048	1.932293914
Xat252955	2.652456681	1.050731618	0.711791607	0.175071071	0.884426397	1.614858739	0.882273165	1.632321578	0.081324278	0.42647179	0.387520187	0.680282754	1.003674336	6.518053048	1.932293914
Xat252962	2.652456681	1.050731618	0.711791607	0.175071071	0.884426397	1.614858739	0.882273165	1.632321578	0.081324278	0.42647179	0.387520187	0.680282754	1.003674336	6.518053048	1.932293914
Xat252992	2.652456681	1.050731618	0.711791607	0.175071071	0.884426397	1.614858739	0.882273165	1.632321578	0.081324278	0.42647179	0.387520187	0.680282754	1.003674336	6.518053048	1.932293914
Xat273070	0.957079066	1.179298536	0.793584821	1.922907964	1.053770649	6.098255745	0.943041147	0.20232631	2.091404064	0.332470054	1.682610776	0.318545158	0.590697	0.963765135	1.595997703
Xat273343	0.957079066	1.179298536	0.793584821	1.922907964	1.053770649	6.098255745	0.943041147	0.20232631	2.091404064	0.332470054	1.682610776	0.318545158	0.590697	0.963765135	1.595997703
Xat273361	0.957079066	1.179298536	0.793584821	1.922907964	1.053770649	6.098255745	0.943041147	0.20232631	2.091404064	0.332470054	1.682610776	0.318545158	0.590697	0.963765135	1.595997703
Xat273430	0.957079066	1.179298536	0.793584821	1.922907964	1.053770649	6.098255745	0.943041147	0.20232631	2.091404064	0.332470054	1.682610776	0.318545158	0.590697	0.963765135	1.595997703
Xat273511	0.957079066	1.179298536	0.793584821	1.922907964	1.053770649	6.098255745	0.943041147	0.20232631	2.091404064	0.332470054	1.682610776	0.318545158	0.590697	0.963765135	1.595997703
Xat273520	0.957079066	1.179298536	0.793584821	1.922907964	1.053770649	6.098255745	0.943041147	0.20232631	2.091404064	0.332470054	1.682610776	0.318545158	0.590697	0.963765135	1.595997703
Xat273526	0.957079066	1.179298536	0.793584821	1.922907964	1.053770649	6.098255745	0.943041147	0.20232631	2.091404064	0.332470054	1.682610776	0.318545158	0.590697	0.963765135	1.595997703
Xat333987	0.518684441	1.232787089	5.544616607	2.721814002	2.308012404	1.612286849	6.009593137	2.650450026	1.139948201	0.121462711	0.170361438	1.370099478	0.848999784	0.283200018	1.296126121
Xat334120	0.518684441	1.232787089	5.544616607	2.721814002	2.308012404	1.612286849	6.009593137	2.650450026	1.139948201	0.121462711	0.170361438	1.370099478	0.848999784	0.283200018	1.296126121
Xat346853	0.176687699	0.472595932	4.223214258	2.728539586	2.721905747	1.869249483	6.067287731	2.142674492	0.961366503	1.377554033	2.580727186	1.457343433	0.584206588	0.501934149	1.179546739
Xat347625	0.194438255	0.361971219	4.565449687	2.548209054	2.826421273	2.299703755	6.148125141	1.768814058	0.995770483	1.328373275	2.621693137	1.306517106	0.313869753	0.470430179	1.375017125
Xat347786	0.194438255	0.361971219	4.565449687	2.548209054	2.826421273	2.299703755	6.148125141	1.768814058	0.995770483	1.328373275	2.621693137	1.306517106	0.313869753	0.470430179	1.375017125
Xat347814	0.194438255	0.361971219	4.565449687	2.548209054	2.826421273	2.299703755	6.148125141	1.768814058	0.995770483	1.328373275	2.621693137	1.306517106	0.313869753	0.470430179	1.375017125
Xat347946	0.194438255	0.361971219	4.565449687	2.548209054	2.826421273	2.299703755	6.148125141	1.768814058	0.995770483	1.328373275	2.621693137	1.306517106	0.313869753	0.470430179	1.375017125
Xat348143	0.045877912	0.196052413	4.428675338	2.306066896	2.794126543	2.321906074	6.019763153	1.665463515	1.162153967	1.867369833	1.526494106	1.232519443	0.261404713	0.647750204	1.39407133
Xat348195	0.045877912	0.196052413	4.428675338	2.306066896	2.794126543	2.321906074	6.019763153	1.665463515	1.162153967	1.867369833	1.526494106	1.232519443	0.261404713	0.647750204	1.39407133
Xat348201	0.045877912	0.196052413	4.428675338	2.306066896	2.794126543	2.321906074	6.019763153	1.665463515	1.162153967	1.867369833	1.526494106	1.232519443	0.261404713	0.647750204	1.39407133
Xat348263	0.045877912	0.196052413	4.428675338	2.306066896	2.794126543	2.321906074	6.019763153	1.665463515	1.162153967	1.867369833	1.526494106	1.232519443	0.261404713	0.647750204	1.39407133
Xat348287	0.045877912	0.196052413	4.428675338	2.306066896	2.794126543	2.321906074	6.019763153	1.665463515	1.162153967	1.867369833	1.526494106	1.232519443	0.261404713	0.647750204	1.39407133
Xat348300	0.045877912	0.196052413	4.428675338	2.306066896	2.794126543	2.321906074	6.019763153	1.665463515	1.162153967	1.867369833	1.526494106	1.232519443	0.261404713	0.647750204	1.39407133
Xat348555	0.012878736	0.121178737	4.53911693	2.481278767	2.670726292	1.903545676	6.249839215	1.573492764	0.925727416	1.554386859	1.725569781	1.176847472	0.206253435	0.663149766	1.606872471
Xat348579	0.012878736	0.121178737	4.53911693	2.481278767	2.670726292	1.903545676	6.249839215	1.573492764	0.925727416	1.554386859	1.725569781	1.176847472	0.206253435	0.663149766	1.606872471
Xat348647	0.012878736	0.121178737	4.53911693	2.481278767	2.670726292	1.903545676	6.249839215	1.573492764	0.925727416	1.554386859	1.725569781	1.176847472	0.206253435	0.663149766	1.606872471
Xat348684	0.012878736	0.121178737	4.53911693	2.481278767	2.670726292	1.903545676	6.249839215	1.573492764	0.925727416	1.554386859	1.725569781	1.176847472	0.206253435	0.663149766	1.606872471
Xat348745	0.01391818	0.144184373	4.441889582	2.696042943	2.332564461	1.743867766	6.339933816	1.773256399	0.852717615	1.651978606	1.663137939	1.411745595	0.309364524	0.675020572	1.548188936
Xat348748	0.01391818	0.144184373	4.441889582	2.696042943	2.332564461	1.743867766	6.339933816	1.773256399	0.852717615	1.651978606	1.663137939	1.411745595	0.309364524	0.675020572	1.548188936
Xat348787	0.01391818	0.144184373	4.441889582	2.696042943	2.332564461	1.743867766	6.339933816	1.773256399	0.852717615	1.651978606	1.663137939	1.411745595	0.309364524	0.675020572	1.548188936
Xat348925	0.010552856	0.256619161	5.296310425	2.813651493	2.599323382	1.75793177	7.147972713	2.05572246	0.806194328	1.787825873	1.31371149	1.626974569	0.353408736	0.671830042	1.823259362
Xat348952	0.010552856	0.256619161	5.296310425	2.813651493	2.599323382	1.75793177	7.147972713	2.05572246	0.806194328	1.787825873	1.31371149	1.626974569	0.353408736	0.671830042	1.823259362
Xat348971	0.010552856	0.256619161	5.296310425	2.813651493	2.599323382	1.75793177	7.147972713	2.05572246	0.806194328	1.787825873	1.31371149	1.626974569	0.353408736	0.671830042	1.823259362
Xat348973	0.010552856	0.256619161	5.296310425	2.813651493	2.599323382	1.75793177	7.147972713	2.05572246	0.806194328	1.787825873	1.31371149	1.626974569	0.353408736	0.671830042	1.823259362
Xat349379	0.007346349	0.290973874	5.407332757	2.767887123	2.589990349	1.895189377	7.167302227	1.923642065	0.653133065	1.718093423	1.305957499	1.624678383	0.3690937	0.392989374	2.304638507
Xat349626	0.007346349	0.290973874	5.407332757	2.767887123	2.589990349	1.895189377	7.167302227	1.923642065	0.653133065	1.718093423	1.305957499	1.624678383	0.3690937	0.392989374	2.304638507
Xat349635	0.007346349	0.290973874	5.407332757	2.767887123	2.589990349	1.895189377	7.167302227	1.923642065	0.653133065	1.718093423	1.305957499	1.624678383	0.3690937	0.392989374	2.304638507
Xat349859	0.007346349	0.290973874	5.407332757	2.767887123	2.589990349	1.895189377	7.167302227	1.923642065	0.653133065	1.718093423	1.305957499	1.624678383	0.3690937	0.392989374	2.304638507
Xat349938	0.007346349	0.290973874	5.407332757	2.767887123	2.589990349	1.895189377	7.167302227	1.923642065	0.653133065	1.718093423	1.305957499	1.624678383	0.3690937	0.392989374	2.304638507
Xat361513	0.936586983	0.81099703	1.641178091	2.05138661	2.617311145	6.590405722	1.67867884	0.890846646	0.155068362	1.754168456	1.669682941	1.102231989	0.761514779	0.93536061	4.406474481
Xat361527	0.87398965	0.798801108	1.706011155	2.027994866	2.694369118	6.451555042	1.70258652	0.675393724	0.135765431	1.727689224	1.454961101	1.003513544	0.751547983	0.852381444	4.424309265
Xat361928	1.344292969	0.632149591	0.841823555	1.407085609	2.10994745	6.983570063	0.800755582	1.172537388	0.402256499	1.882881361	2.289426315	1.383940303	0.742732908	0.991711706	2.63483702
Xat361944	1.344292969	0.632149591	0.841823555	1.407085609	2.10994745	6.983570063	0.800755582	1.172537388	0.402256499	1.882881361	2.289426315	1.383940303	0.742732908	0.991711706	2.63483702
Xat361962	1.344292969	0.632149591	0.841823555	1.407085609	2.10994745	6.983570063	0.800755582	1.172537388	0.402256499	1.882881361	2.289426315	1.383940303	0.742732908	0.991711706	2.63483702
Xat362113	1.466476619	0.768617498	1.02931083	1.601434666	2.500772688	7.144714234	0.988914015	1.245712392	0.366652779	1.85802643	2.486475659	1.279673676	0.666006196	1.085111062	3.125112648
Xat455451	3.335527747	1.8198389	2.589476285	0.100625778	0.27844932	0.450055642	3.257541489	2.007425404	0.413344462	6.353736378	1.357666563	1.369558448	1.346191607	6.711810284	0.816905544
Xat455488	3.335527747	1.8198389	2.589476285	0.100625778	0.27844932	0.450055642	3.257541489	2.007425404	0.413344462	6.353736378	1.357666563	1.369558448	1.346191607	6.711810284	0.816905544
Xat455499	3.335527747	1.8198389	2.589476285	0.100625778	0.27844932	0.450055642	3.257541489	2.007425404	0.413344462	6.353736378	1.357666563	1.369558448	1.346191607	6.711810284	0.816905544
Xat455556	3.335527747	1.8198389	2.589476285	0.100625778	0.27844932	0.450055642	3.257541489	2.007425404	0.413344462	6.353736378	1.357666563	1.369558448	1.346191607	6.711810284	0.816905544
Xat455694	3.335527747	1.8198389	2.589476285	0.100625778	0.27844932	0.450055642	3.257541489	2.007425404	0.413344462	6.353736378	1.357666563	1.369558448	1.346191607	6.711810284	0.816905544
Xat455717	3.335527747	1.8198389	2.589476285	0.100625778	0.27844932	0.450055642	3.257541489	2.007425404	0.413344462	6.353736378	1.357666563	1.369558448	1.346191607	6.711810284	0.816905544
Xat455822	3.335527747	1.8198389	2.589476285	0.100625778	0.27844932	0.450055642	3.257541489	2.007425404	0.413344462	6.353736378	1.357666563	1.369558448	1.346191607	6.711810284	0.816905544
Xat455852	3.335527747	1.8198389	2.589476285	0.100625778	0.27844932	0.450055642	3.257541489	2.007425404	0.413344462	6.353736378	1.357666563	1.369558448	1.346191607	6.711810284	0.816905544
Xat456064	2.607913266	1.452305551	2.270924894	0.108788055	0.053870701	0.259181619	2.756309992	2.084421096	0.775699339	8.342093414	0.217663812	2.827773238	4.836524009	12.33135275	1.025194753
Xat456231	4.857594727	2.028785297	3.84058382	0.291694131	0.420926743	0.38894773	4.418675923	2.734556275	0.380168251	10.06373564	0.979888824	3.574757812	4.972571228	14.39890745	1.102328115
Xat456321	4.857594727	2.028785297	3.84058382	0.291694131	0.420926743	0.38894773	4.418675923	2.734556275	0.380168251	10.06373564	0.979888824	3.574757812	4.972571228	14.39890745	1.102328115
Xat456342	4.857594727	2.028785297	3.84058382	0.291694131	0.420926743	0.38894773	4.418675923	2.734556275	0.380168251	10.06373564	0.979888824	3.574757812	4.972571228	14.39890745	1.102328115
Xat456846	4.857594727	2.028785297	3.84058382	0.291694131	0.420926743	0.38894773	4.418675923	2.734556275	0.380168251	10.06373564	0.979888824	3.574757812	4.972571228	14.39890745	1.102328115
Xat456909	4.857594727	2.028785297	3.84058382	0.291694131	0.420926743	0.38894773	4.418675923	2.734556275	0.380168251	10.06373564	0.979888824	3.574757812	4.972571228	14.39890745	1.102328115
Xat456990	4.707163438	2.025279066	3.648737927	0.30619906	0.392635108	0.396551053	4.228755421	2.750689667	0.389718223	10.10850424	1.000174032	3.570712119	5.009166026	14.38360166	1.070927749
Xat457497	3.265330371	1.580959972	2.378908837	0.030322636	0.246792292	0.412924933	3.069524717	1.587951984	0.418232441	6.075748913	1.494081709	1.329322115	1.239748605	6.993752595	0.589405804
Xat457671	3.265330371	1.580959972	2.378908837	0.030322636	0.246792292	0.412924933	3.069524717	1.587951984	0.418232441	6.075748913	1.494081709	1.329322115	1.239748605	6.993752595	0.589405804
Xat457737	3.265330371	1.580959972	2.378908837	0.030322636	0.246792292	0.412924933	3.069524717	1.587951984	0.418232441	6.075748913	1.494081709	1.329322115	1.239748605	6.993752595	0.589405804
Xat457784	3.265330371	1.580959972	2.378908837	0.030322636	0.246792292	0.412924933	3.069524717	1.587951984	0.418232441	6.075748913	1.494081709	1.329322115	1.239748605	6.993752595	0.589405804
Xat457928	3.265330371	1.580959972	2.378908837	0.030322636	0.246792292	0.412924933	3.069524717	1.587951984	0.418232441	6.075748913	1.494081709	1.329322115	1.239748605	6.993752595	0.589405804
Xat457943	3.265330371	1.580959972	2.378908837	0.030322636	0.246792292	0.412924933	3.069524717	1.587951984	0.418232441	6.075748913	1.494081709	1.329322115	1.239748605	6.993752595	0.589405804
Xat458262	3.28691309	1.568574146	2.404285369	0.031067732	0.295797624	0.402666219	3.26464484	1.629596556	0.401993009	6.392306809	1.410900982	1.335606521	1.257649485	6.894236032	0.585747823
Xat458431	3.28691309	1.568574146	2.404285369	0.031067732	0.295797624	0.402666219	3.26464484	1.629596556	0.401993009	6.392306809	1.410900982	1.335606521	1.257649485	6.894236032	0.585747823
Xat458523	3.28691309	1.568574146	2.404285369	0.031067732	0.295797624	0.402666219	3.26464484	1.629596556	0.401993009	6.392306809	1.410900982	1.335606521	1.257649485	6.894236032	0.585747823
Xat458527	3.28691309	1.568574146	2.404285369	0.031067732	0.295797624	0.402666219	3.26464484	1.629596556	0.401993009	6.392306809	1.410900982	1.335606521	1.257649485	6.894236032	0.585747823
Xat458557	3.436374215	1.581539386	2.860722721	0.033741495	0.301431676	0.401933641	3.687904864	1.59958904	0.470414734	6.036552924	1.443764674	1.32514002	1.238443361	6.780292142	0.596163619
Xat458566	3.436374215	1.581539386	2.860722721	0.033741495	0.301431676	0.401933641	3.687904864	1.59958904	0.470414734	6.036552924	1.443764674	1.32514002	1.238443361	6.780292142	0.596163619
Xat458907	3.721125745	1.776243771	3.031984526	0.041215685	0.315990293	0.424635815	3.925052199	1.581192426	0.489333107	5.842554363	1.615310476	1.221951732	1.188879433	7.470167347	0.685432235
Xat458973	3.721125745	1.776243771	3.031984526	0.041215685	0.315990293	0.424635815	3.925052199	1.581192426	0.489333107	5.842554363	1.615310476	1.221951732	1.188879433	7.470167347	0.685432235
Xat458995	3.721125745	1.776243771	3.031984526	0.041215685	0.315990293	0.424635815	3.925052199	1.581192426	0.489333107	5.842554363	1.615310476	1.221951732	1.188879433	7.470167347	0.685432235
Xat459284	3.309570634	1.57352023	2.426708157	0.009227042	0.450830983	0.557693295	3.715167548	1.021185297	0.32716961	4.056654079	1.346198539	0.757010764	0.7236705	7.14291926	0.772172359
Xat459344	3.309570634	1.57352023	2.426708157	0.009227042	0.450830983	0.557693295	3.715167548	1.021185297	0.32716961	4.056654079	1.346198539	0.757010764	0.7236705	7.14291926	0.772172359
Xat459378	3.309570634	1.57352023	2.426708157	0.009227042	0.450830983	0.557693295	3.715167548	1.021185297	0.32716961	4.056654079	1.346198539	0.757010764	0.7236705	7.14291926	0.772172359
Xat459413	3.309570634	1.57352023	2.426708157	0.009227042	0.450830983	0.557693295	3.715167548	1.021185297	0.32716961	4.056654079	1.346198539	0.757010764	0.7236705	7.14291926	0.772172359
Xat459424	3.309570634	1.57352023	2.426708157	0.009227042	0.450830983	0.557693295	3.715167548	1.021185297	0.32716961	4.056654079	1.346198539	0.757010764	0.7236705	7.14291926	0.772172359
Xat459426	3.309570634	1.57352023	2.426708157	0.009227042	0.450830983	0.557693295	3.715167548	1.021185297	0.32716961	4.056654079	1.346198539	0.757010764	0.7236705	7.14291926	0.772172359
Xat459636	3.45202468	1.699752911	2.134906893	0.004424595	0.364978083	0.519357022	3.33681623	1.115481092	0.33333315	4.389208373	1.283337604	0.755933981	0.734060979	7.123084188	0.653724285
Xat459769	3.45202468	1.699752911	2.134906893	0.004424595	0.364978083	0.519357022	3.33681623	1.115481092	0.33333315	4.389208373	1.283337604	0.755933981	0.734060979	7.123084188	0.653724285
Xat459797	3.516638614	1.637118846	2.193892211	0.030763782	0.254366502	0.426246099	3.273218478	1.499284591	0.430444217	4.781096943	1.204027545	1.087396349	0.988319049	7.741848392	0.582764954
Xat459851	3.516638614	1.637118846	2.193892211	0.030763782	0.254366502	0.426246099	3.273218478	1.499284591	0.430444217	4.781096943	1.204027545	1.087396349	0.988319049	7.741848392	0.582764954
Xat459857	3.516638614	1.637118846	2.193892211	0.030763782	0.254366502	0.426246099	3.273218478	1.499284591	0.430444217	4.781096943	1.204027545	1.087396349	0.988319049	7.741848392	0.582764954
Xat460017	3.537481591	1.632862381	2.238603074	0.019775643	0.282936779	0.429580256	3.387696429	1.525938923	0.416643329	4.87550234	1.22436641	1.079407342	0.987776815	7.744439033	0.624117084
Xat460040	4.034173091	1.844807403	2.399429558	0.026725002	0.27758279	0.425363315	3.366593409	1.581672788	0.435872419	5.877717538	1.544434144	1.196591069	1.17904968	7.455883631	0.623846272
Xat460069	4.034173091	1.844807403	2.399429558	0.026725002	0.27758279	0.425363315	3.366593409	1.581672788	0.435872419	5.877717538	1.544434144	1.196591069	1.17904968	7.455883631	0.623846272
Xat460222	4.034173091	1.844807403	2.399429558	0.026725002	0.27758279	0.425363315	3.366593409	1.581672788	0.435872419	5.877717538	1.544434144	1.196591069	1.17904968	7.455883631	0.623846272
Xat460250	4.034173091	1.844807403	2.399429558	0.026725002	0.27758279	0.425363315	3.366593409	1.581672788	0.435872419	5.877717538	1.544434144	1.196591069	1.17904968	7.455883631	0.623846272
Xat460394	4.093086335	1.859063868	2.241789455	0.003831602	0.191153043	0.131692756	3.337007366	0.966866145	0.413008112	2.452439041	1.621225286	0.427626781	0.511091211	6.530973068	0.519608456
Xat460773	4.093086335	1.859063868	2.241789455	0.003831602	0.191153043	0.131692756	3.337007366	0.966866145	0.413008112	2.452439041	1.621225286	0.427626781	0.511091211	6.530973068	0.519608456
Xat460794	4.070606596	1.862914092	2.19582516	0.015263275	0.161384294	0.121723613	3.221751346	0.956364939	0.427182187	2.387248515	1.601077802	0.45122441	0.522876292	6.530458579	0.465045895
Xat460800	4.070606596	1.862914092	2.19582516	0.015263275	0.161384294	0.121723613	3.221751346	0.956364939	0.427182187	2.387248515	1.601077802	0.45122441	0.522876292	6.530458579	0.465045895
Xat460981	3.996426343	1.852714432	2.175609608	0.00730942	0.253691254	0.174267282	3.315905433	0.616733751	0.333252564	1.957168732	1.703670887	0.272183691	0.33688754	6.030140393	0.5049594
Xat461236	3.996426343	1.852714432	2.175609608	0.00730942	0.253691254	0.174267282	3.315905433	0.616733751	0.333252564	1.957168732	1.703670887	0.272183691	0.33688754	6.030140393	0.5049594
Xat461490	3.84617178	1.872103908	2.080723775	0.025187939	0.282584482	0.164581975	3.387906732	0.63616246	0.340943565	2.223614634	1.897313913	0.26900512	0.390247461	6.048738417	0.456385977
Xat461500	3.84617178	1.872103908	2.080723775	0.025187939	0.282584482	0.164581975	3.387906732	0.63616246	0.340943565	2.223614634	1.897313913	0.26900512	0.390247461	6.048738417	0.456385977
Xat519601	0.049277369	0.096225312	1.558065033	0.263229583	0.424526028	0.108167055	1.576294869	0.311148276	0.161551068	0.340868621	6.954759994	0.471203352	0.009797858	0.422057085	1.431958272
Xat519647	0.049277369	0.096225312	1.558065033	0.263229583	0.424526028	0.108167055	1.576294869	0.311148276	0.161551068	0.340868621	6.954759994	0.471203352	0.009797858	0.422057085	1.431958272
Xat520317	0.049277369	0.096225312	1.558065033	0.263229583	0.424526028	0.108167055	1.576294869	0.311148276	0.161551068	0.340868621	6.954759994	0.471203352	0.009797858	0.422057085	1.431958272
Xat520372	0.049277369	0.096225312	1.558065033	0.263229583	0.424526028	0.108167055	1.576294869	0.311148276	0.161551068	0.340868621	6.954759994	0.471203352	0.009797858	0.422057085	1.431958272
Xat520801	0.02803371	0.127445381	1.858243276	0.216108684	0.548388831	0.062073672	1.834784633	0.26723125	0.130825029	0.540178236	6.163538562	0.459785768	0.002852309	0.469623817	1.070897777
Xat520813	0.02803371	0.127445381	1.858243276	0.216108684	0.548388831	0.062073672	1.834784633	0.26723125	0.130825029	0.540178236	6.163538562	0.459785768	0.002852309	0.469623817	1.070897777
Xat520846	0.02803371	0.127445381	1.858243276	0.216108684	0.548388831	0.062073672	1.834784633	0.26723125	0.130825029	0.540178236	6.163538562	0.459785768	0.002852309	0.469623817	1.070897777
Xat520978	0.02803371	0.127445381	1.858243276	0.216108684	0.548388831	0.062073672	1.834784633	0.26723125	0.130825029	0.540178236	6.163538562	0.459785768	0.002852309	0.469623817	1.070897777
Xat521275	0.048836136	0.278363871	1.874226417	0.197970602	0.561756455	0.059520519	1.789839298	0.326513754	0.1385385	0.481288253	7.183489485	0.48571688	0.005057449	0.321321982	0.979811588
Xat600041	0.07602617	0.180968694	0.62231381	0.03425177	0.739376757	0.148810324	1.16636996	1.470861659	0.102435258	2.22196922	2.109367086	4.467011992	6.597025284	0.490465277	0.683318119
Xat600132	0.07602617	0.180968694	0.62231381	0.03425177	0.739376757	0.148810324	1.16636996	1.470861659	0.102435258	2.22196922	2.109367086	4.467011992	6.597025284	0.490465277	0.683318119
Xat600229	0.07602617	0.180968694	0.62231381	0.03425177	0.739376757	0.148810324	1.16636996	1.470861659	0.102435258	2.22196922	2.109367086	4.467011992	6.597025284	0.490465277	0.683318119
Xat600284	0.07602617	0.180968694	0.62231381	0.03425177	0.739376757	0.148810324	1.16636996	1.470861659	0.102435258	2.22196922	2.109367086	4.467011992	6.597025284	0.490465277	0.683318119
Xat600301	0.07602617	0.180968694	0.62231381	0.03425177	0.739376757	0.148810324	1.16636996	1.470861659	0.102435258	2.22196922	2.109367086	4.467011992	6.597025284	0.490465277	0.683318119
Xat600307	0.07602617	0.180968694	0.62231381	0.03425177	0.739376757	0.148810324	1.16636996	1.470861659	0.102435258	2.22196922	2.109367086	4.467011992	6.597025284	0.490465277	0.683318119
Xat600319	0.097171907	0.228796366	0.655462857	0.030887369	0.728880537	0.072599811	1.226401702	1.346950478	0.044828698	2.36097014	1.107917101	4.325543081	6.378024882	0.439463494	0.801972459
Xat600370	0.097171907	0.228796366	0.655462857	0.030887369	0.728880537	0.072599811	1.226401702	1.346950478	0.044828698	2.36097014	1.107917101	4.325543081	6.378024882	0.439463494	0.801972459
Xat600392	0.097171907	0.228796366	0.655462857	0.030887369	0.728880537	0.072599811	1.226401702	1.346950478	0.044828698	2.36097014	1.107917101	4.325543081	6.378024882	0.439463494	0.801972459
Xat600483	0.097106611	0.224173204	0.708229491	0.065216055	0.734899542	0.030916861	1.263665257	1.818528044	0.052343067	4.14966896	1.106064905	6.225717524	8.241716109	0.590450665	0.697311456
Xat601204	0.097171907	0.228796366	0.655462857	0.030887369	0.728880537	0.072599811	1.226401702	1.346950478	0.044828698	2.36097014	1.107917101	4.325543081	6.378024882	0.439463494	0.801972459
Xat601318	0.097171907	0.228796366	0.655462857	0.030887369	0.728880537	0.072599811	1.226401702	1.346950478	0.044828698	2.36097014	1.107917101	4.325543081	6.378024882	0.439463494	0.801972459
Xat601583	0.097171907	0.228796366	0.655462857	0.030887369	0.728880537	0.072599811	1.226401702	1.346950478	0.044828698	2.36097014	1.107917101	4.325543081	6.378024882	0.439463494	0.801972459
Xat601934	0.049736321	0.173466541	0.852741518	0.07078044	0.935532296	0.015701191	1.494799497	1.864620589	0.032799072	3.058614161	0.902955009	5.069782587	6.136323034	0.370521219	0.954988287
Xat602129	0.049736321	0.173466541	0.852741518	0.07078044	0.935532296	0.015701191	1.494799497	1.864620589	0.032799072	3.058614161	0.902955009	5.069782587	6.136323034	0.370521219	0.954988287
Xat602428	0.038346219	0.167084727	0.765184644	0.082781721	0.830512834	0.026474987	1.341898199	1.381726646	0.032824878	3.129683788	0.898284831	4.738469526	6.178567686	0.334351151	0.794685541
Xat602441	0.038346219	0.167084727	0.765184644	0.082781721	0.830512834	0.026474987	1.341898199	1.381726646	0.032824878	3.129683788	0.898284831	4.738469526	6.178567686	0.334351151	0.794685541
Xat602444	0.038346219	0.167084727	0.765184644	0.082781721	0.830512834	0.026474987	1.341898199	1.381726646	0.032824878	3.129683788	0.898284831	4.738469526	6.178567686	0.334351151	0.794685541
Xat602465	0.038346219	0.167084727	0.765184644	0.082781721	0.830512834	0.026474987	1.341898199	1.381726646	0.032824878	3.129683788	0.898284831	4.738469526	6.178567686	0.334351151	0.794685541
Xat615354	0.687473619	0.608215775	3.080211412	0.199044795	1.637481592	0.090910255	2.668854807	1.758660959	0.858507133	3.534101479	0.123647158	8.544624356	7.323178846	1.624389266	0.199129685
Xat622156	0.454455254	0.053318345	2.004117586	0.485206012	3.841345995	0.575812076	2.198086704	1.271649919	0.261764524	3.246783844	0.679957913	6.472083292	6.482673161	1.842949419	0.537483751
Xat623032	0.293387673	0.044963437	1.416072571	0.318549298	3.875145443	0.414583532	1.128528974	1.750551917	0.306271698	2.227252602	0.982413484	6.621646378	5.246717771	2.747972487	0.310175611
Xat623053	0.293387673	0.044963437	1.416072571	0.318549298	3.875145443	0.414583532	1.128528974	1.750551917	0.306271698	2.227252602	0.982413484	6.621646378	5.246717771	2.747972487	0.310175611
Xat623176	0.332156158	0.045063187	1.556959005	0.310426265	3.928621105	0.414556947	1.215275493	1.203895644	0.264958484	2.227266943	1.103926888	6.223201208	5.024624335	2.554166428	0.42763042
Xat623178	0.332156158	0.045063187	1.556959005	0.310426265	3.928621105	0.414556947	1.215275493	1.203895644	0.264958484	2.227266943	1.103926888	6.223201208	5.024624335	2.554166428	0.42763042
Xat623282	0.332156158	0.045063187	1.556959005	0.310426265	3.928621105	0.414556947	1.215275493	1.203895644	0.264958484	2.227266943	1.103926888	6.223201208	5.024624335	2.554166428	0.42763042
Xat623283	0.332156158	0.045063187	1.556959005	0.310426265	3.928621105	0.414556947	1.215275493	1.203895644	0.264958484	2.227266943	1.103926888	6.223201208	5.024624335	2.554166428	0.42763042
Xat623303	0.332156158	0.045063187	1.556959005	0.310426265	3.928621105	0.414556947	1.215275493	1.203895644	0.264958484	2.227266943	1.103926888	6.223201208	5.024624335	2.554166428	0.42763042
Xat623327	0.332156158	0.045063187	1.556959005	0.310426265	3.928621105	0.414556947	1.215275493	1.203895644	0.264958484	2.227266943	1.103926888	6.223201208	5.024624335	2.554166428	0.42763042
Xat623538	0.332156158	0.045063187	1.556959005	0.310426265	3.928621105	0.414556947	1.215275493	1.203895644	0.264958484	2.227266943	1.103926888	6.223201208	5.024624335	2.554166428	0.42763042
Xat623563	0.332156158	0.045063187	1.556959005	0.310426265	3.928621105	0.414556947	1.215275493	1.203895644	0.264958484	2.227266943	1.103926888	6.223201208	5.024624335	2.554166428	0.42763042
Xat660396	0.993986396	1.518163096	3.868573606	6.179018364	3.507287318	1.289109952	5.40818789	4.023276579	0.151753095	0.683686415	1.48137375	3.337642855	1.211364553	2.516838926	2.833689094
Xat660481	0.993986396	1.518163096	3.868573606	6.179018364	3.507287318	1.289109952	5.40818789	4.023276579	0.151753095	0.683686415	1.48137375	3.337642855	1.211364553	2.516838926	2.833689094
Xat660540	0.993986396	1.518163096	3.868573606	6.179018364	3.507287318	1.289109952	5.40818789	4.023276579	0.151753095	0.683686415	1.48137375	3.337642855	1.211364553	2.516838926	2.833689094
Xat660658	0.665927904	1.167250348	3.18855201	7.819294307	3.60635826	2.560014714	4.424306042	4.229102675	0.130763552	1.203228192	1.393547333	4.002765072	1.586533189	3.697636603	3.166512111
Xat660747	0.665927904	1.167250348	3.18855201	7.819294307	3.60635826	2.560014714	4.424306042	4.229102675	0.130763552	1.203228192	1.393547333	4.002765072	1.586533189	3.697636603	3.166512111
Xat660764	0.665927904	1.167250348	3.18855201	7.819294307	3.60635826	2.560014714	4.424306042	4.229102675	0.130763552	1.203228192	1.393547333	4.002765072	1.586533189	3.697636603	3.166512111
Xat660780	0.665927904	1.167250348	3.18855201	7.819294307	3.60635826	2.560014714	4.424306042	4.229102675	0.130763552	1.203228192	1.393547333	4.002765072	1.586533189	3.697636603	3.166512111
Xat661011	0.827576343	1.397893122	3.522097696	8.439819745	4.080907027	2.513946628	4.54289031	4.025462694	0.185885769	1.192695108	1.232988459	4.020639659	1.550563457	3.627372474	3.288223137
Xat661224	0.827576343	1.397893122	3.522097696	8.439819745	4.080907027	2.513946628	4.54289031	4.025462694	0.185885769	1.192695108	1.232988459	4.020639659	1.550563457	3.627372474	3.288223137
Xat661260	0.827576343	1.397893122	3.522097696	8.439819745	4.080907027	2.513946628	4.54289031	4.025462694	0.185885769	1.192695108	1.232988459	4.020639659	1.550563457	3.627372474	3.288223137
Xat661314	0.46615326	0.836094569	3.629326424	9.350107519	4.147154132	2.942585321	4.362924329	3.287303603	0.184088275	0.84608683	1.575287297	3.236050703	1.149968174	2.816057961	2.898784924
Xat661364	0.32916905	0.701693851	3.239693448	8.258660643	3.599554009	2.766209734	3.686448032	3.059847922	0.171548257	0.852515295	1.558997638	3.102499007	1.191147356	2.844456625	2.716753377
Xat661392	0.362758162	0.794663661	3.095536242	8.141088466	3.522839805	2.696736606	3.597871039	3.023944906	0.162477123	0.843333902	1.329696136	3.029559307	1.196625276	2.810404583	2.645829011
Xat661497	0.314005887	0.606421085	3.055091809	7.626223675	3.035470793	2.665537268	3.531505553	2.824788608	0.156928813	1.066787108	1.775694601	3.115295882	1.362899947	2.664090174	2.195902887
Xat661500	0.314005887	0.606421085	3.055091809	7.626223675	3.035470793	2.665537268	3.531505553	2.824788608	0.156928813	1.066787108	1.775694601	3.115295882	1.362899947	2.664090174	2.195902887
Xat661540	0.530327415	1.006870791	3.554946024	7.97245751	3.199505331	2.502289907	4.039443865	3.339235889	0.23375192	1.171975542	1.432913587	3.375741466	1.383532922	2.836597563	2.674468566
Xat661620	0.530327415	1.006870791	3.554946024	7.97245751	3.199505331	2.502289907	4.039443865	3.339235889	0.23375192	1.171975542	1.432913587	3.375741466	1.383532922	2.836597563	2.674468566
Xat661782	0.530327415	1.006870791	3.554946024	7.97245751	3.199505331	2.502289907	4.039443865	3.339235889	0.23375192	1.171975542	1.432913587	3.375741466	1.383532922	2.836597563	2.674468566
Xat661914	0.530327415	1.006870791	3.554946024	7.97245751	3.199505331	2.502289907	4.039443865	3.339235889	0.23375192	1.171975542	1.432913587	3.375741466	1.383532922	2.836597563	2.674468566
Xat661920	0.530327415	1.006870791	3.554946024	7.97245751	3.199505331	2.502289907	4.039443865	3.339235889	0.23375192	1.171975542	1.432913587	3.375741466	1.383532922	2.836597563	2.674468566
Xat661946	0.225005121	0.504170526	3.312830873	8.503297858	3.032071919	2.764330353	3.572601522	3.505406326	0.235783483	1.089990281	1.204131785	2.943099617	1.084583558	2.47301633	2.514999939
Xat661947	0.225005121	0.504170526	3.312830873	8.503297858	3.032071919	2.764330353	3.572601522	3.505406326	0.235783483	1.089990281	1.204131785	2.943099617	1.084583558	2.47301633	2.514999939
Xat661962	0.225005121	0.504170526	3.312830873	8.503297858	3.032071919	2.764330353	3.572601522	3.505406326	0.235783483	1.089990281	1.204131785	2.943099617	1.084583558	2.47301633	2.514999939
Xat662065	0.088234679	0.098194387	3.388203786	8.618921787	3.307559388	3.211600064	3.611465474	3.282749119	0.121799024	0.909016182	1.063651675	2.622939917	0.978019587	2.63403798	2.744435405
Xat662077	0.076113261	0.080758214	3.416267067	8.635348271	3.331685741	2.874371107	3.606673705	3.416660561	0.123085371	0.955187121	1.104088808	2.690721253	1.028920112	2.768559012	2.775274361
Xat662140	0.106968687	0.117967519	3.272491905	8.344308368	3.244332113	3.135038991	3.51543217	3.381220893	0.110088649	0.900482309	1.008702974	2.734454476	1.040193182	2.660446243	2.760953177
Xat662185	0.080494491	0.074668397	3.572505846	9.250203645	3.883028398	3.103036073	3.587130053	3.130467008	0.180102975	0.823211426	1.172830369	2.64120424	0.950310975	2.523165529	3.072625448
Xat662187	0.06841185	0.10512165	3.655904386	9.231244019	3.851834784	3.264379736	3.613884676	3.171640894	0.187981644	0.786904729	1.133091414	2.726727799	0.947658565	2.522781366	3.04571079
Xat662198	0.080494491	0.074668397	3.572505846	9.250203645	3.883028398	3.103036073	3.587130053	3.130467008	0.180102975	0.823211426	1.172830369	2.64120424	0.950310975	2.523165529	3.072625448
Xat662276	0.076113261	0.080758214	3.416267067	8.635348271	3.331685741	2.874371107	3.606673705	3.416660561	0.123085371	0.955187121	1.104088808	2.690721253	1.028920112	2.768559012	2.775274361
Xat662316	0.076113261	0.080758214	3.416267067	8.635348271	3.331685741	2.874371107	3.606673705	3.416660561	0.123085371	0.955187121	1.104088808	2.690721253	1.028920112	2.768559012	2.775274361
Xat662412	0.173586457	0.117908822	4.007407141	8.944259725	2.675933554	2.677496294	4.257240686	3.8228836	0.041476297	1.034895023	1.095794139	2.387069339	0.769089285	3.634827137	3.8774328
Xat662473	0.173586457	0.117908822	4.007407141	8.944259725	2.675933554	2.677496294	4.257240686	3.8228836	0.041476297	1.034895023	1.095794139	2.387069339	0.769089285	3.634827137	3.8774328
Xat662673	0.163893663	0.120983181	4.22801788	8.922879137	2.464583405	3.049268802	4.548522267	4.06967716	0.066926548	1.017780747	1.096225911	2.286636608	0.740027965	3.274584446	3.635708682
Xat662763	0.163581497	0.134392003	4.450816361	8.858555155	2.518428473	2.34544224	4.628637138	3.825701998	0.074683617	1.471161484	1.101625198	1.983508466	0.484596078	3.13108591	3.217022307
Xat662977	0.195470394	0.08178721	4.439918449	9.337361317	3.145990204	2.259779486	4.836970984	2.950137063	0.011637551	1.29022106	1.06657626	1.617188477	0.456419469	2.902884511	2.82380305
Xat663255	0.205318719	0.076080999	4.087970013	8.293363058	3.188005583	2.424925974	3.758279411	2.334945276	0.155023812	1.559256493	1.852787381	1.567907555	0.34903622	2.379719036	2.936728876
Xat663275	0.205318719	0.076080999	4.087970013	8.293363058	3.188005583	2.424925974	3.758279411	2.334945276	0.155023812	1.559256493	1.852787381	1.567907555	0.34903622	2.379719036	2.936728876
Xat663389	0.205318719	0.076080999	4.087970013	8.293363058	3.188005583	2.424925974	3.758279411	2.334945276	0.155023812	1.559256493	1.852787381	1.567907555	0.34903622	2.379719036	2.936728876
Xat663528	0.205318719	0.076080999	4.087970013	8.293363058	3.188005583	2.424925974	3.758279411	2.334945276	0.155023812	1.559256493	1.852787381	1.567907555	0.34903622	2.379719036	2.936728876
Xat663676	0.177328789	0.063764122	3.667828353	6.575212682	2.94901434	2.13626709	3.654175025	1.940888302	0.222384711	1.494119686	1.490653708	0.967439987	0.200246767	2.265759861	1.873014492
Xat663678	0.177328789	0.063764122	3.667828353	6.575212682	2.94901434	2.13626709	3.654175025	1.940888302	0.222384711	1.494119686	1.490653708	0.967439987	0.200246767	2.265759861	1.873014492
Xat663700	0.177328789	0.063764122	3.667828353	6.575212682	2.94901434	2.13626709	3.654175025	1.940888302	0.222384711	1.494119686	1.490653708	0.967439987	0.200246767	2.265759861	1.873014492
Xat663788	0.177328789	0.063764122	3.667828353	6.575212682	2.94901434	2.13626709	3.654175025	1.940888302	0.222384711	1.494119686	1.490653708	0.967439987	0.200246767	2.265759861	1.873014492
Xat664149	0.182190764	0.050742496	3.559066596	7.658398271	3.74148023	2.723396097	3.116611669	2.091048123	0.236813497	1.667184269	1.481643413	1.70022333	0.564723545	1.751554866	2.109316228
Xat664230	0.171377873	0.048939074	3.135016457	8.607647356	4.493902882	2.457200572	2.773906122	2.20326761	0.41564949	1.766973031	2.561889396	2.007356744	0.784297853	1.754850183	2.747239449
Xat664282	0.171377873	0.048939074	3.135016457	8.607647356	4.493902882	2.457200572	2.773906122	2.20326761	0.41564949	1.766973031	2.561889396	2.007356744	0.784297853	1.754850183	2.747239449
Xat664324	0.171377873	0.048939074	3.135016457	8.607647356	4.493902882	2.457200572	2.773906122	2.20326761	0.41564949	1.766973031	2.561889396	2.007356744	0.784297853	1.754850183	2.747239449
Xat664443	0.174347384	0.046758015	1.573149532	6.807022446	3.365077647	1.7579257	1.710592603	1.937202744	0.385736829	1.97501209	2.832159439	1.571994548	0.636540154	1.564682604	2.172792847
Xat664510	0.174347384	0.046758015	1.573149532	6.807022446	3.365077647	1.7579257	1.710592603	1.937202744	0.385736829	1.97501209	2.832159439	1.571994548	0.636540154	1.564682604	2.172792847
Xat664535	0.174347384	0.046758015	1.573149532	6.807022446	3.365077647	1.7579257	1.710592603	1.937202744	0.385736829	1.97501209	2.832159439	1.571994548	0.636540154	1.564682604	2.172792847
Xat664699	0.174347384	0.046758015	1.573149532	6.807022446	3.365077647	1.7579257	1.710592603	1.937202744	0.385736829	1.97501209	2.832159439	1.571994548	0.636540154	1.564682604	2.172792847
Xat664770	0.174347384	0.046758015	1.573149532	6.807022446	3.365077647	1.7579257	1.710592603	1.937202744	0.385736829	1.97501209	2.832159439	1.571994548	0.636540154	1.564682604	2.172792847
Xat664783	0.133728026	0.055256962	1.62452444	6.538616641	3.258892392	1.555452401	1.692217987	1.863045012	0.417253456	1.85663386	1.102444116	1.602834463	0.838140288	1.444280617	2.37276263
Xat664809	0.133728026	0.055256962	1.62452444	6.538616641	3.258892392	1.555452401	1.692217987	1.863045012	0.417253456	1.85663386	1.102444116	1.602834463	0.838140288	1.444280617	2.37276263
Xat664876	0.133728026	0.055256962	1.62452444	6.538616641	3.258892392	1.555452401	1.692217987	1.863045012	0.417253456	1.85663386	1.102444116	1.602834463	0.838140288	1.444280617	2.37276263
XIat46149	6.923791176	5.268652705	1.106004578	0.890879472	0.683475034	0.825629259	1.618802449	3.87392992	1.018627698	0.876766515	0.234826395	0.995394768	1.186061557	0.21970263	0.197016853
XIat46371	6.923791176	5.268652705	1.106004578	0.890879472	0.683475034	0.825629259	1.618802449	3.87392992	1.018627698	0.876766515	0.234826395	0.995394768	1.186061557	0.21970263	0.197016853
XIat46377	6.923791176	5.268652705	1.106004578	0.890879472	0.683475034	0.825629259	1.618802449	3.87392992	1.018627698	0.876766515	0.234826395	0.995394768	1.186061557	0.21970263	0.197016853
XIat46393	6.923791176	5.268652705	1.106004578	0.890879472	0.683475034	0.825629259	1.618802449	3.87392992	1.018627698	0.876766515	0.234826395	0.995394768	1.186061557	0.21970263	0.197016853
XIat46425	6.43284737	4.632197256	1.101567002	0.822492274	0.683062885	0.88867378	1.598996271	3.773239244	0.607943182	0.94375244	0.185554993	1.001631439	1.259939766	0.178471692	0.199858577
[truncated: 2,253 more rows]
