# Supplementary material for: Identification of Nitrogen Consumption Genetic Variants in Yeast Through QTL Mapping and Bulk Segregant RNA-Seq Analyses
Source: G3 (Bethesda). 2017 Jun 5;7(6):1693–705. doi: 10.1534/g3.117.042127 (PMC5473750; doi:10.1534/g3.117.042127)
Supplement: Supplementary file 13 [file 1693File013.csv]

Table S8. SNP counts in HLA and LLA pools. Present genotypes are indicated with '1', while absent with '0'.
Chromosome	Position	Gene	HLA_Ref	HLA_Alt	LLA_Ref	LLA_Alt	HLA_ratio (REF/ALT)	LLA_ratio (REF/ALT)	HLA/LLA	p_value	q_value	WA	WE	SA	NA
chr1	147759	YAL001C	91	199	177	149	0.457286432	1.187919463	0.384947336	1.07174E-08	7.6365E-08	1	0	1	1
chr1	147607	YAL001C	86	132	193	133	0.651515152	1.45112782	0.448971581	7.61239E-06	3.11188E-05	1	0	1	1
chr1	147655	YAL001C	13	30	49	31	0.433333333	1.580645161	0.27414966	0.001286733	0.002914905	1	0	1	1
chr1	148146	YAL001C	45	91	69	69	0.494505495	1	0.494505495	0.004936118	0.009381962	1	0	1	1
chr1	148886	YAL001C	37	65	49	44	0.569230769	1.113636364	0.511145997	0.030054819	0.04232804	1	0	1	1
chr1	149594	YAL001C	16	28	19	16	0.571428571	1.1875	0.481203008	0.170962548	0.171124	1	0	1	1
chr1	147507	YAL002W	62	94	123	58	0.659574468	2.120689655	0.311018855	2.26854E-07	1.28003E-06	1	0	1	1
chr1	146820	YAL002W	39	28	24	56	1.392857143	0.428571429	3.25	0.000784417	0.001901398	0	1	0	0
chr1	145720	YAL002W	33	18	14	29	1.833333333	0.482758621	3.797619048	0.003516371	0.006986883	0	1	0	1
chr1	147051	YAL002W	27	33	31	34	0.818181818	0.911764706	0.897360704	0.85788349	0.545208	1	0	0	0
chr1	137148	YAL008W	79	72	52	43	1.097222222	1.209302326	0.907318376	0.793110733	0.5259946	0	1	0	1
chr1	135952	YAL009W	17	53	11	64	0.320754717	0.171875	1.866209262	0.206091366	0.197789	1	1	0	1
chr1	136041	YAL009W	47	19	55	16	2.473684211	3.4375	0.719617225	0.437647525	0.3471596	0	1	0	0
chr1	134531	YAL010C	24	17	15	28	1.411764706	0.535714286	2.635294118	0.048269843	0.06244521	1	0	1	0
chr1	134414	YAL010C	21	19	24	47	1.105263158	0.510638298	2.164473684	0.070353909	0.08471473	1	0	1	0
chr1	134219	YAL010C	54	27	54	41	2	1.317073171	1.518518519	0.214920402	0.2043421	0	1	0	0
chr1	133174	YAL011W	12	13	32	13	0.923076923	2.461538462	0.375	0.072660743	0.08678117	0	1	0	0
chr1	132831	YAL011W	13	36	11	45	0.361111111	0.244444444	1.477272727	0.486834552	0.3747287	1	1	0	0
chr1	130951	YAL012W	186	138	217	430	1.347826087	0.504651163	2.670807453	1.42759E-12	1.67907E-11	1	0	0	0
chr1	129731	YAL013W	47	43	17	81	1.093023256	0.209876543	5.207934337	5.68576E-07	2.97533E-06	1	0	0	1
chr1	130292	YAL013W	130	36	106	89	3.611111111	1.191011236	3.03197065	1.70302E-06	8.13385E-06	0	1	0	0
chr1	129629	YAL013W	65	92	31	140	0.706521739	0.221428571	3.190743338	5.71193E-06	2.41389E-05	1	0	0	1
chr1	129656	YAL013W	73	50	42	73	1.46	0.575342466	2.537619048	0.000471302	0.001208383	1	0	0	1
chr1	129471	YAL013W	30	19	14	15	1.578947368	0.933333333	1.691729323	0.34570881	0.2934946	1	0	0	0
chr1	128423	YAL014C	31	111	31	169	0.279279279	0.183431953	1.522522523	0.154795799	0.1581232	1	0	1	1
chr1	128270	YAL014C	57	28	77	51	2.035714286	1.509803922	1.348330241	0.315545898	0.2744636	1	0	0	0
chr1	128455	YAL014C	19	79	23	132	0.240506329	0.174242424	1.380297193	0.387231761	0.3181547	1	0	1	1
chr1	128843	YAL014C	31	119	40	124	0.260504202	0.322580645	0.807563025	0.499858132	0.38178	1	0	1	1
chr1	127227	YAL015C	37	79	100	94	0.46835443	1.063829787	0.440253165	0.000909647	0.002155498	1	0	1	1
chr1	127881	YAL015C	49	35	80	31	1.4	2.580645161	0.5425	0.048522201	0.06266845	0	0	1	1
chr1	127764	YAL015C	77	59	92	105	1.305084746	0.876190476	1.489498895	0.094266793	0.1073093	1	0	0	0
chr1	127572	YAL015C	48	110	59	162	0.436363636	0.364197531	1.198151002	0.487624918	0.3751957	1	0	1	1
chr1	127533	YAL015C	17	63	21	91	0.26984127	0.230769231	1.169312169	0.715136671	0.4877783	1	0	1	1
chr1	127274	YAL015C	24	75	36	126	0.32	0.285714286	1.12	0.762318757	0.5102481	1	0	1	1
chr1	124872	YAL016C-A	20	14	16	18	1.428571429	0.888888889	1.607142857	0.466402065	0.3644955	1	0	0	0
chr1	124373	YAL016C-B	42	157	40	114	0.267515924	0.350877193	0.762420382	0.31031489	0.2709907	1	0	1	1
chr1	124424	YAL016C-B	65	33	79	48	1.96969697	1.645833333	1.196777906	0.576296655	0.4212093	1	0	1	1
chr1	124355	YAL016C-B	134	124	140	130	1.080645161	1.076923077	1.003456221	1	0.5839874	0	0	1	1
chr1	126483	YAL016W	70	87	120	94	0.804597701	1.276595745	0.630268199	0.035412756	0.04850281	1	0	1	1
chr1	125895	YAL016W	71	42	55	54	1.69047619	1.018518519	1.65974026	0.078112973	0.09219166	1	0	1	0
chr1	125158	YAL016W	96	48	56	40	2	1.4	1.428571429	0.219018954	0.2071142	1	0	0	0
chr1	126267	YAL016W	136	137	147	123	0.99270073	1.195121951	0.830627141	0.302933586	0.266076	1	0	0	0
chr1	125286	YAL016W	43	23	46	33	1.869565217	1.393939394	1.34120983	0.493515609	0.3784925	1	0	0	0
chr1	125133	YAL016W	22	91	24	76	0.241758242	0.315789474	0.765567766	0.505021278	0.384573	1	0	1	1
chr1	125419	YAL016W	63	30	55	29	2.1	1.896551724	1.107272727	0.75260396	0.5050697	1	0	0	0
chr1	125793	YAL016W	58	167	61	165	0.347305389	0.36969697	0.93943261	0.830922513	0.5384065	1	0	1	1
chr1	124001	YAL017W	261	114	58	213	2.289473684	0.272300469	8.407894737	7.64741E-35	3.57723E-33	1	0	0	1
chr1	122846	YAL017W	66	32	17	34	2.0625	0.5	4.125	0.000111839	0.000340788	1	0	0	1
chr1	124181	YAL017W	236	102	208	120	2.31372549	1.733333333	1.334841629	0.08462983	0.09846079	1	0	0	0
chr1	123707	YAL017W	118	97	117	68	1.216494845	1.720588235	0.707022645	0.103289827	0.1151004	0	0	1	1
chr1	123140	YAL017W	177	62	121	58	2.85483871	2.086206897	1.368435084	0.15678052	0.1597717	1	0	0	0
chr1	123890	YAL017W	220	101	188	103	2.178217822	1.825242718	1.193385296	0.304638458	0.2672906	1	0	0	0
chr1	124034	YAL017W	187	94	146	68	1.989361702	2.147058824	0.926552026	0.700286227	0.4810223	1	0	0	0
chr1	123074	YAL017W	26	70	21	52	0.371428571	0.403846154	0.919727891	0.863156475	0.5466908	1	0	1	1
chr1	117528	YAL019W	27	20	29	23	1.35	1.260869565	1.070689655	1	0.5839874	1	0	0	0
chr1	118122	YAL019W	45	40	79	68	1.125	1.161764706	0.96835443	1	0.5839874	1	0	0	0
chr1	114258	YAL019W-A	25	17	30	17	1.470588235	1.764705882	0.833333333	0.8272654	0.5374007	1	0	0	1
chr1	113617	YAL020C	54	22	66	14	2.454545455	4.714285714	0.520661157	0.127675469	0.135922	0	0	1	0
chr1	114258	YAL020C	25	17	30	17	1.470588235	1.764705882	0.833333333	0.8272654	0.5374007	1	0	0	1
chr1	111344	YAL021C	30	21	34	16	1.428571429	2.125	0.672268908	0.410274821	0.3318471	0	0	1	1
chr1	111719	YAL021C	24	31	16	26	0.774193548	0.615384615	1.258064516	0.678446752	0.4715178	1	0	0	1
chr1	109984	YAL022C	19	35	28	24	0.542857143	1.166666667	0.465306122	0.077985202	0.09207633	1	0	1	0
chr1	107850	YAL023C	43	63	72	76	0.682539683	0.947368421	0.720458554	0.249956284	0.2293975	1	0	1	0
chr1	107505	YAL023C	49	70	47	84	0.7	0.55952381	1.25106383	0.435372162	0.3459817	1	0	1	0
chr1	108084	YAL023C	81	42	90	39	1.928571429	2.307692308	0.835714286	0.589570276	0.4279142	0	0	0	1
chr1	100840	YAL025C	12	21	25	19	0.571428571	1.315789474	0.434285714	0.106836967	0.1183216	1	0	1	0
chr1	96197	YAL026C	57	33	45	33	1.727272727	1.363636364	1.266666667	0.526943338	0.3954136	1	0	0	0
chr1	96598	YAL026C	27	51	24	41	0.529411765	0.585365854	0.904411765	0.861193714	0.546012	1	0	1	1
chr1	96079	YAL026C	25	20	25	21	1.25	1.19047619	1.05	1	0.5839874	0	0	1	1
chr1	95552	YAL026C-A	38	99	20	189	0.383838384	0.105820106	3.627272727	1.48659E-05	5.6757E-05	1	0	0	1
chr1	95238	YAL027W	17	89	15	132	0.191011236	0.113636364	1.680898876	0.183575503	0.1807666	1	0	1	1
chr1	94787	YAL027W	21	28	28	26	0.75	1.076923077	0.696428571	0.430921958	0.3436932	1	0	0	0
chr1	95327	YAL027W	20	69	14	67	0.289855072	0.208955224	1.387163561	0.446162389	0.3522269	1	0	1	1
chr1	95043	YAL027W	15	16	11	17	0.9375	0.647058824	1.448863636	0.601287454	0.4342229	1	0	0	1
chr1	95139	YAL027W	17	65	14	62	0.261538462	0.225806452	1.158241758	0.841515574	0.5410936	1	0	1	1
chr1	93733	YAL028W	41	40	22	46	1.025	0.47826087	2.143181818	0.030625327	0.04303262	1	0	0	0
chr1	93865	YAL028W	29	87	17	89	0.333333333	0.191011236	1.745098039	0.135223513	0.1419842	1	0	0	1
chr1	93745	YAL028W	36	38	23	38	0.947368421	0.605263158	1.565217391	0.22554378	0.2119092	1	0	0	0
chr1	94235	YAL028W	34	52	48	64	0.653846154	0.75	0.871794872	0.664599411	0.4655904	1	0	0	0
chr1	93403	YAL028W	27	48	24	45	0.5625	0.533333333	1.0546875	1	0.5839874	1	0	0	0
chr1	88833	YAL029C	70	45	53	70	1.555555556	0.757142857	2.054507338	0.006633655	0.01194522	1	0	0	0
chr1	88212	YAL029C	62	148	65	126	0.418918919	0.515873016	0.812058212	0.336069216	0.2874994	1	1	1	0
chr1	87608	YAL030W	48	386	59	382	0.124352332	0.154450262	0.805128655	0.303994787	0.2668022	1	0	1	1
chr1	87548	YAL030W	41	384	41	426	0.106770833	0.096244131	1.109375	0.7280196	0.4933257	1	0	1	1
chr1	85103	YAL031C	33	23	30	47	1.434782609	0.638297872	2.247826087	0.034395433	0.0473836	1	0	0	0
chr1	85945	YAL031C	40	26	22	32	1.538461538	0.6875	2.237762238	0.04310962	0.05703071	1	0	0	0
chr1	85663	YAL031C	19	18	16	27	1.055555556	0.592592593	1.78125	0.260008144	0.2364959	1	0	0	0
chr1	86324	YAL031C	12	11	11	17	1.090909091	0.647058824	1.685950413	0.40672823	0.3296312	1	0	0	0
chr1	85396	YAL031C	30	25	20	16	1.2	1.25	0.96	1	0.5839874	1	0	0	0
chr1	83575	YAL032C	35	66	71	34	0.53030303	2.088235294	0.25394793	3.48003E-06	1.54865E-05	1	0	1	0
chr1	83029	YAL033W	44	21	20	83	2.095238095	0.240963855	8.695238095	5.26631E-10	4.49454E-09	1	0	0	1
chr1	79012	YAL035W	106	176	170	140	0.602272727	1.214285714	0.495989305	3.57079E-05	0.000124179	1	0	1	1
chr1	78560	YAL035W	74	82	38	90	0.902439024	0.422222222	2.137355584	0.002388497	0.005020989	1	0	1	1
chr1	78700	YAL035W	42	95	66	69	0.442105263	0.956521739	0.462200957	0.002866197	0.005872091	0	0	1	1
chr1	78187	YAL035W	57	108	79	102	0.527777778	0.774509804	0.681434599	0.098380449	0.1108187	0	0	1	1
chr1	78929	YAL035W	78	83	82	75	0.939759036	1.093333333	0.859535704	0.503631387	0.383756	0	0	1	1
chr1	75277	YAL036C	68	53	63	77	1.283018868	0.818181818	1.568134172	0.082558058	0.09654535	0	0	1	1
chr1	75388	YAL036C	42	22	53	18	1.909090909	2.944444444	0.648370497	0.26436982	0.2396804	1	0	0	0
chr1	76051	YAL036C	16	45	14	61	0.355555556	0.229508197	1.549206349	0.306427824	0.2684247	1	0	1	1
chr1	75535	YAL036C	81	37	101	52	2.189189189	1.942307692	1.127107305	0.696390134	0.4793132	1	0	0	0
chr1	75073	YAL036C	40	23	60	30	1.739130435	2	0.869565217	0.731473029	0.4948159	0	0	1	1
chr1	76030	YAL036C	11	14	18	20	0.785714286	0.9	0.873015873	1	0.5839874	1	0	1	0
chr1	72193	YAL038W	1408	876	504	857	1.607305936	0.588098016	2.733057911	3.89444E-47	3.6158E-45	0	0	1	1
chr1	68959	YAL039C	324	145	199	135	2.234482759	1.474074074	1.515855138	0.00678851	0.01218111	0	0	0	1
chr1	66168	YAL040C	58	68	24	89	0.852941176	0.269662921	3.162990196	6.8311E-05	0.000219274	1	0	1	1
chr1	64258	YAL041W	54	24	62	46	2.25	1.347826087	1.669354839	0.125223206	0.1341035	1	0	0	0
chr1	64465	YAL041W	59	29	65	39	2.034482759	1.666666667	1.220689655	0.547046013	0.4060785	0	0	0	1
chr1	64906	YAL041W	70	31	82	40	2.258064516	2.05	1.101494886	0.774060989	0.5165611	0	0	0	1
chr1	62110	YAL042W	58	116	141	144	0.5	0.979166667	0.510638298	0.000938756	0.002218469	1	0	0	1
chr1	59073	YAL043C	13	104	40	117	0.125	0.341880342	0.365625	0.003163686	0.006393922	1	1	0	1
chr1	59349	YAL043C	14	103	38	105	0.13592233	0.361904762	0.375574859	0.004714868	0.009011751	1	1	0	1
chr1	60267	YAL043C	19	18	33	17	1.055555556	1.941176471	0.543771044	0.190387377	0.185891	0	0	1	1
chr1	58079	YAL044C	100	81	80	98	1.234567901	0.816326531	1.512345679	0.057625832	0.07177204	1	0	0	0
chr1	57634	YAL044W-A	170	55	154	100	3.090909091	1.54	2.007083825	0.000596784	0.00149569	0	0	1	0
chr1	57625	YAL044W-A	155	75	146	123	2.066666667	1.18699187	1.74109589	0.003291151	0.006620962	1	0	0	0
chr1	57634	YAL045C	170	55	154	100	3.090909091	1.54	2.007083825	0.000596784	0.00149569	0	0	1	0
chr1	57625	YAL045C	155	75	146	123	2.066666667	1.18699187	1.74109589	0.003291151	0.006620962	1	0	0	0
chr1	57206	YAL046C	66	24	67	63	2.75	1.063492063	2.585820896	0.001263689	0.002868003	0	0	1	0
chr1	55171	YAL047C	50	21	65	52	2.380952381	1.25	1.904761905	0.046209813	0.06029805	0	1	1	0
chr1	51026	YAL051W	49	78	97	75	0.628205128	1.293333333	0.485725615	0.002436294	0.005102213	0	0	1	1
chr1	51029	YAL051W	46	81	80	75	0.567901235	1.066666667	0.532407407	0.011483134	0.01898196	0	0	1	1
chr1	51434	YAL051W	71	27	56	42	2.62962963	1.333333333	1.972222222	0.035909104	0.04908389	0	1	1	0
chr1	51095	YAL051W	63	87	58	120	0.724137931	0.483333333	1.498216409	0.085641552	0.0993549	0	1	1	1
chr1	51287	YAL051W	56	26	57	46	2.153846154	1.239130435	1.738191633	0.094800732	0.107757	0	1	1	0
chr1	51371	YAL051W	54	94	56	141	0.574468085	0.397163121	1.446428571	0.129351843	0.1373726	0	1	1	1
chr1	50974	YAL051W	18	32	32	37	0.5625	0.864864865	0.650390625	0.267237458	0.2414942	0	0	1	1
chr1	50960	YAL051W	29	34	44	38	0.852941176	1.157894737	0.736631016	0.404400105	0.3284829	0	0	1	1
chr1	50354	YAL051W	50	27	54	39	1.851851852	1.384615385	1.33744856	0.429720617	0.3431727	0	1	0	1
chr1	50204	YAL051W	21	18	22	23	1.166666667	0.956521739	1.21969697	0.668369174	0.4669501	0	1	1	1
chr1	50384	YAL051W	42	20	55	24	2.1	2.291666667	0.916363636	0.855874195	0.5445779	0	1	1	1
chr1	47518	YAL053W	104	39	101	106	2.666666667	0.952830189	2.798679868	9.11821E-06	3.64003E-05	0	1	0	1
chr1	47896	YAL053W	229	353	209	518	0.648725212	0.403474903	1.607845263	6.04705E-05	0.000197416	0	1	1	1
chr1	46576	YAL053W	74	28	60	51	2.642857143	1.176470588	2.246428571	0.006864546	0.01230398	0	0	0	1
chr1	47044	YAL053W	31	32	18	34	0.96875	0.529411765	1.829861111	0.132536129	0.139978	0	1	1	1
chr1	46372	YAL053W	60	36	70	29	1.666666667	2.413793103	0.69047619	0.229375803	0.21459	1	0	0	0
chr1	48229	YAL053W	263	175	312	178	1.502857143	1.752808989	0.857399267	0.278597236	0.2493694	0	0	1	0
chr1	46669	YAL053W	45	89	40	96	0.505617978	0.416666667	1.213483146	0.512960806	0.3882069	1	0	1	1
chr1	47690	YAL053W	109	72	124	82	1.513888889	1.512195122	1.001120072	1	0.5839874	0	1	1	0
chr1	43004	YAL054C	63	531	199	228	0.118644068	0.872807018	0.135933907	8.05861E-39	4.25702E-37	0	1	1	1
chr1	43850	YAL054C	19	210	81	36	0.09047619	2.25	0.04021164	4.74233E-32	2.03217E-30	0	0	1	1
chr1	43856	YAL054C	21	230	80	40	0.091304348	2	0.045652174	2.45254E-31	1.01545E-29	0	0	1	1
chr1	42257	YAL055W	22	20	21	34	1.1	0.617647059	1.780952381	0.216213446	0.2051577	1	1	0	1
chr1	42635	YAL055W	59	104	66	140	0.567307692	0.471428571	1.203379953	0.438723414	0.3477429	0	1	1	1
chr1	40237	YAL056W	17	24	13	24	0.708333333	0.541666667	1.307692308	0.644237177	0.4564038	1	1	0	1
chr1	41883	YAL056W	121	129	156	158	0.937984496	0.987341772	0.950009938	0.799404262	0.5287181	1	1	0	1
chr1	39795	YAL056W	16	24	13	20	0.666666667	0.65	1.025641026	1	0.5839874	1	1	0	1
chr1	38361	YAL058W	19	36	16	36	0.527777778	0.444444444	1.1875	0.686640307	0.4751107	1	1	0	1
chr1	38514	YAL058W	22	12	20	13	1.833333333	1.538461538	1.191666667	0.803247577	0.5303442	1	0	0	0
chr1	36637	YAL059C-A	17	33	39	44	0.515151515	0.886363636	0.581196581	0.15205645	0.1559184	1	1	0	1
chr1	36637	YAL059W	17	33	39	44	0.515151515	0.886363636	0.581196581	0.15205645	0.1559184	1	1	0	1
chr1	36940	YAL059W	56	38	126	72	1.473684211	1.75	0.842105263	0.520182327	0.3922189	1	0	1	1
chr1	37028	YAL059W	66	59	124	96	1.118644068	1.291666667	0.86604702	0.573775224	0.4198673	0	0	1	0
chr1	36160	YAL060W	1092	1316	429	974	0.829787234	0.440451745	1.883945841	1.56725E-19	3.28896E-18	1	1	0	1
chr1	36048	YAL060W	709	499	326	390	1.420841683	0.835897436	1.699779928	2.31667E-08	1.54759E-07	0	1	1	1
chr1	36123	YAL060W	546	548	251	360	0.996350365	0.697222222	1.429028412	0.000478456	0.001224676	0	1	0	1
chr1	33741	YAL061W	265	334	176	110	0.793413174	1.6	0.495883234	1.94453E-06	9.18001E-06	0	0	1	1
chr1	33512	YAL061W	89	141	66	69	0.631205674	0.956521739	0.659896841	0.062745692	0.07699075	1	0	0	1
chr1	31917	YAL062W	46	33	48	16	1.393939394	3	0.464646465	0.050799186	0.06487833	0	0	1	0
chr1	31755	YAL062W	24	28	16	33	0.857142857	0.484848485	1.767857143	0.222146717	0.20946	0	1	1	0
chr1	31821	YAL062W	30	15	15	11	2	1.363636364	1.466666667	0.457605164	0.3595466	0	1	1	0
chr1	32880	YAL062W	22	19	34	22	1.157894737	1.545454545	0.749226006	0.536409522	0.4004482	1	0	0	1
chr1	32280	YAL062W	20	18	33	23	1.111111111	1.434782609	0.774410774	0.672107584	0.4686094	0	0	1	0
chr1	32511	YAL062W	26	33	20	26	0.787878788	0.769230769	1.024242424	1	0.5839874	1	1	1	0
chr1	27290	YAL063C	104	59	52	39	1.762711864	1.333333333	1.322033898	0.346926853	0.2943225	0	1	1	1
chr1	11601	YAL065C	26	34	34	29	0.764705882	1.172413793	0.652249135	0.280608037	0.2507663	0	1	0	0
chr1	153762	YAR002W	69	85	33	208	0.811764706	0.158653846	5.11657754	1.31091E-11	1.37787E-10	1	1	0	0
chr1	153156	YAR002W	41	14	39	27	2.928571429	1.444444444	2.027472527	0.085010003	0.09877182	0	1	0	0
chr1	153742	YAR002W	44	25	54	54	1.76	1	1.76	0.088451678	0.102013	0	1	0	0
chr1	152709	YAR002W	29	18	24	27	1.611111111	0.888888889	1.8125	0.161197389	0.1632428	0	1	0	0
chr1	153235	YAR002W	60	19	101	33	3.157894737	3.060606061	1.031787389	1	0.5839874	1	0	1	0
chr1	156174	YAR003W	57	37	51	79	1.540540541	0.64556962	2.386327504	0.001839803	0.003996423	0	1	1	0
chr1	155069	YAR003W	28	19	22	36	1.473684211	0.611111111	2.411483254	0.03206228	0.04474393	0	1	0	0
chr1	157993	YAR007C	35	17	65	29	2.058823529	2.24137931	0.918552036	0.853671472	0.5440065	1	0	0	0
chr1	167064	YAR014C	41	68	89	62	0.602941176	1.435483871	0.420026438	0.001040932	0.002423481	1	0	1	1
chr1	166820	YAR014C	26	62	65	59	0.419354839	1.101694915	0.380645161	0.001161036	0.002663637	1	0	1	1
chr1	166865	YAR014C	113	24	123	58	4.708333333	2.120689655	2.220189702	0.004250166	0.008244407	1	0	0	0
chr1	166997	YAR014C	101	64	108	118	1.578125	0.915254237	1.724247685	0.010242282	0.01723296	0	1	0	0
chr1	166931	YAR014C	51	79	97	82	0.64556962	1.182926829	0.545739267	0.011150998	0.01849279	1	0	1	1
chr1	167292	YAR014C	57	27	55	39	2.111111111	1.41025641	1.496969697	0.216409518	0.2052484	0	1	0	0
chr1	169689	YAR015W	22	43	60	36	0.511627907	1.666666667	0.306976744	0.00041551	0.001081169	1	1	0	0
chr1	169992	YAR015W	167	81	130	102	2.061728395	1.274509804	1.617663818	0.011325146	0.01875115	0	1	0	0
chr1	170022	YAR015W	166	124	151	161	1.338709677	0.937888199	1.427365947	0.033702672	0.04653076	0	1	0	0
chr1	169887	YAR015W	115	43	137	31	2.674418605	4.419354839	0.605160414	0.064842652	0.07929386	0	1	0	0
chr1	169422	YAR015W	73	62	122	135	1.177419355	0.903703704	1.302882073	0.242508628	0.2243756	0	1	0	0
chr1	170564	YAR018C	33	26	46	56	1.269230769	0.821428571	1.545150502	0.195206	0.1896573	0	1	0	1
chr1	170945	YAR018C	18	23	20	25	0.782608696	0.8	0.97826087	1	0.5839874	1	0	1	0
chr1	172431	YAR019C	47	33	40	69	1.424242424	0.579710145	2.456818182	0.003173187	0.006408897	0	1	0	1
chr1	173831	YAR019C	26	15	22	19	1.733333333	1.157894737	1.496969697	0.501600648	0.3827769	0	1	0	0
chr1	176858	YAR020C	14	61	16	52	0.229508197	0.307692308	0.745901639	0.539971081	0.402142	1	1	0	1
chr1	179772	YAR023C	38	17	32	24	2.235294118	1.333333333	1.676470588	0.239088771	0.2219487	1	1	1	0
chr1	179397	YAR023C	22	16	21	25	1.375	0.84	1.636904762	0.282255775	0.2518948	0	1	0	0
chr1	184073	YAR027W	13	39	19	30	0.333333333	0.633333333	0.526315789	0.19887532	0.1924916	1	0	0	0
chr1	183867	YAR027W	33	42	27	45	0.785714286	0.6	1.30952381	0.502450184	0.3831866	1	0	1	1
chr1	184162	YAR027W	127	51	116	41	2.490196078	2.829268293	0.88015551	0.625468651	0.4466015	0	1	0	0
chr1	185431	YAR028W	22	19	26	17	1.157894737	1.529411765	0.75708502	0.65961002	0.4634246	1	0	0	0
chr1	185469	YAR028W	22	15	16	12	1.466666667	1.333333333	1.1	1	0.5839874	1	0	0	0
chr1	186482	YAR029W	11	44	51	36	0.25	1.416666667	0.176470588	5.53363E-06	2.34826E-05	0	1	0	0
chr1	193909	YAR042W	28	12	19	21	2.333333333	0.904761905	2.578947368	0.068501078	0.08287454	0	0	1	0
chr1	195585	YAR042W	27	73	35	53	0.369863014	0.660377358	0.560078278	0.086873877	0.1005454	0	0	1	1
chr1	194781	YAR042W	20	26	17	30	0.769230769	0.566666667	1.357466063	0.528641406	0.3963376	0	0	1	1
chr1	222583	YAR068W	72	51	49	27	1.411764706	1.814814815	0.777911164	0.456160325	0.3586413	1	0	1	1
chr1	226716	YAR071W	41	147	28	55	0.278911565	0.509090909	0.547862002	0.048827752	0.06297742	0	0	1	0
chr2	220136	YBL005W	25	37	27	76	0.675675676	0.355263158	1.901901902	0.083037635	0.09699511	1	1	0	1
chr2	220122	YBL005W	22	39	18	53	0.564102564	0.339622642	1.660968661	0.190535513	0.186006	1	1	0	1
chr2	220331	YBL005W	18	72	16	93	0.25	0.172043011	1.453125	0.348544044	0.2952857	1	1	0	1
chr2	217015	YBL006C	56	113	73	77	0.495575221	0.948051948	0.522730028	0.006026127	0.01100649	1	1	0	1
chr2	216794	YBL006C	41	108	38	58	0.37962963	0.655172414	0.579434698	0.051547747	0.0657111	1	1	0	1
chr2	216794	YBL006W-A	41	108	38	58	0.37962963	0.655172414	0.579434698	0.051547747	0.0657111	1	1	0	1
chr2	215593	YBL007C	43	32	38	19	1.34375	2	0.671875	0.286293157	0.2547693	0	0	0	1
chr2	208648	YBL009W	43	14	63	26	3.071428571	2.423076923	1.267573696	0.573663785	0.4198358	1	0	0	0
chr2	205151	YBL011W	36	96	68	90	0.375	0.755555556	0.496323529	0.006733337	0.01209983	1	1	0	1
chr2	205157	YBL011W	36	92	70	92	0.391304348	0.760869565	0.514285714	0.009842702	0.01667051	1	1	0	1
chr2	204536	YBL011W	18	41	37	37	0.43902439	1	0.43902439	0.033110738	0.0458652	1	1	0	1
chr2	204995	YBL011W	53	35	75	32	1.514285714	2.34375	0.646095238	0.17350787	0.1731626	1	1	0	1
chr2	205079	YBL011W	47	26	70	36	1.807692308	1.944444444	0.92967033	0.873528573	0.5497972	0	0	0	1
chr2	205382	YBL011W	61	92	80	119	0.663043478	0.672268908	0.986277174	1	0.5839874	1	0	0	1
chr2	199139	YBL014C	56	24	88	50	2.333333333	1.76	1.325757576	0.376326132	0.3119648	0	1	0	0
chr2	200008	YBL014C	30	16	62	38	1.875	1.631578947	1.149193548	0.853769349	0.5440065	1	1	0	0
chr2	195698	YBL015W	238	270	338	327	0.881481481	1.033639144	0.852794214	0.194760547	0.1894064	0	0	0	1
chr2	194226	YBL015W	40	115	47	102	0.347826087	0.460784314	0.754856614	0.310230024	0.2709552	1	1	0	1
chr2	188032	YBL017C	54	33	23	51	1.636363636	0.450980392	3.628458498	0.000130733	0.000390592	1	0	1	0
chr2	187744	YBL017C	82	87	46	114	0.942528736	0.403508772	2.335832084	0.000285365	0.000774426	1	0	1	1
chr2	186915	YBL017C	121	253	92	246	0.47826087	0.37398374	1.278827977	0.140883234	0.1464216	0	1	1	0
chr2	187552	YBL017C	75	54	56	58	1.388888889	0.965517241	1.438492063	0.197184266	0.1912016	1	0	1	1
chr2	186322	YBL018C	37	19	25	36	1.947368421	0.694444444	2.804210526	0.009292921	0.01591086	1	0	1	0
chr2	186185	YBL018C	54	16	53	14	3.375	3.785714286	0.891509434	0.838090468	0.54065	0	1	0	0
chr2	185711	YBL019W	39	27	50	55	1.444444444	0.909090909	1.588888889	0.159396496	0.1619007	0	0	1	0
chr2	183369	YBL020W	28	17	22	26	1.647058824	0.846153846	1.946524064	0.146145332	0.1510196	0	0	1	0
chr2	181873	YBL021C	54	38	56	62	1.421052632	0.903225806	1.573308271	0.125932877	0.1346759	0	0	1	0
chr2	179290	YBL022C	45	59	59	34	0.762711864	1.735294118	0.439528871	0.006480347	0.0117001	0	1	1	1
chr2	179881	YBL022C	31	21	33	19	1.476190476	1.736842105	0.84992785	0.840423014	0.5409912	0	0	1	0
chr2	179257	YBL022C	61	40	46	30	1.525	1.533333333	0.994565217	1	0.5839874	1	1	0	1
chr2	175439	YBL023C	15	13	18	28	1.153846154	0.642857143	1.794871795	0.240091786	0.2225763	0	1	0	1
chr2	176261	YBL023C	15	14	13	18	1.071428571	0.722222222	1.483516484	0.605060899	0.4360438	1	1	1	0
chr2	174060	YBL024W	67	51	102	30	1.31372549	3.4	0.38638985	0.000687893	0.001698254	0	1	0	0
chr2	171570	YBL025W	12	20	14	43	0.6	0.325581395	1.842857143	0.229566097	0.2146697	1	1	0	1
chr2	167779	YBL028C	63	12	111	69	5.25	1.608695652	3.263513514	0.00038499	0.001010242	0	0	0	1
chr2	166607	YBL029W	71	38	46	83	1.868421053	0.554216867	3.371281465	8.45245E-06	3.40979E-05	1	0	0	1
chr2	166572	YBL029W	36	64	23	90	0.5625	0.255555556	2.201086957	0.013937454	0.02238094	1	1	0	1
chr2	166703	YBL029W	37	44	48	29	0.840909091	1.655172414	0.508049242	0.03940389	0.05292818	1	1	0	0
chr2	166311	YBL029W	35	62	26	83	0.564516129	0.313253012	1.802109181	0.066762072	0.0811874	1	1	0	1
chr2	162680	YBL031W	34	12	84	33	2.833333333	2.545454545	1.113095238	0.847627904	0.5425191	1	0	0	0
chr2	160618	YBL032W	103	53	183	115	1.943396226	1.591304348	1.221259924	0.357951699	0.3006214	1	0	0	1
chr2	159427	YBL033C	39	289	323	176	0.134948097	1.835227273	0.07353209	4.70542E-55	5.14889E-53	1	0	1	1
chr2	154142	YBL034C	43	19	24	84	2.263157895	0.285714286	7.921052632	1.89482E-09	1.49051E-08	1	1	0	0
chr2	154235	YBL034C	28	19	18	80	1.473684211	0.225	6.549707602	1.17883E-06	5.81611E-06	1	1	0	0
chr2	154160	YBL034C	38	19	24	62	2	0.387096774	5.166666667	6.12467E-06	2.57235E-05	1	1	0	0
chr2	155121	YBL034C	21	14	36	35	1.5	1.028571429	1.458333333	0.411970954	0.3325606	0	1	0	0
chr2	151682	YBL035C	15	16	13	13	0.9375	1	0.9375	1	0.5839874	0	1	0	0
chr2	150513	YBL036C	251	228	205	428	1.100877193	0.478971963	2.298416774	2.47235E-11	2.50414E-10	0	1	0	0
chr2	150781	YBL036C	209	174	233	426	1.201149425	0.546948357	2.196092941	1.94458E-09	1.52769E-08	0	1	0	0
chr2	149182	YBL037W	25	14	13	33	1.785714286	0.393939394	4.532967033	0.00112905	0.002597061	0	1	0	0
chr2	150200	YBL037W	32	47	25	96	0.680851064	0.260416667	2.614468085	0.003707772	0.007317363	1	1	0	0
chr2	149872	YBL037W	28	32	16	55	0.875	0.290909091	3.0078125	0.005152769	0.009712407	1	1	0	0
chr2	144214	YBL039C	31	69	83	114	0.449275362	0.728070175	0.617077004	0.076981712	0.09098933	0	1	0	0
chr2	144211	YBL039C	31	69	82	115	0.449275362	0.713043478	0.630081301	0.078284892	0.09232344	0	1	0	0
chr2	144853	YBL039C	24	63	36	123	0.380952381	0.292682927	1.301587302	0.438202172	0.3474898	1	1	0	1
chr2	144937	YBL039C	19	46	38	84	0.413043478	0.452380952	0.913043478	0.868079216	0.5478412	1	1	0	1
chr2	143491	YBL039W-B	28	30	27	39	0.933333333	0.692307692	1.348148148	0.470337081	0.3664957	0	1	0	1
chr2	142133	YBL040C	84	77	103	115	1.090909091	0.895652174	1.218005296	0.351627941	0.2970498	1	1	0	0
chr2	142181	YBL040C	46	32	79	57	1.4375	1.385964912	1.037183544	1	0.5839874	1	1	1	0
chr2	141579	YBL041W	155	106	133	156	1.462264151	0.852564103	1.715136899	0.002067862	0.004422828	1	1	0	0
chr2	140054	YBL042C	20	16	11	12	1.25	0.916666667	1.363636364	0.602167169	0.4347253	0	1	0	0
chr2	139748	YBL042C	17	30	18	35	0.566666667	0.514285714	1.101851852	0.836600594	0.5405994	0	1	0	0
chr2	133440	YBL046W	48	82	124	91	0.585365854	1.362637363	0.429583006	0.000235752	0.00065235	1	0	0	1
chr2	133239	YBL046W	54	74	101	99	0.72972973	1.02020202	0.715279636	0.173608442	0.1732065	0	1	0	0
chr2	132654	YBL046W	44	41	70	46	1.073170732	1.52173913	0.705226481	0.250574934	0.2297917	0	1	0	0
chr2	132564	YBL046W	30	33	44	39	0.909090909	1.128205128	0.805785124	0.616397678	0.4420521	0	1	0	0
chr2	128153	YBL047C	383	377	240	420	1.015915119	0.571428571	1.777851459	1.08559E-07	6.53463E-07	1	0	1	1
chr2	129437	YBL047C	119	62	88	38	1.919354839	2.315789474	0.828812317	0.46094715	0.3614772	0	1	0	0
chr2	129668	YBL047C	86	63	53	39	1.365079365	1.358974359	1.004492363	1	0.5839874	0	1	0	0
chr2	126836	YBL049W	148	56	115	44	2.642857143	2.613636364	1.011180124	1	0.5839874	1	1	0	1
chr2	125786	YBL050W	180	317	274	286	0.567823344	0.958041958	0.592691519	3.88827E-05	0.000133556	1	1	0	1
chr2	125843	YBL050W	95	125	169	122	0.76	1.385245902	0.548639053	0.000943227	0.002227317	1	0	0	1
chr2	122996	YBL051C	120	114	79	129	1.052631579	0.612403101	1.718854097	0.005522051	0.01027259	1	0	1	1
chr2	123311	YBL051C	73	26	103	28	2.807692308	3.678571429	0.763256161	0.433380095	0.3447563	0	1	0	0
chr2	120170	YBL052C	26	28	13	55	0.928571429	0.236363636	3.928571429	0.000852599	0.002038447	0	1	1	1
chr2	119934	YBL052C	24	30	49	23	0.8	2.130434783	0.375510204	0.010621205	0.017739	1	0	1	0
chr2	120867	YBL052C	21	12	27	35	1.75	0.771428571	2.268518519	0.084854592	0.09866609	0	0	1	1
chr2	119604	YBL052C	49	15	93	19	3.266666667	4.894736842	0.667383513	0.324474512	0.2801618	0	1	0	0
chr2	119604	YBL053W	49	15	93	19	3.266666667	4.894736842	0.667383513	0.324474512	0.2801618	0	1	0	0
chr2	118905	YBL054W	19	14	40	48	1.357142857	0.833333333	1.628571429	0.30760636	0.2692393	0	0	1	1
chr2	116106	YBL055C	41	27	117	22	1.518518519	5.318181818	0.285533397	0.000235804	0.00065235	0	1	0	0
chr2	115635	YBL055C	17	30	11	76	0.566666667	0.144736842	3.915151515	0.003183952	0.00642852	1	0	1	1
chr2	116476	YBL055C	36	68	29	84	0.529411765	0.345238095	1.53346856	0.182090346	0.1796506	1	0	1	1
chr2	115894	YBL055C	41	19	65	33	2.157894737	1.96969697	1.095546559	0.862365321	0.5464447	1	0	0	0
chr2	114676	YBL056W	106	156	70	189	0.679487179	0.37037037	1.834615385	0.001598594	0.00353003	1	0	1	1
chr2	113236	YBL057C	89	117	74	228	0.760683761	0.324561404	2.343728344	1.23145E-05	4.77069E-05	1	0	1	1
chr2	112527	YBL058W	215	372	145	532	0.577956989	0.272556391	2.120504264	2.58038E-09	2.00152E-08	1	0	1	1
chr2	112618	YBL058W	319	603	265	895	0.529021559	0.296089385	1.786695454	3.53417E-09	2.69361E-08	1	0	1	1
chr2	112684	YBL058W	208	420	177	658	0.495238095	0.26899696	1.841054614	4.32589E-07	2.31714E-06	1	0	1	1
chr2	111970	YBL058W	161	181	111	263	0.889502762	0.422053232	2.107560599	1.73387E-06	8.24265E-06	1	0	1	1
chr2	112372	YBL058W	111	33	83	64	3.363636364	1.296875	2.593647317	0.000196036	0.000555884	0	0	1	1
chr2	112399	YBL058W	89	96	61	134	0.927083333	0.455223881	2.036543716	0.001103447	0.002545813	1	0	1	1
chr2	110153	YBL059C-A	41	56	26	72	0.732142857	0.361111111	2.027472527	0.024041666	0.03526138	1	0	1	1
chr2	109197	YBL060W	33	23	68	25	1.434782609	2.72	0.527493606	0.10275599	0.1146098	1	0	0	0
chr2	109094	YBL060W	16	13	31	11	1.230769231	2.818181818	0.436724566	0.12910392	0.137252	1	1	1	0
chr2	109482	YBL060W	38	20	30	29	1.9	1.034482759	1.836666667	0.134669608	0.1417183	0	0	1	1
chr2	105422	YBL061C	69	86	48	108	0.802325581	0.444444444	1.805232558	0.014058608	0.02252826	1	0	1	1
chr2	105376	YBL061C	53	99	54	172	0.535353535	0.313953488	1.70520015	0.026686267	0.03833277	1	0	1	1
chr2	105811	YBL061C	103	64	100	82	1.609375	1.219512195	1.3196875	0.232342116	0.2168024	0	0	1	1
chr2	106303	YBL061C	16	38	23	78	0.421052632	0.294871795	1.42791762	0.437358559	0.3471055	1	0	1	1
chr2	107118	YBL061C	21	19	36	25	1.105263158	1.44	0.76754386	0.544312843	0.4045887	0	0	1	0
chr2	105973	YBL061C	15	33	17	41	0.454545455	0.414634146	1.096256684	0.835201744	0.5402168	1	0	1	1
chr2	106348	YBL061C	17	39	24	48	0.435897436	0.5	0.871794872	0.848820374	0.5428468	1	0	1	1
chr2	105422	YBL062W	69	86	48	108	0.802325581	0.444444444	1.805232558	0.014058608	0.02252826	1	0	1	1
chr2	105376	YBL062W	53	99	54	172	0.535353535	0.313953488	1.70520015	0.026686267	0.03833277	1	0	1	1
chr2	97345	YBL066C	11	21	24	13	0.523809524	1.846153846	0.283730159	0.016032684	0.02511762	1	0	1	0
chr2	93772	YBL067C	43	51	40	90	0.843137255	0.444444444	1.897058824	0.025285946	0.03672593	1	0	1	1
chr2	84631	YBL075C	135	72	57	138	1.875	0.413043478	4.539473684	4.03611E-13	4.94648E-12	1	0	1	1
chr2	84553	YBL075C	175	120	127	250	1.458333333	0.508	2.870734908	4.11465E-11	4.07988E-10	1	0	1	1
chr2	85339	YBL075C	95	67	53	138	1.417910448	0.384057971	3.69191777	4.48294E-09	3.38723E-08	1	0	1	1
chr2	84823	YBL075C	62	41	36	92	1.512195122	0.391304348	3.864498645	1.20235E-06	5.92262E-06	1	0	1	1
chr2	85903	YBL075C	45	28	20	46	1.607142857	0.434782609	3.696428571	0.000321332	0.00086173	1	0	1	1
chr2	85816	YBL075C	68	65	37	73	1.046153846	0.506849315	2.064033264	0.006545472	0.01180725	1	0	1	1
chr2	85528	YBL075C	29	32	23	36	0.90625	0.638888889	1.418478261	0.363121275	0.3039376	1	0	1	1
chr2	83659	YBL076C	67	88	81	45	0.761363636	1.8	0.422979798	0.000495581	0.001264285	1	0	1	0
chr2	81997	YBL076C	71	36	25	34	1.972222222	0.735294118	2.682222222	0.003240533	0.006531998	1	0	1	1
chr2	83713	YBL076C	29	49	35	26	0.591836735	1.346153846	0.439650146	0.025504613	0.03692502	1	0	1	0
chr2	82573	YBL076C	80	157	57	173	0.50955414	0.329479769	1.546541513	0.04185386	0.05554933	1	0	1	1
chr2	79464	YBL079W	164	118	80	327	1.389830508	0.244648318	5.680932203	2.51927E-25	7.68036E-24	1	0	1	1
chr2	76053	YBL079W	11	42	13	14	0.261904762	0.928571429	0.282051282	0.019231681	0.02928416	1	0	1	0
chr2	77748	YBL079W	25	22	12	24	1.136363636	0.5	2.272727273	0.07992259	0.09394243	1	0	1	1
chr2	75965	YBL079W	11	23	13	15	0.47826087	0.866666667	0.551839465	0.301943946	0.2653676	0	0	0	1
chr2	73943	YBL080C	17	30	17	28	0.566666667	0.607142857	0.933333333	1	0.5839874	1	1	0	0
chr2	69772	YBL082C	73	70	63	128	1.042857143	0.4921875	2.118820862	0.001084329	0.00251211	1	0	1	1
chr2	70420	YBL082C	27	11	24	24	2.454545455	1	2.454545455	0.076385135	0.09046604	1	0	1	0
chr2	70638	YBL082C	14	15	16	28	0.933333333	0.571428571	1.633333333	0.340281089	0.2902112	1	0	1	1
chr2	69772	YBL083C	73	70	63	128	1.042857143	0.4921875	2.118820862	0.001084329	0.00251211	1	0	1	1
chr2	66566	YBL085W	83	77	85	113	1.077922078	0.752212389	1.433002292	0.110058218	0.1211229	1	0	1	1
chr2	66052	YBL085W	47	45	46	69	1.044444444	0.666666667	1.566666667	0.123362745	0.1324816	1	0	1	1
chr2	65527	YBL085W	30	34	35	31	0.882352941	1.129032258	0.781512605	0.598864841	0.4330634	0	1	1	1
chr2	65975	YBL085W	40	35	52	53	1.142857143	0.981132075	1.164835165	0.651874241	0.4601477	1	0	1	1
chr2	61675	YBL086C	132	207	165	113	0.637681159	1.460176991	0.436714976	4.90012E-07	2.60424E-06	0	1	0	0
chr2	61376	YBL086C	181	106	185	54	1.70754717	3.425925926	0.498419174	0.000417206	0.001084201	1	0	1	1
chr2	61287	YBL086C	150	127	140	192	1.181102362	0.729166667	1.619797525	0.003394282	0.006792754	1	0	1	1
chr2	51538	YBL088C	35	33	26	24	1.060606061	1.083333333	0.979020979	1	0.5839874	1	0	1	1
chr2	50601	YBL089W	13	23	15	15	0.565217391	1	0.565217391	0.32018488	0.2777398	1	0	1	1
chr2	49789	YBL089W	23	32	17	20	0.71875	0.85	0.845588235	0.830466671	0.5382871	1	0	1	1
chr2	47971	YBL091C	129	149	111	156	0.865771812	0.711538462	1.216760385	0.263132386	0.2388059	1	0	1	1
chr2	47612	YBL091C	205	243	217	234	0.843621399	0.927350427	0.909711555	0.504127934	0.3840359	1	0	1	1
chr2	47062	YBL091C-A	22	24	19	35	0.916666667	0.542857143	1.688596491	0.225683873	0.211945	1	0	1	1
chr2	46720	YBL091C-A	63	79	62	68	0.797468354	0.911764706	0.874642711	0.626838377	0.4473189	1	0	1	1
chr2	45824	YBL092W	33	51	84	49	0.647058824	1.714285714	0.37745098	0.000766688	0.001866546	1	0	1	1
chr2	44904	YBL093C	19	45	34	76	0.422222222	0.447368421	0.94379085	1	0.5839874	1	0	1	1
chr2	44047	YBL094C	62	73	67	75	0.849315068	0.893333333	0.950725823	0.904171565	0.5624368	1	0	1	1
chr2	43654	YBL095W	114	83	89	88	1.373493976	1.011363636	1.358061459	0.14708337	0.151682	1	0	1	1
chr2	43330	YBL095W	14	26	25	34	0.538461538	0.735294118	0.732307692	0.532244673	0.3981783	1	0	1	1
chr2	43348	YBL095W	60	85	56	69	0.705882353	0.811594203	0.869747899	0.622442625	0.4449593	1	0	1	1
chr2	44047	YBL095W	62	73	67	75	0.849315068	0.893333333	0.950725823	0.904171565	0.5624368	1	0	1	1
chr2	43330	YBL096C	14	26	25	34	0.538461538	0.735294118	0.732307692	0.532244673	0.3981783	1	0	1	1
chr2	43348	YBL096C	60	85	56	69	0.705882353	0.811594203	0.869747899	0.622442625	0.4449593	1	0	1	1
chr2	40179	YBL098W	74	49	32	78	1.510204082	0.41025641	3.681122449	2.02193E-06	9.5234E-06	0	0	1	1
chr2	40479	YBL098W	78	58	66	101	1.344827586	0.653465347	2.05799373	0.002593131	0.005368289	0	1	1	1
chr2	40329	YBL098W	27	29	28	77	0.931034483	0.363636364	2.560344828	0.00863039	0.01497738	0	0	1	1
chr2	39435	YBL098W	21	27	15	39	0.777777778	0.384615385	2.022222222	0.101781833	0.1138301	1	0	1	1
chr2	26161	YBL101C	12	37	29	23	0.324324324	1.260869565	0.25722274	0.00219403	0.004665001	1	0	1	0
chr2	25059	YBL101C	103	54	86	64	1.907407407	1.34375	1.419465978	0.159183882	0.1617941	1	0	1	0
chr2	25680	YBL101C	43	39	35	19	1.102564103	1.842105263	0.598534799	0.161928701	0.1637939	1	0	1	0
chr2	26272	YBL101C	44	16	36	18	2.75	2	1.375	0.53921563	0.4017747	0	1	1	1
chr2	26040	YBL101C	35	20	27	17	1.75	1.588235294	1.101851852	0.837205129	0.54065	0	0	1	0
chr2	26822	YBL101C	23	18	23	19	1.277777778	1.210526316	1.055555556	1	0.5839874	0	0	1	0
chr2	22234	YBL103C	92	48	82	65	1.916666667	1.261538462	1.519308943	0.091802265	0.1050316	0	0	1	0
chr2	22280	YBL103C	36	25	28	33	1.44	0.848484848	1.697142857	0.20425538	0.1963961	0	0	1	1
chr2	23234	YBL103C	34	21	55	26	1.619047619	2.115384615	0.765367965	0.469633119	0.3662266	1	0	1	1
chr2	15632	YBL105C	39	12	38	18	3.25	2.111111111	1.539473684	0.390927725	0.3201394	0	0	1	0
chr2	14661	YBL105C	37	23	48	26	1.608695652	1.846153846	0.871376812	0.721681887	0.4906664	0	0	1	0
chr2	11416	YBL106C	42	15	27	21	2.8	1.285714286	2.177777778	0.067309592	0.08175587	1	0	1	1
chr2	11855	YBL106C	34	21	28	27	1.619047619	1.037037037	1.56122449	0.336467178	0.2877495	1	0	1	0
chr2	10862	YBL106C	93	43	85	34	2.162790698	2.5	0.865116279	0.681941714	0.4729881	0	0	1	0
chr2	11687	YBL106C	23	19	15	12	1.210526316	1.25	0.968421053	1	0.5839874	0	0	1	0
chr2	376	YBL113C	36	47	36	49	0.765957447	0.734693878	1.042553191	1	0.5839874	1	1	0	0
chr2	242434	YBR002C	29	108	70	133	0.268518519	0.526315789	0.510185185	0.010394466	0.01743158	1	1	0	1
chr2	243495	YBR003W	86	126	53	137	0.682539683	0.386861314	1.764300689	0.00865988	0.0150158	1	0	0	1
chr2	244779	YBR004C	32	92	61	116	0.347826087	0.525862069	0.661439772	0.128556241	0.1367172	1	1	0	1
chr2	245034	YBR004C	38	100	34	123	0.38	0.276422764	1.374705882	0.277661503	0.2487862	1	1	0	1
chr2	245305	YBR004C	20	45	31	77	0.444444444	0.402597403	1.103942652	0.86354207	0.5468219	1	1	0	1
chr2	246331	YBR005W	46	94	47	150	0.489361702	0.313333333	1.561792666	0.083279081	0.09724007	1	0	0	1
chr2	246027	YBR005W	34	95	45	127	0.357894737	0.354330709	1.01005848	1	0.5839874	1	1	0	1
chr2	247234	YBR006W	37	189	59	99	0.195767196	0.595959596	0.328490718	4.40251E-06	1.91466E-05	1	1	0	1
chr2	247069	YBR006W	66	65	38	114	1.015384615	0.333333333	3.046153846	1.34211E-05	5.15621E-05	1	0	0	1
chr2	247399	YBR006W	99	151	35	114	0.655629139	0.307017544	2.135477767	0.001003005	0.002344086	1	0	0	1
chr2	247522	YBR006W	27	101	38	68	0.267326733	0.558823529	0.478374153	0.013196522	0.02137034	1	1	0	1
chr2	247531	YBR006W	27	107	36	73	0.252336449	0.493150685	0.511682243	0.027318634	0.03906711	1	1	0	1
chr2	254064	YBR008C	20	17	42	25	1.176470588	1.68	0.700280112	0.411154333	0.3323008	0	0	1	1
chr2	265831	YBR013C	30	33	32	79	0.909090909	0.405063291	2.244318182	0.014322987	0.0228917	1	1	0	0
chr2	265673	YBR013C	25	11	21	14	2.272727273	1.5	1.515151515	0.462075597	0.3620504	0	0	1	0
chr2	269402	YBR015C	64	51	59	86	1.254901961	0.686046512	1.829179129	0.017909959	0.02755418	1	0	1	1
chr2	271598	YBR017C	59	121	31	173	0.487603306	0.179190751	2.721141029	6.07473E-05	0.000198003	1	0	1	1
chr2	280109	YBR020W	18	15	19	23	1.2	0.826086957	1.452631579	0.489187658	0.3759261	1	0	0	1
chr2	283092	YBR021W	45	22	56	54	2.045454545	1.037037037	1.972402597	0.041952999	0.05564475	1	0	1	0
chr2	283860	YBR022W	12	65	18	75	0.184615385	0.24	0.769230769	0.55107524	0.4081794	1	0	1	1
chr2	283800	YBR022W	19	29	23	35	0.655172414	0.657142857	0.997001499	1	0.5839874	1	0	1	1
chr2	286002	YBR023C	15	55	22	42	0.272727273	0.523809524	0.520661157	0.121946702	0.1314446	1	0	1	1
chr2	284437	YBR023C	37	117	36	115	0.316239316	0.313043478	1.010208927	1	0.5839874	1	0	1	1
chr2	285666	YBR023C	14	54	12	51	0.259259259	0.235294118	1.101851852	1	0.5839874	1	0	1	1
chr2	285829	YBR023C	13	41	18	56	0.317073171	0.321428571	0.986449864	1	0.5839874	1	0	1	1
chr2	289906	YBR024W	53	79	23	74	0.670886076	0.310810811	2.158503027	0.010572244	0.01767168	1	0	1	1
chr2	289642	YBR024W	47	64	26	58	0.734375	0.448275862	1.638221154	0.134934147	0.1417776	1	0	1	1
chr2	289601	YBR024W	49	77	36	84	0.636363636	0.428571429	1.484848485	0.179735171	0.1779573	1	0	1	1
chr2	289723	YBR024W	64	134	50	127	0.47761194	0.393700787	1.213134328	0.431769668	0.3440111	1	0	1	1
chr2	289966	YBR024W	37	81	35	95	0.456790123	0.368421053	1.239858907	0.484952467	0.3737965	1	0	1	1
chr2	290804	YBR025C	252	188	355	188	1.340425532	1.888297872	0.709859155	0.010082421	0.01700134	0	0	1	1
chr2	292967	YBR026C	80	115	114	71	0.695652174	1.605633803	0.433257056	6.32713E-05	0.000205139	0	1	0	0
chr2	293354	YBR026C	172	71	125	108	2.422535211	1.157407407	2.093070423	0.000147079	0.000431849	1	0	0	1
chr2	293504	YBR026C	55	35	41	48	1.571428571	0.854166667	1.839721254	0.05180292	0.06598148	1	0	1	1
chr2	293501	YBR026C	51	34	38	44	1.5	0.863636364	1.736842105	0.089005448	0.1025006	1	0	1	1
chr2	293761	YBR026C	67	14	39	17	4.785714286	2.294117647	2.086080586	0.096366077	0.1091516	1	0	0	0
chr2	295631	YBR028C	13	15	19	27	0.866666667	0.703703704	1.231578947	0.809317949	0.5322875	1	0	1	1
chr2	295028	YBR028C	35	11	63	19	3.181818182	3.315789474	0.95959596	1	0.5839874	1	0	0	0
chr2	296774	YBR029C	56	55	51	112	1.018181818	0.455357143	2.23600713	0.001637653	0.003605885	1	0	1	1
chr2	297266	YBR029C	35	23	48	17	1.52173913	2.823529412	0.538949275	0.126071043	0.1347524	0	0	1	1
chr2	297515	YBR029C	23	22	22	21	1.045454545	1.047619048	0.997933884	1	0.5839874	1	0	1	1
chr2	299876	YBR030W	85	18	101	75	4.722222222	1.346666667	3.50660066	1.30139E-05	5.01234E-05	0	0	1	0
chr2	299524	YBR030W	20	18	72	15	1.111111111	4.8	0.231481481	0.000799519	0.001931277	0	1	1	1
chr2	298732	YBR030W	13	14	31	19	0.928571429	1.631578947	0.569124424	0.334733475	0.2866769	1	0	1	1
chr2	306376	YBR035C	743	490	446	498	1.516326531	0.895582329	1.693117965	1.53288E-09	1.21673E-08	1	0	1	1
chr2	310032	YBR036C	158	107	86	197	1.476635514	0.436548223	3.382525538	7.66258E-12	8.29587E-11	1	0	1	1
chr2	309603	YBR036C	136	96	79	151	1.416666667	0.523178808	2.707805907	1.69907E-07	9.8222E-07	1	0	1	1
chr2	309822	YBR036C	170	133	101	174	1.278195489	0.58045977	2.202039753	4.15877E-06	1.82289E-05	1	0	1	1
chr2	311366	YBR037C	124	99	70	173	1.252525253	0.404624277	3.095526696	4.71731E-09	3.53382E-08	1	0	1	1
chr2	310972	YBR037C	93	26	56	58	3.576923077	0.965517241	3.70467033	5.49429E-06	2.3348E-05	1	0	1	1
chr2	310571	YBR037C	34	24	25	40	1.416666667	0.625	2.266666667	0.030761645	0.04319445	1	0	1	1
chr2	314330	YBR038W	88	44	27	118	2	0.228813559	8.740740741	2.18136E-16	3.60294E-15	1	0	1	1
chr2	314258	YBR038W	34	41	25	115	0.829268293	0.217391304	3.814634146	2.68116E-05	9.61355E-05	1	0	1	1
chr2	313835	YBR038W	20	14	11	43	1.428571429	0.255813953	5.584415584	0.000469298	0.001204676	1	0	1	1
chr2	315655	YBR039W	61	82	46	123	0.743902439	0.37398374	1.989130435	0.005788381	0.01066123	1	0	1	1
chr2	318982	YBR041W	84	22	43	56	3.818181818	0.767857143	4.972515856	1.56148E-07	9.1041E-07	1	0	1	0
chr2	320188	YBR041W	46	96	83	68	0.479166667	1.220588235	0.392570281	0.000105224	0.000322718	0	1	0	1
chr2	318380	YBR041W	36	76	28	56	0.473684211	0.5	0.947368421	0.878703362	0.5518037	1	0	1	1
chr2	318379	YBR041W	78	35	57	26	2.228571429	2.192307692	1.016541353	1	0.5839874	0	1	0	0
chr2	320491	YBR042C	78	88	96	126	0.886363636	0.761904762	1.163352273	0.472080029	0.3675734	1	0	0	1
chr2	321385	YBR042C	53	21	50	24	2.523809524	2.083333333	1.211428571	0.721044545	0.4904432	0	1	0	0
chr2	320886	YBR042C	39	13	52	16	3	3.25	0.923076923	1	0.5839874	0	1	1	1
chr2	322122	YBR043C	30	13	19	22	2.307692308	0.863636364	2.672064777	0.045772365	0.05993226	1	1	0	0
chr2	323577	YBR043C	21	25	18	24	0.84	0.75	1.12	0.832389244	0.5391859	0	1	0	1
chr2	325701	YBR044C	41	53	48	24	0.773584906	2	0.386792453	0.004566229	0.008757699	0	1	0	1
chr2	325202	YBR044C	22	33	37	24	0.666666667	1.541666667	0.432432432	0.040334918	0.05396583	0	1	0	1
chr2	325007	YBR044C	91	42	102	27	2.166666667	3.777777778	0.573529412	0.067773737	0.08217304	0	1	0	0
chr2	325889	YBR044C	25	39	30	30	0.641025641	1	0.641025641	0.278215121	0.2491001	1	0	1	1
chr2	324761	YBR044C	75	29	79	26	2.586206897	3.038461538	0.8511567	0.639914429	0.4543222	1	0	0	0
chr2	328908	YBR045C	44	36	44	32	1.222222222	1.375	0.888888889	0.748571158	0.5033004	0	1	0	1
chr2	331937	YBR047W	203	126	159	132	1.611111111	1.204545455	1.337526205	0.086431289	0.1001221	0	1	0	1
chr2	335049	YBR049C	12	71	40	64	0.169014085	0.625	0.270422535	0.000279415	0.000759625	1	1	0	0
chr2	335092	YBR049C	46	58	76	55	0.793103448	1.381818182	0.573956443	0.048427098	0.06257921	1	0	1	1
chr2	334452	YBR049C	66	58	68	65	1.137931034	1.046153846	1.087728195	0.802873084	0.5302632	0	1	1	0
chr2	337320	YBR050C	33	27	32	12	1.222222222	2.666666667	0.458333333	0.069991325	0.08432785	0	1	0	0
chr2	339966	YBR053C	57	409	168	252	0.139364303	0.666666667	0.209046455	1.3368E-21	3.22505E-20	1	1	0	0
chr2	343713	YBR054W	144	1178	262	470	0.122241087	0.557446809	0.219287445	2.85812E-40	1.70038E-38	1	1	0	0
chr2	343418	YBR054W	722	593	441	428	1.217537943	1.030373832	1.181646801	0.059619842	0.07381657	1	0	0	0
chr2	345046	YBR055C	29	37	46	37	0.783783784	1.243243243	0.630434783	0.188708062	0.1845498	1	0	0	0
chr2	351335	YBR056C-B	39	297	29	676	0.131313131	0.042899408	3.060954371	1.18182E-05	4.59731E-05	1	1	0	1
chr2	348664	YBR056W	131	164	146	140	0.798780488	1.042857143	0.765953892	0.115024908	0.1255741	1	0	0	0
chr2	348445	YBR056W	150	125	122	105	1.2	1.161904762	1.032786885	0.928307272	0.5748825	1	0	0	0
chr2	351335	YBR056W-A	39	297	29	676	0.131313131	0.042899408	3.060954371	1.18182E-05	4.59731E-05	1	1	0	1
chr2	352358	YBR057C	65	73	73	121	0.890410959	0.603305785	1.475886658	0.091019923	0.1043889	1	0	0	1
chr2	354093	YBR058C	27	74	15	119	0.364864865	0.12605042	2.894594595	0.003147394	0.006363094	1	0	1	1
chr2	353932	YBR058C	67	86	87	71	0.779069767	1.225352113	0.635792569	0.05399354	0.0681765	1	0	1	0
chr2	354720	YBR058C	33	27	38	19	1.222222222	2	0.611111111	0.256147333	0.2339217	1	0	1	0
chr2	356462	YBR058C-A	271	243	121	334	1.115226337	0.362275449	3.078393361	9.28274E-17	1.5889E-15	1	0	1	1
chr2	357641	YBR059C	77	54	44	110	1.425925926	0.4	3.564814815	3.62347E-07	1.97017E-06	1	0	0	1
chr2	357725	YBR059C	27	26	37	21	1.038461538	1.761904762	0.589397089	0.184223316	0.1811716	1	0	0	0
chr2	357644	YBR059C	98	41	110	51	2.390243902	2.156862745	1.108203991	0.707870914	0.4846951	1	0	0	0
chr2	361354	YBR060C	55	44	38	127	1.25	0.299212598	4.177631579	1.45077E-07	8.52349E-07	1	0	1	1
chr2	361006	YBR060C	47	40	80	58	1.175	1.379310345	0.851875	0.583018376	0.4243003	1	0	0	0
chr2	361594	YBR060C	29	14	47	20	2.071428571	2.35	0.881458967	0.833691693	0.5397443	1	0	0	0
chr2	365525	YBR061C	21	35	27	49	0.6	0.551020408	1.088888889	0.856007771	0.5445779	0	1	1	1
chr2	366315	YBR062C	92	31	103	35	2.967741935	2.942857143	1.008455997	1	0.5839874	1	0	0	0
chr2	367587	YBR063C	15	145	40	147	0.103448276	0.272108844	0.380172414	0.002941723	0.006012752	1	1	0	1
chr2	367953	YBR063C	74	42	112	61	1.761904762	1.836065574	0.959608844	0.900648414	0.5607575	1	0	1	1
chr2	367953	YBR064W	74	42	112	61	1.761904762	1.836065574	0.959608844	0.900648414	0.5607575	1	0	1	1
chr2	369040	YBR065C	18	16	19	34	1.125	0.558823529	2.013157895	0.126818494	0.1353389	0	1	1	1
chr2	372351	YBR067C	515	400	477	472	1.2875	1.01059322	1.274004193	0.009366805	0.01600606	1	1	0	1
chr2	375370	YBR068C	22	338	52	355	0.065088757	0.146478873	0.44435594	0.002045119	0.004383365	1	1	0	1
chr2	375505	YBR068C	174	278	264	298	0.625899281	0.88590604	0.706507521	0.007391047	0.01311254	0	1	0	1
chr2	375303	YBR068C	11	157	23	150	0.070063694	0.153333333	0.456937137	0.046347891	0.06044045	1	1	0	1
chr2	377622	YBR069C	13	19	28	21	0.684210526	1.333333333	0.513157895	0.176268713	0.1750058	0	1	0	1
chr2	379232	YBR070C	32	16	54	36	2	1.5	1.333333333	0.466871448	0.3647693	1	1	0	1
chr2	379589	YBR070C	28	12	37	19	2.333333333	1.947368421	1.198198198	0.825268751	0.5372259	1	0	0	0
chr2	382571	YBR072W	126	1989	203	3189	0.063348416	0.063656319	0.995163052	1	0.5839874	1	1	0	1
chr2	385925	YBR073W	39	93	117	118	0.419354839	0.991525424	0.422939068	0.000178387	0.000511759	0	1	0	1
chr2	385751	YBR073W	89	52	121	151	1.711538462	0.801324503	2.13588684	0.000403006	0.001053105	1	0	0	0
chr2	385445	YBR073W	48	57	141	109	0.842105263	1.293577982	0.650989175	0.080269736	0.09428317	0	1	0	1
chr2	387954	YBR074W	11	43	32	21	0.255813953	1.523809524	0.167877907	2.98361E-05	0.000106111	1	1	0	0
chr2	387747	YBR074W	27	14	36	12	1.928571429	3	0.642857143	0.361083245	0.3027694	1	0	0	0
chr2	388424	YBR074W	59	22	77	21	2.681818182	3.666666667	0.731404959	0.385323295	0.3168303	1	0	0	0
chr2	388996	YBR074W	132	50	202	67	2.64	3.014925373	0.875643564	0.584458762	0.4250961	1	0	0	0
chr2	391464	YBR076C-A	25	38	40	25	0.657894737	1.6	0.411184211	0.021161654	0.0317517	1	0	0	0
chr2	391457	YBR076C-A	50	24	55	23	2.083333333	2.391304348	0.871212121	0.728000066	0.4933257	0	1	1	1
chr2	392135	YBR077C	137	118	125	117	1.161016949	1.068376068	1.086711864	0.654150788	0.4612234	0	1	0	1
chr2	392022	YBR077C	16	18	16	22	0.888888889	0.727272727	1.222222222	0.812716572	0.5330626	1	0	0	1
chr2	393604	YBR078W	114	58	61	94	1.965517241	0.64893617	3.028829847	1.57345E-06	7.55032E-06	1	0	0	0
chr2	395656	YBR079C	277	144	129	320	1.923611111	0.403125	4.771748493	3.39347E-28	1.24518E-26	1	0	0	1
chr2	399991	YBR080C	23	101	39	78	0.227722772	0.5	0.455445545	0.011889962	0.01955423	0	1	1	1
chr2	402249	YBR081C	39	31	91	18	1.258064516	5.055555556	0.248847926	6.88173E-05	0.000220438	0	1	0	0
chr2	401604	YBR081C	39	76	56	71	0.513157895	0.788732394	0.650610902	0.115109979	0.1256222	0	1	1	1
chr2	401612	YBR081C	47	86	63	91	0.546511628	0.692307692	0.789405685	0.394188862	0.3223679	0	1	1	1
chr2	414756	YBR084C-A	32	34	89	35	0.941176471	2.542857143	0.370125578	0.002453337	0.005129838	0	1	0	0
chr2	414987	YBR084C-A	26	14	55	29	1.857142857	1.896551724	0.979220779	1	0.5839874	0	1	0	0
chr2	413777	YBR084W	54	76	162	87	0.710526316	1.862068966	0.381578947	1.80954E-05	6.75302E-05	0	1	0	0
chr2	413321	YBR084W	25	45	42	89	0.555555556	0.471910112	1.177248677	0.639109159	0.4538556	1	1	0	0
chr2	413148	YBR084W	20	12	33	16	1.666666667	2.0625	0.808080808	0.811466267	0.5327855	0	1	0	0
chr2	419086	YBR085C-A	1025	1020	824	852	1.004901961	0.96713615	1.039049115	0.57541098	0.4206422	0	1	0	0
chr2	415997	YBR085W	15	19	32	41	0.789473684	0.780487805	1.011513158	1	0.5839874	0	1	1	1
chr2	422076	YBR086C	19	73	22	50	0.260273973	0.44	0.591531756	0.151943239	0.1558806	1	1	0	0
chr2	421692	YBR086C	28	118	17	111	0.237288136	0.153153153	1.549351944	0.196341404	0.1905205	1	1	1	0
chr2	421030	YBR086C	133	124	104	124	1.072580645	0.838709677	1.278846154	0.202663056	0.1953862	1	0	0	1
chr2	422475	YBR086C	43	34	46	26	1.264705882	1.769230769	0.71483376	0.403447608	0.3278396	0	1	0	0
chr2	420885	YBR086C	62	78	42	44	0.794871795	0.954545455	0.832722833	0.582666669	0.4240947	1	0	0	1
chr2	420411	YBR086C	175	190	175	175	0.921052632	1	0.921052632	0.600888074	0.4341026	0	1	0	1
chr2	422583	YBR086C	47	44	39	43	1.068181818	0.906976744	1.177738928	0.648801913	0.4588776	0	1	1	1
chr2	420720	YBR086C	183	180	144	133	1.016666667	1.082706767	0.93900463	0.749609876	0.5037026	0	1	0	1
chr2	422762	YBR086C	44	34	36	28	1.294117647	1.285714286	1.006535948	1	0.5839874	0	1	0	0
chr2	424031	YBR087W	28	27	76	29	1.037037037	2.620689655	0.395711501	0.008869482	0.01532287	0	1	0	0
chr2	424346	YBR087W	20	20	45	26	1	1.730769231	0.577777778	0.228544564	0.2139454	0	1	0	0
chr2	423950	YBR087W	33	20	33	32	1.65	1.03125	1.6	0.264070866	0.2394448	0	1	0	0
chr2	424199	YBR087W	52	17	77	35	3.058823529	2.2	1.390374332	0.399169885	0.3251828	0	1	0	0
chr2	424154	YBR087W	14	17	30	31	0.823529412	0.967741935	0.850980392	0.826043842	0.5373693	1	0	1	1
chr2	425500	YBR088C	90	52	171	80	1.730769231	2.1375	0.809716599	0.374157611	0.3106294	0	0	1	1
chr2	425449	YBR088C	72	60	134	108	1.2	1.240740741	0.967164179	0.913573604	0.5667893	1	0	1	1
chr2	426608	YBR089C-A	43	53	42	127	0.811320755	0.330708661	2.453279425	0.001024048	0.00239053	1	0	1	1
chr2	426299	YBR089C-A	409	490	344	547	0.834693878	0.628884826	1.327260323	0.003485756	0.006942406	1	0	1	1
chr2	425500	YBR089W	90	52	171	80	1.730769231	2.1375	0.809716599	0.374157611	0.3106294	0	0	1	1
chr2	425449	YBR089W	72	60	134	108	1.2	1.240740741	0.967164179	0.913573604	0.5667893	1	0	1	1
chr2	426608	YBR090C	43	53	42	127	0.811320755	0.330708661	2.453279425	0.001024048	0.00239053	1	0	1	1
chr2	427719	YBR092C	282	112	67	98	2.517857143	0.683673469	3.682835821	1.09977E-11	1.17203E-10	1	1	0	0
chr2	429006	YBR092C	51	71	51	35	0.718309859	1.457142857	0.492957746	0.016563851	0.02581374	1	0	1	1
chr2	430301	YBR093C	11	74	35	42	0.148648649	0.833333333	0.178378378	4.65408E-06	2.00839E-05	0	1	0	1
chr2	430040	YBR093C	22	33	16	35	0.666666667	0.457142857	1.458333333	0.419586455	0.3370736	1	1	0	0
chr2	430145	YBR093C	34	15	30	16	2.266666667	1.875	1.208888889	0.826943806	0.5373693	0	1	0	0
chr2	434484	YBR095C	50	84	76	108	0.595238095	0.703703704	0.845864662	0.488208069	0.3753975	1	0	1	1
chr2	434430	YBR095C	54	111	74	142	0.486486486	0.521126761	0.933528123	0.826812048	0.5373693	1	0	1	1
chr2	435391	YBR095C	40	24	37	22	1.666666667	1.681818182	0.990990991	1	0.5839874	0	1	0	0
chr2	436236	YBR096W	58	37	55	77	1.567567568	0.714285714	2.194594595	0.004730857	0.009039492	1	0	0	1
chr2	444205	YBR101C	314	650	485	511	0.483076923	0.949119374	0.50897383	3.47587E-13	4.29423E-12	1	0	1	1
chr2	444343	YBR101C	303	814	491	992	0.372235872	0.494959677	0.752052923	0.001077916	0.002499142	1	0	1	1
chr2	444664	YBR101C	64	161	138	227	0.397515528	0.607929515	0.653884238	0.020470783	0.03082484	1	0	1	1
chr2	445482	YBR102C	37	56	30	78	0.660714286	0.384615385	1.717857143	0.098477731	0.1108644	1	0	1	1
chr2	445731	YBR102C	21	26	26	49	0.807692308	0.530612245	1.522189349	0.339549074	0.2897429	1	0	1	1
chr2	446007	YBR102C	18	36	27	38	0.5	0.710526316	0.703703704	0.448063851	0.3534548	1	0	1	1
chr2	445521	YBR102C	22	17	21	17	1.294117647	1.235294118	1.047619048	1	0.5839874	1	0	1	1
chr2	447876	YBR103W	23	32	37	35	0.71875	1.057142857	0.679898649	0.369934179	0.3085863	0	1	1	1
chr2	448230	YBR103W	45	11	55	19	4.090909091	2.894736842	1.41322314	0.529202342	0.3965316	0	0	0	1
chr2	447726	YBR103W	18	18	21	26	1	0.807692308	1.238095238	0.662796193	0.4647522	0	1	0	1
chr2	447940	YBR103W	33	18	27	12	1.833333333	2.25	0.814814815	0.821763438	0.5364425	0	1	0	0
chr2	453044	YBR106W	498	233	211	685	2.137339056	0.308029197	6.938754755	1.05386E-74	1.95692E-72	0	1	1	1
chr2	454122	YBR107C	68	41	11	84	1.658536585	0.130952381	12.66518847	3.50646E-14	4.74323E-13	1	1	0	1
chr2	454272	YBR107C	67	54	16	92	1.240740741	0.173913043	7.134259259	1.09058E-10	1.0329E-09	1	1	0	1
chr2	454336	YBR107C	60	53	17	75	1.132075472	0.226666667	4.99445061	3.03625E-07	1.67466E-06	1	1	0	1
chr2	454467	YBR107C	30	29	11	61	1.034482759	0.180327869	5.736677116	2.17147E-05	7.97261E-05	1	1	0	1
chr2	454261	YBR107C	123	25	74	49	4.92	1.510204082	3.257837838	3.37953E-05	0.000118337	0	1	0	0
chr2	454207	YBR107C	65	53	89	39	1.226415094	2.282051282	0.53741785	0.02480358	0.03613257	1	0	0	1
chr2	457014	YBR108W	55	48	17	80	1.145833333	0.2125	5.392156863	1.6203E-07	9.40231E-07	1	1	0	1
chr2	457395	YBR108W	51	43	35	88	1.186046512	0.397727273	2.982059801	0.000149585	0.000437529	1	1	0	0
chr2	457002	YBR108W	45	55	37	75	0.818181818	0.493333333	1.658476658	0.090201089	0.103718	0	1	1	0
chr2	458104	YBR109C	213	255	66	429	0.835294118	0.153846154	5.429411765	6.0694E-29	2.25406E-27	1	1	0	1
chr2	459093	YBR110W	50	36	24	43	1.388888889	0.558139535	2.488425926	0.008888435	0.01534696	1	1	0	0
chr2	458919	YBR110W	17	14	19	22	1.214285714	0.863636364	1.406015038	0.634432673	0.4515594	1	1	0	0
chr2	461718	YBR111C	146	278	26	368	0.525179856	0.070652174	7.433314887	4.37817E-24	1.22504E-22	1	1	0	1
chr2	464259	YBR112C	38	31	28	44	1.225806452	0.636363636	1.926267281	0.064278733	0.07869849	1	1	0	0
chr2	464241	YBR112C	59	58	58	37	1.017241379	1.567567568	0.648929845	0.129161277	0.1372891	1	0	0	0
chr2	464217	YBR112C	63	56	57	35	1.125	1.628571429	0.690789474	0.208945439	0.2000176	1	1	0	0
chr2	464499	YBR112C	20	22	24	16	0.909090909	1.5	0.606060606	0.277997497	0.248978	0	0	1	1
chr2	469374	YBR114W	14	258	27	267	0.054263566	0.101123596	0.536606374	0.07448005	0.0885175	1	1	0	1
chr2	469086	YBR114W	19	191	14	266	0.09947644	0.052631579	1.890052356	0.100256849	0.1124157	1	1	0	1
chr2	471407	YBR115C	33	53	56	22	0.622641509	2.545454545	0.244609164	2.09071E-05	7.69968E-05	1	0	1	0
chr2	470300	YBR115C	98	61	93	17	1.606557377	5.470588235	0.293671779	3.86318E-05	0.000132844	0	0	0	1
chr2	471378	YBR115C	64	53	78	19	1.20754717	4.105263158	0.294146105	8.03632E-05	0.000253187	1	1	0	0
chr2	470150	YBR115C	41	101	11	77	0.405940594	0.142857143	2.841584158	0.00363303	0.007188379	1	1	1	0
chr2	470903	YBR115C	60	73	39	42	0.821917808	0.928571429	0.885142255	0.674320949	0.4696091	1	0	1	0
chr2	473340	YBR115C	27	84	35	114	0.321428571	0.307017544	1.046938776	0.884060994	0.5535232	0	1	0	0
chr2	474261	YBR116C	11	106	12	30	0.103773585	0.4	0.259433962	0.004428664	0.008530873	1	0	0	1
chr2	479625	YBR119W	63	17	52	53	3.705882353	0.981132075	3.777149321	6.05911E-05	0.000197704	0	1	0	0
chr2	480237	YBR119W	100	30	87	72	3.333333333	1.208333333	2.75862069	0.000114753	0.0003488	0	1	0	0
chr2	479516	YBR119W	64	26	105	16	2.461538462	6.5625	0.375091575	0.005521618	0.01027259	1	0	0	0
chr2	480693	YBR120C	34	21	42	19	1.619047619	2.210526316	0.732426304	0.441518724	0.3494613	1	0	0	0
chr2	481477	YBR121C	205	308	263	325	0.665584416	0.809230769	0.822490247	0.112594744	0.1233827	0	1	1	1
chr2	485258	YBR123C	57	22	66	69	2.590909091	0.956521739	2.708677686	0.00098053	0.002299099	1	0	0	0
chr2	488088	YBR125C	27	20	14	53	1.35	0.264150943	5.110714286	0.000130667	0.000390592	0	1	0	0
chr2	487781	YBR125C	57	13	64	26	4.384615385	2.461538462	1.78125	0.142419384	0.1477174	1	0	0	0
chr2	489703	YBR126C	2274	1260	600	1209	1.804761905	0.496277916	3.636595238	7.0061E-105	2.5254E-102	1	1	0	0
chr2	493536	YBR128C	24	53	52	43	0.452830189	1.209302326	0.374455733	0.002135609	0.004553425	1	0	1	1
chr2	493123	YBR128C	17	25	27	19	0.68	1.421052632	0.478518519	0.134756599	0.1417368	1	0	1	1
chr2	493122	YBR128C	18	25	28	19	0.72	1.473684211	0.488571429	0.139132965	0.14507	1	0	1	1
chr2	493879	YBR128C	15	24	27	24	0.625	1.125	0.555555556	0.20432232	0.196409	1	0	1	1
chr2	493755	YBR128C	33	44	42	46	0.75	0.913043478	0.821428571	0.638439581	0.4535904	1	0	1	1
chr2	493942	YBR128C	19	32	23	32	0.59375	0.71875	0.826086957	0.693296674	0.4779894	1	0	1	1
chr2	494596	YBR129C	85	33	139	31	2.575757576	4.483870968	0.574449531	0.061013457	0.07518139	1	0	0	0
chr2	495085	YBR129C	45	65	76	85	0.692307692	0.894117647	0.774291498	0.321883388	0.27871	1	0	1	1
chr2	494992	YBR129C	35	31	51	46	1.129032258	1.108695652	1.018342821	1	0.5839874	1	0	1	1
chr2	495979	YBR130C	68	99	74	142	0.686868687	0.521126761	1.318045318	0.202170461	0.195034	1	0	1	1
chr2	495960	YBR130C	84	57	130	71	1.473684211	1.830985915	0.8048583	0.364720419	0.3049845	1	0	0	0
chr2	496540	YBR130C	22	39	41	52	0.564102564	0.788461538	0.715447154	0.4023659	0.3273829	1	0	1	1
chr2	498348	YBR131W	19	18	17	42	1.055555556	0.404761905	2.607843137	0.031920032	0.0445962	1	1	0	0
chr2	498575	YBR131W	26	20	33	48	1.3	0.6875	1.890909091	0.098359045	0.110815	1	1	0	0
chr2	498404	YBR131W	25	23	29	49	1.086956522	0.591836735	1.836581709	0.137841722	0.1441073	1	1	0	0
chr2	498782	YBR131W	28	32	37	68	0.875	0.544117647	1.608108108	0.185342797	0.1821263	1	1	0	0
chr2	498596	YBR131W	17	14	23	34	1.214285714	0.676470588	1.795031056	0.262730379	0.238547	1	1	0	0
chr2	498674	YBR131W	29	16	44	36	1.8125	1.222222222	1.482954545	0.347679975	0.2947574	1	1	0	0
chr2	499131	YBR131W	29	14	63	36	2.071428571	1.75	1.183673469	0.705963792	0.4836982	0	1	0	0
chr2	498500	YBR131W	12	13	20	23	0.923076923	0.869565217	1.061538462	1	0.5839874	0	1	0	0
chr2	499780	YBR132C	138	70	149	69	1.971428571	2.15942029	0.912943432	0.680203231	0.47231	0	1	0	0
chr2	501422	YBR132C	26	57	16	39	0.456140351	0.41025641	1.111842105	0.85124867	0.5435308	0	0	1	1
chr2	502224	YBR133C	34	21	54	14	1.619047619	3.857142857	0.419753086	0.044034849	0.05807918	0	1	0	0
chr2	504973	YBR135W	71	168	115	164	0.422619048	0.701219512	0.602691511	0.007667668	0.01354447	1	0	1	1
chr2	504994	YBR135W	58	112	94	112	0.517857143	0.839285714	0.617021277	0.026714072	0.03836371	1	0	1	1
chr2	505129	YBR135W	100	183	128	198	0.546448087	0.646464646	0.845286885	0.355869658	0.2995559	1	0	1	1
chr2	513067	YBR137W	75	88	100	33	0.852272727	3.03030303	0.28125	4.84634E-07	2.57789E-06	0	0	1	1
chr2	514842	YBR138C	41	35	28	86	1.171428571	0.325581395	3.597959184	5.46734E-05	0.000180705	1	1	0	0
chr2	515211	YBR138C	38	21	19	47	1.80952381	0.404255319	4.476190476	7.66027E-05	0.000242586	1	1	0	0
chr2	515157	YBR138C	29	27	20	36	1.074074074	0.555555556	1.933333333	0.127174545	0.13553	1	1	1	0
chr2	514089	YBR138C	63	46	89	45	1.369565217	1.977777778	0.692476795	0.184070296	0.1810501	0	1	0	0
chr2	515130	YBR138C	20	21	15	28	0.952380952	0.535714286	1.777777778	0.268587664	0.242357	1	1	0	0
chr2	514806	YBR138C	34	28	51	33	1.214285714	1.545454545	0.785714286	0.501140973	0.3825214	0	1	0	0
chr2	515050	YBR138C	31	18	50	24	1.722222222	2.083333333	0.826666667	0.698860561	0.4802045	0	1	0	0
chr2	517356	YBR140C	211	73	115	88	2.890410959	1.306818182	2.211792734	5.86578E-05	0.000192215	1	0	0	0
chr2	518133	YBR140C	94	88	66	102	1.068181818	0.647058824	1.650826446	0.024114409	0.03534172	1	0	0	1
chr2	519060	YBR140C	23	27	12	34	0.851851852	0.352941176	2.413580247	0.056541705	0.07069023	1	1	0	0
chr2	517470	YBR140C	102	135	90	164	0.755555556	0.548780488	1.376790123	0.095836552	0.1087327	1	1	0	0
chr2	519354	YBR140C	29	25	16	22	1.16	0.727272727	1.595	0.29697705	0.2620694	1	0	0	0
chr2	519605	YBR140C	27	12	15	12	2.25	1.25	1.8	0.303841093	0.2667055	1	0	0	0
chr2	519347	YBR140C	27	20	16	18	1.35	0.888888889	1.51875	0.37669091	0.3121241	1	0	0	0
chr2	517497	YBR140C	76	106	66	112	0.716981132	0.589285714	1.216695254	0.38922445	0.3193283	1	1	0	0
chr2	518569	YBR140C	90	41	70	41	2.195121951	1.707317073	1.285714286	0.413805227	0.3336018	1	0	0	0
chr2	518385	YBR140C	43	80	38	57	0.5375	0.666666667	0.80625	0.481311644	0.3721585	1	1	0	0
chr2	519087	YBR140C	47	25	43	19	1.88	2.263157895	0.830697674	0.712861826	0.4867685	0	1	0	0
chr2	518429	YBR140C	62	23	47	16	2.695652174	2.9375	0.917668825	0.852465955	0.543798	0	1	0	0
chr2	527451	YBR141C	16	31	28	38	0.516129032	0.736842105	0.700460829	0.435518449	0.3460531	0	1	0	1
chr2	530153	YBR142W	21	30	41	36	0.7	1.138888889	0.614634146	0.208531005	0.1997208	0	1	0	0
chr2	530521	YBR142W	11	16	26	26	0.6875	1	0.6875	0.482678732	0.3724656	0	1	0	0
chr2	530473	YBR142W	46	42	86	72	1.095238095	1.194444444	0.916943522	0.790289196	0.5244546	0	1	0	0
chr2	531940	YBR143C	168	72	142	121	2.333333333	1.173553719	1.988262911	0.000241269	0.000666566	1	0	0	0
chr2	532114	YBR143C	24	35	62	42	0.685714286	1.476190476	0.464516129	0.022926501	0.03390168	0	1	1	1
chr2	531175	YBR143C	228	190	288	233	1.2	1.236051502	0.970833333	0.843204412	0.5414776	0	1	0	0
chr2	533310	YBR144C	17	11	11	21	1.545454545	0.523809524	2.950413223	0.068734958	0.08314108	1	1	1	0
chr2	534664	YBR145W	705	366	210	653	1.926229508	0.321592649	5.989656518	3.46584E-76	6.63685E-74	1	0	0	0
chr2	534277	YBR145W	306	197	96	281	1.553299492	0.341637011	4.546637056	7.17266E-26	2.28919E-24	1	0	0	0
chr2	533959	YBR145W	152	86	62	137	1.76744186	0.452554745	3.905476369	1.15033E-11	1.21955E-10	1	0	0	0
chr2	535578	YBR146W	87	66	64	95	1.318181818	0.673684211	1.956676136	0.004541482	0.008718422	1	0	0	0
chr2	535946	YBR146W	75	58	40	56	1.293103448	0.714285714	1.810344828	0.032404474	0.04505729	1	0	0	0
chr2	535439	YBR146W	150	115	141	132	1.304347826	1.068181818	1.221091582	0.261450445	0.2375961	1	0	0	0
chr2	535535	YBR146W	74	121	82	122	0.611570248	0.672131148	0.909897198	0.681951637	0.4729881	1	1	0	0
chr2	535775	YBR146W	108	236	129	267	0.457627119	0.483146067	0.947181711	0.752437633	0.5050134	1	1	0	0
chr2	536754	YBR147W	110	26	32	41	4.230769231	0.780487805	5.420673077	7.93591E-08	4.91704E-07	1	0	0	0
chr2	539637	YBR148W	28	59	56	33	0.474576271	1.696969697	0.279661017	4.81186E-05	0.000161126	0	1	1	1
chr2	538606	YBR148W	19	11	12	17	1.727272727	0.705882353	2.446969697	0.120454414	0.1302025	1	0	0	0
chr2	540238	YBR149W	598	433	435	326	1.381062356	1.334355828	1.035003053	0.735099376	0.496695	0	0	1	1
chr2	541339	YBR150C	161	83	164	248	1.939759036	0.661290323	2.933294152	8.38957E-11	8.0453E-10	1	0	0	0
chr2	541736	YBR150C	106	28	113	77	3.785714286	1.467532468	2.579646018	0.000187812	0.000536286	1	0	0	0
chr2	542838	YBR150C	44	19	37	52	2.315789474	0.711538462	3.254623044	0.000898573	0.002133382	1	0	0	0
chr2	542100	YBR150C	58	20	56	53	2.9	1.056603774	2.744642857	0.002248923	0.004763535	1	1	0	0
chr2	541749	YBR150C	84	23	105	66	3.652173913	1.590909091	2.295652174	0.00354792	0.007040438	1	0	0	0
chr2	541389	YBR150C	100	65	121	137	1.538461538	0.883211679	1.741894469	0.007016469	0.0125351	1	0	0	0
chr2	542709	YBR150C	49	18	58	49	2.722222222	1.183673469	2.299808429	0.016152701	0.02528876	1	0	0	0
chr2	542232	YBR150C	58	27	58	52	2.148148148	1.115384615	1.925925926	0.03917116	0.05267331	1	0	0	0
chr2	542886	YBR150C	36	25	29	42	1.44	0.69047619	2.085517241	0.054388518	0.06859043	1	0	0	0
chr2	543997	YBR150C	23	21	16	31	1.095238095	0.516129032	2.12202381	0.09308731	0.106243	1	1	0	0
chr2	544063	YBR150C	24	15	20	24	1.6	0.833333333	1.92	0.187193828	0.1835039	1	0	0	0
chr2	543063	YBR150C	23	30	23	51	0.766666667	0.450980392	1.7	0.190858066	0.1862319	1	1	0	0
chr2	542664	YBR150C	16	16	24	35	1	0.685714286	1.458333333	0.507472013	0.385851	1	1	0	0
chr2	542175	YBR150C	47	27	52	37	1.740740741	1.405405405	1.238603989	0.523957884	0.3940395	0	0	1	1
chr2	542592	YBR150C	14	27	25	54	0.518518519	0.462962963	1.12	0.838375869	0.5406772	1	1	0	0
chr2	543947	YBR150C	17	12	22	16	1.416666667	1.375	1.03030303	1	0.5839874	1	0	0	0
chr2	545525	YBR151W	511	210	279	333	2.433333333	0.837837838	2.904301075	9.24315E-21	2.11343E-19	1	0	0	0
chr2	547032	YBR152W	26	14	26	15	1.857142857	1.733333333	1.071428571	1	0.5839874	1	0	0	0
chr2	547535	YBR153W	37	48	24	56	0.770833333	0.428571429	1.798611111	0.07827833	0.09232344	1	0	0	1
chr2	547480	YBR153W	18	26	16	43	0.692307692	0.372093023	1.860576923	0.203479765	0.1958654	1	0	0	1
chr2	547516	YBR153W	31	54	25	64	0.574074074	0.390625	1.46962963	0.258916622	0.2358882	1	0	0	1
chr2	548425	YBR154C	18	173	42	235	0.104046243	0.178723404	0.582163501	0.090716402	0.1041383	1	1	0	1
chr2	550791	YBR155W	35	25	26	66	1.4	0.393939394	3.553846154	0.00034089	0.000910196	1	0	0	0
chr2	550847	YBR155W	29	106	26	220	0.273584906	0.118181818	2.314949202	0.005700948	0.01055094	1	1	0	1
chr2	550717	YBR155W	60	26	76	72	2.307692308	1.055555556	2.186234818	0.006208612	0.01127928	1	0	0	0
chr2	551607	YBR156C	18	12	34	41	1.5	0.829268293	1.808823529	0.199775697	0.193241	1	0	0	0
chr2	551109	YBR156C	32	53	54	109	0.603773585	0.495412844	1.218728162	0.485583102	0.3740455	1	1	0	0
chr2	551347	YBR156C	17	39	33	70	0.435897436	0.471428571	0.924630925	0.859977407	0.5455795	1	1	0	0
chr2	552237	YBR156C	15	15	27	29	1	0.931034483	1.074074074	1	0.5839874	1	0	0	1
chr2	558042	YBR158W	72	62	70	121	1.161290323	0.578512397	2.007373272	0.003074989	0.006245561	1	0	0	0
chr2	557104	YBR158W	36	28	22	44	1.285714286	0.5	2.571428571	0.013193995	0.02137034	1	0	0	0
chr2	557020	YBR158W	52	26	42	30	2	1.4	1.428571429	0.314660066	0.2740432	1	0	0	0
chr2	559609	YBR159W	117	68	68	137	1.720588235	0.496350365	3.466479239	3.12471E-09	2.40547E-08	1	0	0	0
chr2	558870	YBR159W	91	30	62	58	3.033333333	1.068965517	2.837634409	0.000173319	0.000499323	1	0	0	0
chr2	558866	YBR159W	124	51	161	43	2.431372549	3.744186047	0.649372793	0.07456868	0.0885372	0	1	0	0
chr2	558881	YBR159W	69	47	78	41	1.468085106	1.902439024	0.771685761	0.348765287	0.2953506	0	1	0	0
chr2	560167	YBR160W	21	61	11	102	0.344262295	0.107843137	3.192250373	0.005460211	0.01018848	1	1	0	0
chr2	561765	YBR161W	113	54	70	109	2.092592593	0.642201835	3.258465608	1.13462E-07	6.79639E-07	1	0	0	0
chr2	562638	YBR161W	195	123	153	199	1.585365854	0.768844221	2.062011797	4.69073E-06	2.02278E-05	1	0	0	0
chr2	562662	YBR161W	91	86	58	101	1.058139535	0.574257426	1.842622294	0.006173472	0.01122876	1	0	0	0
chr2	562452	YBR161W	129	50	116	67	2.58	1.731343284	1.490172414	0.091803126	0.1050316	0	1	0	0
chr2	563644	YBR162C	122	66	100	66	1.848484848	1.515151515	1.22	0.380137718	0.3138085	0	1	0	0
chr2	564550	YBR162C	81	52	77	40	1.557692308	1.925	0.809190809	0.433718073	0.3449804	1	1	0	0
chr2	565389	YBR162W-A	759	304	595	792	2.496710526	0.751262626	3.323352499	9.12312E-46	7.07652E-44	1	0	0	0
chr2	566552	YBR163W	23	28	34	34	0.821428571	1	0.821428571	0.711080669	0.4860939	0	1	0	1
chr2	566995	YBR163W	36	21	58	30	1.714285714	1.933333333	0.886699507	0.858825292	0.5452965	0	1	0	0
chr2	565929	YBR163W	19	14	20	16	1.357142857	1.25	1.085714286	1	0.5839874	1	0	0	0
chr2	569460	YBR165W	147	36	126	131	4.083333333	0.961832061	4.24537037	1.47813E-11	1.54304E-10	0	1	0	0
chr2	570508	YBR166C	66	26	62	59	2.538461538	1.050847458	2.415632754	0.002984333	0.006081588	0	1	0	1
chr2	570256	YBR166C	54	19	57	52	2.842105263	1.096153846	2.592797784	0.003415223	0.006827972	0	1	0	0
chr2	573554	YBR168W	49	26	57	42	1.884615385	1.357142857	1.388663968	0.347587111	0.2947194	0	1	0	0
chr2	575253	YBR169C	169	59	171	157	2.86440678	1.089171975	2.629893944	1.59039E-07	9.2375E-07	0	1	0	0
chr2	575166	YBR169C	157	44	128	103	3.568181818	1.242718447	2.871271307	8.70053E-07	4.38445E-06	1	0	0	0
chr2	575460	YBR169C	84	45	69	72	1.866666667	0.958333333	1.947826087	0.00971557	0.01649623	0	1	0	0
chr2	576971	YBR170C	13	34	46	40	0.382352941	1.15	0.332480818	0.005924084	0.01085571	0	1	0	1
chr2	576434	YBR170C	122	62	169	136	1.967741935	1.242647059	1.583508303	0.017787531	0.02737957	0	1	0	1
chr2	577418	YBR170C	54	21	73	48	2.571428571	1.520833333	1.690802348	0.1237493	0.1328501	0	1	0	0
chr2	578888	YBR171W	117	25	112	49	4.68	2.285714286	2.0475	0.010872486	0.01807984	1	0	0	0
chr2	579497	YBR172C	208	64	212	154	3.25	1.376623377	2.360849057	9.22712E-07	4.63457E-06	1	0	0	0
chr2	580057	YBR172C	46	13	33	38	3.538461538	0.868421053	4.074592075	0.000295353	0.000799761	0	1	1	0
chr2	581322	YBR172C	27	26	16	57	1.038461538	0.280701754	3.699519231	0.001103131	0.002545813	1	1	0	0
chr2	580746	YBR172C	24	49	14	83	0.489795918	0.168674699	2.903790087	0.005294728	0.009936479	1	1	0	1
chr2	579957	YBR172C	23	52	19	102	0.442307692	0.18627451	2.374493927	0.019242404	0.02928793	1	1	0	1
chr2	581216	YBR172C	46	11	50	30	4.181818182	1.666666667	2.509090909	0.024206521	0.03542401	1	1	0	0
chr2	581109	YBR172C	21	30	42	25	0.7	1.68	0.416666667	0.02572927	0.03721107	1	0	0	1
chr2	580557	YBR172C	36	56	59	51	0.642857143	1.156862745	0.555690073	0.047743072	0.06190416	1	0	1	1
chr2	582806	YBR175W	40	14	66	37	2.857142857	1.783783784	1.601731602	0.21580821	0.2048759	0	1	0	0
chr2	583031	YBR175W	91	41	129	71	2.219512195	1.816901408	1.221591983	0.409741089	0.3315029	1	0	0	0
chr2	584634	YBR176W	41	33	16	53	1.242424242	0.301886792	4.115530303	8.89395E-05	0.000276932	1	1	0	0
chr2	587372	YBR179C	26	70	53	53	0.371428571	1	0.371428571	0.000931666	0.002202563	1	0	1	1
chr2	588368	YBR179C	35	13	44	17	2.692307692	2.588235294	1.04020979	1	0.5839874	0	1	0	0
chr2	596654	YBR183W	243	422	88	596	0.575829384	0.147651007	3.899935373	1.6612E-24	4.75676E-23	1	1	0	1
chr2	599573	YBR185C	46	81	43	162	0.567901235	0.265432099	2.139534884	0.003246004	0.006540874	1	1	1	0
chr2	599150	YBR185C	35	15	54	55	2.333333333	0.981818182	2.37654321	0.016934543	0.02632449	0	1	0	0
chr2	599283	YBR185C	57	38	95	38	1.5	2.5	0.6	0.087296935	0.1009314	0	0	1	0
chr2	599869	YBR185C	18	14	27	26	1.285714286	1.038461538	1.238095238	0.660547358	0.4637059	0	1	0	0
chr2	602855	YBR187W	47	34	43	100	1.382352941	0.43	3.214774282	6.31085E-05	0.000204719	1	1	0	0
chr2	602847	YBR187W	49	40	41	85	1.225	0.482352941	2.539634146	0.001230905	0.00280086	1	1	0	0
chr2	602697	YBR187W	52	16	44	27	3.25	1.62962963	1.994318182	0.069761902	0.08412025	0	1	0	0
chr2	604051	YBR188C	48	111	38	187	0.432432432	0.203208556	2.12802276	0.002756594	0.005670293	1	1	0	1
chr2	603916	YBR188C	29	23	23	51	1.260869565	0.450980392	2.79584121	0.006353429	0.01150485	1	1	0	0
chr2	603825	YBR188C	44	65	48	78	0.676923077	0.615384615	1.1	0.788981537	0.5240914	1	1	0	0
chr2	605067	YBR189W	852	260	670	309	3.276923077	2.16828479	1.511297359	2.83507E-05	0.000101096	0	1	0	0
chr2	604663	YBR189W	41	11	57	29	3.727272727	1.965517241	1.896331738	0.126125013	0.1347866	1	0	0	0
chr2	607867	YBR192W	33	22	28	38	1.5	0.736842105	2.035714286	0.068382443	0.08278004	0	1	0	1
chr2	607705	YBR192W	32	17	29	29	1.882352941	1	1.882352941	0.121845212	0.1313583	0	1	0	1
chr2	608320	YBR192W	25	32	30	23	0.78125	1.304347826	0.598958333	0.252156681	0.2309312	1	1	0	0
chr2	608432	YBR192W	40	26	37	34	1.538461538	1.088235294	1.413721414	0.389273483	0.3193283	1	1	0	0
chr2	607669	YBR192W	14	11	20	21	1.272727273	0.952380952	1.336363636	0.618690552	0.4433115	0	1	0	1
chr2	610376	YBR194W	19	19	16	57	1	0.280701754	3.5625	0.004656784	0.008914636	1	1	0	1
chr2	610295	YBR194W	23	23	13	36	1	0.361111111	2.769230769	0.021455357	0.03209807	1	1	0	1
chr2	613145	YBR196C	630	620	347	526	1.016129032	0.659695817	1.54029934	1.38484E-06	6.72424E-06	1	1	0	1
chr2	616853	YBR198C	74	27	109	25	2.740740741	4.36	0.628610262	0.155040603	0.1583161	1	0	0	0
chr2	619502	YBR199W	46	143	44	169	0.321678322	0.26035503	1.23553719	0.402744272	0.3275286	0	1	1	1
chr2	621546	YBR200W	22	82	27	59	0.268292683	0.457627119	0.586269196	0.133979776	0.1411863	1	1	1	0
chr2	622305	YBR200W	54	41	94	61	1.317073171	1.540983607	0.854696419	0.596801404	0.4321243	1	1	0	0
chr2	623818	YBR201W	39	44	30	105	0.886363636	0.285714286	3.102272727	0.000174896	0.000502449	1	1	0	1
chr2	624076	YBR201W	63	21	49	28	3	1.75	1.714285714	0.126518239	0.1351126	0	1	0	0
chr2	624052	YBR201W	87	29	99	51	3	1.941176471	1.545454545	0.138036102	0.1441962	0	1	0	0
chr2	628269	YBR202W	60	50	123	28	1.2	4.392857143	0.273170732	4.77528E-06	2.05491E-05	0	1	0	1
chr2	626680	YBR202W	22	15	24	21	1.466666667	1.142857143	1.283333333	0.657249436	0.4624503	0	1	1	0
chr2	627259	YBR202W	27	24	38	31	1.125	1.225806452	0.917763158	0.854445616	0.5442677	1	0	0	1
chr2	630052	YBR203W	18	68	26	50	0.264705882	0.52	0.509049774	0.076472795	0.09053487	1	1	0	1
chr2	631366	YBR203W	52	46	72	41	1.130434783	1.756097561	0.643719807	0.125209028	0.1341035	1	0	0	0
chr2	630469	YBR203W	39	73	45	65	0.534246575	0.692307692	0.771689498	0.406673173	0.3296301	1	0	1	1
chr2	630035	YBR203W	46	30	43	31	1.533333333	1.387096774	1.105426357	0.868117467	0.5478412	1	0	0	0
chr2	633129	YBR204C	28	35	30	28	0.8	1.071428571	0.746666667	0.469124762	0.3659613	1	1	0	0
chr2	633280	YBR204C	34	24	46	28	1.416666667	1.642857143	0.862318841	0.721792625	0.4906797	1	0	0	0
chr2	633067	YBR204C	30	14	46	18	2.142857143	2.555555556	0.838509317	0.830446687	0.5382871	1	0	0	0
chr2	632896	YBR204C	40	23	38	19	1.739130435	2	0.869565217	0.848218611	0.5426936	1	1	0	0
chr2	632917	YBR204C	73	18	60	14	4.055555556	4.285714286	0.946296296	1	0.5839874	1	0	0	0
chr2	636143	YBR207W	186	148	265	88	1.256756757	3.011363636	0.417338093	1.00953E-07	6.11887E-07	0	0	1	0
chr2	635478	YBR207W	69	50	61	78	1.38	0.782051282	1.764590164	0.025332825	0.03675917	1	1	0	0
chr2	635445	YBR207W	56	43	53	57	1.302325581	0.929824561	1.400614305	0.267580728	0.2416619	1	1	0	0
chr2	637861	YBR208C	81	29	37	41	2.793103448	0.902439024	3.095060578	0.000392498	0.00102696	1	0	0	1
chr2	636994	YBR208C	130	159	142	196	0.817610063	0.724489796	1.128532199	0.467760991	0.3653246	1	1	0	1
chr2	638086	YBR208C	33	41	39	44	0.804878049	0.886363636	0.908067542	0.872640931	0.5494607	1	1	0	1
chr2	646349	YBR211C	66	35	106	64	1.885714286	1.65625	1.138544474	0.695827419	0.4790873	0	0	1	0
chr2	646524	YBR211C	40	39	70	65	1.025641026	1.076923077	0.952380952	0.888042073	0.5549077	1	1	0	0
chr2	649517	YBR212W	129	111	182	94	1.162162162	1.936170213	0.6002376	0.005214535	0.009809103	0	1	0	1
chr2	649732	YBR212W	215	155	285	148	1.387096774	1.925675676	0.720316921	0.028406341	0.04036823	0	0	1	0
chr2	649369	YBR212W	78	96	62	117	0.8125	0.52991453	1.533266129	0.064163069	0.07860399	0	0	1	1
chr2	651165	YBR213W	39	33	26	27	1.181818182	0.962962963	1.227272727	0.591707121	0.4291964	0	0	1	0
chr2	651504	YBR214W	152	99	164	54	1.535353535	3.037037037	0.505543237	0.000782853	0.001898358	0	0	1	0
chr2	660819	YBR218C	79	40	16	51	1.975	0.31372549	6.2953125	2.40531E-08	1.60035E-07	1	0	1	1
chr2	662073	YBR218C	24	44	35	12	0.545454545	2.916666667	0.187012987	5.48572E-05	0.000181215	1	1	0	1
chr2	660921	YBR218C	80	16	69	14	5	4.928571429	1.014492754	1	0.5839874	0	0	0	1
chr2	663562	YBR220C	12	13	24	12	0.923076923	2	0.461538462	0.188712595	0.1845498	0	1	0	0
chr2	667779	YBR222C	48	107	79	62	0.448598131	1.274193548	0.352064356	2.09085E-05	7.69968E-05	1	1	0	1
chr2	668160	YBR222C	60	28	52	43	2.142857143	1.209302326	1.771978022	0.069777836	0.08412025	0	0	1	0
chr2	668968	YBR223C	14	12	12	11	1.166666667	1.090909091	1.069444444	1	0.5839874	1	1	0	1
chr2	672553	YBR225W	25	42	13	66	0.595238095	0.196969697	3.021978022	0.004806288	0.009169326	1	0	1	1
chr2	672540	YBR225W	25	49	13	71	0.510204082	0.183098592	2.786499215	0.008974342	0.01546479	1	0	1	1
chr2	673311	YBR225W	48	65	34	94	0.738461538	0.361702128	2.041628959	0.010009572	0.01691107	1	1	0	1
chr2	672003	YBR225W	33	20	40	11	1.65	3.636363636	0.45375	0.088023463	0.1016563	0	1	1	1
chr2	672487	YBR225W	31	30	34	25	1.033333333	1.36	0.759803922	0.470020681	0.3664803	0	0	1	1
chr2	672200	YBR225W	19	24	17	20	0.791666667	0.85	0.931372549	1	0.5839874	1	1	0	1
chr2	673311	YBR226C	48	65	34	94	0.738461538	0.361702128	2.041628959	0.010009572	0.01691107	1	1	0	1
chr2	673645	YBR227C	44	39	45	76	1.128205128	0.592105263	1.905413105	0.031154989	0.04367639	1	1	0	1
chr2	674076	YBR227C	21	41	39	37	0.512195122	1.054054054	0.485928705	0.05719862	0.07138504	1	0	1	0
chr2	674940	YBR227C	12	18	15	13	0.666666667	1.153846154	0.577777778	0.429830695	0.3431727	0	0	1	0
chr2	676055	YBR228W	51	32	72	19	1.59375	3.789473684	0.420572917	0.012540331	0.02045366	0	1	0	0
chr2	676050	YBR228W	64	35	82	20	1.828571429	4.1	0.445993031	0.017225944	0.02665952	0	1	0	0
chr2	676163	YBR228W	31	21	27	21	1.476190476	1.285714286	1.148148148	0.839782031	0.5409912	1	1	0	0
chr2	676447	YBR229C	48	38	90	20	1.263157895	4.5	0.280701754	0.000129998	0.000389154	0	1	1	1
chr2	677110	YBR229C	30	47	48	27	0.638297872	1.777777778	0.359042553	0.002211217	0.004696656	1	1	0	0
chr2	676632	YBR229C	17	50	28	38	0.34	0.736842105	0.461428571	0.044777692	0.0589321	1	1	0	0
chr2	677266	YBR229C	25	13	16	22	1.923076923	0.727272727	2.644230769	0.064906023	0.07933968	0	0	1	1
chr2	682968	YBR231C	13	28	32	32	0.464285714	1	0.464285714	0.072434052	0.08658992	0	1	1	0
chr2	682192	YBR231C	61	37	106	49	1.648648649	2.163265306	0.762111168	0.341776279	0.2910813	0	1	0	0
chr2	684585	YBR233W	16	41	13	57	0.390243902	0.228070175	1.711069418	0.287910133	0.2559109	1	1	0	1
chr2	689156	YBR235W	12	32	23	18	0.375	1.277777778	0.293478261	0.008644886	0.01499404	1	1	1	0
chr2	688700	YBR235W	16	19	20	14	0.842105263	1.428571429	0.589473684	0.338299334	0.2889232	1	1	0	0
chr2	691543	YBR236C	30	28	33	38	1.071428571	0.868421053	1.233766234	0.597940801	0.4326378	0	0	1	1
chr2	693825	YBR237W	49	30	56	20	1.633333333	2.8	0.583333333	0.12669056	0.1352259	1	1	0	0
chr2	695575	YBR238C	29	21	28	28	1.380952381	1	1.380952381	0.44050172	0.3488366	1	1	0	0
chr2	695368	YBR238C	15	19	14	24	0.789473684	0.583333333	1.353383459	0.632096185	0.4504415	1	1	0	0
chr2	701473	YBR240C	38	21	23	17	1.80952381	1.352941176	1.33747412	0.531915921	0.3980781	0	0	1	0
chr2	701177	YBR240C	33	22	31	17	1.5	1.823529412	0.822580645	0.68683908	0.4751946	0	0	1	0
chr2	700979	YBR240C	57	42	44	30	1.357142857	1.466666667	0.925324675	0.876475411	0.5507366	0	0	1	0
chr2	702673	YBR241C	118	153	42	120	0.77124183	0.35	2.203548086	0.00030144	0.000813726	1	0	1	1
chr2	703042	YBR241C	88	143	36	124	0.615384615	0.290322581	2.11965812	0.001309794	0.002960579	1	0	1	1
chr2	702600	YBR241C	46	87	14	72	0.528735632	0.194444444	2.719211823	0.003170072	0.006404716	1	0	1	1
chr2	703264	YBR241C	104	52	91	22	2	4.136363636	0.483516484	0.012959261	0.02103059	0	0	1	0
chr2	703879	YBR241C	102	116	50	83	0.879310345	0.602409639	1.459655172	0.096997477	0.1095865	0	0	1	1
chr2	705302	YBR242W	105	113	25	272	0.92920354	0.091911765	10.10973451	4.77334E-25	1.42683E-23	1	0	1	1
chr2	704922	YBR242W	62	52	11	85	1.192307692	0.129411765	9.213286713	2.45537E-11	2.49519E-10	1	0	1	1
chr2	705344	YBR242W	75	70	28	124	1.071428571	0.225806452	4.744897959	1.50073E-09	1.19276E-08	1	0	1	1
chr2	705633	YBR243C	44	54	14	143	0.814814815	0.097902098	8.322751323	4.85945E-11	4.79511E-10	1	0	1	1
chr2	706047	YBR243C	50	41	91	44	1.219512195	2.068181818	0.589654248	0.068987158	0.08342348	0	0	1	0
chr2	706167	YBR243C	38	24	63	27	1.583333333	2.333333333	0.678571429	0.296661096	0.2619599	0	0	1	0
chr2	712622	YBR246W	28	19	13	57	1.473684211	0.228070175	6.461538462	9.10145E-06	3.6357E-05	1	0	1	1
chr2	712145	YBR246W	16	21	11	37	0.761904762	0.297297297	2.562770563	0.060968518	0.07515815	1	0	1	1
chr2	713316	YBR247C	25	14	19	57	1.785714286	0.333333333	5.357142857	8.80141E-05	0.000274609	0	0	1	1
chr2	713781	YBR247C	18	13	11	46	1.384615385	0.239130435	5.79020979	0.000343739	0.000915409	1	0	1	1
chr2	713451	YBR247C	16	19	31	27	0.842105263	1.148148148	0.73344652	0.524735889	0.3944808	1	0	1	0
chr2	717439	YBR249C	581	793	70	714	0.732660782	0.098039216	7.473139975	1.04535E-66	1.60142E-64	1	0	1	1
chr2	722874	YBR252W	61	51	134	86	1.196078431	1.558139535	0.767632426	0.289184461	0.2570063	0	0	1	0
chr2	723393	YBR253W	115	121	51	180	0.950413223	0.283333333	3.354399611	1.61965E-09	1.28394E-08	1	0	1	1
chr2	723385	YBR253W	75	136	42	192	0.551470588	0.21875	2.521008403	3.71212E-05	0.000128225	1	0	1	1
chr2	724096	YBR254C	28	31	12	90	0.903225806	0.133333333	6.774193548	9.82224E-07	4.89338E-06	1	0	1	1
chr2	726855	YBR255C-A	66	27	73	49	2.444444444	1.489795918	1.640791476	0.113195255	0.1239078	0	0	1	0
chr2	729640	YBR257W	111	106	46	323	1.047169811	0.142414861	7.35295324	9.2472E-24	2.52968E-22	0	0	1	1
chr2	728992	YBR257W	37	50	27	164	0.74	0.164634146	4.494814815	5.02796E-07	2.66755E-06	0	0	1	1
chr2	729547	YBR257W	37	71	22	117	0.521126761	0.188034188	2.771446863	0.000912766	0.002161406	1	0	1	1
chr2	729198	YBR257W	30	29	72	33	1.034482759	2.181818182	0.474137931	0.02964024	0.04185502	0	0	1	0
chr2	728914	YBR257W	16	30	37	54	0.533333333	0.685185185	0.778378378	0.579149442	0.4226894	1	0	1	1
chr2	730031	YBR258C	15	32	11	62	0.46875	0.177419355	2.642045455	0.040491239	0.0541159	1	0	1	1
chr2	732852	YBR260C	125	31	108	126	4.032258065	0.857142857	4.704301075	9.60209E-12	1.03046E-10	0	0	0	1
chr2	732678	YBR260C	50	35	121	31	1.428571429	3.903225806	0.365997639	0.000854058	0.002038725	0	0	1	0
chr2	733422	YBR260C	27	12	22	31	2.25	0.709677419	3.170454545	0.011249641	0.01863117	1	0	0	1
chr2	732930	YBR260C	45	35	46	66	1.285714286	0.696969697	1.844720497	0.041348311	0.05495811	1	0	0	1
chr2	733230	YBR260C	28	18	29	41	1.555555556	0.707317073	2.199233716	0.057306472	0.07147597	1	0	0	1
chr2	735231	YBR261C	39	20	20	63	1.95	0.317460317	6.1425	8.70787E-07	4.38455E-06	1	0	0	1
chr2	735399	YBR261C	13	69	27	103	0.188405797	0.262135922	0.718733226	0.471449799	0.367176	1	0	1	1
chr2	737232	YBR263W	136	128	88	242	1.0625	0.363636364	2.921875	6.76055E-10	5.65945E-09	0	0	1	1
chr2	737329	YBR263W	103	85	63	123	1.211764706	0.512195122	2.365826331	4.9757E-05	0.000165977	0	0	1	1
chr2	738015	YBR264C	57	60	18	117	0.95	0.153846154	6.175	1.21252E-09	9.77639E-09	1	0	1	1
chr2	737979	YBR264C	51	79	23	131	0.64556962	0.175572519	3.676940011	5.69618E-06	2.4089E-05	1	0	1	1
chr2	738213	YBR264C	21	39	16	68	0.538461538	0.235294118	2.288461538	0.035039093	0.04812009	1	0	1	1
chr2	739451	YBR265W	84	70	154	71	1.2	2.169014085	0.553246753	0.006865014	0.01230398	0	0	1	0
chr2	738941	YBR265W	20	19	13	42	1.052631579	0.30952381	3.400809717	0.008290509	0.01449014	1	0	1	1
chr2	738886	YBR265W	52	66	34	85	0.787878788	0.4	1.96969697	0.015172376	0.0239436	1	0	1	1
chr2	740350	YBR266C	25	66	29	113	0.378787879	0.256637168	1.475966562	0.265265533	0.2401018	1	0	1	1
chr2	740350	YBR267W	25	66	29	113	0.378787879	0.256637168	1.475966562	0.265265533	0.2401018	1	0	1	1
chr2	742472	YBR269C	113	218	65	334	0.518348624	0.194610778	2.663514467	2.50896E-08	1.66569E-07	1	0	1	1
chr2	745895	YBR271W	25	15	26	60	1.666666667	0.433333333	3.846153846	0.000856567	0.002043151	1	0	1	1
chr2	745802	YBR271W	21	13	22	41	1.615384615	0.536585366	3.01048951	0.017883542	0.02752045	1	0	0	1
chr2	745467	YBR271W	27	12	43	17	2.25	2.529411765	0.889534884	0.824051993	0.536966	0	0	1	1
chr2	749186	YBR273C	65	13	45	30	5	1.5	3.333333333	0.002035228	0.004365219	0	0	1	1
chr2	749056	YBR273C	39	104	34	124	0.375	0.274193548	1.367647059	0.281880653	0.2516467	1	1	0	1
chr2	748630	YBR273C	35	94	37	118	0.372340426	0.313559322	1.18746406	0.584407204	0.4250961	1	1	0	1
chr2	750088	YBR274W	12	19	19	31	0.631578947	0.612903226	1.030470914	1	0.5839874	1	1	0	1
chr2	758568	YBR276C	25	22	12	36	1.136363636	0.333333333	3.409090909	0.006307748	0.01143903	0	0	1	1
chr2	758401	YBR276C	63	24	63	53	2.625	1.188679245	2.208333333	0.008951881	0.01543911	0	0	0	1
chr2	758608	YBR276C	33	28	27	51	1.178571429	0.529411765	2.226190476	0.025479875	0.03692009	0	0	1	1
chr2	759661	YBR276C	19	18	12	27	1.055555556	0.444444444	2.375	0.101796855	0.1138301	0	0	1	1
chr2	759221	YBR276C	11	11	13	34	1	0.382352941	2.615384615	0.103287575	0.1151004	0	0	1	1
chr2	759048	YBR276C	35	18	55	36	1.944444444	1.527777778	1.272727273	0.593193951	0.4300204	0	0	0	1
chr2	760599	YBR277C	43	48	42	51	0.895833333	0.823529412	1.087797619	0.882500298	0.5528532	0	0	1	1
chr2	760767	YBR278W	31	26	14	25	1.192307692	0.56	2.129120879	0.096581619	0.1093077	0	0	1	1
chr2	760599	YBR278W	43	48	42	51	0.895833333	0.823529412	1.087797619	0.882500298	0.5528532	0	0	1	1
chr2	761814	YBR279W	83	66	29	82	1.257575758	0.353658537	3.555903866	2.35454E-06	1.08727E-05	1	0	1	1
chr2	761970	YBR279W	77	68	57	140	1.132352941	0.407142857	2.78121775	7.06742E-06	2.91634E-05	0	0	1	1
chr2	761880	YBR279W	87	25	37	41	3.48	0.902439024	3.856216216	2.44746E-05	8.85321E-05	1	0	1	1
chr2	761829	YBR279W	140	61	97	85	2.295081967	1.141176471	2.011154301	0.001102884	0.002545813	0	0	0	1
chr2	761529	YBR279W	81	125	51	157	0.648	0.324840764	1.994823529	0.001520215	0.003370312	1	0	1	1
chr2	761685	YBR279W	70	49	89	74	1.428571429	1.202702703	1.187800963	0.543508405	0.404285	0	0	0	1
chr2	762804	YBR280C	78	47	33	103	1.659574468	0.32038835	5.179883946	5.09079E-10	4.35688E-09	0	0	1	1
chr2	763111	YBR280C	58	50	26	83	1.16	0.313253012	3.703076923	7.3315E-06	3.01718E-05	0	0	1	1
chr2	763117	YBR280C	60	50	29	82	1.2	0.353658537	3.393103448	1.9559E-05	7.25504E-05	0	0	1	1
chr2	763288	YBR280C	47	80	14	81	0.5875	0.172839506	3.399107143	0.000241811	0.000667762	1	0	1	1
chr2	764311	YBR280C	46	12	32	25	3.833333333	1.28	2.994791667	0.009646766	0.01638848	1	0	1	1
chr2	764050	YBR280C	58	32	54	23	1.8125	2.347826087	0.771990741	0.50959011	0.3866588	0	0	0	1
chr2	766113	YBR281C	12	26	18	26	0.461538462	0.692307692	0.666666667	0.491281665	0.3772987	0	0	1	1
chr2	765894	YBR281C	32	29	33	37	1.103448276	0.891891892	1.237199582	0.601021291	0.4341026	0	0	0	1
chr2	768449	YBR282W	170	70	125	108	2.428571429	1.157407407	2.098285714	0.000141357	0.000417448	0	0	0	1
chr2	769123	YBR283C	127	155	128	205	0.819354839	0.624390244	1.312247984	0.101199614	0.1132716	0	0	1	1
chr2	773200	YBR284W	18	44	74	18	0.409090909	4.111111111	0.0995086	1.91158E-10	1.72769E-09	0	1	1	0
chr2	777341	YBR287W	214	162	130	232	1.320987654	0.560344828	2.357454891	1.20104E-08	8.46917E-08	0	0	1	1
chr2	778225	YBR288C	62	50	34	116	1.24	0.293103448	4.230588235	7.73674E-08	4.80822E-07	0	0	1	1
chr2	778285	YBR288C	27	66	19	128	0.409090909	0.1484375	2.755980861	0.002486625	0.005181058	1	0	1	1
chr2	778183	YBR288C	16	27	13	73	0.592592593	0.178082192	3.327635328	0.006942543	0.01243566	1	0	1	1
chr2	782369	YBR289W	94	19	24	77	4.947368421	0.311688312	15.87280702	4.44257E-19	9.07436E-18	1	0	1	1
chr2	782372	YBR289W	62	17	26	62	3.647058824	0.419354839	8.696832579	2.36567E-10	2.10091E-09	0	0	1	1
chr2	782243	YBR289W	94	60	50	125	1.566666667	0.4	3.916666667	3.04395E-09	2.34625E-08	0	0	1	1
chr2	781709	YBR289W	48	15	32	55	3.2	0.581818182	5.5	2.53888E-06	1.16363E-05	0	0	1	1
chr2	781730	YBR289W	52	28	38	82	1.857142857	0.463414634	4.007518797	5.57006E-06	2.35882E-05	0	0	1	1
chr2	782012	YBR289W	63	41	35	76	1.536585366	0.460526316	3.336585366	2.13844E-05	7.85605E-05	0	0	1	1
chr2	781964	YBR289W	77	39	53	79	1.974358974	0.670886076	2.942912433	4.35672E-05	0.00014807	0	0	1	1
chr2	780993	YBR289W	29	19	24	43	1.526315789	0.558139535	2.734649123	0.013386486	0.02160153	0	0	1	1
chr2	782175	YBR289W	52	51	56	106	1.019607843	0.528301887	1.929971989	0.014621141	0.02327751	0	0	1	1
chr2	783142	YBR290W	128	94	32	238	1.361702128	0.134453782	10.12765957	8.74155E-28	3.11432E-26	1	0	1	1
chr2	796189	YBR295W	47	36	49	110	1.305555556	0.445454545	2.930839002	0.000166552	0.000483007	1	0	1	1
chr2	796295	YBR295W	36	40	37	70	0.9	0.528571429	1.702702703	0.093177635	0.1063263	1	0	1	1
chr2	795692	YBR295W	21	16	17	20	1.3125	0.85	1.544117647	0.485641818	0.3740455	1	0	1	1
chr2	795959	YBR295W	100	31	90	33	3.225806452	2.727272727	1.182795699	0.567010282	0.4164087	0	0	1	0
chr2	796474	YBR295W	22	59	23	76	0.372881356	0.302631579	1.232129698	0.605168585	0.4360701	1	0	1	1
chr2	796489	YBR295W	72	22	88	22	3.272727273	4	0.818181818	0.610134184	0.4388741	1	0	0	0
chr2	795342	YBR295W	29	12	27	15	2.416666667	1.8	1.342592593	0.640779984	0.4548313	1	0	0	0
chr2	801524	YBR297W	223	325	331	345	0.686153846	0.95942029	0.715175459	0.00391934	0.007682935	1	0	1	1
chr2	801720	YBR297W	274	183	333	177	1.49726776	1.881355932	0.795845025	0.095787956	0.1086977	0	0	1	1
chr2	804112	YBR298C	105	77	128	26	1.363636364	4.923076923	0.276988636	4.71786E-07	2.51829E-06	1	0	0	1
chr2	804303	YBR298C	141	106	179	48	1.330188679	3.729166667	0.35669864	4.72801E-07	2.52152E-06	1	0	1	1
chr2	802760	YBR298C	314	286	175	259	1.097902098	0.675675676	1.624895105	0.000151066	0.000441229	1	0	1	1
chr2	804467	YBR298C	53	154	82	105	0.344155844	0.780952381	0.440687361	0.000188306	0.000537196	1	0	1	1
chr2	803233	YBR298C	245	222	158	234	1.103603604	0.675213675	1.634450907	0.000458353	0.001180616	1	1	1	0
chr2	802651	YBR298C	208	311	311	333	0.668810289	0.933933934	0.716121628	0.005316475	0.009968846	1	0	1	1
chr2	803024	YBR298C	321	187	252	205	1.71657754	1.229268293	1.396422205	0.012593693	0.02052976	0	0	1	0
chr2	802822	YBR298C	430	274	440	356	1.569343066	1.235955056	1.269741208	0.024255071	0.03544885	1	0	1	1
chr2	803737	YBR298C	162	160	118	164	1.0125	0.719512195	1.40720339	0.04102214	0.05458733	0	1	1	1
chr2	802656	YBR298C	149	231	225	277	0.645021645	0.812274368	0.794093314	0.099084477	0.1113661	1	0	1	1
chr2	803532	YBR298C	247	112	240	94	2.205357143	2.553191489	0.863764881	0.405945044	0.3295194	0	0	1	0
chr2	809356	YBR301W	88	23	69	38	3.826086957	1.815789474	2.107120353	0.016325622	0.02550735	0	0	1	0
chr3	112101	YCL001W	49	39	27	110	1.256410256	0.245454545	5.118708452	5.16834E-08	3.28873E-07	1	1	1	0
chr3	111404	YCL002C	49	25	44	56	1.96	0.785714286	2.494545455	0.005496274	0.01023085	1	0	1	0
chr3	108503	YCL005W	16	76	53	73	0.210526316	0.726027397	0.289970209	0.000114406	0.000348091	1	0	1	1
chr3	105234	YCL009C	102	259	96	149	0.393822394	0.644295302	0.611245174	0.006156089	0.01120398	1	0	1	1
chr3	103883	YCL010C	40	23	66	12	1.739130435	5.5	0.316205534	0.00569718	0.01055034	0	0	0	1
chr3	103813	YCL010C	12	38	27	29	0.315789474	0.931034483	0.339181287	0.015044252	0.02377814	1	0	1	1
chr3	104056	YCL010C	51	55	70	69	0.927272727	1.014492754	0.914025974	0.796686689	0.5273761	1	0	0	1
chr3	100768	YCL014W	46	19	40	34	2.421052632	1.176470588	2.057894737	0.05442491	0.0686156	0	1	0	0
chr3	94897	YCL016C	28	34	61	33	0.823529412	1.848484848	0.445515911	0.020450931	0.03081357	0	0	1	1
chr3	94714	YCL016C	27	27	30	39	1	0.769230769	1.3	0.584917851	0.4252816	1	0	0	1
chr3	94915	YCL016C	18	38	27	47	0.473684211	0.574468085	0.824561404	0.710262544	0.4858034	1	0	1	1
chr3	94969	YCL016C	45	13	57	14	3.461538462	4.071428571	0.850202429	0.828320613	0.5378011	0	0	1	0
chr3	95062	YCL016C	20	32	21	37	0.625	0.567567568	1.101190476	0.845276527	0.5419573	1	0	1	1
chr3	92187	YCL018W	223	811	104	537	0.274969174	0.193668529	1.419792753	0.007699482	0.01359284	1	1	1	0
chr3	81569	YCL024W	18	14	24	16	1.285714286	1.5	0.857142857	0.812404963	0.5330115	0	0	0	1
chr3	77596	YCL025C	27	86	40	45	0.313953488	0.888888889	0.353197674	0.000825699	0.001986534	0	0	1	1
chr3	77689	YCL025C	113	25	45	24	4.52	1.875	2.410666667	0.009575981	0.01628934	1	0	0	0
chr3	77645	YCL025C	37	87	33	34	0.425287356	0.970588235	0.438174852	0.011518925	0.01903085	1	0	1	1
chr3	76332	YCL025C	192	109	119	100	1.76146789	1.19	1.480225118	0.03710071	0.05039791	0	0	1	0
chr3	77350	YCL025C	33	46	20	19	0.717391304	1.052631579	0.681521739	0.431567726	0.3439063	1	0	1	0
chr3	70335	YCL028W	40	37	16	57	1.081081081	0.280701754	3.851351351	0.000185204	0.000529333	1	0	1	1
chr3	70785	YCL028W	67	52	57	79	1.288461538	0.721518987	1.785762483	0.024210361	0.03542401	0	0	1	1
chr3	70770	YCL028W	71	70	50	86	1.014285714	0.581395349	1.744571429	0.029039348	0.04112842	0	0	1	1
chr3	68830	YCL029C	39	16	17	52	2.4375	0.326923077	7.455882353	2.83558E-07	1.57532E-06	0	0	1	0
chr3	68046	YCL030C	96	39	20	33	2.461538462	0.606060606	4.061538462	4.77652E-05	0.000160138	1	0	1	1
chr3	67932	YCL030C	128	73	41	56	1.753424658	0.732142857	2.394921483	0.00071291	0.001750924	0	0	1	0
chr3	66375	YCL030C	483	209	258	161	2.311004785	1.602484472	1.442138645	0.005773365	0.01064317	0	0	1	0
chr3	66729	YCL030C	101	171	57	97	0.590643275	0.587628866	1.005129784	1	0.5839874	1	0	1	0
chr3	65266	YCL031C	49	38	45	74	1.289473684	0.608108108	2.120467836	0.010746475	0.01791892	0	0	1	1
chr3	63929	YCL032W	34	61	17	118	0.557377049	0.144067797	3.868852459	4.46142E-05	0.000151209	1	0	1	1
chr3	63488	YCL032W	23	13	20	55	1.769230769	0.363636364	4.865384615	0.000322564	0.000864655	0	0	1	0
chr3	64391	YCL032W	18	11	13	18	1.636363636	0.722222222	2.265734266	0.131886795	0.1394364	0	0	1	0
chr3	62244	YCL034W	168	226	25	343	0.743362832	0.072886297	10.19893805	1.91271E-32	8.25399E-31	1	0	1	1
chr3	62386	YCL034W	164	268	57	498	0.611940299	0.114457831	5.346425766	3.60083E-25	1.09233E-23	1	0	1	1
chr3	62026	YCL034W	166	110	95	190	1.509090909	0.5	3.018181818	1.86142E-10	1.68733E-09	0	0	1	0
chr3	60880	YCL035C	527	1115	173	1204	0.47264574	0.143687708	3.289395785	3.1691E-38	1.6319E-36	1	0	1	1
chr3	60687	YCL036W	44	39	34	90	1.128205128	0.377777778	2.986425339	0.000248094	0.000682345	0	0	1	1
chr3	55133	YCL038C	29	76	38	56	0.381578947	0.678571429	0.56232687	0.071308355	0.08561925	1	0	1	1
chr3	51491	YCL040W	1854	943	423	1479	1.966065748	0.286004057	6.874258252	1.5511E-201	1.901E-198	0	1	0	1
chr3	49221	YCL043C	941	879	625	1257	1.070534699	0.497215593	2.153059386	3.69023E-30	1.4222E-28	0	1	0	0
chr3	49400	YCL043C	154	403	108	569	0.382133995	0.189806678	2.013280029	6.36475E-07	3.29964E-06	1	1	0	0
chr3	49571	YCL043C	336	314	269	362	1.070063694	0.743093923	1.440011366	0.001180147	0.002702422	0	1	0	1
chr3	48029	YCL044C	15	21	43	18	0.714285714	2.388888889	0.299003322	0.009580435	0.01628934	1	0	1	1
chr3	47940	YCL044C	43	19	100	30	2.263157895	3.333333333	0.678947368	0.290149343	0.2577144	1	0	0	0
chr3	45755	YCL045C	18	77	72	47	0.233766234	1.531914894	0.152597403	5.73741E-10	4.85602E-09	1	0	1	1
chr3	45058	YCL045C	132	216	217	214	0.611111111	1.014018692	0.60266257	0.00065043	0.001616914	1	0	1	0
chr3	46458	YCL045C	17	62	43	61	0.274193548	0.704918033	0.388972243	0.006633514	0.01194522	1	0	1	1
chr3	45638	YCL045C	125	106	179	106	1.179245283	1.688679245	0.698324022	0.048253745	0.06244521	1	0	0	0
chr3	45417	YCL045C	91	94	116	91	0.968085106	1.274725275	0.759446075	0.188512941	0.1844723	1	0	0	0
chr3	43868	YCL047C	128	28	139	68	4.571428571	2.044117647	2.236382323	0.001706593	0.003734867	1	0	0	0
chr3	40109	YCL049C	35	211	77	68	0.165876777	1.132352941	0.146488583	4.81884E-16	7.7224E-15	1	0	1	1
chr3	40374	YCL049C	33	170	38	82	0.194117647	0.463414634	0.418885449	0.002062865	0.004415223	1	0	1	1
chr3	40294	YCL049C	175	121	117	68	1.446280992	1.720588235	0.840573568	0.388804075	0.3191141	1	0	0	0
chr3	40130	YCL049C	89	44	50	22	2.022727273	2.272727273	0.89	0.755909972	0.506877	1	0	0	0
chr3	38178	YCL050C	201	310	400	400	0.648387097	1	0.648387097	0.000174479	0.000502193	1	0	1	1
chr3	38022	YCL050C	319	376	577	516	0.848404255	1.118217054	0.758711604	0.004887608	0.0093013	1	0	1	1
chr3	37525	YCL051W	55	153	141	101	0.359477124	1.396039604	0.257497798	9.10395E-12	9.80439E-11	1	0	1	1
chr3	36579	YCL051W	35	79	65	55	0.443037975	1.181818182	0.374878286	0.000348812	0.000926503	1	0	1	1
chr3	36701	YCL051W	17	28	36	16	0.607142857	2.25	0.26984127	0.002317686	0.004880505	1	0	1	1
chr3	36914	YCL051W	19	38	39	31	0.5	1.258064516	0.397435897	0.013051453	0.02116899	1	0	1	1
chr3	36813	YCL051W	22	33	49	39	0.666666667	1.256410256	0.530612245	0.085886478	0.09962019	1	0	1	1
chr3	34749	YCL052C	22	78	78	47	0.282051282	1.659574468	0.169953978	9.31685E-10	7.6633E-09	1	0	1	1
chr3	34197	YCL052C	88	158	139	119	0.556962025	1.168067227	0.476823604	5.38861E-05	0.000178391	1	0	0	1
chr3	34635	YCL052C	147	41	152	44	3.585365854	3.454545455	1.037869063	0.90265643	0.5617224	0	0	1	1
chr3	33845	YCL054W	26	68	88	112	0.382352941	0.785714286	0.486631016	0.007310118	0.01298776	1	0	1	1
chr3	32547	YCL054W	11	15	45	21	0.733333333	2.142857143	0.342222222	0.032281658	0.04494772	1	0	1	1
chr3	33425	YCL054W	27	17	40	49	1.588235294	0.816326531	1.945588235	0.097262815	0.1098222	1	0	0	1
chr3	33800	YCL054W	33	22	50	48	1.5	1.041666667	1.44	0.313594399	0.2732704	1	1	0	1
chr3	33426	YCL054W	32	16	57	38	2	1.5	1.333333333	0.47014348	0.3664803	0	1	0	0
chr3	33692	YCL054W	20	37	38	60	0.540540541	0.633333333	0.853485064	0.731494535	0.4948159	1	0	1	1
chr3	32816	YCL054W	27	16	41	28	1.6875	1.464285714	1.152439024	0.842709054	0.5413498	0	1	0	0
chr3	28477	YCL055W	14	37	35	29	0.378378378	1.206896552	0.313513514	0.004366881	0.008428122	1	0	1	1
chr3	28543	YCL055W	18	12	42	16	1.5	2.625	0.571428571	0.334223911	0.2863205	1	0	1	1
chr3	28362	YCL055W	24	26	31	23	0.923076923	1.347826087	0.684863524	0.431944262	0.3440543	1	0	1	1
chr3	24059	YCL057C-A	263	593	385	367	0.443507589	1.049046322	0.422772169	7.55067E-17	1.29969E-15	1	0	1	1
chr3	26769	YCL057W	151	226	365	208	0.668141593	1.754807692	0.380749182	8.56686E-13	1.02933E-11	1	0	1	1
chr3	26164	YCL057W	90	119	163	103	0.756302521	1.582524272	0.477908955	9.68171E-05	0.000299633	1	0	0	1
chr3	25355	YCL057W	29	43	65	38	0.674418605	1.710526316	0.394275492	0.003465625	0.006910702	1	0	1	1
chr3	25125	YCL057W	23	40	36	24	0.575	1.5	0.383333333	0.011611056	0.01915724	1	0	1	1
chr3	25467	YCL057W	44	32	64	33	1.375	1.939393939	0.708984375	0.342748684	0.2916257	0	0	1	1
chr3	18277	YCL063W	16	18	28	28	0.888888889	1	0.888888889	0.830328871	0.5382871	1	0	1	1
chr3	16587	YCL064C	24	14	23	29	1.714285714	0.793103448	2.161490683	0.090293934	0.1037894	0	0	0	1
chr3	15960	YCL064C	46	36	49	50	1.277777778	0.98	1.303854875	0.454888055	0.3577787	1	0	1	1
chr3	16578	YCL064C	27	22	30	25	1.227272727	1.2	1.022727273	1	0.5839874	1	0	1	1
chr3	16708	YCL064C	31	41	42	57	0.756097561	0.736842105	1.026132404	1	0.5839874	1	0	1	1
chr3	119779	YCR004C	65	212	121	132	0.306603774	0.916666667	0.334476844	4.57826E-09	3.455E-08	1	0	1	1
chr3	121150	YCR005C	1432	3538	2073	2933	0.404748445	0.706784862	0.572661452	9.20551E-40	5.32164E-38	1	0	1	1
chr3	121210	YCR005C	875	2989	1172	2187	0.292740047	0.535893919	0.546264917	1.3485E-30	5.297E-29	1	0	1	1
chr3	126606	YCR007C	14	67	22	62	0.208955224	0.35483871	0.588873813	0.189904987	0.1855383	1	0	1	1
chr3	129336	YCR008W	43	127	139	62	0.338582677	2.241935484	0.151022489	2.27767E-17	4.09298E-16	0	0	1	1
chr3	129196	YCR008W	42	107	115	41	0.392523364	2.804878049	0.139943113	9.68382E-16	1.51766E-14	0	0	1	1
chr3	130263	YCR008W	106	445	281	433	0.238202247	0.648960739	0.367051861	6.31129E-15	9.20814E-14	1	0	1	1
chr3	129054	YCR008W	32	107	85	35	0.299065421	2.428571429	0.123144585	7.27027E-15	1.04825E-13	0	0	1	1
chr3	129036	YCR008W	38	111	93	39	0.342342342	2.384615385	0.143562918	4.03135E-14	5.44124E-13	0	0	1	1
chr3	130268	YCR008W	148	433	336	429	0.341801386	0.783216783	0.436407126	2.18899E-12	2.54046E-11	1	0	1	1
chr3	128667	YCR008W	35	85	79	32	0.411764706	2.46875	0.166790767	1.56848E-10	1.43239E-09	0	0	1	1
chr3	128538	YCR008W	11	41	37	22	0.268292683	1.681818182	0.159525379	1.02863E-05	4.06397E-05	0	1	1	1
chr3	130829	YCR009C	114	532	310	437	0.214285714	0.709382151	0.302073733	1.37803E-22	3.47501E-21	1	0	1	1
chr3	131513	YCR009C	47	27	75	45	1.740740741	1.666666667	1.044444444	1	0.5839874	1	0	1	0
chr3	133913	YCR011C	21	50	38	34	0.42	1.117647059	0.375789474	0.006474671	0.0116933	1	0	1	1
chr3	139047	YCR013C	3326	2427	2504	2057	1.370416152	1.217306757	1.125777166	0.003082501	0.006258112	0	0	1	0
chr3	139189	YCR014C	20	72	121	72	0.277777778	1.680555556	0.165289256	5.65279E-11	5.54225E-10	0	0	1	1
chr3	144125	YCR016W	16	39	70	49	0.41025641	1.428571429	0.287179487	0.000314073	0.00084411	0	0	1	1
chr3	145673	YCR017C	19	69	38	54	0.275362319	0.703703704	0.391304348	0.006223621	0.0113032	1	0	1	1
chr3	146420	YCR017C	24	77	38	59	0.311688312	0.644067797	0.483937116	0.021987471	0.03278209	1	0	1	1
chr3	145988	YCR017C	25	52	31	37	0.480769231	0.837837838	0.57382134	0.125171461	0.134095	1	0	1	1
chr3	146949	YCR017C	13	28	18	20	0.464285714	0.9	0.515873016	0.173636821	0.1732066	1	0	1	1
chr3	144830	YCR017C	359	183	433	223	1.961748634	1.941704036	1.010323199	0.951152665	0.5839874	0	0	1	0
chr3	146649	YCR017C	39	14	43	16	2.785714286	2.6875	1.03654485	1	0.5839874	0	0	1	0
chr3	153596	YCR019W	77	43	91	84	1.790697674	1.083333333	1.652951699	0.042322428	0.05611046	0	0	1	0
chr3	153893	YCR019W	17	61	48	93	0.278688525	0.516129032	0.539959016	0.064751353	0.07919801	1	0	1	1
chr3	154278	YCR020C	178	67	93	47	2.656716418	1.978723404	1.342641631	0.203905474	0.1961212	0	0	1	0
chr3	154902	YCR020C-A	25	101	81	104	0.247524752	0.778846154	0.317809559	1.06621E-05	4.19891E-05	1	0	1	1
chr3	156289	YCR021C	215	648	250	299	0.331790123	0.836120401	0.396820988	1.85455E-15	2.84819E-14	1	0	1	1
chr3	158627	YCR023C	34	105	79	109	0.323809524	0.724770642	0.446775166	0.00099815	0.00233363	1	0	1	1
chr3	160045	YCR023C	41	16	33	17	2.5625	1.941176471	1.320075758	0.535501245	0.4001041	1	0	1	0
chr3	159547	YCR023C	30	70	32	73	0.428571429	0.438356164	0.977678571	1	0.5839874	1	0	1	1
chr3	161665	YCR024C	30	12	33	17	2.5	1.941176471	1.287878788	0.655243247	0.4616749	0	0	1	0
chr3	161253	YCR024C	37	16	35	19	2.3125	1.842105263	1.255357143	0.681259383	0.4727143	0	0	1	0
chr3	162860	YCR024C-B	1461	560	522	371	2.608928571	1.407008086	1.854238506	2.84438E-13	3.579E-12	0	0	1	0
chr3	164696	YCR026C	13	36	53	22	0.361111111	2.409090909	0.149895178	1.53746E-06	7.4008E-06	1	0	0	1
chr3	164277	YCR026C	11	106	41	120	0.103773585	0.341666667	0.303727566	0.000594101	0.001490795	0	1	1	1
chr3	164651	YCR026C	12	36	31	31	0.333333333	1	0.333333333	0.010310968	0.0173295	1	0	1	1
chr3	175128	YCR030C	13	84	24	73	0.154761905	0.328767123	0.470734127	0.066668325	0.08110559	1	0	1	1
chr3	175038	YCR030C	21	107	30	96	0.196261682	0.3125	0.628037383	0.160014721	0.1623671	1	0	1	1
chr3	173968	YCR030C	96	345	103	326	0.27826087	0.31595092	0.88070916	0.467656466	0.3652895	1	0	1	1
chr3	175569	YCR030C	50	12	54	13	4.166666667	4.153846154	1.00308642	1	0.5839874	0	1	0	0
chr3	185887	YCR032W	21	76	17	87	0.276315789	0.195402299	1.414086687	0.37098918	0.3090877	1	0	1	1
chr3	185444	YCR032W	23	65	21	47	0.353846154	0.446808511	0.791941392	0.591289902	0.4290237	0	0	1	1
chr3	185468	YCR032W	15	41	15	38	0.365853659	0.394736842	0.926829268	1	0.5839874	1	0	1	1
chr3	189875	YCR033W	59	120	170	47	0.491666667	3.617021277	0.135931373	4.44928E-20	9.66816E-19	1	0	0	1
chr3	188202	YCR033W	13	41	12	47	0.317073171	0.255319149	1.241869919	0.656839247	0.4622679	1	0	1	1
chr3	189040	YCR033W	19	35	20	44	0.542857143	0.454545455	1.194285714	0.697203094	0.4794081	1	0	1	1
chr3	190660	YCR034W	15	39	57	11	0.384615385	5.181818182	0.074224022	3.1941E-10	2.78417E-09	1	0	0	1
chr3	192710	YCR035C	26	74	44	99	0.351351351	0.444444444	0.790540541	0.47281475	0.3678829	1	0	1	1
chr3	193503	YCR036W	14	102	27	117	0.137254902	0.230769231	0.594771242	0.171588136	0.171666	1	0	1	1
chr3	193828	YCR036W	51	36	69	40	1.416666667	1.725	0.821256039	0.556108303	0.4109722	0	1	0	0
chr3	194107	YCR036W	79	242	85	262	0.326446281	0.324427481	1.006222654	1	0.5839874	1	0	1	1
chr3	196067	YCR037C	31	12	27	49	2.583333333	0.551020408	4.688271605	0.00014052	0.000415377	0	1	1	0
chr3	194544	YCR037C	19	66	11	60	0.287878788	0.183333333	1.570247934	0.313104383	0.2729599	1	0	1	1
chr3	194732	YCR037C	25	46	27	69	0.543478261	0.391304348	1.388888889	0.398385188	0.3247163	1	0	1	1
chr3	195587	YCR037C	11	65	15	64	0.169230769	0.234375	0.722051282	0.522030914	0.3930807	1	0	1	1
chr3	194465	YCR037C	27	112	27	110	0.241071429	0.245454545	0.982142857	1	0.5839874	1	0	1	1
chr3	195140	YCR037C	18	70	16	67	0.257142857	0.23880597	1.076785714	1	0.5839874	1	0	1	1
chr3	201258	YCR042C	65	168	21	233	0.386904762	0.090128755	4.292800454	1.18369E-08	8.36608E-08	1	0	1	1
chr3	202104	YCR042C	61	24	32	40	2.541666667	0.8	3.177083333	0.000625734	0.001561222	0	0	1	0
chr3	207528	YCR044C	13	64	12	103	0.203125	0.116504854	1.743489583	0.198623105	0.1923148	1	0	1	1
chr3	207534	YCR044C	12	61	12	100	0.196721311	0.12	1.639344262	0.271075944	0.2442785	1	0	1	1
chr3	207294	YCR044C	55	61	52	74	0.901639344	0.702702703	1.283102144	0.365869558	0.3057785	1	0	0	1
chr3	208480	YCR045C	15	21	14	17	0.714285714	0.823529412	0.867346939	0.808881966	0.532258	0	0	1	1
chr3	208489	YCR045C	15	22	14	19	0.681818182	0.736842105	0.925324675	1	0.5839874	0	0	1	1
chr3	210245	YCR046C	205	207	158	193	0.990338164	0.81865285	1.209716872	0.216324541	0.2052313	0	0	1	0
chr3	210036	YCR046C	80	151	82	168	0.529801325	0.488095238	1.085446616	0.699868345	0.4808431	0	0	1	1
chr3	210192	YCR046C	13	64	11	60	0.203125	0.183333333	1.107954545	1	0.5839874	1	0	1	1
chr3	210955	YCR047C	51	26	54	59	1.961538462	0.915254237	2.143162393	0.0171626	0.02659804	1	0	0	0
chr3	211504	YCR047C	66	47	116	44	1.404255319	2.636363636	0.532648569	0.018851873	0.02880083	0	0	1	0
chr3	211204	YCR047C	21	44	51	60	0.477272727	0.85	0.561497326	0.082754112	0.09671924	1	0	1	0
chr3	211504	YCR047W-A	66	47	116	44	1.404255319	2.636363636	0.532648569	0.018851873	0.02880083	0	0	1	0
chr3	212724	YCR048W	60	22	51	51	2.727272727	1	2.727272727	0.001515889	0.003361938	0	0	0	1
chr3	212321	YCR048W	31	17	25	41	1.823529412	0.609756098	2.990588235	0.007628674	0.01349115	1	0	1	0
chr3	213185	YCR048W	42	53	40	81	0.79245283	0.49382716	1.604716981	0.120082877	0.1298697	1	0	1	1
chr3	212107	YCR048W	23	18	39	47	1.277777778	0.829787234	1.53988604	0.342610383	0.2915485	1	0	0	0
chr3	212415	YCR048W	19	52	30	74	0.365384615	0.405405405	0.901282051	0.864215481	0.5470223	1	0	1	1
chr3	212107	YCR049C	23	18	39	47	1.277777778	0.829787234	1.53988604	0.342610383	0.2915485	1	0	0	0
chr3	213768	YCR050C	89	67	89	122	1.328358209	0.729508197	1.820895522	0.005970092	0.01092042	1	0	0	1
chr3	214574	YCR051W	24	96	58	87	0.25	0.666666667	0.375	0.000501809	0.001279108	1	0	1	1
chr3	214310	YCR051W	73	28	123	27	2.607142857	4.555555556	0.572299652	0.086610334	0.1002889	1	0	1	1
chr3	216400	YCR052W	115	32	69	94	3.59375	0.734042553	4.895833333	1.15025E-10	1.08106E-09	0	0	1	1
chr3	216268	YCR052W	23	74	68	61	0.310810811	1.114754098	0.27881558	1.07967E-05	4.24646E-05	1	0	1	0
chr3	215671	YCR052W	15	27	51	28	0.555555556	1.821428571	0.305010893	0.003790455	0.007458919	1	0	0	0
chr3	215830	YCR052W	26	37	25	53	0.702702703	0.471698113	1.48972973	0.292509409	0.259097	1	0	0	1
chr3	216352	YCR052W	17	134	26	149	0.126865672	0.174496644	0.727037887	0.412385216	0.3328501	1	0	1	1
chr3	216424	YCR052W	15	78	18	102	0.192307692	0.176470588	1.08974359	0.850289367	0.5434747	1	0	1	1
chr3	215935	YCR052W	12	15	11	14	0.8	0.785714286	1.018181818	1	0.5839874	1	0	0	1
chr3	217467	YCR053W	37	152	37	56	0.243421053	0.660714286	0.368421053	0.000492249	0.001257355	1	0	1	1
chr3	217089	YCR053W	15	65	30	38	0.230769231	0.789473684	0.292307692	0.001160156	0.002662615	1	0	1	1
chr3	220640	YCR057C	56	21	78	67	2.666666667	1.164179104	2.290598291	0.00636003	0.0115134	0	0	1	1
chr3	220904	YCR057C	23	19	63	29	1.210526316	2.172413793	0.557226399	0.173540588	0.173167	1	0	0	0
chr3	220477	YCR057C	13	41	27	55	0.317073171	0.490909091	0.645889792	0.337074844	0.2881184	1	0	1	1
chr3	223676	YCR059C	23	34	36	43	0.676470588	0.837209302	0.808006536	0.600870877	0.4341026	1	0	1	1
chr3	224492	YCR060W	23	19	29	19	1.210526316	1.526315789	0.793103448	0.670569339	0.468167	1	0	1	1
chr3	224674	YCR060W	17	43	22	58	0.395348837	0.379310345	1.042283298	1	0.5839874	1	0	1	1
chr3	225718	YCR061W	12	30	23	21	0.4	1.095238095	0.365217391	0.029985481	0.04226925	1	0	1	0
chr3	227027	YCR061W	50	26	41	23	1.923076923	1.782608696	1.07879925	0.860272526	0.5456537	1	0	0	0
chr3	226915	YCR061W	30	15	21	11	2	1.909090909	1.047619048	1	0.5839874	1	0	0	0
chr3	230636	YCR065W	34	12	59	12	2.833333333	4.916666667	0.576271186	0.249005504	0.2288319	1	0	0	0
chr3	230560	YCR065W	21	24	33	34	0.875	0.970588235	0.901515152	0.848250804	0.5426936	0	0	1	1
chr3	232890	YCR066W	12	35	23	40	0.342857143	0.575	0.596273292	0.301027048	0.2648424	1	0	1	1
chr3	234004	YCR067C	14	96	37	83	0.145833333	0.445783133	0.32713964	0.001338593	0.003016772	1	0	1	1
chr3	233531	YCR067C	64	55	107	46	1.163636364	2.326086957	0.500254885	0.007832854	0.01379253	0	0	1	1
chr3	233301	YCR067C	30	36	39	21	0.833333333	1.857142857	0.448717949	0.032501305	0.04516119	0	0	1	1
chr3	233813	YCR067C	37	26	16	26	1.423076923	0.615384615	2.3125	0.047337326	0.06145609	1	0	1	1
chr3	233608	YCR067C	84	37	72	51	2.27027027	1.411764706	1.608108108	0.084208396	0.09808221	1	0	0	0
chr3	235155	YCR067C	15	17	25	11	0.882352941	2.272727273	0.388235294	0.084375767	0.09825848	1	0	1	1
chr3	233158	YCR067C	114	118	156	128	0.966101695	1.21875	0.792698827	0.214907865	0.2043421	0	0	1	1
chr3	233654	YCR067C	22	52	33	52	0.423076923	0.634615385	0.666666667	0.246309594	0.2268306	1	0	1	1
chr3	238359	YCR068W	59	34	52	54	1.735294118	0.962962963	1.802036199	0.046168946	0.06027123	1	1	0	0
chr3	237645	YCR068W	31	20	36	35	1.55	1.028571429	1.506944444	0.356484626	0.2997637	1	1	0	0
chr3	237732	YCR068W	14	17	19	32	0.823529412	0.59375	1.386996904	0.495998368	0.3796364	1	1	1	0
chr3	237610	YCR068W	12	25	20	29	0.48	0.689655172	0.696	0.50211626	0.3830273	1	1	0	0
chr3	238260	YCR068W	38	47	42	43	0.808510638	0.976744186	0.827760892	0.644951592	0.4566815	1	1	0	0
chr3	237960	YCR068W	16	21	30	35	0.761904762	0.857142857	0.888888889	0.837701967	0.54065	1	1	0	0
chr3	239957	YCR069W	140	170	93	227	0.823529412	0.40969163	2.010120177	3.52067E-05	0.000122718	1	1	0	0
chr3	239361	YCR069W	224	98	214	121	2.285714286	1.768595041	1.292389853	0.136289245	0.1427608	1	0	1	1
chr3	240337	YCR071C	21	158	43	136	0.132911392	0.316176471	0.420370916	0.003541186	0.007029352	1	1	0	1
chr3	242777	YCR073C	73	57	35	114	1.280701754	0.307017544	4.171428571	2.39653E-08	1.59624E-07	1	1	0	0
chr3	243218	YCR073C	19	33	56	21	0.575757576	2.666666667	0.215909091	5.75993E-05	0.00018905	0	1	0	1
chr3	242723	YCR073C	23	20	14	42	1.15	0.333333333	3.45	0.006097921	0.01111774	1	1	0	0
chr3	242882	YCR073C	14	111	33	104	0.126126126	0.317307692	0.397488397	0.009406074	0.01605972	1	1	0	1
chr3	243897	YCR073C	33	12	33	24	2.75	1.375	2	0.144168668	0.1492539	1	0	0	0
chr3	247156	YCR073W-A	134	113	181	121	1.185840708	1.495867769	0.792744341	0.193686545	0.1885714	0	1	0	0
chr3	247472	YCR073W-A	64	38	65	50	1.684210526	1.3	1.295546559	0.406372647	0.3296301	0	1	0	0
chr3	253903	YCR079W	113	30	93	58	3.766666667	1.603448276	2.349103943	0.001391773	0.003127422	0	1	0	0
chr3	261964	YCR084C	15	27	41	17	0.555555556	2.411764706	0.230352304	0.000975638	0.002289734	0	0	0	1
chr3	261672	YCR084C	11	25	17	13	0.44	1.307692308	0.336470588	0.045948314	0.06005998	1	0	1	1
chr3	261331	YCR084C	40	25	68	25	1.6	2.72	0.588235294	0.164109197	0.1656441	0	1	0	0
chr3	266699	YCR088W	183	270	78	319	0.677777778	0.244514107	2.771937322	4.30627E-11	4.25611E-10	1	0	1	1
chr3	266399	YCR088W	108	96	74	120	1.125	0.616666667	1.824324324	0.003513521	0.006983485	1	1	0	0
chr3	265721	YCR088W	48	65	56	86	0.738461538	0.651162791	1.134065934	0.700551782	0.4810969	1	0	1	1
chr3	271775	YCR089W	23	56	65	36	0.410714286	1.805555556	0.227472527	2.89952E-06	1.30933E-05	1	0	0	1
chr3	271744	YCR089W	26	51	63	41	0.509803922	1.536585366	0.331777155	0.000510936	0.001300749	1	0	0	1
chr3	271594	YCR089W	19	49	31	39	0.387755102	0.794871795	0.487820935	0.052788704	0.06705588	1	0	1	1
chr3	271512	YCR089W	15	35	25	29	0.428571429	0.862068966	0.497142857	0.108153274	0.1194771	1	0	0	1
chr3	272072	YCR089W	52	106	64	113	0.490566038	0.566371681	0.86615566	0.566227777	0.4158839	1	0	1	1
chr3	275216	YCR091W	12	62	25	20	0.193548387	1.25	0.15483871	1.19991E-05	4.66251E-05	0	0	0	1
chr3	275486	YCR091W	13	39	24	19	0.333333333	1.263157895	0.263888889	0.003024664	0.006151502	0	0	0	1
chr3	276792	YCR092C	27	57	64	20	0.473684211	3.2	0.148026316	1.45815E-08	1.00849E-07	0	0	0	1
chr3	277280	YCR092C	23	52	50	31	0.442307692	1.612903226	0.274230769	0.000117081	0.000354996	0	0	0	1
chr3	285885	YCR093W	19	50	38	32	0.38	1.1875	0.32	0.001839391	0.003996423	0	0	0	1
chr3	284346	YCR093W	11	29	13	23	0.379310345	0.565217391	0.671087533	0.46594222	0.3642755	1	0	0	1
chr3	287275	YCR094W	17	38	24	24	0.447368421	1	0.447368421	0.069050202	0.0834565	0	0	0	1
chr3	287802	YCR094W	17	47	23	41	0.361702128	0.56097561	0.644773358	0.340434698	0.290282	0	0	0	1
chr3	294071	YCR097W	119	32	69	39	3.71875	1.769230769	2.101902174	0.01076444	0.01793911	1	0	0	0
chr3	301002	YCR099C	23	26	18	78	0.884615385	0.230769231	3.833333333	0.000763381	0.001860712	1	0	1	1
chr3	304520	YCR102C	69	126	91	108	0.547619048	0.842592593	0.649921507	0.040444362	0.05406504	0	0	1	1
chr3	304425	YCR102C	89	282	104	259	0.315602837	0.401544402	0.78597245	0.15508923	0.1583393	1	0	1	1
chr3	306817	YCR102W-A	15	15	18	37	1	0.486486486	2.055555556	0.162574685	0.1642814	1	0	1	1
chr3	306856	YCR102W-A	15	35	37	83	0.428571429	0.445783133	0.961389961	1	0.5839874	1	0	1	1
chr3	313165	YCR106W	14	34	23	18	0.411764706	1.277777778	0.322250639	0.017101496	0.02652346	1	0	1	1
chr3	314378	YCR107W	115	132	80	30	0.871212121	2.666666667	0.326704545	3.89532E-06	1.71601E-05	0	0	0	0
chr3	314420	YCR107W	43	137	33	33	0.313868613	1	0.313868613	0.000157447	0.00045812	0	0	0	0
chr3	314708	YCR107W	96	137	74	212	0.700729927	0.349056604	2.007496548	0.000243423	0.000671609	0	0	0	0
chr3	314097	YCR107W	41	52	40	26	0.788461538	1.538461538	0.5125	0.053200665	0.06743656	1	0	1	1
chr3	314246	YCR107W	14	26	31	24	0.538461538	1.291666667	0.416873449	0.060531967	0.07473838	1	0	0	1
chr3	314219	YCR107W	30	32	34	24	0.9375	1.416666667	0.661764706	0.277964179	0.248978	1	0	0	1
chr3	314364	YCR107W	45	56	28	50	0.803571429	0.56	1.43494898	0.283869197	0.2530164	1	0	1	1
chr3	314898	YCR107W	37	16	44	16	2.3125	2.75	0.840909091	0.682501464	0.4730431	1	0	1	1
chr3	314072	YCR107W	44	42	38	33	1.047619048	1.151515152	0.909774436	0.872597268	0.5494607	1	0	1	1
chr4	443281	YDL004W	120	138	131	126	0.869565217	1.03968254	0.836375705	0.332671871	0.2852302	0	0	1	1
chr4	441228	YDL005C	107	152	89	243	0.703947368	0.366255144	1.922013601	0.000219188	0.000612745	1	0	1	1
chr4	441348	YDL005C	73	113	55	155	0.646017699	0.35483871	1.820595334	0.007028253	0.01254518	1	0	1	1
chr4	433889	YDL008W	12	63	43	67	0.19047619	0.641791045	0.296788483	0.000952081	0.002242176	1	0	1	1
chr4	433146	YDL009C	23	47	41	50	0.489361702	0.82	0.596782564	0.14416311	0.1492539	1	0	1	1
chr4	433175	YDL009C	18	65	48	112	0.276923077	0.428571429	0.646153846	0.175391329	0.1745265	1	0	1	1
chr4	432992	YDL009C	61	155	73	175	0.393548387	0.417142857	0.943437914	0.837405348	0.54065	1	0	1	1
chr4	433099	YDL009C	62	23	143	49	2.695652174	2.918367347	0.923685011	0.882006389	0.5528532	0	1	0	0
chr4	432992	YDL010W	61	155	73	175	0.393548387	0.417142857	0.943437914	0.837405348	0.54065	1	0	1	1
chr4	430599	YDL013W	30	67	51	170	0.447761194	0.3	1.492537313	0.162258409	0.1640462	1	0	1	1
chr4	430281	YDL013W	38	74	67	97	0.513513514	0.690721649	0.743444937	0.258289072	0.2354565	1	0	1	1
chr4	429695	YDL013W	66	33	90	34	2	2.647058824	0.755555556	0.378937108	0.3131971	0	1	0	0
chr4	427801	YDL014W	90	26	118	43	3.461538462	2.744186047	1.261408083	0.481931718	0.3722732	1	0	0	0
chr4	426788	YDL015C	65	127	150	93	0.511811024	1.612903226	0.317322835	9.82664E-09	7.04275E-08	0	0	1	1
chr4	426545	YDL015C	100	188	198	159	0.531914894	1.245283019	0.427143778	1.51072E-07	8.85025E-07	0	0	1	1
chr4	426362	YDL015C	23	59	40	42	0.389830508	0.952380952	0.409322034	0.009943877	0.01682327	1	0	1	1
chr4	425036	YDL017W	18	26	25	54	0.692307692	0.462962963	1.495384615	0.328673317	0.2829099	1	0	1	1
chr4	423202	YDL018C	25	46	13	59	0.543478261	0.220338983	2.466555184	0.023732376	0.03489126	1	0	1	1
chr4	423061	YDL018C	25	36	22	56	0.694444444	0.392857143	1.767676768	0.148384169	0.1527664	1	0	1	1
chr4	423430	YDL018C	18	43	14	53	0.418604651	0.264150943	1.584717608	0.30927182	0.2703749	1	0	1	1
chr4	423118	YDL018C	19	60	13	66	0.316666667	0.196969697	1.607692308	0.322347458	0.279033	1	0	1	1
chr4	423046	YDL018C	12	31	16	52	0.387096774	0.307692308	1.258064516	0.656944828	0.4622891	1	0	1	1
chr4	418485	YDL019C	103	184	65	171	0.559782609	0.380116959	1.472658863	0.048128194	0.06231122	1	0	1	1
chr4	419490	YDL019C	35	36	42	32	0.972222222	1.3125	0.740740741	0.407644734	0.3301992	0	0	1	1
chr4	420571	YDL019C	13	38	11	42	0.342105263	0.261904762	1.306220096	0.644617386	0.456514	1	0	1	1
chr4	419703	YDL019C	28	34	20	20	0.823529412	1	0.823529412	0.687237538	0.4753392	0	0	1	1
chr4	419688	YDL019C	47	39	28	25	1.205128205	1.12	1.076007326	0.862338332	0.5464447	0	0	1	1
chr4	415353	YDL020C	520	606	921	613	0.858085809	1.502446982	0.571125516	1.65371E-12	1.93759E-11	0	0	1	1
chr4	416043	YDL020C	252	343	486	350	0.734693878	1.388571429	0.529100529	4.59981E-09	3.46431E-08	0	0	1	1
chr4	415413	YDL020C	86	309	170	267	0.278317152	0.63670412	0.437121645	8.45551E-08	5.21263E-07	0	0	1	1
chr4	416109	YDL020C	181	171	301	129	1.058479532	2.333333333	0.453634085	1.39736E-07	8.27315E-07	1	0	1	1
chr4	415969	YDL020C	241	309	337	273	0.779935275	1.234432234	0.631817003	0.000104684	0.000321348	0	0	1	1
chr4	416544	YDL020C	94	204	146	185	0.460784314	0.789189189	0.583870535	0.001340699	0.003020408	1	0	1	1
chr4	415728	YDL020C	186	213	269	204	0.873239437	1.318627451	0.662233625	0.002758969	0.005673274	0	1	1	1
chr4	416574	YDL020C	104	292	166	308	0.356164384	0.538961039	0.660835121	0.006427722	0.01161878	1	0	1	1
chr4	416628	YDL020C	149	249	185	303	0.598393574	0.610561056	0.980071638	0.889416344	0.5554574	1	0	1	1
chr4	414183	YDL021W	84	95	86	57	0.884210526	1.50877193	0.586046512	0.018897795	0.0288604	0	0	1	1
chr4	414564	YDL021W	67	60	37	41	1.116666667	0.902439024	1.237387387	0.475375618	0.3690842	0	0	1	1
chr4	412382	YDL022W	1518	2403	1363	2156	0.631710362	0.632189239	0.99924251	1	0.5839874	1	0	1	1
chr4	406301	YDL025C	93	121	116	97	0.768595041	1.195876289	0.642704474	0.026041423	0.03755616	1	0	1	1
chr4	406385	YDL025C	65	86	79	70	0.755813953	1.128571429	0.669708566	0.105529571	0.1171701	1	0	1	1
chr4	406262	YDL025C	66	115	81	103	0.573913043	0.786407767	0.72979066	0.165308061	0.1666346	1	0	1	1
chr4	405794	YDL025C	136	158	115	152	0.860759494	0.756578947	1.137699505	0.496504716	0.3798342	1	0	1	1
chr4	406814	YDL025C	64	67	64	56	0.955223881	1.142857143	0.835820896	0.528025364	0.3959402	1	0	1	1
chr4	406118	YDL025C	120	150	123	148	0.8	0.831081081	0.962601626	0.862877856	0.5466273	1	0	1	1
chr4	404818	YDL026W	43	57	34	48	0.754385965	0.708333333	1.06501548	0.880749567	0.5525225	1	0	1	1
chr4	404304	YDL027C	23	27	16	39	0.851851852	0.41025641	2.076388889	0.105328377	0.1170316	1	0	1	1
chr4	403952	YDL027C	21	15	17	22	1.4	0.772727273	1.811764706	0.250573448	0.2297917	1	0	1	1
chr4	404690	YDL027C	45	55	44	39	0.818181818	1.128205128	0.725206612	0.301264656	0.2649754	1	0	1	1
chr4	404730	YDL027C	42	52	31	35	0.807692308	0.885714286	0.91191067	0.872077729	0.5492754	1	0	1	1
chr4	404818	YDL027C	43	57	34	48	0.754385965	0.708333333	1.06501548	0.880749567	0.5525225	1	0	1	1
chr4	401696	YDL028C	78	13	43	50	6	0.86	6.976744186	1.29057E-08	9.04843E-08	1	0	0	1
chr4	400242	YDL029W	74	52	81	49	1.423076923	1.653061224	0.860873694	0.609569163	0.4386736	1	0	1	1
chr4	400491	YDL029W	206	223	201	205	0.923766816	0.980487805	0.942150235	0.678205957	0.4714039	1	0	1	1
chr4	398799	YDL030W	39	29	25	41	1.344827586	0.609756098	2.205517241	0.026147042	0.03769961	1	1	0	0
chr4	398297	YDL030W	14	11	33	12	1.272727273	2.75	0.462809917	0.185792715	0.1824728	0	0	1	1
chr4	398734	YDL030W	18	13	40	16	1.384615385	2.5	0.553846154	0.239727323	0.2223916	0	0	1	1
chr4	397803	YDL030W	13	19	16	17	0.684210526	0.941176471	0.726973684	0.620283675	0.4440108	0	0	1	1
chr4	397902	YDL030W	14	16	13	11	0.875	1.181818182	0.740384615	0.784553147	0.5219612	0	0	1	1
chr4	397012	YDL031W	61	69	174	89	0.884057971	1.95505618	0.452190571	0.000304488	0.000820869	0	0	1	1
chr4	396862	YDL031W	33	47	61	41	0.70212766	1.487804878	0.47192187	0.016724215	0.02603056	0	0	1	1
chr4	389375	YDL035C	59	29	104	28	2.034482759	3.714285714	0.547745358	0.060066621	0.07426857	1	0	1	1
chr4	390027	YDL035C	63	73	64	57	0.863013699	1.122807018	0.768621575	0.318700412	0.276736	1	0	1	1
chr4	391193	YDL035C	16	19	11	23	0.842105263	0.47826087	1.76076555	0.326108581	0.2810974	1	0	1	1
chr4	390120	YDL035C	58	58	67	52	1	1.288461538	0.776119403	0.361571267	0.3030542	1	0	1	1
chr4	391149	YDL035C	18	25	19	18	0.72	1.055555556	0.682105263	0.500739722	0.3823226	1	0	1	1
chr4	390744	YDL035C	18	22	22	19	0.818181818	1.157894737	0.70661157	0.507749131	0.3859309	1	0	1	1
chr4	387713	YDL036C	17	29	24	29	0.586206897	0.827586207	0.708333333	0.421403108	0.3380939	1	0	1	1
chr4	382330	YDL039C	27	69	30	41	0.391304348	0.731707317	0.534782609	0.069770475	0.08412025	1	0	1	1
chr4	383320	YDL039C	21	14	11	13	1.5	0.846153846	1.772727273	0.302737804	0.2659657	0	0	1	1
chr4	382655	YDL039C	18	36	17	28	0.5	0.607142857	0.823529412	0.677450161	0.4711458	1	0	1	1
chr4	380427	YDL040C	35	58	48	40	0.603448276	1.2	0.502873563	0.025735708	0.0372116	1	0	1	1
chr4	379874	YDL040C	57	40	87	34	1.425	2.558823529	0.556896552	0.045209135	0.05934697	1	0	1	1
chr4	379882	YDL040C	34	50	53	49	0.68	1.081632653	0.628679245	0.140371879	0.1460883	1	0	1	1
chr4	379603	YDL040C	44	47	71	54	0.936170213	1.314814815	0.712016782	0.269280302	0.2428747	1	0	1	1
chr4	380668	YDL040C	21	33	34	35	0.636363636	0.971428571	0.655080214	0.276985127	0.248289	1	0	1	1
chr4	379372	YDL040C	36	54	43	55	0.666666667	0.781818182	0.852713178	0.657882502	0.4627895	1	0	1	1
chr4	380035	YDL040C	46	48	48	56	0.958333333	0.857142857	1.118055556	0.775876007	0.5174573	1	0	1	1
chr4	379570	YDL040C	48	47	54	56	1.021276596	0.964285714	1.059101655	0.888967328	0.5553468	1	0	1	1
chr4	379825	YDL040C	44	32	45	32	1.375	1.40625	0.977777778	1	0.5839874	0	0	1	1
chr4	380086	YDL040C	16	19	15	19	0.842105263	0.789473684	1.066666667	1	0.5839874	1	0	1	1
chr4	377176	YDL042C	25	25	26	16	1	1.625	0.615384615	0.295908898	0.2613903	1	0	1	1
chr4	375826	YDL043C	20	41	52	56	0.487804878	0.928571429	0.52532833	0.074400981	0.08849153	1	0	1	1
chr4	374909	YDL044C	11	19	32	26	0.578947368	1.230769231	0.470394737	0.118951629	0.1289615	1	0	1	1
chr4	374903	YDL044C	15	18	43	26	0.833333333	1.653846154	0.503875969	0.135960676	0.142514	1	0	1	1
chr4	372855	YDL045C	27	70	82	71	0.385714286	1.154929577	0.333972125	7.88027E-05	0.000248782	1	0	1	1
chr4	373089	YDL045C	25	71	75	72	0.352112676	1.041666667	0.338028169	0.000109882	0.000335492	1	0	1	1
chr4	372821	YDL045C	53	120	100	114	0.441666667	0.877192982	0.5035	0.001668202	0.003659998	1	0	1	1
chr4	372433	YDL045W-A	263	624	804	593	0.421474359	1.355817875	0.310863551	2.00325E-39	1.12619E-37	1	0	1	1
chr4	371461	YDL046W	1157	590	615	1042	1.961016949	0.590211132	3.322568554	1.38272E-65	1.88289E-63	1	1	0	0
chr4	366968	YDL048C	290	113	95	70	2.566371681	1.357142857	1.891010713	0.001085647	0.002513987	0	1	0	0
chr4	367042	YDL048C	127	117	66	30	1.085470085	2.2	0.493395493	0.005273051	0.009902573	1	0	1	0
chr4	367213	YDL048C	135	120	46	63	1.125	0.73015873	1.54076087	0.067480792	0.08188266	1	1	0	0
chr4	368207	YDL048C	12	37	21	38	0.324324324	0.552631579	0.586872587	0.294227569	0.2603179	1	1	0	1
chr4	367618	YDL048C	99	82	49	51	1.207317073	0.960784314	1.256595321	0.384038394	0.3160917	0	1	0	1
chr4	366862	YDL048C	95	104	48	65	0.913461538	0.738461538	1.236979167	0.408676054	0.330816	0	1	0	1
chr4	367564	YDL048C	79	150	28	51	0.526666667	0.549019608	0.959285714	0.891635297	0.5564462	1	1	0	1
chr4	365106	YDL049C	46	33	33	30	1.393939394	1.1	1.267217631	0.501575348	0.3827769	0	0	1	1
chr4	364722	YDL050C	72	35	137	91	2.057142857	1.505494505	1.366423358	0.22739198	0.2131897	0	1	0	0
chr4	364722	YDL051W	72	35	137	91	2.057142857	1.505494505	1.366423358	0.22739198	0.2131897	0	1	0	0
chr4	362993	YDL052C	55	150	97	153	0.366666667	0.633986928	0.578350515	0.007174303	0.01277981	1	1	0	1
chr4	363511	YDL052C	28	78	32	70	0.358974359	0.457142857	0.78525641	0.447938696	0.3534015	1	1	0	1
chr4	361942	YDL053C	76	78	95	68	0.974358974	1.397058824	0.697435897	0.11606158	0.1263681	1	1	0	0
chr4	361711	YDL053C	109	80	124	120	1.3625	1.033333333	1.318548387	0.173921923	0.1734345	1	1	0	0
chr4	361162	YDL054C	41	59	36	92	0.694915254	0.391304348	1.775894539	0.048543567	0.06267684	1	0	1	1
chr4	361157	YDL054C	43	28	52	39	1.535714286	1.333333333	1.151785714	0.748214276	0.5031708	1	0	1	0
chr4	354238	YDL056W	56	19	40	41	2.947368421	0.975609756	3.021052632	0.001665644	0.003658315	1	0	1	0
chr4	355162	YDL056W	55	21	90	18	2.619047619	5	0.523809524	0.098615326	0.1109405	1	0	0	0
chr4	354286	YDL056W	12	21	11	32	0.571428571	0.34375	1.662337662	0.327068508	0.2816871	1	0	1	1
chr4	354974	YDL056W	19	70	28	103	0.271428571	0.27184466	0.998469388	1	0.5839874	1	0	1	1
chr4	352048	YDL057W	29	38	44	19	0.763157895	2.315789474	0.329545455	0.002728272	0.005617692	1	0	0	1
chr4	350077	YDL058W	21	31	15	53	0.677419355	0.283018868	2.393548387	0.043799483	0.05784345	1	0	1	1
chr4	344480	YDL059C	105	50	30	105	2.1	0.285714286	7.35	5.6285E-15	8.27103E-14	1	0	1	0
chr4	344659	YDL059C	66	19	25	62	3.473684211	0.403225806	8.614736842	8.57288E-11	8.19543E-10	0	0	1	1
chr4	343448	YDL060W	45	48	13	114	0.9375	0.114035088	8.221153846	3.63739E-10	3.14374E-09	1	0	1	1
chr4	343410	YDL060W	36	36	57	64	1	0.890625	1.122807018	0.76627861	0.5124508	1	0	1	1
chr4	341033	YDL061C	39	20	33	18	1.95	1.833333333	1.063636364	1	0.5839874	1	0	1	1
chr4	338368	YDL063C	32	35	22	133	0.914285714	0.165413534	5.527272727	3.14246E-07	1.72393E-06	1	0	1	1
chr4	336327	YDL065C	150	81	89	262	1.851851852	0.339694656	5.451518935	1.6743E-21	3.97664E-20	1	0	1	0
chr4	335332	YDL066W	401	494	33	393	0.811740891	0.083969466	9.667096062	4.37748E-47	4.00362E-45	1	0	1	1
chr4	335410	YDL066W	258	346	33	278	0.74566474	0.118705036	6.281660536	2.28239E-25	6.99299E-24	1	0	1	1
chr4	335524	YDL066W	334	228	91	229	1.464912281	0.397379913	3.686427607	4.77756E-19	9.72619E-18	1	0	1	0
chr4	334393	YDL067C	151	195	18	315	0.774358974	0.057142857	13.55128205	1.14921E-33	5.14022E-32	1	0	1	1
chr4	332781	YDL070W	309	256	143	310	1.20703125	0.461290323	2.616641171	1.42218E-13	1.83857E-12	1	0	1	1
chr4	332744	YDL070W	276	211	115	173	1.308056872	0.664739884	1.967772512	7.8252E-06	3.18189E-05	1	0	1	1
chr4	331885	YDL070W	67	290	38	129	0.231034483	0.294573643	0.78430127	0.293818679	0.2599937	1	0	1	1
chr4	332001	YDL070W	22	76	15	44	0.289473684	0.340909091	0.849122807	0.700641915	0.4811048	1	0	1	1
chr4	328361	YDL073W	25	16	13	41	1.5625	0.317073171	4.927884615	0.000345083	0.000918589	1	0	1	1
chr4	328502	YDL073W	16	12	19	57	1.333333333	0.333333333	4	0.00433238	0.008377366	1	0	1	1
chr4	327647	YDL073W	20	15	19	36	1.333333333	0.527777778	2.526315789	0.049450719	0.06362022	1	0	1	1
chr4	329052	YDL073W	38	36	45	77	1.055555556	0.584415584	1.80617284	0.053438394	0.06766798	1	0	1	1
chr4	329319	YDL073W	58	63	68	108	0.920634921	0.62962963	1.462184874	0.121362254	0.1309528	1	0	1	1
chr4	324403	YDL074C	136	42	191	54	3.238095238	3.537037037	0.915482423	0.72535774	0.49209	1	0	0	0
chr4	320785	YDL076C	126	160	79	290	0.7875	0.272413793	2.890822785	7.31202E-10	6.07957E-09	1	0	1	1
chr4	321145	YDL076C	112	95	89	221	1.178947368	0.402714932	2.927498522	9.17131E-09	6.58848E-08	1	0	1	1
chr4	321142	YDL076C	97	106	223	85	0.91509434	2.623529412	0.348802775	2.84291E-08	1.87926E-07	0	1	0	0
chr4	321295	YDL076C	51	52	49	91	0.980769231	0.538461538	1.821428571	0.025494711	0.03692502	1	0	1	1
chr4	317913	YDL077C	35	23	21	52	1.52173913	0.403846154	3.768115942	0.000366896	0.000967825	1	0	1	1
chr4	317652	YDL077C	20	18	24	40	1.111111111	0.6	1.851851852	0.152534242	0.1561992	1	0	1	1
chr4	317288	YDL077C	37	22	28	29	1.681818182	0.965517241	1.741883117	0.190209561	0.1857803	1	0	1	1
chr4	317220	YDL077C	70	32	131	49	2.1875	2.673469388	0.818225191	0.494607719	0.3791348	1	0	0	0
chr4	318226	YDL077C	12	18	23	40	0.666666667	0.575	1.15942029	0.820314849	0.5359536	1	0	1	1
chr4	313566	YDL079C	238	135	43	159	1.762962963	0.270440252	6.518863049	4.23265E-23	1.11796E-21	1	0	1	1
chr4	313223	YDL079C	212	180	67	203	1.177777778	0.330049261	3.568490879	3.49699E-14	4.74088E-13	1	0	1	1
chr4	313974	YDL079C	109	92	19	78	1.184782609	0.243589744	4.863844394	1.16556E-08	8.26655E-08	1	0	1	1
chr4	310900	YDL080C	60	27	36	47	2.222222222	0.765957447	2.901234568	0.001101323	0.002543786	1	0	1	0
chr4	311890	YDL080C	33	37	23	31	0.891891892	0.741935484	1.202115159	0.71633729	0.4882711	1	0	1	1
chr4	311231	YDL080C	34	48	27	35	0.708333333	0.771428571	0.918209877	0.865363756	0.5471246	0	1	0	1
chr4	311500	YDL080C	30	16	24	14	1.875	1.714285714	1.09375	1	0.5839874	1	0	1	1
chr4	308617	YDL082W	30	17	107	32	1.764705882	3.34375	0.527762507	0.086800848	0.1004906	1	0	0	0
chr4	308690	YDL082W	17	15	44	37	1.133333333	1.189189189	0.953030303	1	0.5839874	1	0	0	1
chr4	305599	YDL084W	68	150	117	124	0.453333333	0.943548387	0.48045584	0.000195233	0.00055412	1	1	0	0
chr4	303471	YDL085W	39	43	40	17	0.906976744	2.352941176	0.385465116	0.009333885	0.01596396	0	1	0	0
chr4	304008	YDL085W	170	64	100	59	2.65625	1.694915254	1.5671875	0.046219012	0.06029805	1	0	0	1
chr4	301751	YDL086C-A	105	187	154	132	0.561497326	1.166666667	0.481283422	1.90651E-05	7.09331E-05	1	1	0	0
chr4	301751	YDL086W	105	187	154	132	0.561497326	1.166666667	0.481283422	1.90651E-05	7.09331E-05	1	1	0	0
chr4	300880	YDL087C	11	15	12	12	0.733333333	1	0.733333333	0.776876305	0.5178426	0	1	0	0
chr4	300254	YDL087C	25	23	40	36	1.086956522	1.111111111	0.97826087	1	0.5839874	0	1	0	0
chr4	299864	YDL088C	53	20	61	15	2.65	4.066666667	0.651639344	0.334665786	0.286659	1	0	0	0
chr4	299200	YDL088C	30	110	39	144	0.272727273	0.270833333	1.006993007	1	0.5839874	1	1	1	0
chr4	297971	YDL089W	23	116	106	110	0.198275862	0.963636364	0.20575797	2.84247E-10	2.48829E-09	1	1	0	0
chr4	298148	YDL089W	166	96	221	152	1.729166667	1.453947368	1.189291101	0.321751591	0.278637	0	1	0	0
chr4	297499	YDL089W	48	24	49	30	2	1.633333333	1.224489796	0.611687012	0.4396382	0	1	0	0
chr4	296942	YDL089W	12	17	22	23	0.705882353	0.956521739	0.737967914	0.634475516	0.4515594	1	0	1	1
chr4	297290	YDL089W	13	14	28	24	0.928571429	1.166666667	0.795918367	0.644057944	0.4563651	0	1	0	0
chr4	295157	YDL090C	67	40	85	38	1.675	2.236842105	0.748823529	0.329885778	0.2835555	0	1	0	0
chr4	295338	YDL090C	54	37	64	32	1.459459459	2	0.72972973	0.363203581	0.303965	0	1	0	0
chr4	296009	YDL090C	12	14	17	14	0.857142857	1.214285714	0.705882353	0.599010745	0.4331099	0	1	0	0
chr4	294517	YDL091C	15	27	41	26	0.555555556	1.576923077	0.352303523	0.011173814	0.01852562	0	1	0	1
chr4	293950	YDL091C	44	33	47	22	1.333333333	2.136363636	0.624113475	0.231037136	0.2157877	1	0	0	1
chr4	291387	YDL093W	34	17	26	32	2	0.8125	2.461538462	0.033371025	0.04616034	1	0	1	1
chr4	291408	YDL093W	23	17	17	32	1.352941176	0.53125	2.546712803	0.035271184	0.04837378	1	0	1	1
chr4	291369	YDL093W	35	34	34	44	1.029411765	0.772727273	1.332179931	0.411648529	0.3325372	1	0	1	1
chr4	292139	YDL093W	104	95	149	122	1.094736842	1.221311475	0.89636171	0.575252484	0.4205967	1	0	1	0
chr4	288588	YDL095W	26	36	38	39	0.722222222	0.974358974	0.74122807	0.397915883	0.32442	1	0	1	0
chr4	287439	YDL095W	23	19	36	37	1.210526316	0.972972973	1.244152047	0.698712917	0.4801569	0	1	0	1
chr4	287535	YDL095W	32	31	39	42	1.032258065	0.928571429	1.111662531	0.866694427	0.5475552	0	1	0	1
chr4	288549	YDL095W	47	34	49	39	1.382352941	1.256410256	1.100240096	0.876554674	0.5507366	0	1	0	1
chr4	288597	YDL095W	47	35	63	47	1.342857143	1.340425532	1.001814059	1	0.5839874	0	1	0	1
chr4	285994	YDL097C	31	405	260	187	0.07654321	1.390374332	0.055052232	5.27541E-64	6.7347E-62	1	1	0	1
chr4	284746	YDL098C	24	34	41	69	0.705882353	0.594202899	1.18794835	0.620673668	0.4441093	0	1	1	0
chr4	283586	YDL099W	91	34	64	85	2.676470588	0.752941176	3.5546875	8.27307E-07	4.18972E-06	0	0	1	0
chr4	282856	YDL100C	231	127	224	257	1.818897638	0.871595331	2.086860236	2.93064E-07	1.62225E-06	0	1	1	0
chr4	280697	YDL101C	29	40	45	76	0.725	0.592105263	1.224444444	0.53860026	0.4014626	1	1	1	0
chr4	279796	YDL102W	23	11	23	38	2.090909091	0.605263158	3.454545455	0.005945593	0.0108821	0	1	1	0
chr4	275448	YDL103C	32	42	25	78	0.761904762	0.320512821	2.377142857	0.00925245	0.01585043	0	1	1	1
chr4	275637	YDL103C	49	58	48	102	0.844827586	0.470588235	1.795258621	0.027048046	0.0387344	1	0	1	0
chr4	275721	YDL103C	32	53	32	105	0.603773585	0.304761905	1.981132075	0.032354871	0.04503942	1	0	1	0
chr4	273764	YDL104C	31	31	11	66	1	0.166666667	6	6.30753E-06	2.63471E-05	1	1	1	0
chr4	274745	YDL104C	24	11	35	25	2.181818182	1.4	1.558441558	0.383829582	0.3159623	0	0	1	0
chr4	274174	YDL104C	18	15	22	15	1.2	1.466666667	0.818181818	0.809517015	0.5323609	0	0	1	0
chr4	271505	YDL106C	15	50	49	38	0.3	1.289473684	0.232653061	5.72053E-05	0.000188059	1	0	0	1
chr4	271629	YDL106C	28	23	18	50	1.217391304	0.36	3.381642512	0.002266892	0.004791658	1	1	1	0
chr4	271458	YDL106C	42	18	46	45	2.333333333	1.022222222	2.282608696	0.019218274	0.02927302	0	0	1	0
chr4	271671	YDL106C	33	19	23	17	1.736842105	1.352941176	1.28375286	0.667393936	0.4667286	1	0	1	0
chr4	269891	YDL107W	19	21	29	17	0.904761905	1.705882353	0.530377668	0.192512731	0.187518	0	1	0	1
chr4	269098	YDL107W	22	26	23	19	0.846153846	1.210526316	0.698996656	0.526433977	0.395279	1	0	0	1
chr4	269283	YDL107W	20	25	24	21	0.8	1.142857143	0.7	0.527248842	0.3955031	1	1	0	1
chr4	269350	YDL107W	11	19	21	40	0.578947368	0.525	1.102756892	1	0.5839874	1	1	0	1
chr4	268432	YDL108W	36	61	47	66	0.590163934	0.712121212	0.828740844	0.571807863	0.4191233	1	1	0	1
chr4	265986	YDL109C	21	11	22	25	1.909090909	0.88	2.169421488	0.113153256	0.1238839	1	0	1	1
chr4	264791	YDL110C	301	1127	291	731	0.267080745	0.398084815	0.670914175	3.05686E-05	0.000108276	0	0	1	1
chr4	263790	YDL111C	102	32	107	54	3.1875	1.981481481	1.60864486	0.073121744	0.08720786	0	1	1	0
chr4	262151	YDL112W	20	13	27	16	1.538461538	1.6875	0.911680912	1	0.5839874	1	0	1	0
chr4	257223	YDL113C	31	111	63	107	0.279279279	0.588785047	0.474331474	0.004286402	0.008298935	1	1	0	1
chr4	257530	YDL113C	43	24	52	14	1.791666667	3.714285714	0.482371795	0.083818204	0.09768344	0	0	0	1
chr4	258286	YDL113C	52	61	53	41	0.852459016	1.292682927	0.659449428	0.163052678	0.1647133	0	0	1	0
chr4	257704	YDL113C	11	44	12	55	0.25	0.218181818	1.145833333	0.81869261	0.535179	1	0	1	1
chr4	257501	YDL113C	24	73	21	71	0.328767123	0.295774648	1.111545988	0.864580103	0.5470503	1	0	1	1
chr4	255055	YDL115C	29	25	27	51	1.16	0.529411765	2.191111111	0.033051925	0.04581202	0	1	1	0
chr4	254130	YDL115C	149	43	179	36	3.465116279	4.972222222	0.696894894	0.167985946	0.168751	0	1	0	0
chr4	244033	YDL122W	16	88	51	84	0.181818182	0.607142857	0.299465241	0.000141814	0.000418394	1	0	1	1
chr4	243985	YDL122W	15	97	48	113	0.154639175	0.424778761	0.364046392	0.002005426	0.004304312	1	0	1	1
chr4	242932	YDL122W	23	22	35	40	1.045454545	0.875	1.194805195	0.707350541	0.4844628	0	0	1	1
chr4	243244	YDL122W	28	14	22	13	2	1.692307692	1.181818182	0.81218136	0.5330115	0	0	0	1
chr4	241816	YDL123W	42	248	51	249	0.169354839	0.204819277	0.826850095	0.430077004	0.3432427	1	0	1	1
chr4	241613	YDL123W	111	56	110	60	1.982142857	1.833333333	1.081168831	0.818684839	0.535179	1	0	1	0
chr4	240612	YDL124W	158	332	99	310	0.475903614	0.319354839	1.490203237	0.009412683	0.01606653	1	0	1	1
chr4	238389	YDL126C	85	284	42	274	0.299295775	0.153284672	1.952548625	0.001112035	0.002561769	1	0	1	1
chr4	236928	YDL126C	120	583	84	563	0.205831904	0.14920071	1.379563832	0.039949275	0.05351998	0	1	1	1
chr4	233071	YDL128W	19	128	45	105	0.1484375	0.428571429	0.346354167	0.000387008	0.001014762	1	1	0	1
chr4	233740	YDL128W	89	111	127	92	0.801801802	1.380434783	0.580832801	0.006234393	0.0113194	0	0	0	1
chr4	233173	YDL128W	35	195	56	168	0.179487179	0.333333333	0.538461538	0.009979402	0.01687406	1	1	0	1
chr4	232831	YDL128W	139	32	124	51	4.34375	2.431372549	1.786542339	0.024095255	0.03532307	0	1	0	0
chr4	233134	YDL128W	16	78	23	80	0.205128205	0.2875	0.713489409	0.375870172	0.3116711	1	1	0	1
chr4	232783	YDL128W	26	15	29	23	1.733333333	1.260869565	1.374712644	0.526668813	0.3953365	0	1	0	0
chr4	231525	YDL129W	25	81	63	110	0.308641975	0.572727273	0.538898687	0.033354738	0.04615856	0	1	1	1
chr4	231629	YDL129W	20	67	43	76	0.298507463	0.565789474	0.527594585	0.047633904	0.06180184	0	1	0	1
chr4	230389	YDL130W	588	466	559	357	1.261802575	1.565826331	0.805838138	0.01954127	0.02964709	0	0	0	1
chr4	225248	YDL132W	87	33	89	34	2.636363636	2.617647059	1.007150153	1	0.5839874	1	1	0	0
chr4	222481	YDL133W	32	21	47	20	1.523809524	2.35	0.648429585	0.332919863	0.2854029	0	1	0	0
chr4	217745	YDL136W	14	53	58	50	0.264150943	1.16	0.227716331	1.74923E-05	6.54389E-05	0	1	0	1
chr4	211933	YDL139C	14	16	27	15	0.875	1.8	0.486111111	0.155012194	0.1583134	1	1	0	0
chr4	205765	YDL140C	190	86	179	45	2.209302326	3.977777778	0.555411199	0.005718455	0.01057695	0	1	0	0
chr4	205528	YDL140C	229	133	238	96	1.721804511	2.479166667	0.694509383	0.029172512	0.04126564	1	1	0	0
chr4	209035	YDL140C	11	15	24	12	0.733333333	2	0.366666667	0.072229228	0.08648004	1	0	0	1
chr4	208867	YDL140C	21	18	27	18	1.166666667	1.5	0.777777778	0.660095548	0.463507	0	0	0	1
chr4	203329	YDL141W	52	53	26	50	0.981132075	0.52	1.886792453	0.048335139	0.06248673	1	0	0	1
chr4	204077	YDL141W	42	152	50	111	0.276315789	0.45045045	0.613421053	0.051618057	0.06578704	1	1	0	1
chr4	204145	YDL141W	45	42	30	47	1.071428571	0.638297872	1.678571429	0.117536577	0.1276792	1	0	0	1
chr4	203647	YDL141W	34	33	11	21	1.03030303	0.523809524	1.966942149	0.137856981	0.1441073	0	1	0	1
chr4	204349	YDL141W	131	34	103	19	3.852941176	5.421052632	0.710736722	0.287030551	0.2552772	0	1	0	0
chr4	203839	YDL141W	61	46	57	53	1.326086957	1.075471698	1.233028223	0.49618152	0.3797291	0	1	0	1
chr4	203089	YDL141W	23	19	35	22	1.210526316	1.590909091	0.760902256	0.541053961	0.4027526	0	0	0	1
chr4	203795	YDL141W	18	39	22	35	0.461538462	0.628571429	0.734265734	0.556321255	0.4109722	1	1	0	1
chr4	202229	YDL142C	166	138	156	119	1.202898551	1.31092437	0.917595689	0.616304247	0.4420521	1	1	1	0
chr4	200994	YDL143W	47	115	99	125	0.408695652	0.792	0.516029864	0.002863003	0.005867509	1	1	0	1
chr4	200331	YDL143W	51	74	63	92	0.689189189	0.684782609	1.006435006	1	0.5839874	0	0	1	1
chr4	198734	YDL144C	60	70	42	111	0.857142857	0.378378378	2.265306122	0.001249058	0.002837951	1	0	1	1
chr4	199259	YDL144C	40	27	43	17	1.481481481	2.529411765	0.585701981	0.192266337	0.1873673	0	1	0	0
chr4	196482	YDL145C	39	20	22	39	1.95	0.564102564	3.456818182	0.001120847	0.00257916	1	0	1	0
chr4	197082	YDL145C	42	12	34	16	3.5	2.125	1.647058824	0.278205822	0.2491001	0	0	1	0
chr4	195095	YDL145C	190	78	231	86	2.435897436	2.686046512	0.906870907	0.644326713	0.4564038	0	1	0	0
chr4	195463	YDL145C	69	50	71	57	1.38	1.245614035	1.107887324	0.701885277	0.4817008	0	1	0	0
chr4	193043	YDL146W	17	26	17	32	0.653846154	0.53125	1.230769231	0.669676836	0.467757	0	1	1	0
chr4	191355	YDL147W	228	190	166	292	1.2	0.568493151	2.110843373	7.19779E-08	4.48693E-07	0	1	1	0
chr4	191112	YDL147W	223	225	152	308	0.991111111	0.493506494	2.008304094	4.01112E-07	2.15987E-06	0	1	1	0
chr4	191044	YDL147W	174	91	164	130	1.912087912	1.261538462	1.515679443	0.019341973	0.02940297	0	1	0	0
chr4	188469	YDL148C	17	41	24	81	0.414634146	0.296296296	1.399390244	0.450999376	0.3555874	1	1	0	1
chr4	187696	YDL149W	15	86	33	53	0.174418605	0.622641509	0.28012685	0.000361463	0.00095555	1	1	0	1
chr4	187843	YDL149W	34	48	64	32	0.708333333	2	0.354166667	0.000894143	0.00212451	1	0	0	1
chr4	187789	YDL149W	15	40	25	57	0.375	0.438596491	0.855	0.70650437	0.4839373	1	1	0	1
chr4	182600	YDL153C	12	14	23	17	0.857142857	1.352941176	0.633540373	0.451784631	0.3561149	0	1	0	0
chr4	177363	YDL155W	26	26	22	53	1	0.41509434	2.409090909	0.025296817	0.03673302	0	1	1	0
chr4	177756	YDL155W	23	13	35	18	1.769230769	1.944444444	0.90989011	1	0.5839874	1	0	0	1
chr4	174272	YDL157C	130	91	125	124	1.428571429	1.008064516	1.417142857	0.064210766	0.07863099	0	1	0	0
chr4	174089	YDL158C	110	68	77	124	1.617647059	0.620967742	2.605042017	5.66195E-06	2.39608E-05	0	1	0	0
chr4	173416	YDL159W	61	17	62	42	3.588235294	1.476190476	2.430740038	0.010269147	0.01726868	0	1	0	0
chr4	172966	YDL159W	26	54	60	65	0.481481481	0.923076923	0.521604938	0.030492789	0.04287588	1	0	1	1
chr4	168058	YDL161W	29	51	76	19	0.568627451	4	0.142156863	5.14841E-09	3.838E-08	0	0	0	1
chr4	168238	YDL161W	89	34	91	48	2.617647059	1.895833333	1.38073691	0.285561659	0.2542661	0	1	0	0
chr4	165975	YDL164C	21	22	40	29	0.954545455	1.379310345	0.692045455	0.435603458	0.3460757	0	1	0	0
chr4	166100	YDL164C	16	13	27	19	1.230769231	1.421052632	0.866096866	0.813505476	0.5333814	0	1	0	0
chr4	164439	YDL165W	111	45	148	72	2.466666667	2.055555556	1.2	0.43158126	0.3439063	0	1	0	0
chr4	163644	YDL166C	88	133	166	124	0.661654135	1.338709677	0.494247667	0.000119255	0.000360695	0	0	1	1
chr4	163695	YDL166C	26	26	75	40	1	1.875	0.533333333	0.086898315	0.1005464	1	0	1	1
chr4	163896	YDL166C	51	40	75	84	1.275	0.892857143	1.428	0.190566497	0.1860066	1	0	1	1
chr4	163809	YDL166C	21	13	42	37	1.615384615	1.135135135	1.423076923	0.417924527	0.3361709	1	0	1	1
chr4	163851	YDL166C	94	24	177	36	3.916666667	4.916666667	0.796610169	0.458507402	0.3600772	1	0	0	1
chr4	163737	YDL166C	93	21	127	32	4.428571429	3.96875	1.115860517	0.758522628	0.5081503	0	1	0	0
chr4	163031	YDL167C	25	49	12	54	0.510204082	0.222222222	2.295918367	0.054097346	0.06827943	1	0	1	1
chr4	161220	YDL167C	17	35	34	36	0.485714286	0.944444444	0.514285714	0.095974017	0.1088282	0	1	0	1
chr4	162933	YDL167C	42	16	33	11	2.625	3	0.875	0.823686626	0.5369543	0	0	1	0
chr4	160642	YDL168W	1149	841	1382	1725	1.366230678	0.80115942	1.705316873	2.66899E-20	5.92572E-19	0	0	1	0
chr4	160513	YDL168W	1087	1118	1214	2082	0.972271914	0.58309318	1.667438324	5.15818E-20	1.11297E-18	0	0	1	0
chr4	159954	YDL168W	73	1621	77	2539	0.04503393	0.0303269	1.484949967	0.021296895	0.03191555	0	1	1	1
chr4	150565	YDL171C	180	47	81	71	3.829787234	1.14084507	3.356973995	1.42761E-07	8.41971E-07	0	0	1	0
chr4	150486	YDL171C	95	270	110	140	0.351851852	0.785714286	0.447811448	5.40781E-06	2.30444E-05	1	1	0	1
chr4	152053	YDL171C	13	103	27	52	0.126213592	0.519230769	0.243078029	0.000131342	0.00039222	1	1	0	1
chr4	150172	YDL171C	41	241	44	110	0.170124481	0.4	0.425311203	0.00059504	0.00149254	1	0	1	1
chr4	150634	YDL171C	157	170	79	136	0.923529412	0.580882353	1.589873418	0.010314668	0.01733096	0	1	1	1
chr4	153028	YDL171C	29	29	23	16	1	1.4375	0.695652174	0.413271272	0.3333907	1	0	0	0
chr4	151696	YDL171C	136	56	87	39	2.428571429	2.230769231	1.088669951	0.802357864	0.5302019	0	1	0	1
chr4	148598	YDL173W	159	259	143	345	0.613899614	0.414492754	1.481086481	0.005852456	0.01076307	1	0	1	0
chr4	148274	YDL173W	11	41	29	63	0.268292683	0.46031746	0.582842725	0.245210111	0.2260219	1	0	1	1
chr4	140094	YDL178W	90	15	80	66	6	1.212121212	4.95	1.45857E-07	8.56111E-07	0	0	1	0
chr4	140862	YDL178W	53	229	42	340	0.231441048	0.123529412	1.873570389	0.005070154	0.009582992	0	1	1	1
chr4	136912	YDL180W	32	81	82	55	0.395061728	1.490909091	0.264980428	6.10569E-07	3.17071E-06	1	0	0	1
chr4	136987	YDL180W	34	22	26	60	1.545454545	0.433333333	3.566433566	0.000471277	0.001208383	0	1	1	0
chr4	136069	YDL180W	64	12	74	39	5.333333333	1.897435897	2.810810811	0.004592429	0.008801813	1	1	1	0
chr4	136516	YDL180W	22	17	25	24	1.294117647	1.041666667	1.242352941	0.670521763	0.468167	0	1	1	1
chr4	135397	YDL181W	76	134	77	98	0.567164179	0.785714286	0.721845319	0.143063875	0.1482354	1	0	1	0
chr4	131625	YDL183C	21	13	41	15	1.615384615	2.733333333	0.590994371	0.347794036	0.2948133	0	1	0	0
chr4	128619	YDL185W	56	373	195	105	0.150134048	1.857142857	0.080841411	5.20742E-49	4.98593E-47	0	1	0	0
chr4	123113	YDL189W	31	30	11	52	1.033333333	0.211538462	4.884848485	0.000122616	0.000369948	0	1	1	0
chr4	123344	YDL189W	48	17	65	13	2.823529412	5	0.564705882	0.216104958	0.2051102	1	0	0	0
chr4	123418	YDL189W	84	16	88	14	5.25	6.285714286	0.835227273	0.695550635	0.4790044	1	0	0	0
chr4	122569	YDL189W	12	29	15	34	0.413793103	0.441176471	0.937931034	1	0.5839874	0	1	1	1
chr4	122724	YDL189W	11	36	13	40	0.305555556	0.325	0.94017094	1	0.5839874	0	1	1	1
chr4	109331	YDL195W	55	29	41	41	1.896551724	1	1.896551724	0.058993171	0.07313315	1	1	0	0
chr4	105898	YDL197C	37	51	47	32	0.725490196	1.46875	0.493950772	0.030151792	0.04242561	0	1	1	1
chr4	105853	YDL197C	24	14	15	20	1.714285714	0.75	2.285714286	0.102985267	0.1148237	1	0	1	0
chr4	104069	YDL198C	125	166	73	60	0.753012048	1.216666667	0.618914012	0.027457221	0.03922044	1	0	1	0
chr4	104093	YDL198C	131	148	78	83	0.885135135	0.939759036	0.941874567	0.767274119	0.5128367	0	1	1	0
chr4	101644	YDL199C	72	37	45	31	1.945945946	1.451612903	1.340540541	0.356520303	0.2997637	1	1	0	0
chr4	101419	YDL199C	18	23	17	18	0.782608696	0.944444444	0.828644501	0.817894777	0.5348857	1	0	1	1
chr4	103111	YDL199C	46	16	39	12	2.875	3.25	0.884615385	0.829399577	0.5381763	0	0	1	0
chr4	102172	YDL199C	32	21	28	19	1.523809524	1.473684211	1.034013605	1	0.5839874	1	0	1	0
chr4	100865	YDL200C	16	24	40	11	0.666666667	3.636363636	0.183333333	0.000231943	0.000643703	1	0	0	1
chr4	100723	YDL200C	31	33	28	55	0.939393939	0.509090909	1.845238095	0.089949062	0.1034512	1	1	1	0
chr4	100715	YDL200C	31	32	25	45	0.96875	0.555555556	1.74375	0.159186768	0.1617941	1	1	1	0
chr4	98567	YDL202W	14	58	16	60	0.24137931	0.266666667	0.905172414	0.840454879	0.5409912	1	0	0	1
chr4	96538	YDL203C	33	15	49	18	2.2	2.722222222	0.808163265	0.677811537	0.4712367	1	0	0	0
chr4	96268	YDL203C	26	111	30	136	0.234234234	0.220588235	1.061861862	0.88234809	0.5528532	1	1	0	1
chr4	94820	YDL204W	277	473	130	50	0.585623679	2.6	0.225239876	1.09447E-17	2.02008E-16	0	0	0	1
chr4	92275	YDL206W	22	78	44	56	0.282051282	0.785714286	0.358974359	0.001490408	0.00331262	0	1	1	1
chr4	90975	YDL206W	42	35	18	29	1.2	0.620689655	1.933333333	0.096593128	0.1093077	1	1	1	0
chr4	88587	YDL207W	24	57	57	35	0.421052632	1.628571429	0.25854109	3.24749E-05	0.000114105	0	0	0	1
chr4	88760	YDL207W	47	28	32	68	1.678571429	0.470588235	3.566964286	6.47857E-05	0.000209384	1	1	1	0
chr4	89840	YDL207W	41	52	106	48	0.788461538	2.208333333	0.357039187	0.000168828	0.000488683	0	1	0	1
chr4	89588	YDL207W	97	89	100	77	1.08988764	1.298701299	0.839213483	0.460763141	0.3613791	0	0	0	1
chr4	88441	YDL207W	18	27	17	17	0.666666667	1	0.666666667	0.493075613	0.3782497	0	1	1	1
chr4	87619	YDL208W	116	83	171	99	1.397590361	1.727272727	0.809131262	0.292054754	0.2588814	1	0	1	0
chr4	78644	YDL212W	197	325	100	639	0.606153846	0.156494523	3.873323077	5.05061E-23	1.31911E-21	1	1	1	0
chr4	62217	YDL221W	24	14	29	11	1.714285714	2.636363636	0.650246305	0.468574601	0.3657269	0	0	1	0
chr4	62205	YDL221W	19	15	15	16	1.266666667	0.9375	1.351111111	0.622882542	0.4450729	1	0	0	0
chr4	62233	YDL221W	20	16	26	17	1.25	1.529411765	0.817307692	0.819087222	0.5353228	1	0	1	0
chr4	58356	YDL223C	90	334	38	48	0.269461078	0.791666667	0.340371888	1.91896E-05	7.12665E-05	1	0	1	0
chr4	60002	YDL223C	89	33	12	17	2.696969697	0.705882353	3.820707071	0.001910252	0.004128961	1	0	0	0
chr4	55588	YDL224C	15	27	28	30	0.555555556	0.933333333	0.595238095	0.226981479	0.2129026	0	0	1	1
chr4	53471	YDL225W	12	128	26	168	0.09375	0.154761905	0.605769231	0.221429269	0.2089146	1	0	1	1
chr4	52898	YDL225W	38	22	51	22	1.727272727	2.318181818	0.745098039	0.462535536	0.3623055	0	0	1	0
chr4	52663	YDL225W	15	19	16	23	0.789473684	0.695652174	1.134868421	0.816446425	0.534509	1	0	1	0
chr4	51820	YDL226C	55	18	34	41	3.055555556	0.829268293	3.684640523	0.000221418	0.000617851	1	0	0	0
chr4	43075	YDL230W	62	43	55	87	1.441860465	0.632183908	2.280761099	0.001954771	0.004216264	1	0	0	0
chr4	39272	YDL231C	43	45	14	116	0.955555556	0.120689655	7.917460317	5.82772E-10	4.90536E-09	1	0	0	1
chr4	41423	YDL231C	17	13	20	22	1.307692308	0.909090909	1.438461538	0.482190638	0.3723145	1	0	0	0
chr4	39347	YDL231C	75	106	102	141	0.70754717	0.723404255	0.978079911	0.921040445	0.5706707	1	0	0	0
chr4	37847	YDL233W	42	49	48	98	0.857142857	0.489795918	1.75	0.053748579	0.06794296	1	0	0	0
chr4	37486	YDL233W	16	20	24	12	0.8	2	0.4	0.096194466	0.1090177	1	0	1	1
chr4	37597	YDL233W	37	33	34	50	1.121212121	0.68	1.648841355	0.145338473	0.150338	1	0	0	0
chr4	32706	YDL236W	95	120	107	81	0.791666667	1.320987654	0.599299065	0.012548513	0.02046156	1	0	0	0
chr4	31685	YDL237W	23	118	76	73	0.194915254	1.04109589	0.187221231	3.36246E-10	2.92261E-09	1	0	1	1
chr4	30908	YDL237W	41	39	57	21	1.051282051	2.714285714	0.38731444	0.005467782	0.01019505	1	0	0	0
chr4	30752	YDL237W	25	19	37	29	1.315789474	1.275862069	1.031294452	1	0.5839874	1	0	0	0
chr4	27384	YDL239C	18	17	22	18	1.058823529	1.222222222	0.86631016	0.818869761	0.5352377	0	0	1	1
chr4	25492	YDL240W	25	14	39	16	1.785714286	2.4375	0.732600733	0.508446585	0.3861258	1	0	0	0
chr4	25510	YDL240W	26	14	39	21	1.857142857	1.857142857	1	1	0.5839874	1	1	0	1
chr4	20737	YDL241W	26	49	43	30	0.530612245	1.433333333	0.370194589	0.004917143	0.009351698	1	0	0	0
chr4	20969	YDL241W	11	82	15	55	0.134146341	0.272727273	0.491869919	0.130044243	0.1379167	1	0	1	1
chr4	20742	YDL241W	49	21	39	26	2.333333333	1.5	1.555555556	0.278483777	0.2493042	0	0	1	1
chr4	17772	YDL243C	60	586	120	381	0.102389078	0.31496063	0.325085324	1.73472E-11	1.80475E-10	1	1	0	1
chr4	454193	YDR003W	47	57	37	107	0.824561404	0.345794393	2.384542437	0.001734699	0.003789609	1	0	1	1
chr4	456237	YDR004W	34	29	28	53	1.172413793	0.528301887	2.219211823	0.027199858	0.03891542	0	0	1	1
chr4	456230	YDR004W	39	54	37	96	0.722222222	0.385416667	1.873873874	0.03210049	0.04478705	0	0	1	1
chr4	457343	YDR005C	79	76	36	157	1.039473684	0.229299363	4.533260234	1.91959E-10	1.73238E-09	0	0	0	1
chr4	457431	YDR005C	82	76	42	111	1.078947368	0.378378378	2.851503759	1.08467E-05	4.26065E-05	0	0	0	1
chr4	457671	YDR005C	37	49	16	58	0.755102041	0.275862069	2.737244898	0.004434891	0.008537869	1	0	1	1
chr4	460279	YDR006C	69	55	31	102	1.254545455	0.303921569	4.127859238	1.20815E-07	7.20864E-07	1	0	1	1
chr4	462243	YDR007W	106	89	41	153	1.191011236	0.267973856	4.444505344	1.27725E-11	1.34711E-10	0	0	0	1
chr4	469779	YDR011W	168	189	72	231	0.888888889	0.311688312	2.851851852	5.36463E-10	4.56822E-09	1	0	1	1
chr4	468195	YDR011W	46	41	19	65	1.12195122	0.292307692	3.838254172	7.04613E-05	0.000225233	0	0	1	1
chr4	473555	YDR013W	40	24	37	62	1.666666667	0.596774194	2.792792793	0.002225232	0.00471988	0	0	0	1
chr4	479694	YDR017C	27	28	15	68	0.964285714	0.220588235	4.371428571	0.000146638	0.00043076	1	0	1	1
chr4	480624	YDR017C	19	40	11	54	0.475	0.203703704	2.331818182	0.059474947	0.07367079	1	0	1	1
chr4	479946	YDR017C	27	65	19	83	0.415384615	0.228915663	1.814574899	0.092141875	0.1053798	1	0	1	1
chr4	480860	YDR017C	11	27	20	33	0.407407407	0.606060606	0.672222222	0.501718605	0.3828066	0	0	0	1
chr4	480846	YDR017C	12	40	21	55	0.3	0.381818182	0.785714286	0.681621246	0.472866	1	0	1	1
chr4	483162	YDR018C	15	26	19	31	0.576923077	0.612903226	0.941295547	1	0.5839874	0	0	1	1
chr4	484952	YDR019C	11	14	19	13	0.785714286	1.461538462	0.537593985	0.292871112	0.259305	0	0	1	1
chr4	486079	YDR020C	14	17	14	31	0.823529412	0.451612903	1.823529412	0.235112527	0.2187546	1	0	1	1
chr4	488205	YDR022C	18	78	45	96	0.230769231	0.46875	0.492307692	0.025513403	0.03692502	1	0	1	1
chr4	488180	YDR022C	19	25	35	21	0.76	1.666666667	0.456	0.069672812	0.08405979	0	0	0	1
chr4	488377	YDR022C	54	85	65	72	0.635294118	0.902777778	0.703710407	0.181171108	0.179003	0	0	0	1
chr4	488586	YDR022C	21	24	43	31	0.875	1.387096774	0.630813953	0.258156738	0.2353709	0	0	0	1
chr4	490530	YDR023W	331	267	392	388	1.239700375	1.010309278	1.227050371	0.064334605	0.07875116	0	0	0	1
chr4	489556	YDR023W	17	36	39	50	0.472222222	0.78	0.605413105	0.214172873	0.2038845	1	0	1	1
chr4	489675	YDR023W	51	34	71	53	1.5	1.339622642	1.11971831	0.775392892	0.5172477	0	0	0	1
chr4	491020	YDR024W	48	33	56	48	1.454545455	1.166666667	1.246753247	0.550405431	0.4078804	0	0	0	1
chr4	492686	YDR026C	47	69	54	80	0.68115942	0.675	1.009125067	1	0.5839874	1	0	1	1
chr4	496104	YDR027C	25	78	45	67	0.320512821	0.671641791	0.477207977	0.013807824	0.02219022	0	0	1	1
chr4	495642	YDR027C	36	83	56	86	0.43373494	0.651162791	0.666092943	0.152352426	0.1560652	1	0	1	1
chr4	495483	YDR027C	43	102	66	114	0.421568627	0.578947368	0.728163993	0.195266156	0.1896573	1	0	1	1
chr4	496589	YDR027C	52	67	67	70	0.776119403	0.957142857	0.810871018	0.451575328	0.3559957	0	0	0	1
chr4	498490	YDR028C	66	161	93	130	0.409937888	0.715384615	0.573031457	0.005754835	0.010625	1	0	1	1
chr4	498945	YDR028C	13	29	17	22	0.448275862	0.772727273	0.580121704	0.259216343	0.2360911	1	0	1	1
chr4	498744	YDR028C	45	88	43	66	0.511363636	0.651515152	0.784883721	0.420728787	0.337673	1	0	1	1
chr4	499794	YDR028C	20	42	22	34	0.476190476	0.647058824	0.735930736	0.447555801	0.3531904	1	0	1	1
chr4	499014	YDR028C	77	77	66	55	1	1.2	0.833333333	0.46811973	0.365465	0	0	0	1
chr4	498138	YDR028C	58	49	69	58	1.183673469	1.189655172	0.994971902	1	0.5839874	1	0	1	1
chr4	502877	YDR030C	13	32	21	26	0.40625	0.807692308	0.50297619	0.134841174	0.1417776	1	0	1	1
chr4	502563	YDR030C	12	22	11	12	0.545454545	0.916666667	0.595041322	0.414451713	0.3339473	0	0	1	1
chr4	502245	YDR030C	17	13	18	20	1.307692308	0.9	1.452991453	0.474170817	0.3684523	1	0	0	1
chr4	502277	YDR030C	12	16	16	25	0.75	0.64	1.171875	0.805985549	0.5311234	1	0	1	1
chr4	502758	YDR030C	22	23	19	18	0.956521739	1.055555556	0.90617849	1	0.5839874	0	0	1	1
chr4	503628	YDR031W	38	140	47	157	0.271428571	0.299363057	0.90668693	0.713014644	0.4867862	1	0	1	1
chr4	504183	YDR032C	700	1170	547	1268	0.598290598	0.431388013	1.38689667	3.04112E-06	1.37024E-05	0	0	1	1
chr4	504204	YDR032C	659	758	463	647	0.86939314	0.71561051	1.214897109	0.01730879	0.02675693	1	0	1	1
chr4	509064	YDR033W	787	784	348	568	1.003826531	0.612676056	1.63842951	4.95454E-09	3.70248E-08	0	0	0	1
chr4	508845	YDR033W	529	966	150	460	0.547619048	0.326086957	1.679365079	1.29659E-06	6.34096E-06	1	0	1	1
chr4	508803	YDR033W	212	202	64	128	1.04950495	0.5	2.099009901	3.77172E-05	0.000130063	0	0	1	1
chr4	508908	YDR033W	251	273	103	152	0.919413919	0.677631579	1.356805007	0.055188019	0.06928975	0	0	0	1
chr4	510811	YDR034C	23	38	43	43	0.605263158	1	0.605263158	0.178349434	0.1767852	0	0	0	1
chr4	511385	YDR034C	16	47	20	36	0.340425532	0.555555556	0.612765957	0.237149953	0.2203492	1	0	1	1
chr4	511492	YDR034C	12	32	15	28	0.375	0.535714286	0.7	0.492738622	0.3780386	1	0	1	1
chr4	510505	YDR034C	52	32	41	32	1.625	1.28125	1.268292683	0.516458893	0.3901132	0	0	0	1
chr4	511663	YDR034C	17	22	14	25	0.772727273	0.56	1.37987013	0.64391021	0.4563651	0	0	0	1
chr4	511129	YDR034C	20	49	25	51	0.408163265	0.490196078	0.832653061	0.719668456	0.489706	1	0	1	1
chr4	510253	YDR034C	27	28	38	40	0.964285714	0.95	1.015037594	1	0.5839874	0	0	1	1
chr4	522853	YDR035W	263	537	251	344	0.489757914	0.729651163	0.671222002	0.000405411	0.001058754	1	0	1	1
chr4	522328	YDR035W	120	882	136	626	0.136054422	0.217252396	0.6262505	0.000628473	0.001566349	1	0	1	1
chr4	522860	YDR035W	241	756	225	535	0.318783069	0.420560748	0.757995297	0.012069747	0.01980208	1	0	1	1
chr4	522610	YDR035W	208	222	210	157	0.936936937	1.337579618	0.7004719	0.012919999	0.02097955	0	0	1	1
chr4	522706	YDR035W	213	116	214	78	1.836206897	2.743589744	0.669271673	0.024150854	0.03537918	1	0	1	1
chr4	522835	YDR035W	233	360	212	263	0.647222222	0.80608365	0.802921908	0.080716332	0.0947351	1	0	1	1
chr4	522742	YDR035W	186	154	189	126	1.207792208	1.5	0.805194805	0.17965324	0.1779337	1	0	1	1
chr4	522274	YDR035W	58	178	54	123	0.325842697	0.43902439	0.742197253	0.182027104	0.179646	0	0	1	1
chr4	523833	YDR036C	14	35	36	46	0.4	0.782608696	0.511111111	0.09589439	0.108758	1	0	1	1
chr4	523505	YDR036C	27	16	32	30	1.6875	1.066666667	1.58203125	0.318461054	0.2765708	1	0	1	1
chr4	523529	YDR036C	24	22	30	41	1.090909091	0.731707317	1.490909091	0.34435427	0.292545	1	0	1	1
chr4	523256	YDR036C	48	21	76	27	2.285714286	2.814814815	0.812030075	0.604161526	0.4355816	1	0	1	1
chr4	523401	YDR036C	51	79	60	99	0.64556962	0.606060606	1.065189873	0.808958671	0.532258	1	0	1	1
chr4	523418	YDR036C	38	91	52	124	0.417582418	0.419354839	0.995773457	1	0.5839874	1	0	1	1
chr4	526042	YDR037W	176	163	105	152	1.079754601	0.690789474	1.563073327	0.008058311	0.01412863	1	0	1	1
chr4	526636	YDR037W	97	15	79	25	6.466666667	3.16	2.046413502	0.053942961	0.06812667	1	0	1	1
chr4	526135	YDR037W	143	114	85	97	1.254385965	0.87628866	1.431475748	0.066477365	0.08088933	1	0	1	1
chr4	527179	YDR037W	461	344	409	366	1.340116279	1.117486339	1.199223859	0.076717636	0.09078965	1	0	1	1
chr4	525523	YDR037W	74	185	67	122	0.4	0.549180328	0.728358209	0.12399789	0.1330937	1	0	1	1
chr4	525511	YDR037W	62	40	55	26	1.55	2.115384615	0.732727273	0.354575385	0.2988255	1	0	1	1
chr4	526183	YDR037W	218	128	138	95	1.703125	1.452631579	1.172441123	0.384267379	0.3161714	1	0	1	1
chr4	526354	YDR037W	72	50	59	32	1.44	1.84375	0.781016949	0.397577355	0.3242303	1	0	1	1
chr4	526591	YDR037W	168	227	151	230	0.740088106	0.656521739	1.127286519	0.42289055	0.3390528	1	0	1	1
chr4	526186	YDR037W	201	124	130	93	1.620967742	1.397849462	1.159615385	0.424297653	0.3399141	1	0	1	1
chr4	526558	YDR037W	188	317	138	209	0.593059937	0.660287081	0.898184977	0.473494185	0.3680434	1	0	1	1
chr4	526957	YDR037W	338	174	248	141	1.942528736	1.758865248	1.10442158	0.481695074	0.3722406	1	0	1	1
chr4	526456	YDR037W	222	117	164	77	1.897435897	2.12987013	0.890869293	0.533119279	0.3986866	1	0	1	1
chr4	526978	YDR037W	369	336	302	288	1.098214286	1.048611111	1.04730369	0.696085607	0.4792113	1	0	1	1
chr4	526246	YDR037W	113	42	69	28	2.69047619	2.464285714	1.09178744	0.774110712	0.5165611	1	0	1	1
chr4	526372	YDR037W	94	52	71	43	1.807692308	1.651162791	1.094799567	0.795418765	0.5267075	1	0	1	1
chr4	525976	YDR037W	86	123	57	79	0.699186992	0.721518987	0.969048638	0.911270439	0.5658187	1	0	1	1
chr4	527809	YDR038C	306	1925	634	1437	0.158961039	0.441196938	0.360294973	2.49535E-41	1.57639E-39	1	0	1	1
chr4	527761	YDR038C	242	525	520	437	0.460952381	1.18993135	0.387377289	1.95092E-21	4.598E-20	1	0	1	1
chr4	540063	YDR041W	81	400	155	402	0.2025	0.385572139	0.525193548	3.00238E-05	0.000106655	0	0	1	1
chr4	540261	YDR041W	333	384	410	439	0.8671875	0.933940774	0.928525152	0.477314739	0.3699021	0	0	1	0
chr4	550434	YDR046C	79	24	35	29	3.291666667	1.206896552	2.727380952	0.003714667	0.00732861	0	0	1	0
chr4	550499	YDR046C	81	93	34	81	0.870967742	0.419753086	2.074952562	0.00468689	0.008963867	1	0	1	1
chr4	549275	YDR046C	42	23	36	11	1.826086957	3.272727273	0.557971014	0.213657894	0.2034574	0	0	0	1
chr4	548950	YDR046C	91	46	61	33	1.97826087	1.848484848	1.0702067	0.887862862	0.5548831	0	0	1	0
chr4	552354	YDR047W	60	96	45	92	0.625	0.489130435	1.277777778	0.331151944	0.284285	1	0	1	1
chr4	555051	YDR049W	58	72	127	78	0.805555556	1.628205128	0.494750656	0.002307365	0.004867134	0	1	0	0
chr4	553670	YDR049W	20	23	11	31	0.869565217	0.35483871	2.450592885	0.071575032	0.08586454	1	0	1	1
chr4	554752	YDR049W	54	49	113	64	1.102040816	1.765625	0.62416471	0.076794815	0.0908459	0	1	0	0
chr4	555957	YDR050C	3920	4229	1920	2374	0.926933081	0.808761584	1.146114133	0.000330659	0.000883648	1	1	0	1
chr4	557899	YDR051C	19	53	54	71	0.358490566	0.76056338	0.471348707	0.0217274	0.0324259	1	0	1	1
chr4	557242	YDR051C	133	68	160	119	1.955882353	1.344537815	1.4546875	0.057818676	0.07198296	0	1	0	0
chr4	557923	YDR051C	31	40	66	49	0.775	1.346938776	0.575378788	0.072375819	0.08657603	0	0	1	1
chr4	557161	YDR051C	44	38	63	60	1.157894737	1.05	1.102756892	0.776250661	0.5175815	1	0	1	1
chr4	559935	YDR052C	20	34	34	19	0.588235294	1.789473684	0.328719723	0.006769125	0.01215701	1	0	1	1
chr4	559897	YDR052C	40	44	76	46	0.909090909	1.652173913	0.550239234	0.045449429	0.05956033	0	0	1	1
chr4	559020	YDR052C	85	38	99	67	2.236842105	1.47761194	1.513822435	0.108702126	0.1199105	1	0	1	0
chr4	559236	YDR052C	17	48	39	76	0.354166667	0.513157895	0.69017094	0.317228	0.2756919	1	0	1	1
chr4	558963	YDR052C	31	41	57	65	0.756097561	0.876923077	0.862216517	0.656238532	0.4620574	1	0	1	1
chr4	559582	YDR052C	41	29	62	42	1.413793103	1.476190476	0.957730812	1	0.5839874	1	0	1	0
chr4	560536	YDR052C	14	18	23	31	0.777777778	0.741935484	1.048309179	1	0.5839874	1	0	1	1
chr4	560536	YDR053W	14	18	23	31	0.777777778	0.741935484	1.048309179	1	0.5839874	1	0	1	1
chr4	564366	YDR055W	191	201	56	25	0.950248756	2.24	0.424218195	0.000912846	0.002161406	1	0	1	1
chr4	564745	YDR055W	219	182	70	46	1.203296703	1.52173913	0.790737834	0.289790061	0.2574699	1	0	1	1
chr4	565063	YDR056C	315	162	332	340	1.944444444	0.976470588	1.991298527	1.93378E-08	1.30648E-07	0	1	0	0
chr4	565245	YDR056C	86	170	208	184	0.505882353	1.130434783	0.447511312	1.20718E-06	5.94163E-06	1	0	1	1
chr4	565468	YDR056C	60	93	129	106	0.64516129	1.216981132	0.530132533	0.002649434	0.005475598	1	0	1	1
chr4	565512	YDR056C	128	70	111	106	1.828571429	1.047169811	1.746203346	0.007180997	0.0127843	0	1	0	0
chr4	567321	YDR057W	59	62	130	42	0.951612903	3.095238095	0.307444169	3.71172E-06	1.64459E-05	1	0	1	0
chr4	567129	YDR057W	28	37	103	41	0.756756757	2.512195122	0.301233272	0.000110016	0.000335734	1	0	1	0
chr4	566483	YDR057W	52	19	41	44	2.736842105	0.931818182	2.937098845	0.001842911	0.004000338	0	1	0	0
chr4	566637	YDR057W	38	15	42	36	2.533333333	1.166666667	2.171428571	0.045935848	0.06005713	0	1	0	0
chr4	567972	YDR058C	63	55	123	43	1.145454545	2.860465116	0.400443459	0.000378689	0.00099603	1	0	1	0
chr4	568569	YDR058C	36	12	38	29	3	1.310344828	2.289473684	0.050232316	0.06436897	0	1	0	0
chr4	567805	YDR058C	23	33	45	47	0.696969697	0.957446809	0.727946128	0.397397848	0.3241481	1	0	1	1
chr4	569301	YDR059C	139	95	183	163	1.463157895	1.122699387	1.303249928	0.126157378	0.1347977	0	1	0	0
chr4	569606	YDR059C	74	59	88	86	1.254237288	1.023255814	1.225731895	0.419863192	0.3371688	1	1	0	0
chr4	572800	YDR060W	34	27	40	40	1.259259259	1	1.259259259	0.60983847	0.4388159	0	0	1	1
chr4	573702	YDR060W	53	50	89	92	1.06	0.967391304	1.095730337	0.805096944	0.5310201	0	0	1	1
chr4	574968	YDR061W	44	54	64	47	0.814814815	1.361702128	0.59837963	0.072545691	0.08668956	1	0	1	1
chr4	574989	YDR061W	42	51	52	41	0.823529412	1.268292683	0.649321267	0.186728919	0.1832032	1	0	1	1
chr4	574619	YDR061W	47	65	45	53	0.723076923	0.849056604	0.851623932	0.579969099	0.4229121	1	0	1	1
chr4	574445	YDR061W	30	34	34	30	0.882352941	1.133333333	0.778546713	0.596069036	0.431696	1	0	1	1
chr4	575774	YDR061W	102	181	97	175	0.563535912	0.554285714	1.0166885	0.929719225	0.5756988	1	0	1	1
chr4	575468	YDR061W	90	151	73	123	0.59602649	0.593495935	1.004263812	1	0.5839874	1	0	1	1
chr4	576577	YDR062W	21	49	34	65	0.428571429	0.523076923	0.819327731	0.618515036	0.4432375	1	0	1	1
chr4	576524	YDR062W	49	20	57	20	2.45	2.85	0.859649123	0.713320025	0.4869186	0	0	1	0
chr4	578722	YDR063W	116	44	114	91	2.636363636	1.252747253	2.10446571	0.001032513	0.002406623	0	1	0	0
chr4	578941	YDR063W	134	103	101	125	1.300970874	0.808	1.610112468	0.012097335	0.01983141	1	0	1	1
chr4	579531	YDR064W	23	26	59	39	0.884615385	1.512820513	0.584745763	0.159094319	0.1617814	0	0	1	1
chr4	582085	YDR066C	37	24	55	22	1.541666667	2.5	0.616666667	0.206033719	0.1977733	0	0	0	1
chr4	582217	YDR066C	25	16	30	25	1.5625	1.2	1.302083333	0.540557888	0.4024811	0	1	0	0
chr4	582090	YDR066C	45	14	59	18	3.214285714	3.277777778	0.98062954	1	0.5839874	0	0	1	0
chr4	583237	YDR067C	72	25	91	22	2.88	4.136363636	0.696263736	0.320144065	0.2777398	0	0	0	1
chr4	584423	YDR068W	40	89	92	115	0.449438202	0.8	0.561797753	0.015945759	0.0250031	1	0	1	1
chr4	584237	YDR068W	123	50	162	47	2.46	3.446808511	0.713703704	0.158350419	0.1611855	0	0	1	1
chr4	584255	YDR068W	49	96	84	123	0.510416667	0.682926829	0.747395833	0.219773775	0.2077318	1	0	1	1
chr4	584489	YDR068W	46	58	58	101	0.793103448	0.574257426	1.381093936	0.245898587	0.2265543	0	1	1	0
chr4	584551	YDR068W	121	44	166	47	2.75	3.531914894	0.778614458	0.33247389	0.2851003	0	0	0	1
chr4	584051	YDR068W	34	22	41	19	1.545454545	2.157894737	0.716186253	0.440025396	0.3485629	0	0	1	0
chr4	584633	YDR068W	17	13	25	15	1.307692308	1.666666667	0.784615385	0.632248388	0.4504687	0	0	0	0
chr4	584630	YDR068W	14	17	23	21	0.823529412	1.095238095	0.751918159	0.640996219	0.4548879	0	0	0	0
chr4	584134	YDR068W	52	92	61	107	0.565217391	0.570093458	0.9914469	1	0.5839874	1	0	1	1
chr4	586361	YDR069C	59	85	51	120	0.694117647	0.425	1.633217993	0.043987087	0.05802868	0	0	1	1
chr4	586700	YDR069C	19	37	12	47	0.513513514	0.255319149	2.011261261	0.140784628	0.1463687	1	0	1	1
chr4	586061	YDR069C	80	58	112	60	1.379310345	1.866666667	0.738916256	0.239205061	0.222023	0	0	0	1
chr4	585317	YDR069C	107	199	143	230	0.537688442	0.62173913	0.864813578	0.379848998	0.3136969	1	0	1	1
chr4	585476	YDR069C	85	173	114	203	0.49132948	0.561576355	0.874911267	0.481181911	0.3721071	1	0	1	1
chr4	585872	YDR069C	47	71	41	76	0.661971831	0.539473684	1.227069735	0.501020881	0.3824774	0	0	1	1
chr4	586838	YDR069C	18	27	16	31	0.666666667	0.516129032	1.291666667	0.666480017	0.4663747	1	0	1	1
chr4	586742	YDR069C	16	35	16	41	0.457142857	0.390243902	1.171428571	0.833221947	0.5396112	1	0	1	1
chr4	586264	YDR069C	56	22	78	29	2.545454545	2.689655172	0.946386946	0.86938304	0.548198	0	1	0	0
chr4	586820	YDR069C	18	26	16	25	0.692307692	0.64	1.081730769	1	0.5839874	1	0	1	1
chr4	588140	YDR070C	283	941	179	223	0.300743889	0.802690583	0.374669762	1.27895E-15	1.99418E-14	1	0	1	1
chr4	591187	YDR072C	34	108	61	64	0.314814815	0.953125	0.330297511	3.66267E-05	0.000126803	1	0	1	1
chr4	590603	YDR072C	91	149	109	105	0.610738255	1.038095238	0.588325842	0.006037117	0.01102	0	0	1	1
chr4	590540	YDR072C	97	152	111	134	0.638157895	0.828358209	0.77038881	0.171748134	0.171798	0	0	1	1
chr4	591234	YDR072C	112	115	100	86	0.973913043	1.162790698	0.837565217	0.375387562	0.3113131	1	0	0	1
chr4	595047	YDR074W	274	1263	381	494	0.216943785	0.771255061	0.281286692	3.16816E-41	1.96099E-39	1	0	1	1
chr4	595275	YDR074W	275	874	369	311	0.314645309	1.186495177	0.265188865	7.51645E-39	4.00514E-37	1	0	1	1
chr4	595269	YDR074W	285	843	370	293	0.338078292	1.262798635	0.267721458	7.04619E-38	3.56839E-36	1	0	1	1
chr4	595122	YDR074W	231	751	288	280	0.30758988	1.028571429	0.299045717	2.33056E-27	7.93398E-26	1	0	1	1
chr4	594777	YDR074W	89	392	138	130	0.227040816	1.061538462	0.21387903	1.44238E-20	3.27355E-19	1	0	1	1
chr4	594402	YDR074W	66	331	103	103	0.19939577	1	0.19939577	3.15605E-17	5.62197E-16	1	0	1	1
chr4	595587	YDR074W	271	457	372	255	0.592997812	1.458823529	0.406490436	5.17221E-16	8.25369E-15	1	0	1	1
chr4	595662	YDR074W	806	917	584	363	0.878953108	1.608815427	0.546335579	1.5638E-13	2.01739E-12	1	1	0	1
chr4	597668	YDR075W	15	57	63	39	0.263157895	1.615384615	0.162907268	9.22081E-08	5.63341E-07	1	0	1	1
chr4	597506	YDR075W	14	25	40	19	0.56	2.105263158	0.266	0.003418479	0.006830025	1	0	1	1
chr4	597833	YDR075W	29	17	76	12	1.705882353	6.333333333	0.269349845	0.003512443	0.006983485	0	0	1	0
chr4	597689	YDR075W	39	25	63	13	1.56	4.846153846	0.321904762	0.004329659	0.008374747	1	0	0	1
chr4	599029	YDR076W	12	69	69	21	0.173913043	3.285714286	0.052930057	1.40652E-16	2.36782E-15	1	0	1	1
chr4	599181	YDR076W	21	59	48	37	0.355932203	1.297297297	0.274364407	0.000134044	0.000399704	1	0	1	1
chr4	599238	YDR076W	39	26	25	62	1.5	0.403225806	3.72	0.000134903	0.000401679	0	1	0	0
chr4	603743	YDR079C-A	18	22	23	19	0.818181818	1.210526316	0.675889328	0.507749131	0.3859309	1	0	1	1
chr4	606896	YDR080W	13	66	34	45	0.196969697	0.755555556	0.260695187	0.0004326	0.001120405	1	0	1	1
chr4	607973	YDR081C	27	68	73	71	0.397058824	1.028169014	0.3861805	0.000779453	0.001891611	1	0	1	1
chr4	608768	YDR081C	11	36	37	33	0.305555556	1.121212121	0.272522523	0.002038935	0.004371639	1	0	1	1
chr4	608224	YDR081C	16	58	46	57	0.275862069	0.807017544	0.341829085	0.00226633	0.004791658	1	0	1	1
chr4	608616	YDR081C	12	25	50	31	0.48	1.612903226	0.2976	0.005060278	0.009579324	1	0	1	1
chr4	611584	YDR082W	11	69	45	54	0.15942029	0.833333333	0.191304348	4.48653E-06	1.94568E-05	1	0	1	1
chr4	611706	YDR082W	18	62	74	77	0.290322581	0.961038961	0.302092415	7.80024E-05	0.000246616	1	0	1	1
chr4	611871	YDR082W	27	69	72	80	0.391304348	0.9	0.434782609	0.003315037	0.006664638	1	0	1	1
chr4	611678	YDR082W	21	52	57	59	0.403846154	0.966101695	0.418016194	0.00639357	0.01156728	1	0	1	1
chr4	610717	YDR082W	11	24	36	29	0.458333333	1.24137931	0.369212963	0.034991767	0.04808743	1	0	1	1
chr4	611602	YDR082W	15	34	45	47	0.441176471	0.957446809	0.460784314	0.048855922	0.06300049	1	0	1	1
chr4	610570	YDR082W	11	12	15	23	0.916666667	0.652173913	1.405555556	0.598004793	0.4326378	1	0	1	1
chr4	611625	YDR082W	18	14	27	16	1.285714286	1.6875	0.761904762	0.637198501	0.4530764	0	1	0	0
chr4	613945	YDR084C	15	55	55	31	0.272727273	1.774193548	0.153719008	1.42634E-07	8.41971E-07	0	0	1	1
chr4	613738	YDR084C	30	69	49	49	0.434782609	1	0.434782609	0.005769789	0.01063978	1	0	1	1
chr4	613630	YDR084C	24	50	38	41	0.48	0.926829268	0.517894737	0.069530294	0.08392089	1	0	1	1
chr4	613520	YDR084C	63	142	61	116	0.443661972	0.525862069	0.843685061	0.445327486	0.3517944	1	0	1	1
chr4	614483	YDR085C	28	89	56	52	0.314606742	1.076923077	0.292134831	1.76591E-05	6.60226E-05	1	0	1	1
chr4	614729	YDR085C	11	44	23	15	0.25	1.533333333	0.163043478	0.000148989	0.000435994	1	0	1	0
chr4	614618	YDR085C	35	67	52	33	0.52238806	1.575757576	0.331515499	0.000381934	0.001002745	1	0	1	1
chr4	614789	YDR085C	40	68	51	30	0.588235294	1.7	0.346020761	0.000672978	0.001667554	1	0	1	0
chr4	614940	YDR085C	30	84	41	40	0.357142857	1.025	0.348432056	0.000828991	0.001992889	1	0	1	1
chr4	615449	YDR085C	26	33	40	14	0.787878788	2.857142857	0.275757576	0.002081331	0.004448531	1	0	1	1
chr4	615437	YDR085C	23	27	34	11	0.851851852	3.090909091	0.275599129	0.00374368	0.00737635	1	0	1	1
chr4	615060	YDR085C	29	57	31	26	0.50877193	1.192307692	0.426711941	0.016185719	0.02533398	1	0	1	0
chr4	614534	YDR085C	22	57	26	38	0.385964912	0.684210526	0.564102564	0.11371204	0.1244068	1	0	1	1
chr4	615758	YDR085C	22	24	20	11	0.916666667	1.818181818	0.504166667	0.168792317	0.1694499	0	0	1	0
chr4	615161	YDR085C	26	53	25	43	0.490566038	0.581395349	0.843773585	0.728494922	0.4935932	1	0	1	1
chr4	618038	YDR087C	62	36	103	79	1.722222222	1.303797468	1.320927724	0.309444377	0.2704617	0	0	1	1
chr4	617842	YDR087C	25	25	48	36	1	1.333333333	0.75	0.475137966	0.3690166	0	1	0	0
chr4	617915	YDR087C	57	34	113	70	1.676470588	1.614285714	1.038521603	1	0.5839874	1	0	1	1
chr4	619600	YDR088C	19	35	32	35	0.542857143	0.914285714	0.59375	0.196494714	0.1906391	1	0	1	1
chr4	619315	YDR088C	34	34	52	40	1	1.3	0.769230769	0.427439984	0.3418505	1	0	1	1
chr4	619456	YDR088C	28	35	46	45	0.8	1.022222222	0.782608696	0.513130559	0.388281	1	0	1	1
chr4	624319	YDR089W	13	31	13	52	0.419354839	0.25	1.677419355	0.262536114	0.2384413	1	0	1	1
chr4	625729	YDR090C	30	73	67	64	0.410958904	1.046875	0.392557759	0.000817337	0.001967961	1	0	1	1
chr4	627941	YDR091C	31	32	37	54	0.96875	0.685185185	1.413851351	0.324652141	0.2802619	1	0	1	1
chr4	634632	YDR093W	28	54	41	43	0.518518519	0.953488372	0.543812105	0.060574722	0.0747761	1	0	1	1
chr4	634593	YDR093W	14	23	24	18	0.608695652	1.333333333	0.456521739	0.115207523	0.1257063	1	0	1	1
chr4	635322	YDR093W	43	13	53	18	3.307692308	2.944444444	1.123367199	0.837257376	0.54065	0	0	1	0
chr4	638815	YDR096W	105	52	86	22	2.019230769	3.909090909	0.516547406	0.025963656	0.03747473	1	0	1	1
chr4	639043	YDR096W	123	109	91	65	1.128440367	1.4	0.806028834	0.348874509	0.2954023	1	0	1	1
chr4	638634	YDR096W	79	63	47	39	1.253968254	1.205128205	1.040526849	0.891628704	0.5564462	1	0	1	1
chr4	640463	YDR097C	30	27	89	38	1.111111111	2.342105263	0.474406991	0.029807371	0.04205688	1	0	1	1
chr4	640565	YDR097C	30	44	51	73	0.681818182	0.698630137	0.975935829	1	0.5839874	1	0	1	1
chr4	640973	YDR097C	23	16	43	31	1.4375	1.387096774	1.036337209	1	0.5839874	0	0	1	1
chr4	654179	YDR099W	857	1041	866	736	0.823246878	1.176630435	0.699664783	1.70789E-07	9.86388E-07	1	0	1	1
chr4	654086	YDR099W	731	791	708	635	0.92414665	1.11496063	0.828860343	0.013461688	0.02170225	1	0	1	1
chr4	653150	YDR099W	20	24	30	19	0.833333333	1.578947368	0.527777778	0.148574705	0.1529162	1	0	1	1
chr4	656691	YDR101C	35	14	50	49	2.5	1.020408163	2.45	0.021271358	0.03188964	0	0	1	1
chr4	656388	YDR101C	55	17	120	51	3.235294118	2.352941176	1.375	0.351803296	0.2971022	0	0	0	1
chr4	660411	YDR103W	16	58	61	78	0.275862069	0.782051282	0.352741662	0.001566463	0.003462821	1	0	1	1
chr4	660681	YDR103W	56	73	123	94	0.767123288	1.308510638	0.586256821	0.019532358	0.02964091	1	0	1	1
chr4	660788	YDR103W	43	85	98	112	0.505882353	0.875	0.578151261	0.0227918	0.03375136	1	0	1	1
chr4	660197	YDR103W	20	31	44	37	0.64516129	1.189189189	0.542521994	0.108763618	0.1199567	1	0	1	1
chr4	660025	YDR103W	22	25	43	26	0.88	1.653846154	0.532093023	0.127762903	0.1359915	1	0	1	1
chr4	660773	YDR103W	24	44	54	62	0.545454545	0.870967742	0.626262626	0.164711841	0.1661702	1	0	1	1
chr4	660131	YDR103W	14	15	33	23	0.933333333	1.434782609	0.650505051	0.367872105	0.3071589	1	0	1	1
chr4	660748	YDR103W	19	37	37	50	0.513513514	0.74	0.69393718	0.380548982	0.3140634	1	0	1	1
chr4	659912	YDR103W	16	31	32	48	0.516129032	0.666666667	0.774193548	0.571857217	0.4191233	1	0	1	1
chr4	660498	YDR103W	16	22	38	45	0.727272727	0.844444444	0.861244019	0.844046919	0.5416429	1	0	1	1
chr4	661358	YDR104C	22	36	25	31	0.611111111	0.806451613	0.757777778	0.568516478	0.417249	1	0	1	1
chr4	666159	YDR105C	26	69	31	54	0.376811594	0.574074074	0.656381487	0.202915797	0.1955068	1	0	1	1
chr4	666663	YDR105C	14	47	11	24	0.29787234	0.458333333	0.649903288	0.469173533	0.3659613	1	0	1	1
chr4	665718	YDR105C	41	121	40	111	0.338842975	0.36036036	0.940289256	0.897325046	0.5592566	1	0	1	1
chr4	673237	YDR108W	15	48	18	54	0.3125	0.333333333	0.9375	1	0.5839874	1	0	1	1
chr4	673965	YDR109C	82	21	61	39	3.904761905	1.564102564	2.496487119	0.005393434	0.01008578	1	0	1	0
chr4	673875	YDR109C	75	31	83	64	2.419354839	1.296875	1.865526623	0.025214027	0.03663016	1	0	1	0
chr4	674321	YDR109C	23	56	25	57	0.410714286	0.438596491	0.936428571	0.864928273	0.5471246	1	0	1	1
chr4	673957	YDR109C	29	44	31	45	0.659090909	0.688888889	0.956744868	1	0.5839874	1	0	1	1
chr4	677729	YDR110W	56	45	43	101	1.244444444	0.425742574	2.922997416	7.10599E-05	0.000226791	0	0	1	1
chr4	677713	YDR110W	43	47	31	96	0.914893617	0.322916667	2.833218943	0.000463913	0.001192932	0	0	1	1
chr4	677646	YDR110W	64	32	106	22	2	4.818181818	0.41509434	0.007053211	0.01258451	0	0	0	1
chr4	677658	YDR110W	22	50	18	77	0.44	0.233766234	1.882222222	0.100023274	0.1122154	1	0	1	1
chr4	676743	YDR110W	21	14	38	14	1.5	2.714285714	0.552631579	0.244814968	0.2257935	1	0	0	1
chr4	677241	YDR110W	16	50	19	70	0.32	0.271428571	1.178947368	0.700839157	0.4811864	1	0	1	1
chr4	681304	YDR113C	29	30	15	54	0.966666667	0.277777778	3.48	0.001473675	0.003282572	1	0	1	1
chr4	681246	YDR113C	44	45	27	75	0.977777778	0.36	2.716049383	0.001543608	0.003419182	1	0	1	1
chr4	680614	YDR113C	35	13	25	34	2.692307692	0.735294118	3.661538462	0.001815075	0.003946906	0	0	1	1
chr4	680813	YDR113C	27	54	12	76	0.5	0.157894737	3.166666667	0.003232709	0.006522664	1	0	1	1
chr4	680751	YDR113C	35	50	29	98	0.7	0.295918367	2.365517241	0.005867697	0.0107814	1	0	1	1
chr4	680772	YDR113C	24	37	15	65	0.648648649	0.230769231	2.810810811	0.008110787	0.01420032	1	0	1	1
chr4	680727	YDR113C	39	83	31	131	0.469879518	0.236641221	1.985619899	0.017717021	0.02729793	1	0	1	1
chr4	680639	YDR113C	24	33	25	72	0.727272727	0.347222222	2.094545455	0.048377246	0.06252797	1	0	1	1
chr4	682960	YDR116C	66	44	56	61	1.5	0.918032787	1.633928571	0.083312615	0.09724217	0	0	0	1
chr4	684083	YDR117C	71	49	90	76	1.448979592	1.184210526	1.223582766	0.468759683	0.3657782	0	0	0	1
chr4	684395	YDR117C	13	32	13	40	0.40625	0.325	1.25	0.6526757	0.4604482	1	0	1	1
chr4	685290	YDR117C	13	16	15	17	0.8125	0.882352941	0.920833333	1	0.5839874	0	0	1	1
chr4	687643	YDR118W	13	28	16	40	0.464285714	0.4	1.160714286	0.823549608	0.5369221	1	0	1	1
chr4	689618	YDR119W	42	16	31	29	2.625	1.068965517	2.455645161	0.023856264	0.03502299	0	1	0	0
chr4	689214	YDR119W	12	32	27	31	0.375	0.870967742	0.430555556	0.064132239	0.07858194	1	0	1	1
chr4	690212	YDR119W	30	61	42	56	0.491803279	0.75	0.655737705	0.179336352	0.1776772	1	0	1	1
chr4	690152	YDR119W	12	42	19	38	0.285714286	0.5	0.571428571	0.21097301	0.201351	1	0	1	1
chr4	688788	YDR119W	25	17	24	29	1.470588235	0.827586207	1.776960784	0.215784704	0.2048759	0	0	0	1
chr4	688530	YDR119W	12	36	26	49	0.333333333	0.530612245	0.628205128	0.318781269	0.2767426	1	0	1	1
chr4	689532	YDR119W	31	41	33	33	0.756097561	1	0.756097561	0.494771492	0.3791348	1	0	1	1
chr4	690503	YDR119W	51	103	75	133	0.495145631	0.563909774	0.878058252	0.578642771	0.4224706	1	0	1	1
chr4	689526	YDR119W	28	34	32	31	0.823529412	1.032258065	0.797794118	0.592751096	0.4298519	1	0	1	1
chr4	690267	YDR119W	29	48	32	60	0.604166667	0.533333333	1.1328125	0.748897385	0.5034645	1	0	1	1
chr4	688353	YDR119W	11	26	11	30	0.423076923	0.366666667	1.153846154	0.805835926	0.5311234	1	0	1	1
chr4	690128	YDR119W	14	28	18	32	0.5	0.5625	0.888888889	0.828959849	0.5379881	1	0	1	1
chr4	688513	YDR119W	24	15	42	24	1.6	1.75	0.914285714	0.837518158	0.54065	0	0	0	1
chr4	688821	YDR119W	31	36	29	36	0.861111111	0.805555556	1.068965517	0.863031114	0.5466679	1	0	1	1
chr4	688841	YDR119W	25	17	26	18	1.470588235	1.444444444	1.018099548	1	0.5839874	1	0	1	1
chr4	689403	YDR119W	19	35	20	39	0.542857143	0.512820513	1.058571429	1	0.5839874	1	0	1	1
chr4	689810	YDR119W	51	20	69	27	2.55	2.555555556	0.997826087	1	0.5839874	1	0	1	0
chr4	691936	YDR120C	48	78	44	145	0.615384615	0.303448276	2.027972028	0.00542711	0.01013907	1	0	1	1
chr4	692655	YDR120C	29	23	23	42	1.260869565	0.547619048	2.302457467	0.039145541	0.05266209	0	0	1	1
chr4	692518	YDR120C	22	87	32	76	0.252873563	0.421052632	0.600574713	0.118448216	0.1285504	1	0	1	1
chr4	692002	YDR120C	35	22	28	32	1.590909091	0.875	1.818181818	0.138463404	0.1445686	0	0	0	1
chr4	692149	YDR120C	25	28	25	40	0.892857143	0.625	1.428571429	0.356030954	0.2995559	1	0	1	1
chr4	691984	YDR120C	21	41	15	42	0.512195122	0.357142857	1.434146341	0.42708921	0.3416591	1	0	1	1
chr4	692797	YDR120C	14	24	15	37	0.583333333	0.405405405	1.438888889	0.495901037	0.3796093	1	0	1	1
chr4	692170	YDR120C	34	23	34	29	1.47826087	1.172413793	1.260869565	0.582587495	0.4240947	0	0	1	1
chr4	692320	YDR120C	18	20	25	35	0.9	0.714285714	1.26	0.677076724	0.4710527	1	0	1	1
chr4	694079	YDR121W	61	54	40	94	1.12962963	0.425531915	2.65462963	0.000274378	0.000746925	1	0	1	1
chr4	693728	YDR121W	33	14	46	36	2.357142857	1.277777778	1.844720497	0.134914497	0.1417776	1	0	1	0
chr4	696745	YDR122W	34	40	18	52	0.85	0.346153846	2.455555556	0.015011146	0.02375646	1	0	1	1
chr4	696106	YDR122W	30	25	12	29	1.2	0.413793103	2.9	0.021634687	0.03230327	1	0	1	1
chr4	697597	YDR122W	88	133	117	114	0.661654135	1.026315789	0.644688645	0.023390245	0.03447097	1	0	1	1
chr4	697575	YDR122W	88	149	121	139	0.590604027	0.870503597	0.678462477	0.03665004	0.04987636	1	0	1	1
chr4	696965	YDR122W	75	39	52	48	1.923076923	1.083333333	1.775147929	0.050797618	0.06487833	0	0	0	1
chr4	696637	YDR122W	40	54	25	62	0.740740741	0.403225806	1.837037037	0.063229449	0.07755327	1	0	1	1
chr4	696130	YDR122W	45	24	31	27	1.875	1.148148148	1.633064516	0.20568005	0.1975799	0	0	1	1
chr4	697891	YDR122W	171	243	166	216	0.703703704	0.768518519	0.915662651	0.565961294	0.4157739	1	0	1	1
chr4	695878	YDR122W	34	18	25	16	1.888888889	1.5625	1.208888889	0.671401781	0.468284	0	0	0	1
chr4	696145	YDR122W	35	22	36	22	1.590909091	1.636363636	0.972222222	1	0.5839874	0	0	1	1
chr4	699153	YDR123C	23	22	12	39	1.045454545	0.307692308	3.397727273	0.006145704	0.01119154	1	0	1	1
chr4	698668	YDR123C	32	22	21	23	1.454545455	0.913043478	1.593073593	0.309911304	0.2707623	1	0	1	1
chr4	699202	YDR123C	32	11	48	13	2.909090909	3.692307692	0.787878788	0.642381267	0.455704	0	0	1	0
chr4	699022	YDR123C	23	42	26	41	0.547619048	0.634146341	0.863553114	0.721193587	0.4904901	1	0	1	1
chr4	701238	YDR124W	51	12	35	15	4.25	2.333333333	1.821428571	0.190213342	0.1857803	1	0	1	0
chr4	701262	YDR124W	19	22	12	25	0.863636364	0.48	1.799242424	0.251036877	0.2301809	1	0	1	1
chr4	701279	YDR124W	13	28	16	51	0.464285714	0.31372549	1.479910714	0.381355144	0.3145169	1	0	1	1
chr4	700614	YDR124W	36	23	26	22	1.565217391	1.181818182	1.324414716	0.556002695	0.4109722	1	0	1	0
chr4	700773	YDR124W	29	14	45	23	2.071428571	1.956521739	1.058730159	1	0.5839874	1	0	1	0
chr4	701739	YDR125C	17	14	13	28	1.214285714	0.464285714	2.615384615	0.057531955	0.07167451	1	0	1	1
chr4	701448	YDR125C	18	33	16	56	0.545454545	0.285714286	1.909090909	0.151664648	0.1556469	1	0	1	1
chr4	701637	YDR125C	23	17	22	25	1.352941176	0.88	1.537433155	0.390993714	0.3201394	1	0	1	0
chr4	701457	YDR125C	15	30	17	51	0.5	0.333333333	1.5	0.395698964	0.3232577	1	0	1	1
chr4	701674	YDR125C	16	18	15	20	0.888888889	0.75	1.185185185	0.810624389	0.5326322	1	0	1	1
chr4	707654	YDR127W	114	41	58	44	2.780487805	1.318181818	2.109335576	0.00669904	0.01205941	0	0	1	0
chr4	707014	YDR127W	37	39	12	28	0.948717949	0.428571429	2.213675214	0.074682691	0.08863822	1	0	1	1
chr4	707900	YDR127W	64	93	27	58	0.688172043	0.465517241	1.4782955	0.210818516	0.2012854	1	0	1	1
chr4	708341	YDR127W	113	172	56	108	0.656976744	0.518518519	1.267026578	0.266641741	0.2411337	1	0	1	1
chr4	707905	YDR127W	70	93	31	54	0.752688172	0.574074074	1.311134235	0.343482193	0.2920066	1	0	1	1
chr4	708489	YDR127W	109	60	70	33	1.816666667	2.121212121	0.856428571	0.599566271	0.4333581	0	1	0	0
chr4	707616	YDR127W	58	21	47	16	2.761904762	2.9375	0.940222898	1	0.5839874	0	1	0	0
chr4	712857	YDR128W	47	41	35	72	1.146341463	0.486111111	2.358188153	0.005459738	0.01018848	1	0	1	1
chr4	711956	YDR128W	22	17	14	32	1.294117647	0.4375	2.957983193	0.02697335	0.03864549	1	0	1	1
chr4	712473	YDR128W	23	27	17	37	0.851851852	0.459459459	1.854030501	0.159365834	0.1618964	1	0	1	1
chr4	713505	YDR129C	887	644	717	743	1.377329193	0.965006729	1.427274184	1.5271E-06	7.3625E-06	1	0	1	0
chr4	714612	YDR129C	70	151	88	115	0.463576159	0.765217391	0.605809753	0.015752479	0.02475705	1	0	1	1
chr4	713520	YDR129C	364	585	369	493	0.622222222	0.748478702	0.831315869	0.055356299	0.06946779	1	0	1	1
chr4	714483	YDR129C	142	240	130	162	0.591666667	0.802469136	0.737307692	0.057530323	0.07167451	1	0	1	1
chr4	713871	YDR129C	286	393	313	356	0.727735369	0.879213483	0.827711793	0.089376666	0.1028895	1	0	1	1
chr4	714714	YDR129C	112	170	86	105	0.658823529	0.819047619	0.804377565	0.256057951	0.2338749	1	0	1	1
chr4	714588	YDR129C	130	139	126	114	0.935251799	1.105263158	0.846180199	0.374913491	0.3110041	1	0	1	1
chr4	716464	YDR130C	26	26	12	50	1	0.24	4.166666667	0.00069009	0.001702383	1	0	1	1
chr4	716407	YDR130C	25	25	12	41	1	0.292682927	3.416666667	0.00441156	0.008506315	1	0	1	1
chr4	716118	YDR130C	33	44	18	54	0.75	0.333333333	2.25	0.025313699	0.03674882	1	0	1	1
chr4	716179	YDR130C	41	16	36	27	2.5625	1.333333333	1.921875	0.126984534	0.1353982	0	0	1	0
chr4	716020	YDR130C	25	31	18	34	0.806451613	0.529411765	1.523297491	0.328719122	0.2829099	1	0	1	1
chr4	717012	YDR131C	19	44	32	48	0.431818182	0.666666667	0.647727273	0.291471628	0.2585141	1	0	1	0
chr4	716915	YDR131C	14	43	20	91	0.325581395	0.21978022	1.481395349	0.319121699	0.2769841	1	0	1	1
chr4	717247	YDR131C	15	32	24	44	0.46875	0.545454545	0.859375	0.841493011	0.5410936	1	0	1	1
chr4	718146	YDR131C	11	21	11	23	0.523809524	0.47826087	1.095238095	1	0.5839874	1	0	1	1
chr4	723895	YDR135C	32	83	85	77	0.385542169	1.103896104	0.349255847	4.49092E-05	0.000152125	0	0	1	1
chr4	724738	YDR135C	52	51	92	37	1.019607843	2.486486486	0.410059676	0.001667876	0.003659998	0	0	0	1
chr4	725095	YDR135C	47	34	27	42	1.382352941	0.642857143	2.150326797	0.02299216	0.03399057	0	1	1	0
chr4	724645	YDR135C	53	32	67	22	1.65625	3.045454545	0.543843284	0.07308605	0.08719923	0	0	1	0
chr4	724610	YDR135C	54	19	41	25	2.842105263	1.64	1.732991014	0.147727164	0.1521935	0	1	0	0
chr4	723318	YDR135C	220	127	303	192	1.732283465	1.578125	1.097684572	0.563771815	0.4146267	0	0	1	0
chr4	725245	YDR135C	34	47	36	56	0.723404255	0.642857143	1.125295508	0.757174411	0.5075255	1	1	0	1
chr4	723910	YDR135C	26	50	37	71	0.52	0.521126761	0.997837838	1	0.5839874	1	0	1	1
chr4	733663	YDR139C	131	168	119	164	0.779761905	0.725609756	1.074629852	0.676190029	0.4706038	1	1	0	1
chr4	734527	YDR140W	108	58	132	68	1.862068966	1.941176471	0.959247649	0.912085983	0.5662103	0	0	1	0
chr4	735825	YDR141C	36	25	50	16	1.44	3.125	0.4608	0.057535832	0.07167451	0	1	0	0
chr4	735567	YDR141C	46	23	44	23	2	1.913043478	1.045454545	1	0.5839874	1	1	0	0
chr4	744524	YDR144C	16	34	36	41	0.470588235	0.87804878	0.535947712	0.139193751	0.1451087	0	0	1	1
chr4	747487	YDR145W	44	48	91	25	0.916666667	3.64	0.251831502	5.18506E-06	2.21723E-05	0	1	0	1
chr4	748321	YDR145W	76	56	100	107	1.357142857	0.934579439	1.452142857	0.118485396	0.1285504	1	0	0	1
chr4	748054	YDR145W	93	185	134	218	0.502702703	0.614678899	0.81782977	0.242770767	0.2244251	1	1	0	1
chr4	762834	YDR150W	47	55	67	25	0.854545455	2.68	0.318860244	0.00023933	0.000661806	0	0	1	0
chr4	761943	YDR150W	28	40	47	21	0.7	2.238095238	0.312765957	0.001802533	0.003925205	1	0	1	1
chr4	763036	YDR150W	42	139	26	111	0.302158273	0.234234234	1.289983398	0.408431597	0.3306618	1	0	1	1
chr4	763076	YDR150W	22	76	23	62	0.289473684	0.370967742	0.780320366	0.49526498	0.3792509	1	0	1	1
chr4	764994	YDR151C	53	36	86	21	1.472222222	4.095238095	0.359496124	0.001614056	0.003560324	0	0	1	0
chr4	764493	YDR151C	50	45	116	58	1.111111111	2	0.555555556	0.026211248	0.0377744	0	0	1	0
chr4	764844	YDR151C	35	71	56	91	0.492957746	0.615384615	0.801056338	0.428284983	0.3422582	1	0	1	1
chr4	767552	YDR153C	39	43	96	48	0.906976744	2	0.453488372	0.007169982	0.01277583	0	0	0	1
chr4	769896	YDR156W	45	96	69	102	0.46875	0.676470588	0.692934783	0.126936885	0.1353709	1	0	1	1
chr4	775518	YDR159W	85	45	46	83	1.888888889	0.554216867	3.40821256	2.06949E-06	9.71753E-06	1	0	1	1
chr4	775303	YDR159W	39	53	84	29	0.735849057	2.896551724	0.254043127	4.06944E-06	1.78757E-05	0	1	0	0
chr4	775287	YDR159W	42	29	25	63	1.448275862	0.396825397	3.649655172	0.000109185	0.000333697	1	0	1	1
chr4	775744	YDR159W	13	23	12	59	0.565217391	0.203389831	2.778985507	0.032028531	0.04470701	1	0	1	1
chr4	776432	YDR160W	16	12	11	29	1.333333333	0.379310345	3.515151515	0.022818088	0.03378213	0	0	1	1
chr4	778253	YDR160W	37	18	43	25	2.055555556	1.72	1.195090439	0.705632314	0.4836644	0	0	1	0
chr4	780027	YDR161W	116	63	105	191	1.841269841	0.54973822	3.349357521	5.44396E-10	4.62682E-09	1	0	1	1
chr4	780011	YDR161W	66	43	76	108	1.534883721	0.703703704	2.181150551	0.001666563	0.003659022	1	0	1	1
chr4	779427	YDR161W	42	36	50	97	1.166666667	0.515463918	2.263333333	0.004528465	0.008698883	1	0	1	1
chr4	779456	YDR161W	111	37	183	93	3	1.967741935	1.524590164	0.076931843	0.09097287	0	0	1	0
chr4	779161	YDR161W	34	19	69	37	1.789473684	1.864864865	0.959572845	1	0.5839874	0	0	1	0
chr4	780966	YDR162C	57	13	57	31	4.384615385	1.838709677	2.384615385	0.021522664	0.03218305	1	0	0	1
chr4	781717	YDR163W	61	34	43	79	1.794117647	0.544303797	3.296169631	3.53621E-05	0.00012319	1	0	1	1
chr4	781624	YDR163W	70	56	40	86	1.25	0.465116279	2.6875	0.000215493	0.000604345	1	0	1	1
chr4	781779	YDR163W	105	31	103	44	3.387096774	2.340909091	1.446915127	0.180823023	0.1787167	0	0	1	0
chr4	782863	YDR164C	19	22	18	27	0.863636364	0.666666667	1.295454545	0.663643998	0.4650274	1	0	1	1
chr4	783163	YDR164C	15	13	27	20	1.153846154	1.35	0.854700855	0.81222358	0.5330115	0	0	1	1
chr4	785881	YDR165W	34	14	31	72	2.428571429	0.430555556	5.640552995	3.31798E-06	1.48408E-05	1	0	1	1
chr4	785156	YDR165W	35	20	23	44	1.75	0.522727273	3.347826087	0.00186128	0.00403878	1	0	1	1
chr4	786028	YDR165W	18	19	24	42	0.947368421	0.571428571	1.657894737	0.296290656	0.2616898	0	0	1	1
chr4	785046	YDR165W	40	22	49	38	1.818181818	1.289473684	1.410018553	0.397039848	0.3240076	0	0	1	0
chr4	785074	YDR165W	32	14	49	29	2.285714286	1.689655172	1.352769679	0.558447196	0.4118142	0	0	1	0
chr4	786128	YDR165W	31	79	50	135	0.392405063	0.37037037	1.059493671	0.892844892	0.5569742	1	0	1	1
chr4	786657	YDR166C	66	46	54	105	1.434782609	0.514285714	2.789855072	6.52168E-05	0.000210555	1	0	1	1
chr4	786948	YDR166C	56	33	43	71	1.696969697	0.605633803	2.801973221	0.00041285	0.001074704	1	0	1	1
chr4	787254	YDR166C	30	14	20	25	2.142857143	0.8	2.678571429	0.032792572	0.0454937	0	0	1	1
chr4	787523	YDR166C	27	31	37	31	0.870967742	1.193548387	0.72972973	0.47479055	0.368887	0	0	1	1
chr4	790489	YDR168W	87	71	46	121	1.225352113	0.380165289	3.223208818	5.81886E-07	3.03979E-06	1	0	1	1
chr4	791272	YDR168W	33	20	54	25	1.65	2.16	0.763888889	0.57451987	0.4202616	0	0	0	1
chr4	792541	YDR169C	171	85	27	161	2.011764706	0.167701863	11.99607843	9.16021E-30	3.50824E-28	1	0	1	1
chr4	793374	YDR169C	51	24	34	23	2.125	1.47826087	1.4375	0.361545731	0.3030542	0	0	1	0
chr4	796727	YDR170C	97	62	27	88	1.564516129	0.306818182	5.09916368	5.36755E-10	4.56822E-09	1	0	1	1
chr4	807222	YDR171W	3104	3180	449	4661	0.976100629	0.096331259	10.13275063	0	3.1561E-230	1	0	1	1
chr4	807121	YDR171W	4658	3947	843	6755	1.180136813	0.124796447	9.456493678	0	3.1561E-230	1	0	1	1
chr4	808996	YDR172W	74	58	17	121	1.275862069	0.140495868	9.081135903	1.50893E-14	2.09669E-13	1	0	1	1
chr4	808521	YDR172W	61	71	16	115	0.85915493	0.139130435	6.175176056	1.10409E-09	9.00882E-09	1	0	1	1
chr4	808940	YDR172W	50	48	14	73	1.041666667	0.191780822	5.431547619	5.44098E-07	2.8619E-06	1	0	1	1
chr4	808649	YDR172W	29	36	11	85	0.805555556	0.129411765	6.224747475	4.36216E-06	1.90116E-05	1	0	1	1
chr4	809490	YDR172W	189	116	183	140	1.629310345	1.307142857	1.24646693	0.193782914	0.1886053	0	0	1	0
chr4	810893	YDR173C	30	24	56	16	1.25	3.5	0.357142857	0.011614536	0.01915783	0	0	1	0
chr4	810811	YDR173C	59	37	87	29	1.594594595	3	0.531531532	0.037878051	0.05126068	0	0	1	0
chr4	813436	YDR175C	88	57	104	53	1.543859649	1.962264151	0.786774629	0.339722417	0.2898154	0	0	1	0
chr4	813325	YDR175C	165	75	209	94	2.2	2.223404255	0.989473684	1	0.5839874	0	0	1	0
chr4	815851	YDR176W	35	27	15	70	1.296296296	0.214285714	6.049382716	1.32071E-06	6.43836E-06	1	0	1	1
chr4	814586	YDR176W	18	21	21	33	0.857142857	0.636363636	1.346938776	0.52765753	0.3957128	0	1	1	1
chr4	817216	YDR177W	232	87	220	160	2.666666667	1.375	1.939393939	4.92725E-05	0.000164478	0	0	0	1
chr4	820028	YDR179W-A	12	18	27	49	0.666666667	0.551020408	1.209876543	0.662603674	0.4647435	1	1	0	1
chr4	820638	YDR179W-A	35	52	50	74	0.673076923	0.675675676	0.996153846	1	0.5839874	0	1	0	1
chr4	826114	YDR181C	23	39	67	31	0.58974359	2.161290323	0.272866437	0.000150976	0.000441177	1	1	0	0
chr4	826861	YDR181C	18	19	11	42	0.947368421	0.261904762	3.61722488	0.006593554	0.01188698	0	0	1	1
chr4	826983	YDR181C	21	20	14	38	1.05	0.368421053	2.85	0.019211638	0.02927019	0	0	1	1
chr4	830274	YDR183W	13	40	35	29	0.325	1.206896552	0.269285714	0.001272235	0.002885261	1	1	0	1
chr4	831397	YDR184C	12	14	33	11	0.857142857	3	0.285714286	0.02073861	0.03116274	0	1	0	0
chr4	831279	YDR184C	16	36	19	40	0.444444444	0.475	0.935672515	1	0.5839874	1	1	1	0
chr4	833459	YDR186C	194	151	55	378	1.284768212	0.145502646	8.829861529	3.1867E-39	1.75923E-37	1	0	1	1
chr4	834790	YDR186C	44	52	22	104	0.846153846	0.211538462	4	6.78246E-06	2.82155E-05	1	0	1	1
chr4	834320	YDR186C	58	82	18	96	0.707317073	0.1875	3.772357724	8.70474E-06	3.49775E-05	1	0	1	1
chr4	834212	YDR186C	81	111	112	112	0.72972973	1	0.72972973	0.115788685	0.126189	0	0	1	1
chr4	834242	YDR186C	64	102	86	100	0.62745098	0.86	0.729594163	0.161053859	0.1631514	0	0	1	1
chr4	837953	YDR188W	113	239	61	331	0.472803347	0.18429003	2.565539475	1.04871E-07	6.3438E-07	1	0	1	1
chr4	837275	YDR188W	69	168	35	231	0.410714286	0.151515152	2.710714286	1.41835E-05	5.43888E-05	1	0	1	1
chr4	840362	YDR189W	125	224	61	309	0.558035714	0.197411003	2.826771077	3.21127E-09	2.45975E-08	1	0	1	1
chr4	840230	YDR189W	45	63	29	139	0.714285714	0.208633094	3.42364532	1.2811E-05	4.94351E-05	1	0	1	1
chr4	838835	YDR189W	38	12	38	22	3.166666667	1.727272727	1.833333333	0.213653283	0.2034574	0	0	1	0
chr4	838649	YDR189W	21	15	15	19	1.4	0.789473684	1.773333333	0.338705716	0.2891897	0	0	1	1
chr4	840948	YDR190C	81	31	90	67	2.612903226	1.343283582	1.94516129	0.014499369	0.02311367	0	0	1	0
chr4	842576	YDR191W	14	34	60	55	0.411764706	1.090909091	0.37745098	0.009387929	0.01603768	0	0	1	1
chr4	843608	YDR192C	56	25	44	68	2.24	0.647058824	3.461818182	4.45295E-05	0.000151006	1	0	1	1
chr4	843647	YDR192C	38	52	21	92	0.730769231	0.22826087	3.201465201	0.000314746	0.000845548	1	0	1	1
chr4	843857	YDR192C	28	22	18	53	1.272727273	0.339622642	3.747474747	0.001105485	0.002549556	1	0	1	1
chr4	844646	YDR192C	26	25	33	27	1.04	1.222222222	0.850909091	0.705997318	0.4836982	0	0	1	1
chr4	844646	YDR193W	26	25	33	27	1.04	1.222222222	0.850909091	0.705997318	0.4836982	0	0	1	1
chr4	845959	YDR194C	132	279	122	482	0.47311828	0.253112033	1.869205006	2.42431E-05	8.78559E-05	1	0	1	1
chr4	846477	YDR194C	73	114	76	181	0.640350877	0.419889503	1.525046168	0.041897113	0.05558266	1	0	1	1
chr4	847395	YDR194C	58	60	53	91	0.966666667	0.582417582	1.659748428	0.045812888	0.05994689	1	0	0	1
chr4	846996	YDR194C	11	53	20	43	0.20754717	0.465116279	0.446226415	0.065218111	0.07962587	1	0	1	1
chr4	847005	YDR194C	64	35	58	46	1.828571429	1.260869565	1.450246305	0.201371566	0.1943245	1	0	1	1
chr4	847524	YDR194C	28	104	40	120	0.269230769	0.333333333	0.807692308	0.488254747	0.3753975	1	0	1	1
chr4	847527	YDR194C	28	103	37	117	0.27184466	0.316239316	0.859616898	0.671363293	0.468284	1	0	1	1
chr4	847796	YDR194C	14	39	16	51	0.358974359	0.31372549	1.144230769	0.832888438	0.5394522	1	0	1	1
chr4	846137	YDR194C	59	172	77	234	0.343023256	0.329059829	1.04243431	0.841833887	0.5411467	1	0	1	1
chr4	846900	YDR194C	37	87	53	130	0.425287356	0.407692308	1.043157666	0.898711117	0.5599496	1	0	1	1
chr4	847053	YDR194C	17	35	16	31	0.485714286	0.516129032	0.941071429	1	0.5839874	1	0	1	1
chr4	850164	YDR195W	95	133	75	234	0.714285714	0.320512821	2.228571429	2.28553E-05	8.34638E-05	1	0	1	1
chr4	849555	YDR195W	28	34	14	55	0.823529412	0.254545455	3.235294118	0.00277882	0.005712176	1	0	1	1
chr4	848940	YDR195W	34	39	28	84	0.871794872	0.333333333	2.615384615	0.003922595	0.007686856	1	0	1	1
chr4	848977	YDR195W	39	28	32	56	1.392857143	0.571428571	2.4375	0.009135312	0.01569363	1	0	1	1
chr4	849478	YDR195W	43	71	37	123	0.605633803	0.300813008	2.013323182	0.010478833	0.01755385	1	0	1	1
chr4	849849	YDR195W	82	23	98	54	3.565217391	1.814814815	1.964507542	0.026307909	0.03790479	0	0	1	0
chr4	849735	YDR195W	39	75	37	119	0.52	0.31092437	1.672432432	0.074610691	0.08856992	1	0	1	1
[truncated: 8,030 more rows]
